# Supplementary material for: Cell spinpods are a simple inexpensive suspension culture device to deliver fluid shear stress to renal proximal tubular cells
Source: Sci Rep. 2021 Oct 29;11:21296. doi: 10.1038/s41598-021-00304-8 (PMC8556299; doi:10.1038/s41598-021-00304-8)
Supplement: Supplementary file 3 — Supplementary Information 1. [file 41598_2021_304_MOESM3_ESM.xlsx]

## Sheet: Legend
Differentially expressed genes and their significance based on the FDR q-value in RPTEC/TERT1 cells, rotation versus static conditions at 3-, 24-, and 72-hours time points. FPKM (fragments per kilobase of exon model per million reads mapped) is a normalized estimation of gene expression based on RNA-seq data. q-values are FDR adjusted p-values.

## Sheet: T3StaticvsT0
gene	locus	sample_1	sample_2	status	FPKM_1	FPKM_2	log2(fold_change FPKM1/FPKM2)	test_stat	p_value	q_value	significant
EGR4	chr2:73290928-73293701	T3Stat	T0	OK	1.58272	0.0539242	4.87533	-2.29611	0.0769	0.385888	no
C11orf96	chr11:43942555-43943883	T3Stat	T0	OK	7.95734	0.286412	4.79612	-2.76824	0.17755	0.52149	no
PTX3	chr3:157259742-157503626	T3Stat	T0	OK	74.8787	2.97198	4.65506	-2.87642	0.01	0.132441	no
CYP1A1	chr15:74719541-74725536	T3Stat	T0	OK	12.0344	0.618978	4.28113	-2.5474	0.20145	0.550476	no
C2CD4A	chr15:62066976-62070917	T3Stat	T0	OK	40.8367	2.34115	4.12458	-3.77365	5e-05	0.00219769	yes
GEM	chr8:94249256-94262319	T3Stat	T0	OK	64.5871	4.02887	4.0028	-4.52005	0.0001	0.00413387	yes
CXCL8	chr4:73740505-73743716	T3Stat	T0	OK	820.6	51.7199	3.98789	-7.54279	5e-05	0.00219769	yes
CSF2	chr5:132073791-132076170	T3Stat	T0	OK	72.803	4.79022	3.92583	-2.94565	0.0005	0.0158465	yes
ZNF474	chr5:122129512-122153571	T3Stat	T0	OK	5.14126	0.349142	3.88023	-2.32646	0.0006	0.0181862	yes
CD69	chr12:9752485-9760901	T3Stat	T0	OK	16.7036	1.15001	3.86044	-2.97193	0.00035	0.0119976	yes
TNFAIP3	chr6:137823669-137883314	T3Stat	T0	OK	211.155	15.4596	3.77173	-6.47563	5e-05	0.00219769	yes
EGR3	chr8:22687660-22693302	T3Stat	T0	OK	18.9168	1.54363	3.61527	-3.60697	0.0236	0.230326	no
EGR2	chr10:62811995-62819167	T3Stat	T0	OK	8.9452	0.793065	3.4956	-2.52494	0.00035	0.0119976	yes
NFATC2	chr20:51386956-51562831	T3Stat	T0	OK	12.0624	1.07971	3.48181	-3.35006	5e-05	0.00219769	yes
CXCL2	chr4:74097036-74099280	T3Stat	T0	OK	136.49	13.8567	3.30014	-4.19038	5e-05	0.00219769	yes
GPR15	chr3:98531898-98533150	T3Stat	T0	OK	0.950266	0.0967087	3.29661	-1.48704	0.03735	0.299879	no
NR4A1	chr12:52022831-52059507	T3Stat	T0	OK	6.09793	0.626626	3.28264	-2.44658	0.02135	0.215588	no
INSIG1	chr7:155297775-155310235	T3Stat	T0	OK	381.274	40.1113	3.24875	-6.92522	5e-05	0.00219769	yes
CCL2	chr17:34255276-34257201	T3Stat	T0	OK	422.438	48.7775	3.11445	-5.32688	5e-05	0.00219769	yes
NEUROG2	chr4:112513515-112516172	T3Stat	T0	OK	0.873694	0.104146	3.06852	-1.48947	0.22885	0.574251	no
JAG1	chr20:10637683-10674046	T3Stat	T0	OK	107.691	12.8766	3.06408	-6.69305	5e-05	0.00219769	yes
CXCL3	chr4:74036590-74038773	T3Stat	T0	OK	68.7451	8.41968	3.02942	-3.0546	0.0001	0.00413387	yes
LINC00702	chr10:4206875-4243912	T3Stat	T0	OK	0.757839	0.0954501	2.98907	-1.31618	0.22455	0.571016	no
SCGB1B2P	chr19:34576732-34577691	T3Stat	T0	OK	0.970194	0.123749	2.97085	-1.15761	0.1536	0.488836	no
IL6	chr7:22725394-22732002	T3Stat	T0	OK	741.051	102.317	2.85653	-5.53384	5e-05	0.00219769	yes
NRARP	chr9:137299630-137302251	T3Stat	T0	OK	8.9526	1.27804	2.80837	-1.91508	0.00315	0.0604084	no
BIRC3	chr11:102317449-102339403	T3Stat	T0	OK	56.5054	8.37602	2.75405	-6.49402	5e-05	0.00219769	yes
IFNGR2	chr21:33402895-33480009	T3Stat	T0	OK	8.55936	1.27992	2.74145	-1.80339	0.00515	0.0841943	no
IRAK2	chr3:10164878-10243743	T3Stat	T0	OK	53.8823	8.16995	2.72141	-4.37104	5e-05	0.00219769	yes
KDM6B	chr17:7839916-7854800	T3Stat	T0	OK	30.6508	4.70538	2.70354	-4.32867	5e-05	0.00219769	yes
PTGS2	chr1:186671811-186680427	T3Stat	T0	OK	1.18694	0.183361	2.69449	-1.28658	0.2069	0.555867	no
F3	chr1:94529175-94541857	T3Stat	T0	OK	94.5185	14.653	2.6894	-5.00385	5e-05	0.00219769	yes
MFSD2A	chr1:39955111-39969968	T3Stat	T0	OK	8.5201	1.33479	2.67426	-1.59486	0.0186	0.196038	no
ICAM1	chr19:10270840-10286615	T3Stat	T0	OK	82.0838	12.8851	2.67139	-4.96274	5e-05	0.00219769	yes
NEDD4L	chr18:58044377-58401540	T3Stat	T0	OK	49.1962	8.30057	2.56726	-5.79189	5e-05	0.00219769	yes
MAFA	chr8:143428059-143430432	T3Stat	T0	OK	0.592936	0.102142	2.53731	-1.28549	0.25705	0.588285	no
VCAM1	chr1:100719639-100739046	T3Stat	T0	OK	7.98997	1.42491	2.48732	-1.66535	0.0094	0.126819	no
NFKBID	chr19:35888240-35900650	T3Stat	T0	OK	18.889	3.38246	2.4814	-2.01749	0.0123	0.150033	no
TIPARP	chr3:156673170-156706768	T3Stat	T0	OK	136.41	24.761	2.46181	-5.62493	5e-05	0.00219769	yes
DTX4	chr11:59171429-59213021	T3Stat	T0	OK	5.70556	1.05693	2.43249	-2.11921	0.0253	0.239165	no
RAB38	chr11:88113246-88175467	T3Stat	T0	OK	12.75	2.36231	2.43223	-1.70196	0.0126	0.152254	no
LOC104968399	chr18:3247481-3278284	T3Stat	T0	OK	0.559984	0.103932	2.42975	-0.0553422	0.3176	0.630075	no
NFKBIA	chr14:35401509-35404754	T3Stat	T0	OK	273.58	51.0028	2.42331	-5.09464	5e-05	0.00219769	yes
EFNA1	chr1:155127872-155134910	T3Stat	T0	OK	106.786	20.2887	2.39597	-4.01251	5e-05	0.00219769	yes
HMOX1	chr22:35381066-35394214	T3Stat	T0	OK	280.851	53.3707	2.39569	-4.90399	5e-05	0.00219769	yes
HK2	chr2:74832654-74893354	T3Stat	T0	OK	33.0828	6.45301	2.35804	-4.56386	5e-05	0.00219769	yes
BMP2	chr20:6768097-6780263	T3Stat	T0	OK	43.0219	8.42815	2.35178	-4.05618	5e-05	0.00219769	yes
CXCL1	chr4:73869391-73871302	T3Stat	T0	OK	590.775	118.336	2.31972	-4.92824	5e-05	0.00219769	yes
CDKL5	chrX:18425604-18672103	T3Stat	T0	OK	1.74979	0.350493	2.31972	-1.21242	0.03365	0.282607	no
LRRC66	chr4:51993699-52017620	T3Stat	T0	OK	1.08548	0.217673	2.3181	-1.11741	0.2852	0.608784	no
NR4A3	chr9:99821854-99866891	T3Stat	T0	OK	1.4817	0.31044	2.25487	-0.896567	0.2707	0.596948	no
ZFP36	chr19:39406846-39409412	T3Stat	T0	OK	167.34	35.3392	2.24344	-4.25089	5e-05	0.00219769	yes
PLEKHG4B	chr5:140257-189972	T3Stat	T0	OK	0.624533	0.132265	2.23935	-1.36168	0.0117	0.146473	no
SMAD3	chr15:67065856-67195195	T3Stat	T0	OK	55.8251	11.8885	2.23134	-4.9092	5e-05	0.00219769	yes
LACC1	chr13:43836352-43893932	T3Stat	T0	OK	23.1518	4.95846	2.22316	-3.91755	5e-05	0.00219769	yes
PREX1	chr20:48624254-48827883	T3Stat	T0	OK	5.29834	1.13583	2.22179	-1.87889	0.0008	0.0227591	yes
SOD2	chr6:159679115-159693321	T3Stat	T0	OK	266.941	57.873	2.20556	-4.56981	5e-05	0.00219769	yes
CEBPB	chr20:50184602-50192691	T3Stat	T0	OK	144.287	31.4655	2.19709	-2.36542	0.0015	0.0372218	yes
SGMS2	chr4:107824564-107953457	T3Stat	T0	OK	38.9042	8.6411	2.17064	-4.92815	5e-05	0.00219769	yes
PDK4	chr7:95583496-95596613	T3Stat	T0	OK	7.32629	1.62914	2.16898	-1.94416	0.00225	0.0493879	yes
TMEM88	chr17:7855065-7856099	T3Stat	T0	OK	11.2224	2.50177	2.16536	-1.10791	0.05215	0.34414	no
RIPK4	chr21:41739368-41767089	T3Stat	T0	OK	278.619	62.235	2.1625	-4.46169	5e-05	0.00219769	yes
HEY1	chr8:79764009-79767863	T3Stat	T0	OK	10.2287	2.29543	2.15578	-1.25529	0.03025	0.26592	no
ETS1	chr11:128458760-128587558	T3Stat	T0	OK	154.591	35.3408	2.12905	-4.85849	5e-05	0.00219769	yes
JUN	chr1:58780790-58784113	T3Stat	T0	OK	286.419	65.6439	2.1254	-4.62658	5e-05	0.00219769	yes
DUSP5	chr10:110497866-110511544	T3Stat	T0	OK	157.302	36.1354	2.12205	-4.6035	5e-05	0.00219769	yes
HS3ST1	chr4:11398363-11428913	T3Stat	T0	OK	19.5763	4.61572	2.08448	-1.85085	0.00265	0.0546487	no
NOCT	chr4:139015758-139045939	T3Stat	T0	OK	47.9484	11.3367	2.08049	-2.90081	5e-05	0.00219769	yes
STC2	chr5:173314722-173329503	T3Stat	T0	OK	54.2055	12.8261	2.07936	-4.48406	5e-05	0.00219769	yes
KLF5	chr13:73054975-73077542	T3Stat	T0	OK	96.2235	22.8199	2.0761	-4.98318	5e-05	0.00219769	yes
NOV	chr8:119416311-119424438	T3Stat	T0	OK	33.629	8.0735	2.05844	-3.02523	0.0001	0.00413387	yes
ABL2	chr1:179099326-179229684	T3Stat	T0	OK	32.8566	7.94471	2.04812	-4.56628	5e-05	0.00219769	yes
SPG20-AS1	chr13:36301637-36370180	T3Stat	T0	OK	0.634451	0.155023	2.03303	-0.179032	0.2399	0.579058	no
ZNF295-AS1	chr21:41986830-42024920	T3Stat	T0	OK	10.8481	2.66384	2.02587	-0.8435	0.19815	0.546388	no
CTRL	chr16:67893271-67931875	T3Stat	T0	OK	0.70883	0.175627	2.01292	-0.280598	0.3343	0.642352	no
HSPA6	chr1:161524539-161526897	T3Stat	T0	OK	2.71027	0.673616	2.00844	-1.02479	0.07185	0.377207	no
PXK	chr3:58332889-58426127	T3Stat	T0	OK	23.3211	5.79802	2.008	-2.94397	0.00045	0.0147003	yes
ADAMTS15	chr11:130448973-130476644	T3Stat	T0	OK	9.34575	2.39622	1.96355	-1.80003	0.0113	0.143252	no
MAFF	chr22:38201931-38216510	T3Stat	T0	OK	76.0783	19.6484	1.95307	-3.48712	5e-05	0.00219769	yes
CD83	chr6:14117255-14136917	T3Stat	T0	OK	28.3134	7.35694	1.94431	-2.57414	0.0002	0.0075428	yes
FAM134B	chr5:16473037-16629969	T3Stat	T0	OK	28.282	7.35933	1.94224	-3.37095	5e-05	0.00219769	yes
SNAI2	chr8:48917680-48921440	T3Stat	T0	OK	72.3516	18.9592	1.93212	-3.99219	5e-05	0.00219769	yes
ZBTB21	chr21:41986830-42024920	T3Stat	T0	OK	15.6367	4.10587	1.92918	-3.69257	5e-05	0.00219769	yes
TBC1D8	chr2:101002228-101151384	T3Stat	T0	OK	18.369	4.83268	1.92637	-1.71353	0.0088	0.121075	no
LOC652276	chr16:2603383-2630494	T3Stat	T0	OK	0.831009	0.219151	1.92294	-0.911472	0.29545	0.615393	no
CYP1B1	chr2:38067602-38076181	T3Stat	T0	OK	64.7983	17.2289	1.91112	-4.80751	5e-05	0.00219769	yes
CCL20	chr2:227813841-227817564	T3Stat	T0	OK	14.6138	3.89301	1.90837	-0.87215	0.05705	0.345386	no
MAP3K8	chr10:30434020-30461833	T3Stat	T0	OK	8.5138	2.27647	1.90301	-1.86272	0.0195	0.202569	no
FAM102A	chr9:127940581-127980533	T3Stat	T0	OK	29.1924	7.84645	1.89548	-2.90741	5e-05	0.00219769	yes
IGFBP1	chr7:45888359-45893668	T3Stat	T0	OK	38.6689	10.4112	1.89303	-2.25298	0.0014	0.0355211	yes
LINC00673	chr17:72403321-72592804	T3Stat	T0	OK	88.161	23.8278	1.8875	-3.75207	5e-05	0.00219769	yes
ATF3	chr1:212565333-212620777	T3Stat	T0	OK	397.797	109.162	1.86556	-3.85332	5e-05	0.00219769	yes
LURAP1L	chr9:12693385-12823060	T3Stat	T0	OK	41.8849	11.5818	1.85457	-3.4747	0.0001	0.00413387	yes
PTGER4	chr5:40679929-40693736	T3Stat	T0	OK	13.7514	3.80538	1.85347	-2.11846	0.00195	0.0444221	yes
SLC7A5	chr16:87830022-87869494	T3Stat	T0	OK	46.5919	12.9026	1.85242	-3.44392	5e-05	0.00219769	yes
HIVEP2	chr6:142751466-142945201	T3Stat	T0	OK	17.4927	4.87019	1.8447	-3.90915	5e-05	0.00219769	yes
NAB2	chr12:57088893-57111413	T3Stat	T0	OK	24.7286	6.95773	1.8295	-1.12064	0.0603	0.352154	no
TNFAIP2	chr14:103126326-103137439	T3Stat	T0	OK	204.627	58.1081	1.81619	-3.80197	5e-05	0.00219769	yes
ARL5B	chr10:18659383-18678011	T3Stat	T0	OK	16.2134	4.60934	1.81455	-2.7247	5e-05	0.00219769	yes
NIPAL1	chr4:48016773-48037063	T3Stat	T0	OK	5.53745	1.57785	1.81126	-1.15168	0.0576	0.345386	no
AREG	chr4:74445097-74455009	T3Stat	T0	OK	10.9748	3.13996	1.80537	-1.24148	0.0524	0.34414	no
KLHL21	chr1:6590723-6602898	T3Stat	T0	OK	51.6945	14.8775	1.79687	-3.50168	5e-05	0.00219769	yes
FNIP2	chr4:158769029-159035181	T3Stat	T0	OK	26.1733	7.57069	1.7896	-3.66583	5e-05	0.00219769	yes
SERTAD2	chr2:64631620-64653912	T3Stat	T0	OK	36.7744	10.7127	1.77938	-4.05729	5e-05	0.00219769	yes
CLK1	chr2:200853008-200864744	T3Stat	T0	OK	50.4843	14.755	1.77463	-2.55477	5e-05	0.00219769	yes
SH3BP5-AS1	chr3:15254183-15341394	T3Stat	T0	OK	1.73522	0.515783	1.75028	-1.02741	0.27135	0.597216	no
GNRH1	chr8:25419257-25425040	T3Stat	T0	OK	1.83454	0.545869	1.74879	-0.975595	0.1011	0.421892	no
PTHLH	chr12:27958083-27971983	T3Stat	T0	OK	139.439	41.6157	1.74444	-3.58992	5e-05	0.00219769	yes
ZSCAN12P1	chr6:28090806-28095715	T3Stat	T0	OK	1.24431	0.371782	1.74282	-0.846357	0.2675	0.594904	no
RPL7	chr8:73290638-73293634	T3Stat	T0	OK	9.22462	2.77245	1.73433	-0.917318	0.12255	0.437966	no
SGPP2	chr2:222424602-222558898	T3Stat	T0	OK	46.7206	14.1821	1.71998	-1.82442	0.00245	0.0517047	no
PAG1	chr8:80967810-81112068	T3Stat	T0	OK	7.88933	2.40314	1.71498	-3.17911	5e-05	0.00219769	yes
SLC7A11	chr4:138027422-138242349	T3Stat	T0	OK	29.1431	8.90475	1.71051	-4.43601	5e-05	0.00219769	yes
LINC01534	chr19:36685438-36687449	T3Stat	T0	OK	0.955338	0.293943	1.70047	-0.714965	0.4447	0.723218	no
TSPYL2	chrX:53082359-53088546	T3Stat	T0	OK	8.39036	2.58386	1.6992	-1.48347	0.01015	0.133159	no
MAFG	chr17:81918268-81927711	T3Stat	T0	OK	44.3967	13.6952	1.69679	-3.49774	5e-05	0.00219769	yes
GPATCH2L	chr14:76151884-76212803	T3Stat	T0	OK	10.9623	3.39891	1.6894	-3.62752	5e-05	0.00219769	yes
HNRNPU-AS1	chr1:244835336-244846941	T3Stat	T0	OK	5.36857	1.66881	1.68572	-1.10954	0.08155	0.395915	no
JARID2	chr6:15245974-15522042	T3Stat	T0	OK	18.1505	5.64797	1.68421	-2.9001	5e-05	0.00219769	yes
ATP6V0D2	chr8:86098909-86154225	T3Stat	T0	OK	1.47513	0.459216	1.6836	-0.571555	0.3532	0.654912	no
SLC15A4	chr12:128793193-128823996	T3Stat	T0	OK	80.3733	25.1197	1.6779	-3.56611	5e-05	0.00219769	yes
PIM3	chr22:49960494-49964072	T3Stat	T0	OK	56.9386	17.8874	1.67046	-2.23238	0.00045	0.0147003	yes
PTCH1	chr9:95442981-95516965	T3Stat	T0	OK	2.06014	0.647765	1.6692	-0.895593	0.1007	0.421322	no
ANKRD33B	chr5:10564322-10657816	T3Stat	T0	OK	15.8033	4.99579	1.66144	-3.14475	5e-05	0.00219769	yes
IL1R1	chr2:102070375-102179874	T3Stat	T0	OK	30.0283	9.49948	1.6604	-3.68207	5e-05	0.00219769	yes
PGAM2	chr7:44062726-44065587	T3Stat	T0	OK	0.872137	0.276126	1.65923	-0.817393	0.2288	0.574251	no
KIAA1217	chr10:23694745-24547848	T3Stat	T0	OK	30.7657	9.74339	1.65883	-3.65318	5e-05	0.00219769	yes
DOCK9	chr13:98793486-99086406	T3Stat	T0	OK	20.3087	6.43727	1.65758	-3.45738	5e-05	0.00219769	yes
TGFBR3	chr1:91680342-91906002	T3Stat	T0	OK	4.27294	1.35954	1.65211	-1.59287	0.00455	0.0776897	no
CXCR4	chr2:136114348-136118155	T3Stat	T0	OK	7.46085	2.37611	1.65074	-0.882783	0.0914	0.413302	no
HES4	chr1:998961-1000172	T3Stat	T0	OK	132.758	42.4743	1.64414	-1.84178	0.0098	0.13027	no
PHLDA1	chr12:76025446-76031776	T3Stat	T0	OK	126.657	40.6826	1.63845	-3.91066	5e-05	0.00219769	yes
FOSB	chr19:45467994-45475179	T3Stat	T0	OK	244.564	78.5854	1.63788	-3.20363	5e-05	0.00219769	yes
MAP2K4P1	chrX:73524274-73563085	T3Stat	T0	OK	0.708534	0.228215	1.63444	-0.872173	0.10695	0.425135	no
LPCAT1	chr5:1461426-1523961	T3Stat	T0	OK	1.5357	0.497389	1.62645	-0.856239	0.3838	0.679607	no
PARGP1	chr10:45854834-45972428	T3Stat	T0	OK	1.19234	0.387252	1.62246	-0.781156	0.3392	0.646022	no
FOXC2-AS1	chr16:86565144-86568931	T3Stat	T0	OK	2.75687	0.903646	1.6092	-0.207241	0.4031	0.694582	no
DDIT3	chr12:57487952-57520517	T3Stat	T0	OK	66.9939	21.9908	1.60713	-1.14407	0.0455	0.33747	no
CD101	chr1:117001749-117059490	T3Stat	T0	OK	1.93091	0.634331	1.60597	-0.715096	0.27675	0.601877	no
GPER1	chr7:996986-1138257	T3Stat	T0	OK	4.11283	1.35739	1.59929	-0.802599	0.2675	0.594904	no
ZC3H12C	chr11:110093360-110171841	T3Stat	T0	OK	12.6534	4.19185	1.59386	-3.35645	5e-05	0.00219769	yes
FBN2	chr5:128257908-128538042	T3Stat	T0	OK	2.12864	0.705615	1.59298	-1.31069	0.02735	0.24966	no
SYNE1	chr6:152121683-152637399	T3Stat	T0	OK	7.78291	2.58781	1.58858	-3.55032	5e-05	0.00219769	yes
MIR155,MIR155HG	chr21:25562144-25575168	T3Stat	T0	OK	6.18009	2.06981	1.57813	-0.831705	0.0663	0.361082	no
TSC22D3	chrX:107713221-107775787	T3Stat	T0	OK	216.346	72.7022	1.57327	-3.60691	5e-05	0.00219769	yes
SLC7A2	chr8:17497087-17570568	T3Stat	T0	OK	7.13426	2.39806	1.5729	-2.31642	0.0011	0.0295707	yes
B3GNT2	chr2:62196126-62224731	T3Stat	T0	OK	39.1533	13.1781	1.57099	-3.15367	5e-05	0.00219769	yes
NPIPB5	chr16:22513522-22536520	T3Stat	T0	OK	4.47001	1.51036	1.56539	-0.999872	0.0865	0.403099	no
TRAF1	chr9:120902392-120929173	T3Stat	T0	OK	14.0876	4.76786	1.56301	-2.12404	0.0028	0.0568337	no
MAFK	chr7:1530731-1556430	T3Stat	T0	OK	36.527	12.3628	1.56296	-2.16774	0.00415	0.0729278	no
NCOA7	chr6:125781160-125932030	T3Stat	T0	OK	21.8296	7.40826	1.55908	-2.81765	5e-05	0.00219769	yes
SASH1	chr6:148342592-148552048	T3Stat	T0	OK	13.3147	4.52034	1.55852	-2.89491	5e-05	0.00219769	yes
CREB5	chr7:28299320-28825894	T3Stat	T0	OK	14.2616	4.84571	1.55736	-3.13877	5e-05	0.00219769	yes
CFAP126	chr1:161314375-161367883	T3Stat	T0	OK	0.827425	0.281305	1.55649	-0.212966	0.4235	0.708531	no
NFKB1	chr4:102501328-102617302	T3Stat	T0	OK	47.7972	16.2686	1.55483	-3.38234	5e-05	0.00219769	yes
ADGRF4	chr6:47698552-47722021	T3Stat	T0	OK	0.660987	0.226099	1.54767	-0.837004	0.1357	0.455824	no
LIF	chr22:30240446-30246851	T3Stat	T0	OK	44.6395	15.2716	1.54747	-2.94734	5e-05	0.00219769	yes
ARHGAP42	chr11:100687675-100990925	T3Stat	T0	OK	6.39346	2.18845	1.54669	-1.78259	0.0331	0.279417	no
NGF	chr1:115285915-115338236	T3Stat	T0	OK	2.89976	0.996795	1.54056	-0.735792	0.3811	0.677482	no
CDKN2B	chr9:21994790-22121094	T3Stat	T0	OK	43.3604	14.9203	1.5391	-3.40523	5e-05	0.00219769	yes
MBP	chr18:76978832-77132818	T3Stat	T0	OK	22.2167	7.64868	1.53836	-2.62078	0.00025	0.00914221	yes
NFIL3	chr9:91409044-91424626	T3Stat	T0	OK	50.9749	17.5601	1.53748	-2.91579	5e-05	0.00219769	yes
IER3	chr6:30743198-30744550	T3Stat	T0	OK	124.557	43.0202	1.53372	-2.68597	5e-05	0.00219769	yes
F2RL1	chr5:76819007-76835315	T3Stat	T0	OK	146.134	50.6937	1.52742	-3.65864	5e-05	0.00219769	yes
MTSS1	chr8:124550769-124728507	T3Stat	T0	OK	17.7965	6.17532	1.527	-2.79174	5e-05	0.00219769	yes
EGR1	chr5:138465491-138469315	T3Stat	T0	OK	242.769	84.4142	1.52402	-3.12393	5e-05	0.00219769	yes
C9orf47,S1PR3	chr9:88990862-89005154	T3Stat	T0	OK	9.8966	3.44697	1.52161	-1.69748	0.013	0.156147	no
HBP1	chr7:107168960-107578523	T3Stat	T0	OK	50.0907	17.4474	1.52153	-2.47279	0.00355	0.0651735	no
SPEN	chr1:15834214-15940455	T3Stat	T0	OK	15.7954	5.50895	1.51966	-2.82512	5e-05	0.00219769	yes
LAMTOR5-AS1	chr1:110401254-110416274	T3Stat	T0	OK	0.563442	0.196879	1.51696	-0.117526	0.49415	0.752239	no
PPP1R15A	chr19:48872391-48876062	T3Stat	T0	OK	277.421	97.1381	1.51397	-3.28471	5e-05	0.00219769	yes
FBXO30	chr6:145625303-145964097	T3Stat	T0	OK	23.4883	8.23916	1.51137	-2.82966	0.0013	0.0337906	yes
SLC30A1	chr1:211575038-211578757	T3Stat	T0	OK	34.1255	11.9723	1.51115	-2.18526	0.00225	0.0493879	yes
NAB1	chr2:190649121-190692766	T3Stat	T0	OK	18.391	6.45418	1.51069	-2.87214	5e-05	0.00219769	yes
BDKRB2	chr14:96204797-96244329	T3Stat	T0	OK	7.25369	2.5507	1.50783	-1.35328	0.04255	0.324743	no
MTHFD2L	chr4:74158111-74303097	T3Stat	T0	OK	2.29195	0.808162	1.50386	-0.765936	0.2746	0.600127	no
TBC1D10A	chr22:30291989-30326966	T3Stat	T0	OK	29.3103	10.3376	1.50351	-1.72722	0.00415	0.0729278	no
CCNA1	chr13:36431829-36442882	T3Stat	T0	OK	2.63389	0.929233	1.50308	-0.883315	0.31165	0.626386	no
ADORA2B	chr17:15944916-15975896	T3Stat	T0	OK	26.2198	9.25739	1.50198	-1.6385	0.0111	0.141812	no
HDAC9	chr7:18086948-18997369	T3Stat	T0	OK	22.864	8.07803	1.501	-2.89779	0.0001	0.00413387	yes
TXNRD1	chr12:104215778-104350307	T3Stat	T0	OK	156.115	55.3274	1.49654	-3.43636	5e-05	0.00219769	yes
C3orf52	chr3:112086334-112118226	T3Stat	T0	OK	21.1982	7.56558	1.48642	-1.74555	0.01195	0.147983	no
IRF1	chr5:132481608-132490773	T3Stat	T0	OK	57.5551	20.5616	1.48499	-3.18203	5e-05	0.00219769	yes
PLAGL2	chr20:32192503-32207743	T3Stat	T0	OK	8.68625	3.10616	1.4836	-1.83634	0.00655	0.0993499	no
HSD17B2	chr16:82035252-82098534	T3Stat	T0	OK	19.5842	7.03261	1.47756	-1.25348	0.02445	0.235066	no
CLK4	chr5:178602663-178627053	T3Stat	T0	OK	12.8335	4.626	1.47208	-1.73144	0.0039	0.0703129	no
BCL2L11	chr2:111120913-111168445	T3Stat	T0	OK	22.2807	8.0433	1.46993	-1.46588	0.00925	0.125546	no
PLK3	chr1:44800363-44807285	T3Stat	T0	OK	28.3928	10.2576	1.46883	-1.85642	0.00285	0.0574612	no
KSR1	chr17:27472009-27623692	T3Stat	T0	OK	3.94882	1.43103	1.46437	-0.972048	0.11105	0.425135	no
NR3C1	chr5:143277930-143435512	T3Stat	T0	OK	27.8935	10.1147	1.46348	-3.47808	5e-05	0.00219769	yes
FAM107B	chr10:14518556-14774897	T3Stat	T0	OK	51.5996	18.7512	1.46038	-3.33466	5e-05	0.00219769	yes
FOSL1	chr11:65892135-65900526	T3Stat	T0	OK	176.695	64.4649	1.45468	-3.08178	5e-05	0.00219769	yes
CEBPD	chr8:47736913-47738164	T3Stat	T0	OK	186.027	68.1092	1.44959	-2.40857	0.0002	0.0075428	yes
FBXW7	chr4:152321257-152535241	T3Stat	T0	OK	18.8863	6.91876	1.44875	-2.30802	0.0003	0.0107317	yes
ROR1	chr1:63774018-64181496	T3Stat	T0	OK	21.4216	7.86413	1.44571	-2.7501	5e-05	0.00219769	yes
PRSS2	chr7:142770942-142774564	T3Stat	T0	OK	3.60522	1.33462	1.43366	-0.72717	0.35855	0.65919	no
PI3	chr20:45174898-45176544	T3Stat	T0	OK	1.54742	0.573877	1.43105	-0.643134	0.5349	0.780531	no
RICTOR	chr5:38937920-39074408	T3Stat	T0	OK	8.64726	3.20806	1.43054	-2.86136	5e-05	0.00219769	yes
EFNB2	chr13:106489730-106535040	T3Stat	T0	OK	45.8071	17.0145	1.4288	-3.28066	5e-05	0.00219769	yes
FNIP1	chr5:131641713-131797063	T3Stat	T0	OK	18.6541	6.95028	1.42435	-3.04269	5e-05	0.00219769	yes
ADAMTS9	chr3:64515654-65011471	T3Stat	T0	OK	9.38151	3.49916	1.42281	-2.17942	0.00295	0.0583699	no
REL	chr2:60881494-60928156	T3Stat	T0	OK	7.6544	2.85948	1.42054	-1.86334	0.00045	0.0147003	yes
PINLYP	chr19:43576799-43582104	T3Stat	T0	OK	2.54233	0.950415	1.41952	-0.682234	0.53075	0.777868	no
TBX3	chr12:114670253-114684164	T3Stat	T0	OK	6.60408	2.46937	1.41922	-1.35342	0.03565	0.293402	no
PPP4R1L	chr20:58232776-58309439	T3Stat	T0	OK	3.3469	1.25223	1.41832	-0.869995	0.1118	0.425135	no
SCML1	chrX:17737448-17754988	T3Stat	T0	OK	14.2859	5.35227	1.41637	-1.9538	0.0172	0.188291	no
PTPRE	chr10:127907060-128085900	T3Stat	T0	OK	17.9535	6.737	1.41409	-2.70777	5e-05	0.00219769	yes
CRY1	chr12:106991364-107093857	T3Stat	T0	OK	25.6712	9.65056	1.41147	-2.42091	0.0004	0.0134063	yes
RND3	chr2:150468192-150487695	T3Stat	T0	OK	92.5499	35.0194	1.40208	-3.42817	5e-05	0.00219769	yes
ICOSLG	chr21:5022492-5040668	T3Stat	T0	OK	0.802677	0.303874	1.40135	-0.683035	0.3604	0.660642	no
CYLD	chr16:50742049-50801935	T3Stat	T0	OK	13.2678	5.02444	1.40089	-3.06572	5e-05	0.00219769	yes
CCNL1	chr3:157146501-157160760	T3Stat	T0	OK	47.6161	18.0389	1.40034	-2.88846	5e-05	0.00219769	yes
IL11	chr19:55364381-55370463	T3Stat	T0	OK	23.8495	9.06031	1.39633	-1.69126	0.00905	0.123574	no
ADAMTS1	chr21:26836286-26845409	T3Stat	T0	OK	113.635	43.2043	1.39516	-3.05433	5e-05	0.00219769	yes
RASGRP3	chr2:33436348-33564731	T3Stat	T0	OK	5.22703	1.99604	1.38885	-1.32616	0.01205	0.147983	no
PLA2G4A	chr1:186828899-186988981	T3Stat	T0	OK	3.8754	1.48447	1.38439	-0.869429	0.1492	0.481217	no
LINC01611	chr6:84421030-84474929	T3Stat	T0	OK	0.906564	0.347423	1.38372	-0.666934	0.1692	0.512143	no
ARNTL	chr11:13277726-13387265	T3Stat	T0	OK	15.2368	5.83946	1.38366	-1.77853	0.01645	0.182761	no
CPEB2	chr4:15002673-15446167	T3Stat	T0	OK	17.6767	6.79587	1.37912	-2.87428	0.00015	0.00592943	yes
ZC3H12A	chr1:37474517-37484377	T3Stat	T0	OK	48.3124	18.6544	1.37288	-2.40419	0.0002	0.0075428	yes
SYNJ2	chr6:157981855-158099175	T3Stat	T0	OK	37.0739	14.3383	1.37053	-3.1861	5e-05	0.00219769	yes
SLC30A2	chr1:26038021-26046138	T3Stat	T0	OK	0.651924	0.252143	1.37046	-0.68544	0.4016	0.693254	no
CSF1	chr1:109910610-109930994	T3Stat	T0	OK	78.538	30.3768	1.37042	-3.01285	5e-05	0.00219769	yes
S100A3	chr1:153543618-153551769	T3Stat	T0	OK	5.11416	1.98283	1.36694	-0.518241	0.386	0.681365	no
PMAIP1	chr18:59899959-59904306	T3Stat	T0	OK	83.6309	32.431	1.36666	-3.36236	5e-05	0.00219769	yes
RAB9A	chrX:13689120-13709826	T3Stat	T0	OK	77.4927	30.0616	1.36614	-2.57986	0.00025	0.00914221	yes
SSH1	chr12:108782689-108857583	T3Stat	T0	OK	31.2321	12.1211	1.36552	-2.16056	0.0003	0.0107317	yes
TGM5	chr15:43232594-43266857	T3Stat	T0	OK	2.24125	0.873869	1.35881	-0.78452	0.3169	0.629475	no
BTG1,C12orf79	chr12:91984975-92145897	T3Stat	T0	OK	50.7833	19.9062	1.35114	-3.36863	5e-05	0.00219769	yes
LOC100506985	chr1:24539273-24556024	T3Stat	T0	OK	2.80827	1.10192	1.34966	-0.700202	0.38755	0.682501	no
ARHGAP24	chr4:85475130-86002670	T3Stat	T0	OK	16.0792	6.32594	1.34585	-2.35993	0.00045	0.0147003	yes
TNIP1	chr5:151029942-151087660	T3Stat	T0	OK	235.941	93.0567	1.34225	-2.7931	5e-05	0.00219769	yes
PRH1,PRH1-PRR4,PRR4	chr12_KI270904v1_alt:44554-370959	T3Stat	T0	OK	1.10332	0.435356	1.34158	-0.251844	0.35225	0.654696	no
RRAD	chr16:66921678-66925536	T3Stat	T0	OK	3.66331	1.45265	1.33446	-0.738449	0.2938	0.61408	no
CTH	chr1:70411217-70439851	T3Stat	T0	OK	5.50314	2.1838	1.33341	-0.840528	0.16005	0.499189	no
RPGR	chrX:38269169-38327535	T3Stat	T0	OK	3.4094	1.35544	1.33076	-0.938282	0.1318	0.448816	no
ZNF267	chr16:31873757-31917308	T3Stat	T0	OK	12.1047	4.83384	1.32432	-1.74882	0.00145	0.0363809	yes
PWAR5	chr15:24984859-24988232	T3Stat	T0	OK	0.755974	0.30211	1.32326	-0.666351	0.1315	0.448217	no
PDGFRA	chr4:54229096-54298245	T3Stat	T0	OK	2.69532	1.07725	1.32311	-1.09198	0.0288	0.2582	no
MAP2K3	chr17:21284655-21315239	T3Stat	T0	OK	37.93	15.2767	1.312	-1.99978	0.00195	0.0444221	yes
RPS9	chr19_GL949752v1_alt:175829-182618	T3Stat	T0	OK	11.0511	4.45224	1.31159	-0.813621	0.4251	0.709941	no
SMIM3	chr5:150777945-150796736	T3Stat	T0	OK	109.809	44.2657	1.31073	-2.9105	5e-05	0.00219769	yes
PPAP2B	chr1:56494746-56579584	T3Stat	T0	OK	4.38584	1.77153	1.30786	-0.775202	0.16105	0.500752	no
LOC100233156	chrUn_GL000218v1:38785-97454	T3Stat	T0	OK	0.675563	0.272942	1.3075	-0.274252	0.4518	0.72662	no
SIRT1	chr10:67884668-67918390	T3Stat	T0	OK	20.0597	8.1157	1.30551	-2.47787	0.00035	0.0119976	yes
PPP1R14C	chr6:150143051-150250392	T3Stat	T0	OK	68.2587	27.6339	1.30457	-2.79287	5e-05	0.00219769	yes
AGPAT4	chr6:161130024-161274075	T3Stat	T0	OK	8.42673	3.41254	1.30413	-1.77053	0.00875	0.120479	no
DUSP6	chr12:89347824-89352859	T3Stat	T0	OK	28.283	11.5228	1.29544	-2.26864	0.0007	0.0204289	yes
SLC38A2	chr12:46358187-46372862	T3Stat	T0	OK	125.024	51.0733	1.29157	-3.28505	5e-05	0.00219769	yes
RGCC	chr13:41457405-41470877	T3Stat	T0	OK	4.77604	1.95298	1.29014	-0.694156	0.20765	0.55664	no
FHDC1	chr4:152942982-152979696	T3Stat	T0	OK	7.30451	2.98835	1.28944	-1.72532	0.0072	0.105919	no
NR4A2	chr2:156324431-156332775	T3Stat	T0	OK	1.86003	0.761005	1.28935	-0.664916	0.25645	0.58828	no
CNR1	chr6:88139865-88166048	T3Stat	T0	OK	8.3895	3.43823	1.28692	-1.83984	0.00795	0.112906	no
RASEF	chr9:82979584-83063128	T3Stat	T0	OK	10.0752	4.13402	1.28519	-2.0688	0.00305	0.0595013	no
KLHL24	chr3:183635622-183684516	T3Stat	T0	OK	19.362	7.95167	1.2839	-2.52162	0.0001	0.00413387	yes
BCAR3	chr1:93561740-93847150	T3Stat	T0	OK	65.8089	27.2428	1.27241	-2.71494	5e-05	0.00219769	yes
TACC2	chr10:121989173-122254545	T3Stat	T0	OK	14.5154	6.01188	1.2717	-1.75775	0.01015	0.133159	no
RNF19A	chr8:100257058-100336218	T3Stat	T0	OK	36.3688	15.0646	1.27154	-3.02437	5e-05	0.00219769	yes
PREX2	chr8:67952367-68231662	T3Stat	T0	OK	3.57102	1.47983	1.27091	-1.1821	0.0506	0.34414	no
CHKA	chr11:68052858-68121391	T3Stat	T0	OK	20.5292	8.51902	1.26892	-1.60941	0.01395	0.163111	no
HIVEP1	chr6:12012490-12164999	T3Stat	T0	OK	7.3947	3.07208	1.26728	-2.24124	0.00045	0.0147003	yes
NFAT5	chr16:69565965-69704666	T3Stat	T0	OK	13.7757	5.73203	1.26501	-2.78895	5e-05	0.00219769	yes
SEC24A	chr5:134648784-134727911	T3Stat	T0	OK	17.3304	7.2127	1.26469	-2.47179	0.00035	0.0119976	yes
FZD7	chr2:202034586-202038437	T3Stat	T0	OK	58.9087	24.614	1.259	-2.87424	5e-05	0.00219769	yes
RC3H2	chr9:122849452-122905283	T3Stat	T0	OK	11.7507	4.92179	1.25549	-1.7417	0.00805	0.113879	no
ABTB2	chr11:34150986-34358008	T3Stat	T0	OK	31.9869	13.4095	1.25422	-2.35713	0.0001	0.00413387	yes
LINC00622	chr1:119597701-119599291	T3Stat	T0	OK	1.39692	0.585769	1.25385	-0.719056	0.21295	0.561925	no
CASP3	chr4:184627695-184649475	T3Stat	T0	OK	61.013	25.6016	1.25288	-3.0338	5e-05	0.00219769	yes
ZBTB43	chr9:126805005-126838208	T3Stat	T0	OK	11.4363	4.80432	1.25121	-2.07195	0.00065	0.0193129	yes
KIAA0040	chr1:175156986-175193093	T3Stat	T0	OK	6.87323	2.88795	1.25095	-1.50288	0.0177	0.190668	no
MALT1	chr18:58670008-58750139	T3Stat	T0	OK	54.5632	22.9452	1.24974	-3.11411	5e-05	0.00219769	yes
USP38	chr4:143184916-143223874	T3Stat	T0	OK	16.4908	6.93806	1.24906	-2.44673	0.001	0.0274962	yes
TNFRSF10B	chr8:22987416-23083619	T3Stat	T0	OK	111.342	46.8835	1.24784	-2.80299	5e-05	0.00219769	yes
SNRK-AS1	chr3:43286511-43351962	T3Stat	T0	OK	0.58163	0.244927	1.24775	-0.35941	0.58095	0.813934	no
RFX3	chr9:3218296-3526001	T3Stat	T0	OK	4.53729	1.91746	1.24263	-1.49783	0.00285	0.0574612	no
FAM131C	chr1:16057768-16073632	T3Stat	T0	OK	0.617172	0.261256	1.24021	-0.603577	0.3903	0.684341	no
IER5	chr1:181088501-181090843	T3Stat	T0	OK	73.2103	31.0149	1.23909	-2.25862	0.0005	0.0158465	yes
RDH10	chr8:73294601-73356461	T3Stat	T0	OK	18.9897	8.04552	1.23896	-1.66142	0.0039	0.0703129	no
CEP152	chr15:48737937-48811146	T3Stat	T0	OK	9.24265	3.93191	1.23308	-2.06514	0.00125	0.0327739	yes
LARP4B	chr10:806913-931705	T3Stat	T0	OK	23.8547	10.2083	1.22453	-2.88653	5e-05	0.00219769	yes
TSC22D1	chr13:44432142-44580432	T3Stat	T0	OK	150.562	64.5764	1.22128	-2.7714	5e-05	0.00219769	yes
HIST1H2BJ	chr6:27132315-27132796	T3Stat	T0	OK	0.629026	0.269906	1.22066	-0.575502	0.4405	0.719952	no
EPC2	chr2:148644990-148787567	T3Stat	T0	OK	13.4766	5.7986	1.21668	-2.01317	0.0061	0.0946705	no
NPIPB3	chr16:21402133-21425337	T3Stat	T0	OK	4.08136	1.76053	1.21304	-0.807947	0.17335	0.516377	no
EGFR	chr7:55019031-55207338	T3Stat	T0	OK	11.015	4.76626	1.20854	-1.85125	0.00295	0.0583699	no
KLF4	chr9:107484851-107489766	T3Stat	T0	OK	38.4173	16.6408	1.20703	-2.17806	0.0007	0.0204289	yes
SLC19A2	chr1:169463910-169485970	T3Stat	T0	OK	12.7832	5.54209	1.20574	-1.65428	0.0093	0.125846	no
TLR2	chr4:153684288-153706090	T3Stat	T0	OK	26.6206	11.5592	1.2035	-2.39329	0.0005	0.0158465	yes
AQP3	chr9:33441153-33447633	T3Stat	T0	OK	8.17746	3.55178	1.20311	-0.80612	0.1646	0.506645	no
ATL2	chr2:38293956-38377290	T3Stat	T0	OK	29.6412	12.8874	1.20164	-2.51267	0.00035	0.0119976	yes
DUSP10	chr1:221701419-221742176	T3Stat	T0	OK	53.2711	23.1802	1.20046	-2.27522	0.00015	0.00592943	yes
SAMD4A	chr14:54567611-54793315	T3Stat	T0	OK	22.8165	9.93141	1.20001	-2.52803	0.00015	0.00592943	yes
IKZF5	chr10:122990805-123008850	T3Stat	T0	OK	6.17365	2.68824	1.19946	-1.40784	0.0547	0.345267	no
DKK1	chr10:52314280-52317657	T3Stat	T0	OK	4.78557	2.08859	1.19616	-0.653393	0.29625	0.615994	no
TMEM200A	chr6:130366280-130443065	T3Stat	T0	OK	4.96797	2.16893	1.19567	-0.881345	0.1902	0.538468	no
IL6ST	chr5:55935096-55994993	T3Stat	T0	OK	45.4517	19.8691	1.19381	-3.09735	5e-05	0.00219769	yes
FEM1C	chr5:115520910-115544894	T3Stat	T0	OK	20.5436	8.98353	1.19333	-2.57164	5e-05	0.00219769	yes
USP36	chr17:78796882-78840887	T3Stat	T0	OK	19.1939	8.40301	1.19167	-2.23121	0.00025	0.00914221	yes
NFE2L2	chr2:177230302-177265131	T3Stat	T0	OK	162.585	71.2591	1.19004	-2.84986	5e-05	0.00219769	yes
C16orf72	chr16:9091679-9119698	T3Stat	T0	OK	46.9755	20.6629	1.18487	-2.8175	5e-05	0.00219769	yes
CNKSR3	chr6:154405298-154510619	T3Stat	T0	OK	17.6674	7.77746	1.18372	-1.75441	0.00685	0.101848	no
ZNF335	chr20:45948652-45972194	T3Stat	T0	OK	10.6798	4.7137	1.17996	-1.48828	0.0134	0.158839	no
MXD1	chr2:69915040-69942944	T3Stat	T0	OK	7.48045	3.30437	1.17875	-1.47236	0.00875	0.120479	no
CX3CL1	chr16:57372460-57385048	T3Stat	T0	OK	55.1393	24.3585	1.17865	-2.48079	5e-05	0.00219769	yes
TSC1	chr9:132891347-132944633	T3Stat	T0	OK	7.16686	3.16794	1.1778	-1.97875	0.00145	0.0363809	yes
LGALS3	chr14:55129216-55145430	T3Stat	T0	OK	202.008	89.3219	1.17732	-2.46468	5e-05	0.00219769	yes
ZBTB39	chr12:56998832-57006513	T3Stat	T0	OK	2.19917	0.972513	1.17717	-0.783755	0.1839	0.528248	no
RBM5-AS1	chr3:50088907-50118964	T3Stat	T0	OK	2.77967	1.22925	1.17714	-0.292268	0.65385	0.854442	no
ARHGEF7	chr13:111113811-111305734	T3Stat	T0	OK	18.3318	8.11871	1.17502	-2.09999	0.0015	0.0372218	yes
LINC01594	chr2:108167747-108217841	T3Stat	T0	OK	1.00898	0.447415	1.17321	-0.556861	0.3188	0.630584	no
NFKB2	chr10:102394109-102402529	T3Stat	T0	OK	63.3414	28.134	1.17083	-2.37804	5e-05	0.00219769	yes
ZP3	chr7:76389328-76442071	T3Stat	T0	OK	1.39904	0.622703	1.16782	-0.117611	0.498	0.755538	no
DLG1	chr3:197042559-197303750	T3Stat	T0	OK	64.7497	28.8443	1.16659	-2.88301	5e-05	0.00219769	yes
SNX9	chr6:157823170-157945077	T3Stat	T0	OK	47.5639	21.1964	1.16605	-2.73243	5e-05	0.00219769	yes
ZKSCAN8	chr6:28141909-28159472	T3Stat	T0	OK	9.1818	4.10018	1.16309	-2.04361	0.0018	0.0419034	yes
STX3	chr11:59755058-59805882	T3Stat	T0	OK	14.2649	6.3711	1.16286	-2.30054	0.00035	0.0119976	yes
BCL6	chr3:187698258-187745725	T3Stat	T0	OK	24.1143	10.7778	1.16182	-2.06073	0.00195	0.0444221	yes
N4BP2L1	chr13:32400722-32428178	T3Stat	T0	OK	3.59158	1.61049	1.15712	-0.741214	0.24995	0.583454	no
OSGIN1	chr16:83953221-83966332	T3Stat	T0	OK	14.8174	6.66035	1.15362	-1.07814	0.05775	0.345386	no
ITPKB	chr1:226631689-226739175	T3Stat	T0	OK	18.8413	8.46919	1.1536	-2.13371	0.0007	0.0204289	yes
SMG1	chr16:18804852-18926404	T3Stat	T0	OK	11.7087	5.26381	1.1534	-2.75071	5e-05	0.00219769	yes
ZNF275	chrX:153334154-153352926	T3Stat	T0	OK	5.8789	2.6471	1.15113	-1.44215	0.0201	0.206428	no
ZEB2	chr2:144384374-144520898	T3Stat	T0	OK	6.78227	3.05587	1.15019	-1.66102	0.00295	0.0583699	no
SPRY2	chr13:80335976-80340951	T3Stat	T0	OK	61.9457	27.9209	1.14966	-2.42025	0.00015	0.00592943	yes
LDLR	chr19:11089361-11133829	T3Stat	T0	OK	115.024	51.8472	1.14959	-2.49403	5e-05	0.00219769	yes
GATA6	chr18:22169436-22202528	T3Stat	T0	OK	11.829	5.33286	1.14935	-1.34396	0.01245	0.151352	no
SPRY4	chr5:142310426-142325055	T3Stat	T0	OK	12.9368	5.84179	1.147	-1.66717	0.01315	0.157217	no
SAT1	chrX:23783157-23786223	T3Stat	T0	OK	808.192	365.008	1.14677	-2.56072	5e-05	0.00219769	yes
ZMIZ1	chr10:79069034-79316528	T3Stat	T0	OK	66.2315	29.9326	1.1458	-2.49393	5e-05	0.00219769	yes
CYP4F29P	chr21:13843132-13848364	T3Stat	T0	OK	1.00185	0.453148	1.14461	-0.551172	0.40585	0.696656	no
FAM214A	chr15:52581320-52678634	T3Stat	T0	OK	14.7952	6.69775	1.14338	-2.12159	0.00235	0.0508416	no
MLF1	chr3:158571163-158606460	T3Stat	T0	OK	12.6561	5.7346	1.14207	-1.27184	0.06485	0.357496	no
HERC2	chr15:28111036-28322152	T3Stat	T0	OK	1.12818	0.511953	1.13992	-0.933453	0.07845	0.388753	no
CSPP1	chr8:67064367-67196614	T3Stat	T0	OK	11.2915	5.13004	1.13819	-1.92721	0.00185	0.0427916	yes
AFF4	chr5:132875378-132963662	T3Stat	T0	OK	33.927	15.4551	1.13435	-2.84573	5e-05	0.00219769	yes
SCARNA12	chr12:6965351-6970753	T3Stat	T0	OK	7.77682	3.54289	1.13425	-0.16843	0.52825	0.776545	no
KLF10	chr8:102648776-102655902	T3Stat	T0	OK	73.6941	33.6119	1.13257	-2.63617	5e-05	0.00219769	yes
MOB3C	chr1:46607714-46616891	T3Stat	T0	OK	6.82581	3.12178	1.12863	-0.989952	0.0866	0.403099	no
ASXL2	chr2:25739383-25878443	T3Stat	T0	OK	6.06904	2.77834	1.12724	-1.71628	0.0044	0.0757731	no
ZXDA	chrX:57905429-57910633	T3Stat	T0	OK	2.5645	1.17616	1.12459	-0.819772	0.23355	0.57622	no
TCP11L2	chr12:106302790-106347014	T3Stat	T0	OK	5.77203	2.64837	1.12397	-0.846344	0.09615	0.421237	no
RFX2	chr19:5978402-6110653	T3Stat	T0	OK	6.10194	2.80149	1.12307	-1.02123	0.0972	0.421237	no
PNRC1	chr6:89080709-89085160	T3Stat	T0	OK	124.104	56.9872	1.12284	-2.81165	0.00015	0.00592943	yes
NCEH1	chr3:172630644-172711218	T3Stat	T0	OK	64.2807	29.5728	1.12012	-2.82596	5e-05	0.00219769	yes
WNT9A	chr1:227921463-227947975	T3Stat	T0	OK	6.70348	3.08466	1.1198	-0.62564	0.5248	0.774235	no
FOXC2	chr16:86565144-86568931	T3Stat	T0	OK	22.1506	10.1947	1.11953	-0.92503	0.0732	0.379527	no
CHST2	chr3:143119775-143124014	T3Stat	T0	OK	9.64647	4.44311	1.11843	-1.22834	0.0463	0.33959	no
N4BP3	chr5:178113554-178126106	T3Stat	T0	OK	2.95596	1.36166	1.11826	-0.750115	0.1938	0.542034	no
SBNO2	chr19:1107633-1174283	T3Stat	T0	OK	0.75236	0.34766	1.11375	-0.601583	0.4906	0.750185	no
ZEB1	chr10:31319171-31529814	T3Stat	T0	OK	11.4462	5.29739	1.11152	-2.19755	0.0005	0.0158465	yes
GCLC	chr6:53497340-53545129	T3Stat	T0	OK	21.0759	9.761	1.11049	-2.16987	0.00125	0.0327739	yes
LOC102723703	chr10:80529596-80535942	T3Stat	T0	OK	2.50573	1.16079	1.11012	-0.572442	0.4821	0.744243	no
SYT14	chr1:209938173-210164288	T3Stat	T0	OK	2.29722	1.06461	1.10957	-0.875984	0.16615	0.509063	no
COQ10B	chr2:197453506-197475127	T3Stat	T0	OK	40.7412	18.891	1.10879	-2.10724	0.002	0.0453325	yes
EML1	chr14:99793407-99942058	T3Stat	T0	OK	38.3249	17.7758	1.10837	-2.55444	5e-05	0.00219769	yes
S100A4	chr1:153543618-153551769	T3Stat	T0	OK	4.62887	2.14934	1.10677	-0.385798	0.61205	0.830892	no
HSPA1B	chr6_GL000250v2_alt:3160359-3162873	T3Stat	T0	OK	5.95598	2.76563	1.10673	-0.676149	0.2248	0.57133	no
KIAA0907	chr1:155913042-155934442	T3Stat	T0	OK	22.0219	10.2316	1.1059	-1.93877	0.00155	0.0380963	yes
MBD5	chr2:147844516-148513475	T3Stat	T0	OK	3.61095	1.67776	1.10584	-0.817715	0.19055	0.538868	no
TBX19	chr1:168281039-168314428	T3Stat	T0	OK	1.74536	0.81134	1.10515	-0.602829	0.3028	0.62005	no
RP2	chrX:46836911-46882356	T3Stat	T0	OK	13.8655	6.45928	1.10205	-1.85499	0.01105	0.141373	no
RSRP1	chr1:25242248-25247494	T3Stat	T0	OK	37.474	17.4737	1.1007	-1.47028	0.01445	0.167012	no
SIPA1L2	chr1:232397965-232515497	T3Stat	T0	OK	18.4145	8.59498	1.09927	-2.30406	0.0001	0.00413387	yes
DYRK2	chr12:67648731-67662664	T3Stat	T0	OK	32.9692	15.3983	1.09835	-2.72652	5e-05	0.00219769	yes
SHROOM3	chr4:76435099-76783252	T3Stat	T0	OK	18.6619	8.73434	1.09533	-2.51741	5e-05	0.00219769	yes
STK26	chrX:132023216-132075943	T3Stat	T0	OK	16.3384	7.64777	1.09516	-1.89969	0.0163	0.181653	no
PPIF	chr10:79347463-79355333	T3Stat	T0	OK	51.7562	24.2422	1.09421	-2.13565	0.00035	0.0119976	yes
FGFBP1	chr4:15935569-15938740	T3Stat	T0	OK	1.42	0.665146	1.09414	-0.529914	0.42135	0.707143	no
SNX16	chr8:81799582-81842286	T3Stat	T0	OK	12.4778	5.84897	1.09311	-1.61715	0.0125	0.151654	no
PTDSS2	chr11:450279-491387	T3Stat	T0	OK	3.71149	1.74119	1.09193	-0.665931	0.19855	0.546936	no
SMURF1	chr7:98878489-99144120	T3Stat	T0	OK	20.8095	9.76684	1.09128	-1.67313	0.0056	0.0894465	no
SLC34A2	chr4:25655812-25678746	T3Stat	T0	OK	2.79094	1.31022	1.09094	-0.717593	0.32995	0.639475	no
ITPKC	chr19:40717102-40749923	T3Stat	T0	OK	30.4302	14.2985	1.08964	-1.92933	0.0032	0.0607865	no
B4GALT5	chr20:49632945-49713884	T3Stat	T0	OK	42.3952	19.9256	1.08928	-2.51842	5e-05	0.00219769	yes
PCF11	chr11:83157094-83185793	T3Stat	T0	OK	15.4056	7.2411	1.08917	-2.22598	0.0002	0.0075428	yes
SECISBP2L	chr15:48988638-49046563	T3Stat	T0	OK	14.5661	6.86307	1.08569	-2.44731	5e-05	0.00219769	yes
CCDC85B	chr11:65890403-65891635	T3Stat	T0	OK	224.84	105.956	1.08544	-2.11693	0.00055	0.0170425	yes
MED13	chr17:61942604-62065282	T3Stat	T0	OK	17.3343	8.16987	1.08525	-2.54493	5e-05	0.00219769	yes
PIK3CA	chr3:179148522-179234709	T3Stat	T0	OK	12.8203	6.04425	1.08479	-1.75537	0.0066	0.0999405	no
SLC30A7	chr1:100896075-100981755	T3Stat	T0	OK	16.8122	7.93689	1.08286	-2.30094	0.0001	0.00413387	yes
HIPK1	chr1:113924000-113977869	T3Stat	T0	OK	24.4562	11.5517	1.08209	-2.4889	5e-05	0.00219769	yes
CHD2	chr15:92900320-93028007	T3Stat	T0	OK	21.9815	10.3854	1.08174	-2.31042	5e-05	0.00219769	yes
DENND4A	chr15:65611404-65792293	T3Stat	T0	OK	5.13857	2.43117	1.07972	-1.45715	0.0187	0.196862	no
IL18R1	chr2:102356282-102398775	T3Stat	T0	OK	1.55159	0.734122	1.07966	-0.709639	0.3699	0.667957	no
ABCA1	chr9:104781002-104928246	T3Stat	T0	OK	6.73264	3.18582	1.07951	-1.91839	0.00235	0.0508416	no
MYSM1	chr1:58654738-58700075	T3Stat	T0	OK	4.62697	2.18977	1.07929	-1.48664	0.0215	0.216498	no
RAP1GAP	chr1:21596214-21669363	T3Stat	T0	OK	0.747989	0.354982	1.07527	-0.526169	0.4297	0.71242	no
GLCCI1	chr7:7949838-8089079	T3Stat	T0	OK	7.59524	3.6068	1.07438	-1.28706	0.0352	0.290758	no
MIR4315-1,PLEKHM1P	chr17:64784840-64837184	T3Stat	T0	OK	2.92235	1.38855	1.07355	-0.595958	0.19775	0.546148	no
CCNG2	chr4:77157203-77170060	T3Stat	T0	OK	43.4114	20.6335	1.07309	-2.66967	5e-05	0.00219769	yes
RUNX1	chr21:34787800-35049298	T3Stat	T0	OK	14.2269	6.77153	1.07107	-2.05123	0.00085	0.0239551	yes
MYADM	chr19:53865583-53876435	T3Stat	T0	OK	425.786	202.916	1.06924	-2.11949	0.0002	0.0075428	yes
GADD45A	chr1:67685176-67688338	T3Stat	T0	OK	151.663	72.3031	1.06874	-2.41056	5e-05	0.00219769	yes
TANK	chr2:161136954-161254643	T3Stat	T0	OK	35.6707	17.019	1.06759	-1.97532	0.0046	0.078174	no
LHX4-AS1	chr1:180230297-180275053	T3Stat	T0	OK	1.00191	0.478537	1.06605	-0.54819	0.3826	0.678746	no
RELB	chr19:45001448-45038198	T3Stat	T0	OK	68.3843	32.6679	1.06579	-2.07583	0.0011	0.0295707	yes
C1QTNF9B-AS1	chr13:23730188-23897502	T3Stat	T0	OK	1.02032	0.487765	1.06477	-0.15911	0.51605	0.768294	no
PDE10A	chr6:165327286-165662100	T3Stat	T0	OK	12.9496	6.19068	1.06474	-2.49141	0.0007	0.0204289	yes
MSMP	chr9:35749279-35754277	T3Stat	T0	OK	2.0169	0.964472	1.06433	-0.231768	0.6125	0.831009	no
PTOV1-AS2	chr19:49838645-49860744	T3Stat	T0	OK	8.26754	3.95945	1.06216	-0.484498	0.4629	0.732585	no
LSMEM1	chr7:112480852-112490888	T3Stat	T0	OK	2.88656	1.38461	1.05987	-0.48399	0.31075	0.625621	no
AKAP12	chr6:151239998-151358561	T3Stat	T0	OK	75.5728	36.2605	1.05947	-2.37381	0.00015	0.00592943	yes
NR1H4	chr12:100473772-100563867	T3Stat	T0	OK	0.905193	0.434334	1.05942	-0.619193	0.37745	0.674711	no
TMEM133	chr11:100992079-100993935	T3Stat	T0	OK	6.94927	3.33685	1.05838	-0.709591	0.24245	0.579058	no
E2F6	chr2:11444374-11466177	T3Stat	T0	OK	5.36587	2.58112	1.05581	-0.827966	0.17635	0.519955	no
AKNA	chr9:114334153-114394405	T3Stat	T0	OK	17.4551	8.40644	1.05408	-2.1535	0.0002	0.0075428	yes
NFKBIE	chr6:44258165-44265788	T3Stat	T0	OK	34.464	16.616	1.05252	-1.69783	0.00635	0.0972142	no
RAB22A	chr20:58309714-58367507	T3Stat	T0	OK	13.9456	6.72476	1.05226	-2.36625	0.00015	0.00592943	yes
CFAP45	chr1:159872363-159900116	T3Stat	T0	OK	0.663928	0.320484	1.05077	-0.50832	0.49185	0.750635	no
CRK	chr17:1421352-1456267	T3Stat	T0	OK	4.50523	2.17485	1.05069	-0.702276	0.24255	0.579058	no
C21orf91	chr21:17777403-17819386	T3Stat	T0	OK	8.1826	3.95216	1.04992	-1.68918	0.00945	0.127304	no
FAT1	chr4:186587782-186723833	T3Stat	T0	OK	33.5494	16.2114	1.04928	-2.32481	5e-05	0.00219769	yes
RAB11FIP1	chr8:37858946-37899497	T3Stat	T0	OK	40.0159	19.3373	1.04918	-2.42216	5e-05	0.00219769	yes
SLC35G2	chr3:136819018-136862063	T3Stat	T0	OK	22.8789	11.063	1.04828	-1.19006	0.05245	0.34414	no
LYST	chr1:235512822-235883708	T3Stat	T0	OK	4.5726	2.21184	1.04776	-1.26519	0.03025	0.26592	no
EP300	chr22:41092609-41180077	T3Stat	T0	OK	20.7431	10.0392	1.04699	-2.4089	5e-05	0.00219769	yes
MID1	chrX:10445309-10833690	T3Stat	T0	OK	15.953	7.72227	1.04673	-2.14169	0.00095	0.0264842	yes
RASSF6	chr4:73571549-73620631	T3Stat	T0	OK	10.9272	5.30014	1.04383	-1.94571	0.00245	0.0517047	no
DIEXF	chr1:209827966-209857565	T3Stat	T0	OK	5.95594	2.89012	1.0432	-1.68853	0.00495	0.0821891	no
WEE1	chr11:9573680-9589766	T3Stat	T0	OK	98.947	48.0656	1.04165	-2.63433	5e-05	0.00219769	yes
UBR4	chr1:19074505-19210252	T3Stat	T0	OK	17.7411	8.62868	1.03988	-2.34936	5e-05	0.00219769	yes
MNT	chr17:2384059-2400964	T3Stat	T0	OK	10.3645	5.04764	1.03797	-1.43625	0.0133	0.158173	no
CCDC93	chr2:117915477-118014163	T3Stat	T0	OK	11.491	5.59952	1.03713	-2.00903	0.001	0.0274962	yes
GUCY1B3	chr4:155758972-155807642	T3Stat	T0	OK	24.9235	12.15	1.03655	-2.06009	0.00265	0.0546487	no
FBXO33	chr14:39396372-39432500	T3Stat	T0	OK	10.9965	5.36519	1.03534	-1.73861	0.00625	0.0962543	no
WTAP	chr6:159726997-159756321	T3Stat	T0	OK	92.8636	45.3128	1.0352	-2.38528	0.0001	0.00413387	yes
CYTH1	chr17:78674046-78782342	T3Stat	T0	OK	43.6247	21.2897	1.03499	-2.16133	0.00035	0.0119976	yes
AKAP13	chr15:85380595-85749358	T3Stat	T0	OK	23.2184	11.336	1.03436	-2.18747	0.0003	0.0107317	yes
GCSAM	chr3:112120840-112133305	T3Stat	T0	OK	0.783611	0.382728	1.03382	-0.628893	0.3119	0.626593	no
TRAPPC10	chr21:44012324-44106551	T3Stat	T0	OK	5.9262	2.8955	1.0333	-1.47657	0.0233	0.228758	no
PER2	chr2:238244037-238288566	T3Stat	T0	OK	5.13217	2.51136	1.0311	-1.22302	0.0354	0.29201	no
PISD	chr22:31496138-31630824	T3Stat	T0	OK	27.2681	13.3506	1.03031	-1.51835	0.0091	0.123975	no
CCL1	chr17:34360327-34363233	T3Stat	T0	OK	1.58268	0.774973	1.03015	-0.478631	0.4679	0.735586	no
DNAJB9	chr7:108562143-108574850	T3Stat	T0	OK	28.213	13.8184	1.02977	-1.75614	0.00785	0.112014	no
HOXC-AS1	chr12:53999021-54000010	T3Stat	T0	OK	2.75911	1.35141	1.02973	-0.578886	0.42315	0.708292	no
SSTR1	chr14:38207998-38213063	T3Stat	T0	OK	2.01042	0.985606	1.02841	-0.559046	0.35015	0.653872	no
MIER3	chr5:56909259-56952130	T3Stat	T0	OK	8.57833	4.20923	1.02714	-1.66747	0.0316	0.272354	no
CCNYL1	chr2:207711539-207756172	T3Stat	T0	OK	16.7839	8.23679	1.02692	-1.76471	0.0037	0.067244	no
POM121	chr7:72879334-72954763	T3Stat	T0	OK	8.32308	4.08558	1.02658	-1.33047	0.0365	0.297148	no
AHDC1	chr1:27534244-27603494	T3Stat	T0	OK	19.0715	9.36436	1.02617	-1.9717	0.00145	0.0363809	yes
C10orf10	chr10:44959770-45005329	T3Stat	T0	OK	9.25454	4.54812	1.02489	-0.723885	0.18285	0.52716	no
JMJD1C	chr10:63167220-63466562	T3Stat	T0	OK	9.47049	4.65583	1.0244	-2.1048	0.0009	0.025207	yes
TRIM2	chr4:153153117-153339322	T3Stat	T0	OK	48.7827	24.0436	1.02072	-1.60097	0.0017	0.0404086	yes
NUFIP2	chr17:29255835-29294148	T3Stat	T0	OK	25.0053	12.3294	1.02013	-2.66024	0.00015	0.00592943	yes
FAM53C	chr5:138285264-138349729	T3Stat	T0	OK	25.2137	12.4339	1.01993	-1.9003	0.0016	0.0387453	yes
ZIC2	chr13:99981771-99986765	T3Stat	T0	OK	3.9459	1.94749	1.01874	-0.668488	0.25355	0.585726	no
RSRC2	chr12:122504642-122527013	T3Stat	T0	OK	49.9702	24.6641	1.01865	-2.29087	0.0003	0.0107317	yes
CHD1	chr5:98855203-98926534	T3Stat	T0	OK	14.9766	7.39656	1.01778	-2.25987	0.00015	0.00592943	yes
ORAOV1	chr11:69665563-69675397	T3Stat	T0	OK	8.46575	4.18576	1.01615	-0.878572	0.13585	0.455989	no
NDRG1	chr8:133237170-133297304	T3Stat	T0	OK	39.7642	19.6641	1.0159	-2.03268	0.001	0.0274962	yes
ATP13A3	chr3:194402673-194468239	T3Stat	T0	OK	36.2982	17.9553	1.01549	-2.69664	5e-05	0.00219769	yes
CHST15	chr10:124007665-124093607	T3Stat	T0	OK	20.044	9.92064	1.01466	-1.67475	0.006	0.093763	no
ZNF322	chr6:26634382-26659752	T3Stat	T0	OK	2.13289	1.05601	1.01418	-0.702436	0.2621	0.593338	no
ZNF697	chr1:119619376-119647767	T3Stat	T0	OK	6.74968	3.35079	1.01032	-1.14027	0.07895	0.388753	no
SCAF4	chr21:31670999-31732118	T3Stat	T0	OK	17.125	8.50629	1.0095	-1.78947	0.00355	0.0651735	no
CCDC186	chr10:114122214-114174605	T3Stat	T0	OK	6.34853	3.16038	1.00633	-1.38894	0.01615	0.180538	no
RRAGC	chr1:38838196-38859823	T3Stat	T0	OK	37.1068	18.4739	1.00619	-2.02868	0.00075	0.0216434	yes
SOX9	chr17:72121019-72126419	T3Stat	T0	OK	33.6195	16.747	1.0054	-2.12403	0.00045	0.0147003	yes
MID2	chrX:107825853-107935980	T3Stat	T0	OK	4.21529	2.10287	1.00327	-1.24725	0.0728	0.379527	no
SPAG9	chr17:50962173-51120865	T3Stat	T0	OK	22.0718	11.0133	1.00295	-2.44493	0.0001	0.00413387	yes
DDX26B	chrX:135520082-135582535	T3Stat	T0	OK	2.14515	1.07115	1.00192	-0.664472	0.2789	0.603176	no
GTPBP4	chr10:988408-1017768	T3Stat	T0	OK	51.1275	25.5315	1.00182	-2.20556	0.0004	0.0134063	yes
NOMO2	chr16:18499923-18562112	T3Stat	T0	OK	4.6015	2.29852	1.0014	-0.857061	0.1248	0.437966	no
RLF	chr1:40161368-40240921	T3Stat	T0	OK	11.1928	5.59464	1.00046	-1.93133	0.00155	0.0380963	yes
IFRD1	chr7:112423143-112477203	T3Stat	T0	OK	33.2881	16.6515	0.999349	-1.97014	0.0007	0.0204289	yes
IFNGR1	chr6:137197483-137219430	T3Stat	T0	OK	43.1235	21.5725	0.999282	-2.067	0.002	0.0453325	yes
GLIS3	chr9:3824127-4300035	T3Stat	T0	OK	18.6794	9.36339	0.996343	-2.06308	0.0036	0.0658906	no
RIN2	chr20:19886520-20002459	T3Stat	T0	OK	40.7815	20.4516	0.995698	-2.29236	0.00025	0.00914221	yes
NUP153	chr6:17615034-17706834	T3Stat	T0	OK	29.1275	14.6094	0.995481	-2.31256	0.0001	0.00413387	yes
CBLL1	chr7:107743696-107761667	T3Stat	T0	OK	11.7303	5.88861	0.994236	-1.79336	0.01135	0.143684	no
NR0B1	chrX:30304421-30309378	T3Stat	T0	OK	0.851753	0.427634	0.99406	-0.457457	0.52755	0.776085	no
RAB27B	chr18:54828476-54895516	T3Stat	T0	OK	2.70275	1.35802	0.99292	-1.02923	0.1495	0.481669	no
ATF4	chr22:39520558-39522686	T3Stat	T0	OK	332.472	167.189	0.991751	-2.2599	0.00025	0.00914221	yes
SH2B3	chr12:111405947-111451623	T3Stat	T0	OK	32.6335	16.411	0.991692	-2.18462	0.00025	0.00914221	yes
INPP4B	chr4:142028028-142846451	T3Stat	T0	OK	6.02753	3.0327	0.990963	-1.07448	0.08675	0.403382	no
FSD1L	chr9:105448033-105552433	T3Stat	T0	OK	1.7358	0.873713	0.990368	-0.837387	0.22065	0.569491	no
ADAMTS12	chr5:33527180-33892019	T3Stat	T0	OK	1.11334	0.560921	0.989018	-0.497922	0.3553	0.656422	no
ATG2B	chr14:96281257-96363341	T3Stat	T0	OK	6.15193	3.10025	0.988654	-1.84858	0.0024	0.0510071	no
MEF2A	chr15:99565927-99716424	T3Stat	T0	OK	28.5702	14.413	0.987141	-2.40412	0.0001	0.00413387	yes
TLE3	chr15:70047790-70097917	T3Stat	T0	OK	28.4151	14.3431	0.986303	-2.09748	0.0007	0.0204289	yes
CLASP1	chr2:121337775-121649476	T3Stat	T0	OK	21.7203	10.9639	0.98628	-2.22834	0.0005	0.0158465	yes
TRIM55	chr8:66127042-66175483	T3Stat	T0	OK	32.0892	16.215	0.984758	-1.86156	0.00245	0.0517047	no
BAHCC1	chr17:81399720-81466332	T3Stat	T0	OK	4.27725	2.1626	0.983914	-1.20097	0.04175	0.320261	no
AGO2	chr8:140531164-140635547	T3Stat	T0	OK	8.76934	4.43742	0.982747	-1.02034	0.08155	0.395915	no
DOCK4	chr7:111726107-112206407	T3Stat	T0	OK	4.7373	2.39813	0.982155	-1.44049	0.02415	0.233299	no
TBC1D15	chr12:71839706-71926849	T3Stat	T0	OK	11.0523	5.59559	0.981985	-1.43407	0.0611	0.353546	no
CRY2	chr11:45847117-45883248	T3Stat	T0	OK	8.14052	4.12151	0.981949	-1.12337	0.0393	0.308676	no
SPTBN1	chr2:54456316-54671446	T3Stat	T0	OK	93.8955	47.5512	0.981575	-1.89302	0.00185	0.0427916	yes
MAP3K14	chr17:45247924-45317064	T3Stat	T0	OK	14.6341	7.41339	0.981126	-1.54607	0.01015	0.133159	no
PAX8-AS1	chr2:113215996-113278921	T3Stat	T0	OK	6.58046	3.33469	0.980638	-0.280628	0.6816	0.868786	no
ATP2B1	chr12:89588048-89656067	T3Stat	T0	OK	21.4532	10.8813	0.979339	-2.36534	0.0001	0.00413387	yes
PPTC7	chr12:110534431-110583259	T3Stat	T0	OK	16.6153	8.42754	0.97933	-1.64976	0.0073	0.106781	no
VAV3	chr1:107571159-107994607	T3Stat	T0	OK	13.5472	6.87232	0.97913	-1.53712	0.0185	0.19544	no
MKLN1	chr7:131110095-131496639	T3Stat	T0	OK	11.3552	5.76222	0.97866	-2.20851	0.0011	0.0295707	yes
SERPINB8	chr18:63970028-63989374	T3Stat	T0	OK	17.1432	8.7017	0.978266	-1.57107	0.0158	0.177947	no
LRIG2	chr1:113073169-113125202	T3Stat	T0	OK	6.25142	3.17818	0.975981	-1.09966	0.03895	0.307129	no
SQSTM1	chr5:179797597-179858840	T3Stat	T0	OK	450.201	229.035	0.975003	-1.30781	0.0226	0.224324	no
CLDN14	chr21:36460620-36576569	T3Stat	T0	OK	16.0837	8.1884	0.973947	-0.639902	0.2667	0.594904	no
RB1CC1	chr8:52622457-52714466	T3Stat	T0	OK	25.2598	12.8705	0.97277	-2.38831	0.0002	0.0075428	yes
SPSB1	chr1:9292881-9369531	T3Stat	T0	OK	34.7998	17.7431	0.971823	-1.87124	0.00195	0.0444221	yes
SDC4	chr20:45325288-45348424	T3Stat	T0	OK	222.271	113.487	0.969788	-2.34156	0.0002	0.0075428	yes
AMD1	chr6:110609977-110895712	T3Stat	T0	OK	32.2133	16.4882	0.966222	-1.84558	0.00345	0.0637915	no
KDM2A	chr11:67119268-67258079	T3Stat	T0	OK	34.3195	17.5786	0.965215	-2.18932	0.0004	0.0134063	yes
PPRC1	chr10:102132993-102150333	T3Stat	T0	OK	23.452	12.0253	0.963634	-1.97866	0.00075	0.0216434	yes
DSP	chr6:7541636-7586713	T3Stat	T0	OK	32.7708	16.8098	0.963104	-2.19021	0.0004	0.0134063	yes
MRPL45	chr17_KI270857v1_alt:2332053-2458850	T3Stat	T0	OK	4.15266	2.13165	0.962065	-0.521506	0.35125	0.654225	no
TOB2	chr22:41433487-41447023	T3Stat	T0	OK	40.3618	20.7559	0.959466	-2.16742	0.00025	0.00914221	yes
BTAF1	chr10:91923978-92030323	T3Stat	T0	OK	10.3189	5.31142	0.958124	-1.92052	0.00295	0.0583699	no
RBFOX2	chr22:35738735-36028537	T3Stat	T0	OK	1.25125	0.644057	0.958105	-0.623738	0.27705	0.601877	no
LOC642846	chr12:9283656-9314088	T3Stat	T0	OK	1.00093	0.51575	0.956592	-0.504064	0.36475	0.664551	no
KLF13	chr15_KI270905v1_alt:3612678-3721509	T3Stat	T0	OK	0.620723	0.320174	0.955091	-0.487108	0.54815	0.79187	no
TNKS2	chr10:91798393-91865475	T3Stat	T0	OK	23.7885	12.2786	0.954122	-2.29285	0.00055	0.0170425	yes
CREBRF	chr5:173056351-173139288	T3Stat	T0	OK	11.2643	5.81694	0.953426	-1.28326	0.02005	0.206149	no
IFNAR2	chr21:33229894-33264513	T3Stat	T0	OK	23.9428	12.37	0.952752	-1.41189	0.025	0.238073	no
TEX10	chr9:100302074-100352977	T3Stat	T0	OK	20.3199	10.5039	0.951972	-1.6402	0.00855	0.118812	no
MAP3K4	chr6:160991726-161117385	T3Stat	T0	OK	12.7979	6.61656	0.951748	-1.7337	0.0059	0.092762	no
PHF1	chr6_GL000256v2_alt:4859722-4865178	T3Stat	T0	OK	1.54773	0.800636	0.950937	-0.499187	0.6031	0.825614	no
SLC9A3R1	chr17:74748611-74769360	T3Stat	T0	OK	34.503	17.8508	0.95073	-1.47898	0.01095	0.140591	no
EHD1	chr11:64852726-64879713	T3Stat	T0	OK	52.9468	27.398	0.950475	-1.99746	0.00045	0.0147003	yes
SLC36A4	chr11:93144170-93197975	T3Stat	T0	OK	4.64291	2.40307	0.950153	-1.22987	0.0969	0.421237	no
PPARD	chr6:35342557-35428191	T3Stat	T0	OK	26.1526	13.5413	0.949587	-1.59557	0.0093	0.125846	no
RLIM	chrX:74582975-74614626	T3Stat	T0	OK	10.6597	5.52226	0.948838	-2.19363	0.00055	0.0170425	yes
RAB40B	chr17:82657066-82698722	T3Stat	T0	OK	14.743	7.63957	0.948469	-0.816616	0.15745	0.49527	no
ELL	chr19:18442662-18522127	T3Stat	T0	OK	10.7195	5.55649	0.947993	-1.1394	0.05015	0.34414	no
ADAMTS5	chr21:26917911-26967120	T3Stat	T0	OK	10.447	5.41539	0.947947	-2.04323	0.001	0.0274962	yes
PITRM1-AS1	chr10:3137726-3172841	T3Stat	T0	OK	1.2598	0.653306	0.947361	-0.330831	0.68485	0.87058	no
NCK1	chr3:136862207-136951610	T3Stat	T0	OK	19.7989	10.2694	0.947073	-2.10153	0.00235	0.0508416	no
DZIP1L	chr3:138061984-138115609	T3Stat	T0	OK	3.68484	1.91152	0.946881	-0.596186	0.28995	0.61141	no
GPRIN3	chr4:89244277-89308010	T3Stat	T0	OK	0.777035	0.403278	0.946206	-0.497077	0.3681	0.66684	no
ADSSL1	chr14:104724196-104747311	T3Stat	T0	OK	0.945771	0.490927	0.945984	-0.464841	0.5349	0.780531	no
CFLAR	chr2:201116103-201172688	T3Stat	T0	OK	52.7604	27.394	0.945596	-1.22124	0.03915	0.308168	no
RGS2	chr1:192809038-192812277	T3Stat	T0	OK	3.57126	1.85474	0.945213	-0.543839	0.3639	0.663964	no
RASA2	chr3:141487046-141615363	T3Stat	T0	OK	8.91812	4.63603	0.943849	-1.61117	0.0139	0.162632	no
RRP12	chr10:97356700-97401370	T3Stat	T0	OK	20.0396	10.432	0.94184	-1.64993	0.00555	0.089359	no
TAB3	chrX:30827441-30889394	T3Stat	T0	OK	7.04475	3.67212	0.939935	-1.60625	0.013	0.156147	no
ZNF182	chrX:47974850-48003995	T3Stat	T0	OK	3.4099	1.77748	0.939894	-0.657705	0.28875	0.610158	no
ATP2A2	chr12:110281226-110351092	T3Stat	T0	OK	64.3007	33.5185	0.939878	-2.09767	0.00045	0.0147003	yes
TP53INP2	chr20:34704343-34713433	T3Stat	T0	OK	25.794	13.46	0.938355	-1.82912	0.0021	0.0470093	yes
PER1	chr17:8140469-8152435	T3Stat	T0	OK	28.3649	14.8019	0.938328	-1.88505	0.001	0.0274962	yes
RELT	chr11:73376359-73397474	T3Stat	T0	OK	6.03084	3.14739	0.938203	-0.786306	0.15185	0.486291	no
AP1AR	chr4:112231738-112270056	T3Stat	T0	OK	12.5166	6.54097	0.936265	-1.26641	0.06725	0.363952	no
TANC2	chr17:63009536-63427706	T3Stat	T0	OK	15.4615	8.08839	0.934752	-2.15884	0.00035	0.0119976	yes
TIFA	chr4:112275625-112285903	T3Stat	T0	OK	11.7748	6.15996	0.934709	-1.22096	0.05195	0.34414	no
STX1A	chr7:73699204-73719687	T3Stat	T0	OK	26.5535	13.9037	0.933427	-1.3561	0.0268	0.247011	no
GOLGB1	chr3:121663198-121749767	T3Stat	T0	OK	15.3082	8.02183	0.932299	-2.22928	0.00025	0.00914221	yes
TRIM23	chr5:65589679-65624360	T3Stat	T0	OK	6.37441	3.34036	0.932287	-1.08439	0.1021	0.42323	no
CDYL2	chr16:80603778-80804278	T3Stat	T0	OK	3.90986	2.05007	0.931443	-0.578458	0.2943	0.614448	no
ZNF81	chrX:47836901-47922256	T3Stat	T0	OK	0.778623	0.408351	0.931116	-0.507038	0.41835	0.704727	no
ATXN7	chr3:63864556-64003460	T3Stat	T0	OK	8.0141	4.2031	0.931087	-1.57036	0.01015	0.133159	no
SHB	chr9:37915897-38069213	T3Stat	T0	OK	25.2614	13.2492	0.931033	-1.98418	0.0012	0.0318326	yes
ZCCHC3	chr20:297562-300319	T3Stat	T0	OK	16.709	8.76408	0.930953	-1.19307	0.03425	0.285786	no
RHBDL1	chr16:675665-678268	T3Stat	T0	OK	1.53953	0.807535	0.930896	-0.496319	0.51785	0.769512	no
LIMA1	chr12:50175779-50283570	T3Stat	T0	OK	52.703	27.6739	0.929361	-2.15862	0.0004	0.0134063	yes
ZNF740	chr12:53157662-53190870	T3Stat	T0	OK	9.32281	4.89542	0.929333	-1.0471	0.1105	0.425135	no
SNHG12	chr1:28553016-28581854	T3Stat	T0	OK	31.0482	16.3103	0.928728	-0.642853	0.31	0.624947	no
DENND3	chr8:141128620-141195801	T3Stat	T0	OK	20.7269	10.8892	0.928606	-1.79847	0.0021	0.0470093	yes
CPEB4	chr5:173888327-173960991	T3Stat	T0	OK	13.8771	7.29921	0.92689	-1.83971	0.0024	0.0510071	no
HBEGF	chr5:140332842-140346603	T3Stat	T0	OK	24.5401	12.9079	0.926889	-1.45949	0.0143	0.16549	no
SNORA61	chr1:28553016-28581854	T3Stat	T0	OK	504.576	265.642	0.925588	-26.9934	0.7223	0.889581	no
POM121C	chr7:75410321-75486288	T3Stat	T0	OK	10.1279	5.3327	0.9254	-1.4403	0.0143	0.16549	no
SEC24B	chr4:109429962-109540459	T3Stat	T0	OK	21.7903	11.4819	0.924318	-1.94159	0.00265	0.0546487	no
EPB41L5	chr2:120013027-120179121	T3Stat	T0	OK	11.8505	6.24689	0.923736	-1.7372	0.0051	0.083985	no
PPP1R15B	chr1:204403363-204411817	T3Stat	T0	OK	30.3518	16.0088	0.922919	-2.13358	0.0005	0.0158465	yes
CLDND1	chr3:98515472-98523066	T3Stat	T0	OK	52.5203	27.708	0.922575	-2.0602	0.0019	0.0436686	yes
RNF144B	chr6:18387349-18468874	T3Stat	T0	OK	32.9128	17.3747	0.921664	-2.20859	0.00025	0.00914221	yes
PDXDC1	chr16:14974734-15139349	T3Stat	T0	OK	1.27679	0.674673	0.920261	-0.516899	0.332	0.641041	no
PTGFRN	chr1:116909922-116990358	T3Stat	T0	OK	59.3678	31.3743	0.920096	-2.15737	0.00025	0.00914221	yes
RGL4	chr22:23638487-23717423	T3Stat	T0	OK	0.678848	0.358909	0.91947	-0.274402	0.69245	0.874826	no
MYC	chr8:127736068-127741434	T3Stat	T0	OK	116.166	61.4288	0.919199	-2.07071	0.0001	0.00413387	yes
EXTL2	chr1:100872371-100895179	T3Stat	T0	OK	9.89727	5.23746	0.918162	-1.21657	0.07455	0.379527	no
SLC6A6	chr3:14402575-14540343	T3Stat	T0	OK	38.8572	20.58	0.916939	-2.01569	0.00035	0.0119976	yes
AGPAT5	chr8:6708356-6761500	T3Stat	T0	OK	16.6647	8.83761	0.915068	-2.00383	0.0033	0.0619693	no
DOPEY1	chr6:83067665-83196537	T3Stat	T0	OK	2.47773	1.31446	0.914553	-0.852957	0.1786	0.522412	no
EVA1A	chr2:75492317-75569722	T3Stat	T0	OK	43.5115	23.0898	0.914138	-1.5062	0.01525	0.174031	no
C5orf51	chr5:41904367-41921636	T3Stat	T0	OK	16.4272	8.72482	0.912888	-1.94349	0.00225	0.0493879	yes
NUAK2	chr1:205302062-205321791	T3Stat	T0	OK	30.6074	16.2709	0.911584	-1.7252	0.00535	0.0867574	no
KLF6	chr10:3775995-3785281	T3Stat	T0	OK	330.1	175.508	0.911366	-1.6466	0.00875	0.120479	no
SLC1A1	chr9:4490426-4587469	T3Stat	T0	OK	11.4931	6.11361	0.910671	-1.38927	0.0246	0.236257	no
CMTM4	chr16:66614749-66696707	T3Stat	T0	OK	25.8833	13.7794	0.909507	-1.73347	0.0056	0.0894465	no
HLA-F	chr6:29723339-29749049	T3Stat	T0	OK	1.62971	0.867827	0.909132	-0.459427	0.5394	0.784246	no
ZNF24	chr18:35332207-35344467	T3Stat	T0	OK	26.9744	14.3894	0.906584	-1.43391	0.00895	0.122579	no
CIRH1A	chr16:69132595-69169034	T3Stat	T0	OK	6.38838	3.40829	0.906401	-0.572089	0.3056	0.621862	no
GLUL	chr1:182378092-182392206	T3Stat	T0	OK	20.1862	10.7796	0.90507	-2.133	0.0006	0.0181862	yes
SPOPL	chr2:138501779-138573236	T3Stat	T0	OK	8.07113	4.3112	0.904682	-1.50969	0.02515	0.238621	no
LHFPL2	chr5:78485214-78648825	T3Stat	T0	OK	9.1238	4.87718	0.903589	-1.40369	0.01845	0.195254	no
KLF9	chr9:70384596-70414657	T3Stat	T0	OK	26.3146	14.0955	0.900633	-2.04008	0.00135	0.0348895	yes
GJC1	chr17:44798447-44830811	T3Stat	T0	OK	18.4784	9.89992	0.900353	-2.02755	0.0005	0.0158465	yes
GTF3C4	chr9:132594288-132690083	T3Stat	T0	OK	14.3952	7.7155	0.899757	-1.38149	0.02	0.206104	no
SUSD6	chr14:69611592-69715144	T3Stat	T0	OK	30.458	16.3656	0.896155	-1.98104	0.0007	0.0204289	yes
ZFAND5	chr9:72351424-72365247	T3Stat	T0	OK	85.6592	46.0544	0.89527	-2.25284	0.00045	0.0147003	yes
KCTD9	chr8:25427847-25458468	T3Stat	T0	OK	16.4438	8.84731	0.894236	-1.63129	0.01845	0.195254	no
PCDH19	chrX:100291643-100410273	T3Stat	T0	OK	3.38949	1.82397	0.893991	-1.09291	0.0826	0.398869	no
JAK2	chr9:4985244-5128183	T3Stat	T0	OK	5.0561	2.72294	0.892861	-1.11534	0.0707	0.374434	no
GOLGA7B	chr10:97850237-98030828	T3Stat	T0	OK	1.40417	0.756236	0.892807	-0.558326	0.3157	0.628296	no
MCL1	chr1:150549368-150579738	T3Stat	T0	OK	254.464	137.09	0.892332	-1.94566	0.0027	0.0554267	no
FAM110B	chr8:57994553-58149718	T3Stat	T0	OK	12.0659	6.50422	0.891489	-1.25714	0.01725	0.188291	no
HLX	chr1:220832762-220885058	T3Stat	T0	OK	11.6576	6.28568	0.891129	-0.709477	0.18165	0.524957	no
ARHGAP5	chr14:32077288-32159728	T3Stat	T0	OK	20.3865	10.9994	0.890196	-2.32417	0.0003	0.0107317	yes
ANKRD13C	chr1:70259001-70354734	T3Stat	T0	OK	17.1379	9.24718	0.890108	-1.95886	0.0013	0.0337906	yes
LRCH1	chr13:46553160-46753040	T3Stat	T0	OK	14.7027	7.93467	0.889835	-1.73733	0.0054	0.0872549	no
RPS6KA5	chr14:90870825-91060649	T3Stat	T0	OK	5.2654	2.84203	0.889622	-0.920295	0.13245	0.449504	no
LRCH3	chr3:197791225-197871585	T3Stat	T0	OK	8.09613	4.3741	0.888246	-0.777382	0.17845	0.522412	no
TXLNG	chrX:16786431-16844519	T3Stat	T0	OK	6.67344	3.60581	0.888107	-1.18765	0.0675	0.364649	no
MAX	chr14:64914360-65102695	T3Stat	T0	OK	60.9683	32.944	0.888044	-1.32408	0.02265	0.224696	no
OSBPL3	chr7:24796536-24980212	T3Stat	T0	OK	20.5485	11.1089	0.887319	-2.08179	0.0014	0.0355211	yes
SLC25A25	chr9:128068199-128109258	T3Stat	T0	OK	15.6315	8.45279	0.886953	-1.17959	0.0503	0.34414	no
AP2A2	chr11:925808-1012245	T3Stat	T0	OK	1.16636	0.630729	0.886919	-0.494099	0.58915	0.818453	no
VPS13C	chr15:61852390-62060465	T3Stat	T0	OK	8.45543	4.57273	0.886821	-2.05708	0.00105	0.0286097	yes
IL1RAP	chr3:190514050-190657197	T3Stat	T0	OK	8.4264	4.55834	0.886407	-0.975555	0.11415	0.425135	no
SNTB1	chr8:120535744-120812069	T3Stat	T0	OK	24.4451	13.2283	0.885913	-2.0706	0.0017	0.0404086	yes
FAM63B	chr15:58771193-58857535	T3Stat	T0	OK	14.2369	7.706	0.885584	-1.61388	0.00615	0.0951196	no
RCOR1	chr14:102592658-102730576	T3Stat	T0	OK	14.5807	7.90173	0.883822	-1.77891	0.0048	0.0804378	no
PITPNB	chr22:27851668-27919306	T3Stat	T0	OK	51.3208	27.8155	0.883657	-2.14538	0.00055	0.0170425	yes
WHAMM	chr15:82809627-82834861	T3Stat	T0	OK	15.8598	8.61054	0.881195	-1.40796	0.01995	0.205823	no
PIWIL4	chr11:94567307-94621421	T3Stat	T0	OK	0.736972	0.400249	0.88071	-0.491856	0.38045	0.677126	no
LONRF1	chr8:12721896-12755483	T3Stat	T0	OK	7.30223	3.96588	0.880695	-0.984227	0.13115	0.447699	no
PRR34-AS1	chr22:46050458-46058522	T3Stat	T0	OK	1.78629	0.97019	0.880624	-0.441121	0.48055	0.743162	no
DDX52	chr17:37609740-37643464	T3Stat	T0	OK	1.67642	0.910979	0.879893	-0.650516	0.257	0.58828	no
ZNF112	chr19:44326552-44356704	T3Stat	T0	OK	3.31094	1.80012	0.879149	-0.736748	0.19855	0.546936	no
VAPA	chr18:9913957-9960021	T3Stat	T0	OK	39.5232	21.4984	0.878474	-2.37908	0.0001	0.00413387	yes
CNTF,ZFP91	chr11:58579113-58625732	T3Stat	T0	OK	37.4009	20.3511	0.877964	-2.08335	0.00035	0.0119976	yes
MORC3	chr21:36320188-36376646	T3Stat	T0	OK	12.9585	7.05236	0.877718	-1.63819	0.0106	0.136778	no
GPATCH8	chr17:44395276-44503602	T3Stat	T0	OK	14.1318	7.69194	0.877524	-1.87	0.0016	0.0387453	yes
ROCK2	chr2:11181651-11344585	T3Stat	T0	OK	12.4717	6.78929	0.877327	-1.88878	0.0029	0.0580804	no
EIF3C,EIF3CL	chr16:28688557-28735732	T3Stat	T0	OK	4.20076	2.2877	0.876751	-0.624433	0.2556	0.587612	no
DST	chr6:56457986-56954628	T3Stat	T0	OK	20.3527	11.0865	0.876419	-2.02243	0.0014	0.0355211	yes
TPRA1	chr3:127573063-127590759	T3Stat	T0	OK	83.5835	45.6057	0.874005	-1.79114	0.0032	0.0607865	no
SUZ12P1	chr17:30709607-30770050	T3Stat	T0	OK	2.38767	1.30318	0.873568	-0.440465	0.54495	0.789203	no
ABI1	chr10:26697665-26861087	T3Stat	T0	OK	33.3651	18.2114	0.873503	-1.99807	0.00215	0.0478912	yes
LOC284454,MIR24-2	chr19:13834515-13836359	T3Stat	T0	OK	30.4108	16.6039	0.873063	-1.22826	0.03445	0.286396	no
PANK3	chr5:168555622-168579609	T3Stat	T0	OK	16.7883	9.16645	0.87302	-1.51495	0.02485	0.237773	no
WDR48	chr3:39051985-39138903	T3Stat	T0	OK	17.9444	9.79781	0.873001	-1.42131	0.0394	0.309192	no
MIDN	chr19:1248552-1259143	T3Stat	T0	OK	76.9115	42.0018	0.87275	-1.99007	0.00075	0.0216434	yes
OVGP1	chr1:111414314-111427777	T3Stat	T0	OK	4.54206	2.48082	0.87253	-0.534486	0.34845	0.652982	no
GRHL3	chr1:24319321-24415097	T3Stat	T0	OK	2.94682	1.61012	0.871988	-0.523229	0.44	0.719836	no
C8orf34-AS1	chr8:68303467-68819023	T3Stat	T0	OK	1.00762	0.550603	0.871868	-0.233736	0.73175	0.892758	no
TMOD1	chr9:97501179-97673747	T3Stat	T0	OK	54.4088	29.7317	0.871837	-1.66747	0.00545	0.0879056	no
KDM6A	chrX:44873174-45112612	T3Stat	T0	OK	6.02344	3.29339	0.871016	-1.14186	0.0738	0.379527	no
DNAJC6	chr1:65264693-65415869	T3Stat	T0	OK	7.35116	4.01945	0.870972	-1.36645	0.02525	0.238817	no
SMCR8	chr17:18315279-18363563	T3Stat	T0	OK	9.75713	5.33729	0.870349	-1.50334	0.0104	0.135065	no
ETV3	chr1:157124666-157138591	T3Stat	T0	OK	6.88518	3.76676	0.870168	-0.65292	0.22995	0.574251	no
STAG3L2	chr7:74881989-74890612	T3Stat	T0	OK	4.87404	2.66695	0.869926	-0.551152	0.3121	0.626593	no
ELF4	chrX:130064919-130110713	T3Stat	T0	OK	18.6387	10.2017	0.869494	-1.55715	0.0086	0.119232	no
MAMLD1	chrX:150363277-150514178	T3Stat	T0	OK	2.53252	1.38642	0.869211	-0.551296	0.38515	0.680929	no
ARFGEF2	chr20:48921737-49036693	T3Stat	T0	OK	15.2416	8.34943	0.868267	-2.01325	0.00125	0.0327739	yes
SORCS3	chr10:104641100-105265242	T3Stat	T0	OK	1.48173	0.811814	0.868058	-0.388173	0.35255	0.654756	no
ZFPM2-AS1	chr8:105318918-106060503	T3Stat	T0	OK	7.73555	4.23889	0.867817	-0.389493	0.6583	0.856731	no
BEND3P3	chr10:79682974-79688894	T3Stat	T0	OK	0.835849	0.45803	0.867799	-0.464638	0.40135	0.693154	no
MEF2D	chr1:156463720-156500842	T3Stat	T0	OK	17.8968	9.80914	0.867507	-1.74325	0.00355	0.0651735	no
DDX12P	chr12:9417690-9448172	T3Stat	T0	OK	1.47277	0.807291	0.867373	-0.457411	0.38715	0.682129	no
TFPI	chr2:187464230-187554492	T3Stat	T0	OK	63.0453	34.6005	0.865596	-2.17416	0.0004	0.0134063	yes
CRYBG3	chr3:97822039-97972451	T3Stat	T0	OK	3.62889	1.99167	0.865547	-1.26631	0.06735	0.364275	no
RASGEF1B	chr4:81426392-81471928	T3Stat	T0	OK	4.87707	2.67828	0.864706	-0.681282	0.21585	0.564875	no
ARIH1	chr15:72474325-72586555	T3Stat	T0	OK	23.2129	12.7534	0.864039	-1.98325	0.0021	0.0470093	yes
PPP4R2	chr3:72996967-73065860	T3Stat	T0	OK	21.8997	12.0323	0.864006	-1.03212	0.1015	0.422391	no
ABCB4	chr7:87402044-87475703	T3Stat	T0	OK	0.783956	0.430923	0.863343	-0.446778	0.5882	0.818203	no
PDXDC1	chr16_KI270853v1_alt:284550-791405	T3Stat	T0	OK	1.26641	0.696429	0.862698	-0.414382	0.4571	0.72914	no
DDX3Y	chrY:12904107-12920478	T3Stat	T0	OK	31.4373	17.2887	0.86265	-2.09986	0.0018	0.0419034	yes
GATA2	chr3:128479421-128503207	T3Stat	T0	OK	1.57521	0.866302	0.862599	-0.394477	0.48525	0.7463	no
EIF2AK3	chr2:88538719-88627576	T3Stat	T0	OK	11.5056	6.32935	0.86221	-1.40961	0.0319	0.273634	no
PARD6G	chr18:80147923-80247514	T3Stat	T0	OK	1.43093	0.78733	0.861914	-0.436177	0.5217	0.771679	no
KMT2A	chr11:118436489-118566076	T3Stat	T0	OK	11.1537	6.13741	0.861818	-1.7693	0.0024	0.0510071	no
SPTY2D1	chr11:18599803-18634473	T3Stat	T0	OK	10.9825	6.04463	0.861486	-1.53704	0.01025	0.133887	no
ITPR1	chr3:4493347-4847840	T3Stat	T0	OK	2.11358	1.1649	0.859481	-0.909116	0.1085	0.425135	no
ZNF654	chr3:88051949-88157965	T3Stat	T0	OK	7.50755	4.14224	0.857931	-0.871787	0.19225	0.540573	no
FNDC3B	chr3:172039627-172400702	T3Stat	T0	OK	39.1867	21.623	0.857795	-2.16541	0.00035	0.0119976	yes
USP53	chr4:119192772-119295518	T3Stat	T0	OK	8.48191	4.68105	0.857558	-1.50812	0.02335	0.229124	no
OSR2	chr8:98944402-98952104	T3Stat	T0	OK	4.08594	2.25501	0.857531	-0.503045	0.50485	0.7602	no
BCL3	chr19:44748720-44760044	T3Stat	T0	OK	70.4614	38.8876	0.857522	-1.60849	0.00805	0.113879	no
BTN2A1	chr6:26457903-26482509	T3Stat	T0	OK	14.936	8.24409	0.857366	-0.893313	0.13805	0.459785	no
CITED4	chr1:40861055-40862346	T3Stat	T0	OK	230.934	127.471	0.857308	-1.6974	0.00575	0.0909577	no
LIN52	chr14:74084952-74200414	T3Stat	T0	OK	9.20723	5.08465	0.856618	-0.737429	0.1918	0.540035	no
OFD1	chrX:13734712-13769361	T3Stat	T0	OK	7.84524	4.33258	0.85659	-1.10645	0.0823	0.397739	no
PSME4	chr2:53864066-53970840	T3Stat	T0	OK	15.7119	8.6893	0.854546	-1.94437	0.0019	0.0436686	yes
MAPK8IP3	chr16:1706219-1770317	T3Stat	T0	OK	20.0323	11.0802	0.854343	-1.59071	0.0071	0.10496	no
WDR43	chr2:28894642-28948220	T3Stat	T0	OK	33.7802	18.6847	0.854325	-1.99336	0.0014	0.0355211	yes
AGAP6	chr10:49988317-50010499	T3Stat	T0	OK	4.94287	2.7341	0.854284	-0.674685	0.22355	0.570407	no
KLF13	chr15:31326854-31435665	T3Stat	T0	OK	1.27414	0.7049	0.854035	-0.541222	0.51625	0.768294	no
ETS2	chr21:38805306-38824954	T3Stat	T0	OK	33.3983	18.4846	0.853451	-1.89472	0.00365	0.066469	no
TLR4	chr9:117704174-117717491	T3Stat	T0	OK	7.14295	3.95676	0.852199	-1.28264	0.0519	0.34414	no
WDR37	chr10:1056835-1132297	T3Stat	T0	OK	11.9383	6.61487	0.851808	-1.37316	0.02045	0.208599	no
SSH2	chr17:29625938-30108452	T3Stat	T0	OK	9.79401	5.42922	0.851155	-1.02794	0.0281	0.253686	no
EDRF1	chr10:125719514-125764143	T3Stat	T0	OK	4.78122	2.65442	0.848981	-0.901153	0.15515	0.491458	no
PRPF38B	chr1:108692309-108701800	T3Stat	T0	OK	32.8231	18.2248	0.848813	-2.04129	0.00155	0.0380963	yes
CLEC4E	chr12:8533304-8540962	T3Stat	T0	OK	12.9035	7.1697	0.84778	-0.943872	0.0966	0.421237	no
SPAG1	chr8:100158034-100241904	T3Stat	T0	OK	13.946	7.74942	0.847687	-1.50577	0.02435	0.234479	no
PTBP3	chr9:112217714-112333664	T3Stat	T0	OK	74.9628	41.6563	0.84764	-1.75129	0.01445	0.167012	no
FAM109B	chr22:42074250-42079438	T3Stat	T0	OK	0.717478	0.398809	0.847235	-0.431196	0.49835	0.755538	no
TMCC3	chr12:94567123-94650562	T3Stat	T0	OK	3.09697	1.72218	0.846619	-0.689415	0.1338	0.451709	no
KIAA1033	chr12:105107713-105169134	T3Stat	T0	OK	28.156	15.6583	0.846515	-2.19794	0.00115	0.0305961	yes
ZNF202	chr11:123723926-123741683	T3Stat	T0	OK	3.76279	2.09273	0.846416	-0.719546	0.2648	0.594829	no
EIF3A	chr10:119035028-119080822	T3Stat	T0	OK	94.2719	52.4468	0.845972	-2.01058	0.00075	0.0216434	yes
DEDD2	chr19:42198592-42220152	T3Stat	T0	OK	40.283	22.4375	0.844262	-1.25644	0.03675	0.297575	no
CREBBP	chr16:3725054-3880120	T3Stat	T0	OK	18.0838	10.0745	0.843991	-1.96499	0.0008	0.0227591	yes
SHANK3	chr22:50674641-50733212	T3Stat	T0	OK	0.765298	0.426452	0.84364	-0.455983	0.23275	0.575593	no
NRG1	chr8:31639751-32765040	T3Stat	T0	OK	26.4131	14.7319	0.842311	-1.12225	0.06265	0.357163	no
SFPQ	chr1:35183599-35193142	T3Stat	T0	OK	167.056	93.2186	0.841638	-2.04369	0.0013	0.0337906	yes
GNA13	chr17:65009288-65056802	T3Stat	T0	OK	37.0167	20.6581	0.841469	-2.17359	0.00035	0.0119976	yes
IFNE	chr9:21454267-21559698	T3Stat	T0	OK	0.978452	0.546076	0.8414	-0.246258	0.67455	0.864667	no
RGS17	chr6:153010896-153131254	T3Stat	T0	OK	4.35774	2.43227	0.84128	-0.468616	0.44925	0.725458	no
LYSMD3	chr5:90515625-90529584	T3Stat	T0	OK	13.5238	7.54911	0.841126	-1.68357	0.0172	0.188291	no
UBXN7	chr3:196353497-196432474	T3Stat	T0	OK	7.95509	4.44625	0.839288	-1.17376	0.03745	0.300015	no
BMP6	chr6:7726777-8102595	T3Stat	T0	OK	3.42828	1.91636	0.83912	-0.271203	0.72785	0.891613	no
RPS6KA3	chrX:20149910-20266632	T3Stat	T0	OK	15.0468	8.41243	0.83886	-2.00278	0.0025	0.0526369	no
NDEL1	chr17:8435851-8468177	T3Stat	T0	OK	28.8637	16.14	0.83861	-1.44776	0.01755	0.189845	no
SWAP70	chr11:9664076-9752991	T3Stat	T0	OK	26.28	14.6955	0.838593	-1.9026	0.00245	0.0517047	no
ZNF229	chr19:44426250-44448578	T3Stat	T0	OK	4.62431	2.58632	0.838336	-0.875417	0.16715	0.510354	no
LINC00278	chrY:3002995-3102272	T3Stat	T0	OK	0.994552	0.556494	0.837682	-0.423564	0.39305	0.686386	no
CDK6	chr7:92604920-92917187	T3Stat	T0	OK	31.7973	17.7927	0.837614	-2.16985	0.00065	0.0193129	yes
CAB39	chr2:230712841-230821075	T3Stat	T0	OK	61.905	34.65	0.837201	-2.15638	0.0012	0.0318326	yes
TJP2	chr9:69121263-69255208	T3Stat	T0	OK	40.7141	22.7892	0.837179	-1.93838	0.001	0.0274962	yes
RAPGEF2	chr4:159267845-159360149	T3Stat	T0	OK	9.43732	5.2834	0.83691	-1.55821	0.00685	0.101848	no
INO80	chr15:40978880-41116246	T3Stat	T0	OK	10.5332	5.89755	0.836756	-1.52591	0.01115	0.142149	no
BAZ2A	chr12:56521824-56636379	T3Stat	T0	OK	22.1666	12.4195	0.835782	-1.24643	0.0461	0.338811	no
SEPT7P2	chr7:45723786-45769018	T3Stat	T0	OK	1.22912	0.688812	0.835445	-0.486403	0.3971	0.690368	no
NR2C2	chr3:14942778-15065309	T3Stat	T0	OK	8.80002	4.93231	0.835242	-0.985083	0.1286	0.443436	no
FAM126B	chr2:200973717-201071669	T3Stat	T0	OK	5.50956	3.09049	0.834104	-1.45085	0.01095	0.140591	no
LMBRD2	chr5:36103311-36151913	T3Stat	T0	OK	2.76437	1.55095	0.833798	-0.607893	0.35555	0.656481	no
JAK1	chr1:64745094-64966504	T3Stat	T0	OK	89.7007	50.3619	0.832785	-1.8707	0.00185	0.0427916	yes
SMC5	chr9:70258961-70354873	T3Stat	T0	OK	12.4925	7.01512	0.832523	-1.84972	0.00775	0.110762	no
NR1D1	chr17:40062192-40100725	T3Stat	T0	OK	11.77	6.61558	0.831177	-0.90495	0.12355	0.437966	no
UTRN	chr6:144291736-144853034	T3Stat	T0	OK	9.54197	5.36673	0.830245	-1.89149	0.002	0.0453325	yes
FBXL3	chr13:77005253-77027196	T3Stat	T0	OK	30.4643	17.1503	0.828882	-1.95487	0.00315	0.0604084	no
DDAH2	chr6:31727036-31730265	T3Stat	T0	OK	1.79226	1.00964	0.82794	-0.439813	0.578	0.812068	no
ZNF263	chr16:3283486-3291459	T3Stat	T0	OK	13.3243	7.51111	0.826958	-1.14818	0.0496	0.342517	no
GCLM	chr1:93885199-93909598	T3Stat	T0	OK	24.6866	13.9264	0.825905	-1.9625	0.00295	0.0583699	no
FBXO28	chr1:224114086-224162047	T3Stat	T0	OK	18.993	10.7215	0.824965	-1.89118	0.00295	0.0583699	no
CLSTN2	chr3:139935184-140568077	T3Stat	T0	OK	3.02109	1.70553	0.824848	-0.504748	0.3248	0.636459	no
KDM5C	chrX:53191320-53225422	T3Stat	T0	OK	19.325	10.9109	0.82469	-1.68661	0.0034	0.0631903	no
PTPRG	chr3:61561568-62318947	T3Stat	T0	OK	13.9834	7.89656	0.824419	-1.32206	0.04995	0.34414	no
ACKR3	chr2:236569736-236582351	T3Stat	T0	OK	0.924745	0.522494	0.823641	-0.442897	0.40705	0.697133	no
ARG2	chr14:67619861-67674885	T3Stat	T0	OK	5.78729	3.27302	0.822267	-0.504593	0.3976	0.690414	no
SIK2	chr11:111602390-111766445	T3Stat	T0	OK	10.7345	6.07316	0.821737	-1.18526	0.04515	0.336067	no
RNF6	chr13:26212767-26222371	T3Stat	T0	OK	25.1554	14.234	0.821527	-1.79032	0.0068	0.101606	no
TMEM178B	chr7:141074231-141480379	T3Stat	T0	OK	12.4924	7.06953	0.821365	-1.8432	0.00315	0.0604084	no
TAF1A	chr1:222557901-222592633	T3Stat	T0	OK	5.01052	2.83585	0.82118	-0.449185	0.44565	0.723607	no
SEC24D	chr4:118722822-118836171	T3Stat	T0	OK	32.6915	18.5176	0.820019	-1.83192	0.0026	0.0541118	no
BIRC2	chr11:102347181-102378670	T3Stat	T0	OK	58.0485	32.8846	0.819847	-1.96029	0.00175	0.0411637	yes
DOCK3	chr3:50675240-51384198	T3Stat	T0	OK	0.957421	0.542396	0.819807	-0.516541	0.36805	0.666816	no
ARL13B	chr3:93980138-94055678	T3Stat	T0	OK	7.79448	4.41735	0.819272	-1.16783	0.08425	0.399961	no
SNORA40	chr11:93735109-93735236	T3Stat	T0	OK	898.317	509.263	0.818814	-0.478791	0.5985	0.8232	no
CNOT4	chr7:135361794-135510127	T3Stat	T0	OK	14.2888	8.10103	0.818709	-1.35952	0.02555	0.240396	no
CCDC92	chr12:123936408-123972985	T3Stat	T0	OK	0.97822	0.55461	0.818687	-0.458516	0.52945	0.777297	no
WSB1	chr17:27294079-27313619	T3Stat	T0	OK	53.7745	30.4906	0.818559	-1.86166	0.00265	0.0546487	no
ZFC3H1	chr12:71609600-71680648	T3Stat	T0	OK	9.25754	5.24993	0.81833	-1.20886	0.0496	0.342517	no
RAP1B	chr12:68610838-68660606	T3Stat	T0	OK	26.5576	15.0754	0.816929	-1.4281	0.05135	0.34414	no
KCCAT198	chr12:105304866-105327017	T3Stat	T0	OK	5.10879	2.90053	0.816665	-0.443097	0.47975	0.742646	no
SMG7	chr1:183472370-183554193	T3Stat	T0	OK	13.6828	7.76959	0.816456	-1.57655	0.00755	0.108765	no
NF1	chr17:31094926-31377677	T3Stat	T0	OK	10.4875	5.95949	0.815406	-1.53049	0.01245	0.151352	no
ZXDB	chrX:57591835-57597477	T3Stat	T0	OK	5.20433	2.95882	0.81469	-0.911959	0.16145	0.501461	no
PELI1	chr2:64092651-64144471	T3Stat	T0	OK	11.6582	6.62887	0.814511	-1.29398	0.0391	0.307908	no
UBASH3B	chr11:122655689-122814479	T3Stat	T0	OK	19.6985	11.2014	0.81441	-1.91307	0.00185	0.0427916	yes
ZSWIM6	chr5:61332272-61546172	T3Stat	T0	OK	13.2716	7.55112	0.813582	-1.53802	0.0097	0.129417	no
ABCC1	chr16:15949576-16143073	T3Stat	T0	OK	0.68247	0.388324	0.813504	-0.423239	0.4021	0.693521	no
DHX15	chr4:24527464-24584561	T3Stat	T0	OK	90.1996	51.3293	0.813339	-1.98207	0.0014	0.0355211	yes
RNMT	chr18:13726659-13764556	T3Stat	T0	OK	14.2824	8.13168	0.812614	-1.52358	0.014	0.163484	no
FBXO38	chr5:148383934-148442836	T3Stat	T0	OK	11.2663	6.4145	0.812606	-1.36697	0.0287	0.257815	no
ERBB2IP	chr5:65926553-66081023	T3Stat	T0	OK	26.527	15.1068	0.812262	-2.04708	0.0043	0.0746201	no
BRPF3	chr6:36196772-36232790	T3Stat	T0	OK	12.226	6.96892	0.810948	-1.44152	0.01075	0.138516	no
YPEL5	chr2:30146883-30160533	T3Stat	T0	OK	93.284	53.1798	0.810752	-2.09064	0.00165	0.0395847	yes
FAM132B	chr2:238159007-238168891	T3Stat	T0	OK	4.80041	2.73702	0.810551	-0.466007	0.4108	0.699444	no
PDP1	chr8:93916854-93926068	T3Stat	T0	OK	46.3827	26.4572	0.809927	-2.01695	0.00135	0.0348895	yes
ELK1	chrX:47635519-47650604	T3Stat	T0	OK	21.3149	12.1593	0.809801	-1.25073	0.03175	0.272866	no
SLC16A1	chr1:112911847-112956353	T3Stat	T0	OK	75.044	42.81	0.809788	-2.0222	0.0024	0.0510071	no
CASZ1	chr1:10636605-10796676	T3Stat	T0	OK	4.64379	2.6497	0.809471	-0.827926	0.14695	0.476769	no
PATL1	chr11:59636715-59669038	T3Stat	T0	OK	26.7331	15.2564	0.809212	-1.74204	0.0031	0.0599588	no
USP24	chr1:55066358-55215366	T3Stat	T0	OK	12.8331	7.32413	0.809143	-1.88674	0.0024	0.0510071	no
HSPH1	chr13:31134973-31162388	T3Stat	T0	OK	54.6629	31.2066	0.808709	-2.11448	0.0011	0.0295707	yes
ATG14	chr14:55366390-55411858	T3Stat	T0	OK	9.46963	5.4063	0.808667	-1.24443	0.03095	0.269062	no
MAP3K3	chr17:63622440-63700159	T3Stat	T0	OK	8.31842	4.75007	0.808359	-0.955402	0.11095	0.425135	no
ZNF644	chr1:90915299-91022255	T3Stat	T0	OK	22.3727	12.7799	0.807861	-1.24711	0.05305	0.34414	no
ADGRE5	chr19:14381143-14408725	T3Stat	T0	OK	40.06	22.8842	0.807811	-1.58746	0.006	0.093763	no
JUNB	chr19:12791495-12793311	T3Stat	T0	OK	235.865	134.758	0.80759	-1.80357	0.00145	0.0363809	yes
KHNYN	chr14:24426533-24442905	T3Stat	T0	OK	15.5719	8.90324	0.806548	-1.43662	0.01325	0.15789	no
STAG2	chrX:123959232-124102655	T3Stat	T0	OK	25.2226	14.4256	0.806089	-2.05408	0.00335	0.0627127	no
CD9	chr12:6200315-6238271	T3Stat	T0	OK	337.497	193.049	0.805905	-1.96466	0.0011	0.0295707	yes
IRX5	chr16:54931198-54934483	T3Stat	T0	OK	38.1341	21.8131	0.805888	-1.33994	0.03335	0.28074	no
SNED1	chr2:240998837-241102332	T3Stat	T0	OK	8.47806	4.84961	0.805864	-0.999822	0.0949	0.421237	no
RERE	chr1:8352403-8817640	T3Stat	T0	OK	16.5452	9.46417	0.805863	-1.59457	0.0073	0.106781	no
TRAF6	chr11:36483766-36510313	T3Stat	T0	OK	6.31244	3.61619	0.803728	-1.37066	0.0252	0.238719	no
THBS1	chr15:39581078-39598921	T3Stat	T0	OK	388.272	222.438	0.803664	-1.01049	0.08885	0.407794	no
HSPA13	chr21:14371115-14383188	T3Stat	T0	OK	23.1758	13.2775	0.803634	-1.83536	0.00875	0.120479	no
CHMP2B	chr3:87227262-87255548	T3Stat	T0	OK	24.5551	14.0728	0.803115	-1.62454	0.0194	0.201878	no
MED14	chrX:40649542-40738701	T3Stat	T0	OK	13.2778	7.61697	0.80173	-1.68958	0.01195	0.147983	no
RASSF9	chr12:85804552-85836540	T3Stat	T0	OK	6.21963	3.56886	0.801367	-0.564687	0.3023	0.619916	no
GNAI1	chr7:80134823-80219409	T3Stat	T0	OK	30.5377	17.5488	0.799217	-1.83731	0.00555	0.089359	no
FRMD4B	chr3:69168782-69386304	T3Stat	T0	OK	10.5906	6.09163	0.797883	-1.58734	0.00915	0.124469	no
YOD1	chr1:207043848-207052980	T3Stat	T0	OK	5.40986	3.1133	0.797149	-1.0448	0.0647	0.357163	no
CCNT2	chr2:134918821-134959345	T3Stat	T0	OK	8.83849	5.08774	0.796775	-1.53202	0.0159	0.178739	no
IPPK	chr9:92297357-92670265	T3Stat	T0	OK	6.71178	3.86428	0.796496	-0.400754	0.2887	0.610158	no
ANO6	chr12:45173033-45440404	T3Stat	T0	OK	32.5293	18.7339	0.796089	-1.83595	0.00355	0.0651735	no
PPP6R3	chr11:68460717-68615333	T3Stat	T0	OK	28.4634	16.3937	0.795961	-1.87243	0.0029	0.0580804	no
SMOX	chr20:4148778-4187747	T3Stat	T0	OK	121.745	70.1265	0.795834	-1.62231	0.004	0.0711921	no
FAM160A1	chr4:151409245-151663632	T3Stat	T0	OK	3.11981	1.79709	0.795794	-0.638606	0.26745	0.594904	no
FAM133B	chr7:92560757-92590394	T3Stat	T0	OK	3.71763	2.14151	0.795752	-0.544298	0.43345	0.715066	no
TMPRSS2	chr21:41464550-41508158	T3Stat	T0	OK	1.42824	0.822786	0.795646	-0.455882	0.4383	0.718796	no
NPC1	chr18:23503469-23586617	T3Stat	T0	OK	50.1649	28.9062	0.795301	-1.72795	0.004	0.0711921	no
LOC441155	chr6:63719979-65707225	T3Stat	T0	OK	1.77478	1.02289	0.794997	-0.42767	0.36975	0.667887	no
PSTPIP2	chr18:45983535-46072284	T3Stat	T0	OK	7.4764	4.31035	0.794539	-0.883358	0.11715	0.428925	no
MB21D2	chr3:192796815-192918161	T3Stat	T0	OK	11.3395	6.53818	0.794392	-1.05813	0.0559	0.345386	no
BHLHE40	chr3:4896808-4985180	T3Stat	T0	OK	192.227	110.864	0.79402	-1.6884	0.00285	0.0574612	no
SERPINB9P1	chr6:2854656-2876510	T3Stat	T0	OK	7.02647	4.05342	0.793662	-0.49073	0.37555	0.67258	no
VPS37B	chr12:122865327-122896165	T3Stat	T0	OK	47.1445	27.1978	0.793597	-1.59392	0.00675	0.101362	no
LIPG	chr18:49562030-49592908	T3Stat	T0	OK	26.3519	15.2062	0.793253	-1.68476	0.0061	0.0946705	no
SNRK	chr3:43286511-43351962	T3Stat	T0	OK	11.2462	6.49137	0.792837	-1.39872	0.02715	0.248588	no
CBL	chr11:119206275-119308149	T3Stat	T0	OK	8.79227	5.07984	0.791451	-1.65344	0.00515	0.0841943	no
TNKS	chr8:9555934-9782346	T3Stat	T0	OK	11.7269	6.77788	0.790915	-1.79074	0.00465	0.0786538	no
GPR183	chr13:99196373-99386499	T3Stat	T0	OK	1.66071	0.960669	0.789686	-0.248332	0.71875	0.888053	no
RGMB	chr5:98769294-98796494	T3Stat	T0	OK	11.1833	6.46972	0.789577	-1.22547	0.04935	0.341443	no
UGDH	chr4:39498754-39527598	T3Stat	T0	OK	49.4007	28.5802	0.789514	-1.91687	0.00195	0.0444221	yes
PAN3	chr13:28136842-28295338	T3Stat	T0	OK	12.6136	7.29816	0.789376	-1.44021	0.01825	0.194162	no
SHISA2	chr13:26044596-26051060	T3Stat	T0	OK	76.4237	44.2229	0.789225	-1.92175	0.00125	0.0327739	yes
TP53BP2	chr1:223779892-223845972	T3Stat	T0	OK	22.9908	13.3144	0.788074	-1.71646	0.00425	0.0740369	no
MAPK6	chr15:52019213-52066265	T3Stat	T0	OK	28.0688	16.2689	0.78685	-1.83924	0.0031	0.0599588	no
CDK8	chr13:26254618-26404432	T3Stat	T0	OK	8.53166	4.94588	0.7866	-0.710294	0.2412	0.579058	no
WDR19	chr4:39182403-39285810	T3Stat	T0	OK	5.62207	3.26105	0.785762	-0.947203	0.1117	0.425135	no
MPP3	chr17:43800798-43833179	T3Stat	T0	OK	3.0918	1.79376	0.785456	-0.480546	0.39365	0.686815	no
PRKX	chrX:3604342-3713634	T3Stat	T0	OK	18.823	10.9228	0.785158	-1.72231	0.0043	0.0746201	no
CARD8-AS1	chr19:48208085-48258193	T3Stat	T0	OK	1.64776	0.95631	0.784953	-0.327344	0.7771	0.913299	no
ATP11B	chr3:182793502-182921633	T3Stat	T0	OK	14.1032	8.18662	0.78468	-1.85523	0.00635	0.0972142	no
ATP10D	chr4:47485392-47593486	T3Stat	T0	OK	19.7092	11.4454	0.784106	-1.80484	0.00525	0.0854426	no
RIOK3	chr18:23452822-23483135	T3Stat	T0	OK	29.2082	16.9627	0.784011	-1.80171	0.004	0.0711921	no
RAPGEF1	chr9:131576769-131739944	T3Stat	T0	OK	30.0887	17.4809	0.783445	-1.70514	0.00285	0.0574612	no
CLCF1	chr11:67317838-67391687	T3Stat	T0	OK	39.4181	22.9011	0.783444	-1.15157	0.05275	0.34414	no
AMIGO3	chr3:49689516-49723974	T3Stat	T0	OK	4.51774	2.62517	0.783192	-0.435372	0.48635	0.747101	no
PSD3	chr8:18527302-19013686	T3Stat	T0	OK	14.1545	8.22794	0.78266	-1.9315	0.0029	0.0580804	no
SSFA2	chr2:181891715-181930737	T3Stat	T0	OK	47.5178	27.6387	0.781778	-1.89381	0.00295	0.0583699	no
CAMSAP2	chr1:200739557-200860707	T3Stat	T0	OK	17.2132	10.0136	0.781555	-1.92442	0.004	0.0711921	no
HUWE1	chrX:53532095-53686729	T3Stat	T0	OK	24.0414	13.9897	0.781153	-1.68282	0.00345	0.0637915	no
LRRN4	chr20:6040545-6054080	T3Stat	T0	OK	89.3368	52.0021	0.780684	-1.62736	0.00305	0.0595013	no
SAMD4B	chr19:39342458-39384897	T3Stat	T0	OK	30.5144	17.7649	0.780457	-1.52331	0.0076	0.10905	no
PHF13	chr1:6613695-6624033	T3Stat	T0	OK	20.429	11.9066	0.778857	-1.2826	0.0284	0.256139	no
BAIAP2	chr17:81035146-81183164	T3Stat	T0	OK	27.8354	16.2293	0.778323	-1.29562	0.03085	0.26871	no
EXOC6B	chr2:72179314-72826048	T3Stat	T0	OK	6.38398	3.72312	0.777944	-0.684724	0.26695	0.594904	no
USP47	chr11:11841422-11959325	T3Stat	T0	OK	16.3417	9.53092	0.777874	-1.84722	0.00455	0.0776897	no
DDX31	chr9:132594288-132690083	T3Stat	T0	OK	9.58291	5.58957	0.777726	-0.899809	0.1235	0.437966	no
USP27X	chrX:49879866-49882564	T3Stat	T0	OK	3.16338	1.84517	0.777709	-0.459048	0.4138	0.701445	no
WDR26	chr1:224385142-224434299	T3Stat	T0	OK	31.7498	18.5274	0.777088	-2.02609	0.00155	0.0380963	yes
ACBD3	chr1:226144678-226186722	T3Stat	T0	OK	31.6154	18.4656	0.775788	-1.78222	0.00405	0.0717287	no
ARHGAP21	chr10:24583608-24723668	T3Stat	T0	OK	11.457	6.69248	0.775613	-1.63129	0.00645	0.0983285	no
RIPK1	chr6:3076823-3115187	T3Stat	T0	OK	18.396	10.7484	0.775262	-1.48834	0.00955	0.128268	no
SLC3A2	chr11:62856011-62888883	T3Stat	T0	OK	145.526	85.0664	0.77462	-1.75059	0.00205	0.0461186	yes
ADAM17	chr2:9489280-9555788	T3Stat	T0	OK	22.7762	13.3141	0.774565	-1.62721	0.0102	0.133621	no
AAED1	chr9:96641250-96655317	T3Stat	T0	OK	21.0061	12.2818	0.774287	-0.80074	0.1699	0.512143	no
NIPA1	chr15:22786224-22829789	T3Stat	T0	OK	6.21339	3.63366	0.773958	-1.1701	0.06705	0.36385	no
DDX3X	chrX:41333307-41364472	T3Stat	T0	OK	105.139	61.4878	0.773924	-1.89963	0.003	0.0590359	no
WAC	chr10:28532587-28623112	T3Stat	T0	OK	37.1183	21.7092	0.773824	-1.99996	0.00205	0.0461186	yes
FAM160B1	chr10:114821743-114899827	T3Stat	T0	OK	12.589	7.36376	0.773653	-1.44691	0.0281	0.253686	no
LOC101928323	chr3:42547966-42667580	T3Stat	T0	OK	0.589081	0.344663	0.773278	-0.0504354	0.66925	0.861971	no
ETV5	chr3:186046316-186109112	T3Stat	T0	OK	12.1151	7.0885	0.773252	-1.24523	0.0388	0.306749	no
TRIO	chr5:14143719-14509349	T3Stat	T0	OK	25.9909	15.2163	0.772388	-1.73613	0.00245	0.0517047	no
FOXJ3	chr1:42176538-42335877	T3Stat	T0	OK	14.8229	8.69591	0.769422	-1.56448	0.01105	0.141373	no
FAM91A1	chr8:123768641-123815450	T3Stat	T0	OK	14.4753	8.49338	0.769184	-1.60311	0.0123	0.150033	no
GPRC5C	chr17:74431527-74447429	T3Stat	T0	OK	130.919	76.8348	0.768847	-1.65936	0.0032	0.0607865	no
SERPINB2	chr18:63887704-63903890	T3Stat	T0	OK	0.930107	0.5463	0.767703	-0.264618	0.58365	0.815453	no
LOC103611081	chr11:130866248-130870247	T3Stat	T0	OK	1.77127	1.04054	0.767446	-0.525594	0.3657	0.665184	no
RAB6B	chr3:133824235-133895847	T3Stat	T0	OK	1.0822	0.635972	0.766927	-0.421172	0.47995	0.742793	no
ZNF432	chr19:52033423-52048820	T3Stat	T0	OK	3.83253	2.25258	0.766721	-0.559344	0.3121	0.626593	no
LINC00641	chr14:21200078-21206900	T3Stat	T0	OK	5.08498	2.98949	0.766344	-0.795776	0.17995	0.52324	no
URB2	chr1:229626233-229660199	T3Stat	T0	OK	7.42331	4.36672	0.765512	-1.03998	0.0615	0.354725	no
GJA1	chr6:121435576-121449744	T3Stat	T0	OK	210.536	123.862	0.765336	-1.83428	0.00395	0.0706502	no
AFTPH	chr2:64524304-64593004	T3Stat	T0	OK	17.6361	10.3776	0.765061	-1.535	0.01425	0.165441	no
LIFR	chr5:38474962-38671216	T3Stat	T0	OK	4.24669	2.49984	0.764501	-1.2574	0.05535	0.345386	no
BNIP2	chr15:59662862-59689443	T3Stat	T0	OK	36.7265	21.6301	0.763777	-1.71713	0.0096	0.128557	no
FAM65A	chr16:67528813-67546788	T3Stat	T0	OK	39.9711	23.5431	0.76365	-1.5815	0.0049	0.0815087	no
TUBB2B	chr6:3224260-3227734	T3Stat	T0	OK	5.31724	3.13215	0.763524	-0.467443	0.39895	0.691455	no
TROVE2	chr1:193012365-193091776	T3Stat	T0	OK	15.128	8.9149	0.762929	-1.11825	0.0796	0.389906	no
IDS	chrX:149478763-149505354	T3Stat	T0	OK	45.7266	26.9534	0.762566	-1.83198	0.0057	0.0905633	no
EMP1	chr12:13196667-13216774	T3Stat	T0	OK	107.345	63.2804	0.762431	-1.84557	0.00195	0.0444221	yes
LAMC1	chr1:183023459-183145592	T3Stat	T0	OK	97.8071	57.6601	0.762365	-1.56756	0.01	0.132441	no
MOK	chr14:102224496-102305200	T3Stat	T0	OK	7.93533	4.67839	0.76228	-0.573594	0.49265	0.751095	no
FCER1G	chr1:161215296-161219248	T3Stat	T0	OK	0.957015	0.564584	0.761353	-0.366209	0.60975	0.829723	no
UPF1	chr19:18831934-18868232	T3Stat	T0	OK	39.5673	23.3463	0.761112	-1.67159	0.00395	0.0706502	no
CHD6	chr20:41402102-41618494	T3Stat	T0	OK	6.57239	3.87919	0.760663	-1.47352	0.0123	0.150033	no
ZBTB11	chr3:101649438-101679213	T3Stat	T0	OK	8.77811	5.18211	0.760371	-1.24713	0.03925	0.308551	no
PLAU	chr10:73909968-73922777	T3Stat	T0	OK	372.949	220.24	0.759901	-1.5305	0.00835	0.116842	no
SOX13	chr1:204073117-204127743	T3Stat	T0	OK	6.11188	3.61004	0.759602	-0.745098	0.1572	0.494742	no
SIX4	chr14:60709537-60724134	T3Stat	T0	OK	7.06547	4.17376	0.759437	-1.1812	0.0368	0.297846	no
UBR5	chr8:102252273-102412689	T3Stat	T0	OK	10.476	6.19001	0.759071	-1.74569	0.0061	0.0946705	no
ZRANB1	chr10:124942122-124987436	T3Stat	T0	OK	16.3913	9.68836	0.758606	-1.58563	0.0113	0.143252	no
TNFRSF10A	chr8:23191456-23225167	T3Stat	T0	OK	21.0462	12.4436	0.758152	-0.903532	0.11285	0.425135	no
AKR1C2	chr10:4987775-5018033	T3Stat	T0	OK	4.71592	2.7888	0.757897	-0.569868	0.27275	0.598546	no
RAB35	chr12:120095094-120116839	T3Stat	T0	OK	35.1458	20.8115	0.755973	-1.44877	0.01405	0.163645	no
2021-03-06	chr5:10353638-10440388	T3Stat	T0	OK	18.7474	11.1016	0.755928	-1.88693	0.00225	0.0493879	yes
PLOD2	chr3:146069440-146161495	T3Stat	T0	OK	80.4704	47.6645	0.755543	-2.03215	0.0018	0.0419034	yes
BOD1L1	chr4:13568741-13627704	T3Stat	T0	OK	13.0002	7.70237	0.755155	-1.81419	0.00305	0.0595013	no
BTN2A3P	chr6:26421390-26430588	T3Stat	T0	OK	0.566113	0.335494	0.7548	-0.401726	0.44045	0.719936	no
PKN2	chr1:88537512-88836255	T3Stat	T0	OK	19.0875	11.3129	0.754659	-1.82507	0.00705	0.104392	no
WASL	chr7:123681926-123749071	T3Stat	T0	OK	23.7541	14.0835	0.754171	-1.79179	0.0068	0.101606	no
CRLS1	chr20:6006092-6040051	T3Stat	T0	OK	84.0496	49.8509	0.753622	-1.98856	0.0027	0.0554267	no
HIPK3	chr11:33256671-33357022	T3Stat	T0	OK	17.2672	10.2422	0.753508	-1.69051	0.00425	0.0740369	no
ERF	chr19:42247560-42255164	T3Stat	T0	OK	39.247	23.2899	0.752877	-1.39723	0.0167	0.184856	no
SLC20A2	chr8:42416461-42552997	T3Stat	T0	OK	16.5698	9.83838	0.752066	-1.16202	0.05095	0.34414	no
CCDC150	chr2:196639631-196732806	T3Stat	T0	OK	0.852243	0.506295	0.751286	-0.427462	0.53725	0.782254	no
ZNFX1	chr20:49245900-49289258	T3Stat	T0	OK	22.1962	13.1871	0.751183	-1.25725	0.0313	0.270932	no
TMF1	chr3:69019826-69052333	T3Stat	T0	OK	11.7147	6.96266	0.750612	-1.69646	0.0121	0.148395	no
PIAS1	chr15:68054233-68188066	T3Stat	T0	OK	12.8943	7.66425	0.750519	-0.977341	0.0906	0.411332	no
STK40	chr1:36339618-36385927	T3Stat	T0	OK	14.9148	8.86674	0.750271	-1.08533	0.05695	0.345386	no
TMED8	chr14:77341770-77377053	T3Stat	T0	OK	3.99754	2.37809	0.749312	-0.408907	0.44595	0.723882	no
AVL9	chr7:32495425-32719168	T3Stat	T0	OK	9.73706	5.79537	0.748584	-1.44928	0.02025	0.207261	no
LMCD1	chr3:8501806-8568125	T3Stat	T0	OK	68.3958	40.7142	0.748374	-1.46434	0.01475	0.169935	no
DMPK	chr19:45769708-45782557	T3Stat	T0	OK	33.4746	19.936	0.747693	-1.25556	0.03555	0.292979	no
MGAT5	chr2:134254258-134454621	T3Stat	T0	OK	4.79736	2.85738	0.747546	-1.0671	0.07635	0.384196	no
RAB3GAP1	chr2:135052264-135170709	T3Stat	T0	OK	21.0839	12.5628	0.746988	-1.64374	0.0094	0.126819	no
NIPBL	chr5:36876758-37065819	T3Stat	T0	OK	10.3325	6.16121	0.745908	-1.7414	0.0044	0.0757731	no
PNRC2	chr1:23959810-23963459	T3Stat	T0	OK	60.8598	36.3041	0.745355	-1.8964	0.00445	0.0763431	no
FRS2	chr12:69470348-69579791	T3Stat	T0	OK	10.0008	5.96583	0.745323	-1.50689	0.02005	0.206149	no
METRNL	chr17_KI270860v1_alt:8451-24134	T3Stat	T0	OK	3.11142	1.85629	0.745156	-0.409852	0.48405	0.745661	no
AKIRIN1	chr1:38991243-39006065	T3Stat	T0	OK	50.0906	29.8885	0.744949	-1.69662	0.0054	0.0872549	no
ASIC3	chr7:151048291-151052756	T3Stat	T0	OK	2.45046	1.46259	0.744528	-0.390465	0.56525	0.803979	no
ST3GAL1	chr8:133454847-133571940	T3Stat	T0	OK	3.35008	2	0.744193	-0.740246	0.19775	0.546148	no
SUPT6H	chr17:28662283-28702231	T3Stat	T0	OK	29.8587	17.8287	0.74395	-1.66137	0.0048	0.0804378	no
ELF1	chr13:40931918-41019372	T3Stat	T0	OK	34.7469	20.749	0.743845	-1.81486	0.0062	0.0956473	no
SPATA13	chr13:23979625-24307074	T3Stat	T0	OK	7.67735	4.58479	0.743753	-1.12891	0.0405	0.315495	no
CHMP1B	chr18:11689014-11908797	T3Stat	T0	OK	78.2869	46.7648	0.743349	-1.58272	0.01855	0.195739	no
SVIL	chr10:29409533-29735801	T3Stat	T0	OK	52.385	31.3101	0.742524	-1.56481	0.009	0.12317	no
MBNL1	chr3:152262615-152465780	T3Stat	T0	OK	31.3053	18.722	0.74167	-1.87411	0.00395	0.0706502	no
GCH1	chr14:54842005-54902824	T3Stat	T0	OK	5.78149	3.45763	0.741658	-0.616557	0.2846	0.608222	no
CD55	chr1:207321471-207360966	T3Stat	T0	OK	26.528	15.8656	0.741617	-1.36823	0.0225	0.223577	no
AP2A2	chr11_KI270927v1_alt:22179-81836	T3Stat	T0	OK	0.781486	0.467491	0.741282	-0.389129	0.5477	0.791536	no
ADGRA3	chr4:22387373-22516054	T3Stat	T0	OK	13.9945	8.37262	0.741109	-1.30625	0.032	0.273972	no
ARHGEF12	chr11:120336908-120489936	T3Stat	T0	OK	32.0678	19.1893	0.740821	-1.8272	0.0024	0.0510071	no
KCMF1	chr2:84971107-85059472	T3Stat	T0	OK	17.2743	10.3381	0.740652	-1.73637	0.00465	0.0786538	no
CHST11	chr12:104456913-104762014	T3Stat	T0	OK	13.5039	8.08491	0.740075	-1.47251	0.0139	0.162632	no
PITPNC1	chr17:67377280-67697263	T3Stat	T0	OK	4.36152	2.61264	0.739325	-0.869966	0.1414	0.46435	no
MED13L	chr12:115958575-116277186	T3Stat	T0	OK	10.5003	6.29461	0.73824	-1.59114	0.0064	0.0978967	no
KDM3A	chr2:86441147-86492716	T3Stat	T0	OK	14.2255	8.53067	0.737745	-1.45543	0.0159	0.178739	no
COL4A3BP	chr5:75371102-75599821	T3Stat	T0	OK	16.8643	10.1142	0.737597	-1.37111	0.03005	0.265065	no
GLS	chr2:190880820-190965544	T3Stat	T0	OK	192.453	115.43	0.737482	-1.80888	0.006	0.093763	no
MYOF	chr10:93306428-93482317	T3Stat	T0	OK	158.934	95.3306	0.73742	-1.29413	0.0292	0.260107	no
IL6R	chr1:154405192-154469450	T3Stat	T0	OK	7.73312	4.63855	0.737378	-0.870183	0.0911	0.412565	no
SYNE2	chr14:63852964-64226451	T3Stat	T0	OK	24.6631	14.8019	0.736573	-0.932577	0.11735	0.429144	no
PDSS1	chr10:26697665-26861087	T3Stat	T0	OK	5.42329	3.2549	0.736556	-0.411969	0.54925	0.792255	no
ATF2	chr2:175072249-175168206	T3Stat	T0	OK	23.3332	14.0083	0.736097	-1.68312	0.0114	0.144115	no
CCDC149	chr4:24806116-24980204	T3Stat	T0	OK	7.16031	4.29899	0.736024	-0.852066	0.13845	0.460383	no
PUM2	chr2:20248691-20350850	T3Stat	T0	OK	23.8461	14.3229	0.735434	-1.80389	0.0056	0.0894465	no
ZC3H11A	chr1:203795622-203854128	T3Stat	T0	OK	27.6129	16.5898	0.735043	-1.37092	0.03595	0.294797	no
NCOA3	chr20:47501856-47656877	T3Stat	T0	OK	11.4872	6.90324	0.734678	-1.47094	0.01165	0.146151	no
ARID4B	chr1:235166894-235328217	T3Stat	T0	OK	23.3893	14.0573	0.734533	-1.79862	0.0041	0.0724721	no
USP34	chr2:61177419-61470714	T3Stat	T0	OK	13.9736	8.3998	0.734278	-1.68282	0.00675	0.101362	no
ADNP2	chr18:80109030-80140345	T3Stat	T0	OK	15.3092	9.20551	0.733831	-1.44102	0.01485	0.170761	no
SBF2	chr11:9754769-10294207	T3Stat	T0	OK	6.58198	3.95902	0.733377	-1.04425	0.10385	0.424414	no
HS3ST2	chr16:22814538-22916338	T3Stat	T0	OK	22.9193	13.786	0.733363	-0.991314	0.09385	0.419965	no
CYP7B1	chr8:64595971-64798791	T3Stat	T0	OK	1.46955	0.884431	0.732553	-0.393319	0.46585	0.734536	no
GPR146	chr7:996986-1138257	T3Stat	T0	OK	1.0869	0.654163	0.73249	-0.210967	0.75255	0.901812	no
PRKXP1	chr15:100547751-100559283	T3Stat	T0	OK	1.30459	0.785313	0.732257	-0.551607	0.3133	0.627157	no
MED1	chr17:39404284-39451274	T3Stat	T0	OK	13.4555	8.10149	0.731938	-1.62906	0.006	0.093763	no
DIDO1	chr20:62877737-62937952	T3Stat	T0	OK	17.2828	10.408	0.731647	-1.31685	0.0318	0.273165	no
C10orf128	chr10:49154723-49188400	T3Stat	T0	OK	0.841211	0.506648	0.731483	-0.27357	0.6673	0.860686	no
CSGALNACT2	chr10:43138444-43185306	T3Stat	T0	OK	17.732	10.6819	0.731186	-1.4494	0.02185	0.219167	no
ANKLE2	chr12:132725666-132761888	T3Stat	T0	OK	69.3942	41.8038	0.731179	-1.75494	0.0032	0.0607865	no
ARL8B	chr3:5122244-5180916	T3Stat	T0	OK	50.715	30.5536	0.731067	-1.79021	0.0047	0.0792029	no
GAB1	chr4:143336829-143474565	T3Stat	T0	OK	4.42071	2.66371	0.73084	-1.06975	0.07865	0.388753	no
PNPLA8	chr7:108470421-108528161	T3Stat	T0	OK	12.3519	7.44566	0.730261	-1.34292	0.03325	0.28029	no
ITGB8	chr7:20328300-20415759	T3Stat	T0	OK	24.3845	14.7021	0.729938	-1.93637	0.0038	0.0687846	no
HACD2	chr3:123494515-123585077	T3Stat	T0	OK	19.4757	11.7501	0.729	-0.73281	0.21395	0.56292	no
FOXO1	chr13:40555663-40666597	T3Stat	T0	OK	13.7472	8.29413	0.72897	-1.45444	0.01575	0.177495	no
AFP	chr4:73436218-73455785	T3Stat	T0	OK	0.570928	0.344545	0.728616	-0.343279	0.54415	0.788487	no
LAMA4	chr6:112107930-112306683	T3Stat	T0	OK	10.8194	6.53105	0.728235	-0.926223	0.02715	0.248588	no
NUMB	chr14:73275209-73458580	T3Stat	T0	OK	29.0739	17.5504	0.728218	-1.54238	0.0124	0.150947	no
GOLGA4	chr3:37243190-37366879	T3Stat	T0	OK	16.9703	10.2447	0.728127	-1.80938	0.0034	0.0631903	no
KPNA4	chr3:160494994-160565588	T3Stat	T0	OK	22.1532	13.376	0.727875	-1.82001	0.00395	0.0706502	no
PIK3R1	chr5:68215755-68301821	T3Stat	T0	OK	12.3235	7.44446	0.727173	-1.48297	0.0183	0.194464	no
SLC13A3,TP53RK	chr20:46557822-46689637	T3Stat	T0	OK	12.1921	7.36555	0.727085	-1.12265	0.08545	0.400221	no
ANKRD28	chr3:15667235-15859546	T3Stat	T0	OK	13.5555	8.19713	0.725687	-1.61196	0.01405	0.163645	no
ITPRIPL2	chr16:19113931-19121630	T3Stat	T0	OK	24.1163	14.5956	0.724478	-1.67846	0.00485	0.0809005	no
PPP3CC	chr8:22440969-22541144	T3Stat	T0	OK	19.3529	11.7222	0.72331	-1.06668	0.077	0.386283	no
YES1	chr18:721591-812326	T3Stat	T0	OK	30.1996	18.2982	0.722829	-1.81707	0.0045	0.0769815	no
HIPK2	chr7:139561569-139777894	T3Stat	T0	OK	71.0532	43.0754	0.722034	-1.38286	0.01945	0.202166	no
HCN2	chr19:589892-617159	T3Stat	T0	OK	2.55392	1.54836	0.721974	-0.36389	0.48535	0.746303	no
KIF13B	chr8:29067277-29263093	T3Stat	T0	OK	10.6582	6.46347	0.721585	-1.4124	0.01595	0.179078	no
AKAP7	chr6:131135685-131283535	T3Stat	T0	OK	7.21041	4.37304	0.721443	-0.691677	0.2662	0.594904	no
ZBTB33	chrX:120250751-120258396	T3Stat	T0	OK	10.0854	6.11872	0.720965	-1.36279	0.0459	0.33858	no
RIF1	chr2:151409882-151477346	T3Stat	T0	OK	9.94014	6.03131	0.720795	-1.59905	0.0089	0.122172	no
SCYL2	chr12:100267770-100340136	T3Stat	T0	OK	16.2748	9.87782	0.720373	-1.44128	0.02375	0.231041	no
MED12	chrX:71118555-71142454	T3Stat	T0	OK	6.79829	4.12646	0.720265	-1.07999	0.05125	0.34414	no
EXT1	chr8:117799364-118111819	T3Stat	T0	OK	73.3156	44.5016	0.720264	-1.64053	0.00445	0.0763431	no
KIAA1211L	chr2:98793845-98936221	T3Stat	T0	OK	20.2416	12.2944	0.719317	-1.20472	0.03875	0.306749	no
ZNF217	chr20:53552769-53583097	T3Stat	T0	OK	17.3978	10.5678	0.719222	-1.33599	0.0173	0.188495	no
IP6K1	chr3:49724294-49786540	T3Stat	T0	OK	33.4403	20.3144	0.719085	-1.54375	0.00765	0.10968	no
PDCD4-AS1	chr10:110868889-110870904	T3Stat	T0	OK	0.690052	0.41921	0.719033	-0.356314	0.51225	0.765991	no
OTUD4	chr4:145133649-145179680	T3Stat	T0	OK	18.1434	11.0232	0.718896	-0.812295	0.12565	0.437966	no
LGR4	chr11:27365960-27482433	T3Stat	T0	OK	45.5042	27.6531	0.718562	-1.87128	0.00505	0.0835424	no
EVC	chr4:5711196-5814304	T3Stat	T0	OK	8.07286	4.9069	0.718268	-1.0418	0.05725	0.345386	no
PIK3C2A	chr11:17086575-17169807	T3Stat	T0	OK	11.8448	7.20016	0.718149	-1.66974	0.00855	0.118812	no
IFNAR1	chr21:33324908-33359822	T3Stat	T0	OK	18.8824	11.4797	0.71796	-1.65676	0.01085	0.139704	no
EPS8	chr12:15620140-15789576	T3Stat	T0	OK	40.5137	24.6318	0.717891	-1.73097	0.0048	0.0804378	no
EML4	chr2:42142434-42332548	T3Stat	T0	OK	10.2807	6.25062	0.717866	-1.32994	0.04215	0.323055	no
SLC41A2	chr12:104803496-104928694	T3Stat	T0	OK	10.8703	6.60944	0.717791	-1.11015	0.06045	0.352154	no
PAXIP1	chr7:154928516-155002972	T3Stat	T0	OK	8.09057	4.91956	0.717711	-0.932524	0.1112	0.425135	no
IGF2R	chr6:159969098-160106551	T3Stat	T0	OK	55.6157	33.8232	0.717479	-1.45588	0.0184	0.195068	no
LOC100288152	chr5:473218-524434	T3Stat	T0	OK	6.31351	3.8399	0.717375	-0.44457	0.4266	0.710738	no
LGALSL	chr2:64454192-64461383	T3Stat	T0	OK	4.20528	2.55789	0.717246	-0.636199	0.273	0.598585	no
ALDH1A3	chr15:100879691-100916625	T3Stat	T0	OK	6.75763	4.1104	0.717237	-0.780895	0.2233	0.570407	no
NIFK	chr2:121649653-121736927	T3Stat	T0	OK	38.2573	23.2712	0.717187	-1.21239	0.05265	0.34414	no
EIF5	chr14:103334001-103345024	T3Stat	T0	OK	52.7545	32.0932	0.717025	-1.82161	0.0024	0.0510071	no
FAM66B	chr8:7301610-7355354	T3Stat	T0	OK	0.692301	0.421265	0.71667	-0.335131	0.62585	0.838287	no
OGT	chrX:71533061-71575897	T3Stat	T0	OK	24.1523	14.7042	0.715931	-1.64052	0.0074	0.107202	no
CLDN1	chr3:190305700-190322446	T3Stat	T0	OK	205.689	125.236	0.715813	-1.70649	0.0083	0.116232	no
ZNF436	chr1:23359447-23371837	T3Stat	T0	OK	10.027	6.10704	0.71535	-1.04514	0.06125	0.353961	no
LARP4	chr12:50400808-50480005	T3Stat	T0	OK	14.1091	8.59354	0.715297	-1.57779	0.01345	0.158911	no
AKAP9	chr7:91940874-92110673	T3Stat	T0	OK	9.56416	5.8255	0.715256	-1.70147	0.0043	0.0746201	no
WAPL	chr10:86435255-86521784	T3Stat	T0	OK	19.6921	11.9959	0.71507	-1.71134	0.00685	0.101848	no
DNAJB6	chr7:157337015-157417439	T3Stat	T0	OK	51.903	31.6251	0.71475	-1.46409	0.01345	0.158911	no
SLC38A1	chr12:46183055-46269425	T3Stat	T0	OK	59.6947	36.3737	0.714706	-1.77021	0.00515	0.0841943	no
MED17	chr11:93784238-93813330	T3Stat	T0	OK	19.7178	12.0147	0.714696	-1.35867	0.03505	0.29005	no
PSMD12	chr17:67340502-67366605	T3Stat	T0	OK	39.921	24.3254	0.714687	-1.43462	0.02545	0.23983	no
PTOV1-AS1	chr19:49838645-49860744	T3Stat	T0	OK	7.46405	4.54847	0.714577	-0.440921	0.4427	0.722176	no
IRX6	chr16:55324558-55330760	T3Stat	T0	OK	2.83918	1.73066	0.714154	-0.379997	0.50145	0.757543	no
NPIPB11	chr16:29381317-29403802	T3Stat	T0	OK	2.12788	1.29723	0.713986	-0.451036	0.40245	0.693926	no
DNMBP	chr10:99875576-100009919	T3Stat	T0	OK	15.1865	9.2584	0.713954	-1.38607	0.01795	0.191874	no
GLI2	chr2:120797290-120992653	T3Stat	T0	OK	2.35724	1.43854	0.712491	-0.588287	0.27965	0.603714	no
BTG2	chr1:203305535-203309601	T3Stat	T0	OK	23.2856	14.2139	0.712133	-1.21669	0.03045	0.267158	no
NUP88	chr17:5282262-5439151	T3Stat	T0	OK	20.2934	12.3911	0.711702	-0.729592	0.239	0.579058	no
ARL8A	chr1:202133403-202144743	T3Stat	T0	OK	50.1157	30.6018	0.711645	-1.34646	0.01985	0.205143	no
MIB1	chr18:21741328-21870957	T3Stat	T0	OK	18.3248	11.19	0.711584	-1.7877	0.01155	0.145706	no
SUPV3L1	chr10:69180203-69209098	T3Stat	T0	OK	14.0805	8.59959	0.711359	-0.96444	0.1103	0.425135	no
NPAS2	chr2:100820150-100996825	T3Stat	T0	OK	3.77974	2.30916	0.710919	-0.512327	0.33295	0.641631	no
SMCHD1	chr18:2655886-2805017	T3Stat	T0	OK	10.3471	6.32417	0.710278	-1.64695	0.0153	0.174491	no
AHNAK	chr11:62433541-62546860	T3Stat	T0	OK	108.884	66.5531	0.71022	-0.600861	0.11745	0.429153	no
GNL3	chr3:52685919-52708181	T3Stat	T0	OK	53.7446	32.8572	0.709908	-1.05483	0.0977	0.421237	no
SLC39A14	chr8:22367248-22434127	T3Stat	T0	OK	41.5325	25.4029	0.709247	-1.63847	0.0056	0.0894465	no
SPIRE1	chr18:12446511-12657913	T3Stat	T0	OK	11.9605	7.31686	0.708983	-1.31824	0.02945	0.261561	no
GNA12	chr7:2728105-2844325	T3Stat	T0	OK	44.7721	27.3946	0.708708	-1.60968	0.00705	0.104392	no
TIAM2	chr6:155090288-155314483	T3Stat	T0	OK	3.69725	2.26653	0.705971	-0.648032	0.29695	0.616598	no
ATP11C	chrX:139726345-139832288	T3Stat	T0	OK	5.90512	3.62105	0.705558	-1.11715	0.08905	0.408089	no
PPP1R3B	chr8:9136253-9151642	T3Stat	T0	OK	18.2091	11.171	0.704909	-1.50465	0.01535	0.174951	no
BRD2	chr6_GL000253v2_alt:4388043-4400883	T3Stat	T0	OK	2.81731	1.72844	0.704847	-0.424814	0.4389	0.719094	no
USP9X	chrX:41085634-41236579	T3Stat	T0	OK	18.094	11.1058	0.704196	-1.78554	0.00395	0.0706502	no
SLC9A8	chr20:49812712-49892242	T3Stat	T0	OK	5.64106	3.46311	0.7039	-0.870436	0.13115	0.447699	no
NOTCH2	chr1:119911552-120069703	T3Stat	T0	OK	21.0088	12.8995	0.70368	-1.65119	0.0045	0.0769815	no
RNF111	chr15:58987665-59097419	T3Stat	T0	OK	11.8515	7.27789	0.70348	-1.3369	0.0185	0.19544	no
IGSF3	chr1:116574397-116667755	T3Stat	T0	OK	14.1135	8.66731	0.703423	-1.40014	0.0169	0.186499	no
GTF2IP4	chr7:73154923-73207296	T3Stat	T0	OK	6.8833	4.22785	0.703176	-0.744028	0.22195	0.569535	no
THEMIS2	chr1:27872542-27886685	T3Stat	T0	OK	7.87003	4.83471	0.702941	-0.581523	0.35825	0.658974	no
LLPH-AS1	chr12:66123068-66134449	T3Stat	T0	OK	0.667487	0.410252	0.70223	-0.0856046	0.711	0.884778	no
ICAM4	chr19:10286966-10288584	T3Stat	T0	OK	4.38619	2.69613	0.702077	-0.398767	0.59755	0.82295	no
PEX13	chr2:60940412-61051990	T3Stat	T0	OK	16.3257	10.0359	0.701972	-1.37847	0.02745	0.25032	no
DNAJB14	chr4:99896249-99946726	T3Stat	T0	OK	11.0515	6.79376	0.701958	-1.20399	0.02855	0.25685	no
PANX1	chr11:94128927-94181971	T3Stat	T0	OK	20.7798	12.7751	0.701843	-1.16957	0.05935	0.348443	no
PDRG1	chr20:31944954-31952080	T3Stat	T0	OK	23.9604	14.7368	0.701227	-0.806164	0.16585	0.508826	no
TCERG1	chr5:146447309-146511506	T3Stat	T0	OK	21.342	13.1297	0.700861	-1.51343	0.0104	0.135065	no
TFPI2	chr7:93885396-93890991	T3Stat	T0	OK	22.2702	13.7031	0.700612	-1.2722	0.06955	0.370954	no
ORC6	chr16:46689645-46698394	T3Stat	T0	OK	16.7436	10.3074	0.699932	-0.840897	0.1566	0.494517	no
IPMK	chr10:58191516-58267934	T3Stat	T0	OK	8.23944	5.07222	0.69993	-1.10203	0.04865	0.340581	no
NR1D2	chr3:23945259-23980618	T3Stat	T0	OK	16.6042	10.2247	0.699494	-1.50804	0.0157	0.177263	no
CEP72	chr5:612289-653551	T3Stat	T0	OK	1.01655	0.626131	0.69915	-0.358981	0.4913	0.750596	no
UHRF1BP1L	chr12:100037084-100142864	T3Stat	T0	OK	6.3101	3.88704	0.698992	-0.995014	0.0989	0.421237	no
ISM1	chr20:13221770-13300650	T3Stat	T0	OK	15.3209	9.43986	0.698659	-1.02646	0.0797	0.390079	no
HLA-B	chr6_GL000251v2_alt:2834231-2837571	T3Stat	T0	OK	3.7067	2.28468	0.698144	-0.369437	0.6576	0.856183	no
MKNK2	chr19:2037470-2051244	T3Stat	T0	OK	81.4376	50.2043	0.697884	-1.38755	0.0141	0.164016	no
DDX6	chr11:118747763-118791263	T3Stat	T0	OK	33.4054	20.5982	0.697563	-1.79238	0.00485	0.0809005	no
KIDINS220	chr2:8728856-8837625	T3Stat	T0	OK	14.2313	8.77733	0.69721	-1.53433	0.0145	0.167375	no
MEF2C	chr5:88718240-89032376	T3Stat	T0	OK	1.60725	0.991389	0.697069	-0.491472	0.3455	0.651217	no
PDGFB	chr22:39223679-39244952	T3Stat	T0	OK	70.6402	43.5843	0.696681	-1.49255	0.00735	0.107079	no
DIAPH1	chr5:141515020-141619055	T3Stat	T0	OK	44.9388	27.7271	0.696662	-1.47094	0.01685	0.186061	no
IL17RB	chr3:53846549-53865800	T3Stat	T0	OK	1.39744	0.862312	0.696502	-0.395811	0.47675	0.740859	no
AMZ1	chr7:2679521-2715436	T3Stat	T0	OK	3.69652	2.28107	0.696457	-0.601289	0.3525	0.654731	no
MPRIP	chr17:17042759-17192648	T3Stat	T0	OK	22.6284	13.9638	0.696441	-1.65446	0.00485	0.0809005	no
MYCBP2	chr13:77044656-77327042	T3Stat	T0	OK	4.41831	2.72705	0.696153	-1.3552	0.023	0.226799	no
ZNF700	chr19:11925067-11950773	T3Stat	T0	OK	6.86716	4.23879	0.69606	-0.691086	0.2378	0.578878	no
CRMP1	chr4:5820763-5893083	T3Stat	T0	OK	1.72863	1.06722	0.695767	-0.387717	0.56395	0.803561	no
IRX2	chr5:2746164-2751655	T3Stat	T0	OK	42.7504	26.3998	0.695413	-1.30595	0.0263	0.244021	no
LOC100130744	chr5:14704799-14871778	T3Stat	T0	OK	2.38388	1.47269	0.694862	-0.225487	0.5948	0.821488	no
TEAD1	chr11:12674421-12944737	T3Stat	T0	OK	25.8945	15.9969	0.694854	-1.76194	0.005	0.082867	no
SIK3	chr11:116835752-117098415	T3Stat	T0	OK	8.94437	5.52604	0.694733	-1.18582	0.04365	0.33007	no
CYFIP1	chr15_KI270848v1_alt:743-77414	T3Stat	T0	OK	1.45843	0.901053	0.69473	-0.353432	0.6391	0.845449	no
RAB31	chr18:9708230-9862556	T3Stat	T0	OK	11.8848	7.34456	0.694369	-1.12863	0.05435	0.34414	no
DNAJB1	chr19:14514763-14518559	T3Stat	T0	OK	116.704	72.1529	0.69372	-1.62659	0.0051	0.083985	no
ASH1L	chr1:155335260-155563944	T3Stat	T0	OK	7.7934	4.81945	0.693384	-1.30783	0.01495	0.171692	no
IQGAP1	chr15:90388240-90502243	T3Stat	T0	OK	90.4367	55.9265	0.693377	-1.51393	0.01275	0.153655	no
RABGAP1	chr9:122941008-123104868	T3Stat	T0	OK	12.3354	7.62862	0.693309	-1.29636	0.0366	0.297164	no
TMEM87A	chr15:42210451-42273584	T3Stat	T0	OK	23.5655	14.576	0.693078	-1.31202	0.03125	0.270888	no
SRRM2	chr16:2737075-2771412	T3Stat	T0	OK	71.6011	44.299	0.692707	-1.41562	0.01325	0.15789	no
EPT1	chr2:26308172-26395891	T3Stat	T0	OK	9.43273	5.83996	0.691716	-1.35169	0.0227	0.224699	no
ASB6	chr9:129608883-129642169	T3Stat	T0	OK	17.0065	10.5336	0.691079	-1.12095	0.062	0.356584	no
TBK1	chr12:64452059-64502119	T3Stat	T0	OK	16.9023	10.4694	0.691036	-1.2749	0.04125	0.318182	no
HSD17B12	chr11:43680592-43856619	T3Stat	T0	OK	26.9911	16.7256	0.690428	-1.34631	0.037	0.298662	no
PIM1	chr6:37170145-37175428	T3Stat	T0	OK	25.9509	16.0861	0.689971	-1.11781	0.04565	0.337563	no
NAMPT	chr7:106248285-106285192	T3Stat	T0	OK	20.2825	12.5731	0.689899	-1.62625	0.01875	0.197159	no
CSNK2A3	chr11:11270873-11622014	T3Stat	T0	OK	31.8105	19.7214	0.689744	-1.0696	0.08075	0.393618	no
NLK	chr17:28042661-28196378	T3Stat	T0	OK	8.16832	5.06542	0.689355	-0.955329	0.1311	0.447699	no
KLF12	chr13:73686011-74133929	T3Stat	T0	OK	3.55922	2.20765	0.68905	-1.12884	0.064	0.357163	no
REV3L	chr6:111299030-111606274	T3Stat	T0	OK	5.89418	3.65646	0.688844	-0.885571	0.1066	0.425135	no
C3orf17	chr3:113002444-113019708	T3Stat	T0	OK	10.1578	6.3022	0.688661	-1.1489	0.0893	0.408303	no
SC5D	chr11:121292678-121313410	T3Stat	T0	OK	10.5987	6.5766	0.688469	-1.47887	0.01945	0.202166	no
DLC1	chr8:13083362-13514920	T3Stat	T0	OK	40.8948	25.3811	0.688161	-1.65559	0.0063	0.0968591	no
TNFAIP8	chr5:119268691-119394604	T3Stat	T0	OK	27.8403	17.2868	0.687503	-1.21464	0.0513	0.34414	no
UBTD2	chr5:172209645-172283791	T3Stat	T0	OK	34.4187	21.3733	0.687386	-1.54347	0.0105	0.135778	no
IDI1	chr10:1018906-1049121	T3Stat	T0	OK	48.5794	30.1671	0.687365	-1.51539	0.0263	0.244021	no
GTPBP1	chr22:38705801-38733587	T3Stat	T0	OK	13.9048	8.6444	0.685744	-1.19231	0.03635	0.296462	no
CDK17	chr12:96278260-96400588	T3Stat	T0	OK	30.4218	18.9147	0.685596	-1.68484	0.0105	0.135778	no
DIS3	chr13:72708356-73016453	T3Stat	T0	OK	10.7518	6.685	0.68558	-1.2015	0.05225	0.34414	no
TRIP12	chr2:229763836-229922009	T3Stat	T0	OK	33.3076	20.7099	0.685529	-1.71277	0.0068	0.101606	no
TAF2	chr8:119730773-119832834	T3Stat	T0	OK	8.52392	5.30061	0.68536	-1.17326	0.05515	0.345386	no
MTMR3	chr22:29883168-30177073	T3Stat	T0	OK	10.1399	6.3063	0.685172	-1.36883	0.02135	0.215588	no
PILRB	chr7:100307701-100367831	T3Stat	T0	OK	70.4954	43.8452	0.685108	-1.19049	0.0399	0.312573	no
FAM208B	chr10:5684837-5763740	T3Stat	T0	OK	9.57944	5.95817	0.685071	-1.46092	0.01575	0.177495	no
PLEKHF1	chr19:29665419-29675476	T3Stat	T0	OK	9.82587	6.11157	0.685042	-0.48211	0.41955	0.705827	no
CWC22	chr2:179944876-180007053	T3Stat	T0	OK	10.7364	6.67873	0.684865	-1.07583	0.07415	0.379527	no
KIAA1109	chr4:122170602-122362759	T3Stat	T0	OK	5.10659	3.17728	0.684566	-1.46435	0.0182	0.193858	no
UBR3	chr2:169827507-170084129	T3Stat	T0	OK	7.07321	4.40145	0.684386	-1.28154	0.0452	0.336162	no
GPR89B	chr1:147928392-147993521	T3Stat	T0	OK	1.10535	0.687884	0.684261	-0.346047	0.49875	0.755739	no
ZUFSP	chr6:116635617-116668810	T3Stat	T0	OK	8.18937	5.0967	0.684188	-0.683894	0.2558	0.587693	no
AMY2B,RNPC3	chr1:103525955-103579534	T3Stat	T0	OK	5.50096	3.42403	0.683987	-0.488618	0.45845	0.730133	no
R3HCC1L	chr10:98134623-98244897	T3Stat	T0	OK	8.0882	5.03523	0.683759	-0.731775	0.2022	0.550942	no
MTMR1	chrX:150693363-150765103	T3Stat	T0	OK	12.9523	8.0643	0.683591	-1.06662	0.0648	0.35733	no
SNORD10	chr17:7561991-7579006	T3Stat	T0	OK	100.583	62.6619	0.682729	-0.0236035	0.71265	0.885421	no
CXXC5	chr5:139648715-139683095	T3Stat	T0	OK	104.997	65.4544	0.681789	-1.30764	0.02395	0.232361	no
DCP1A	chr3:53283424-53347627	T3Stat	T0	OK	14.1601	8.82743	0.68177	-1.33043	0.01815	0.193554	no
PUM1	chr1:30931505-31065717	T3Stat	T0	OK	41.7394	26.0207	0.681753	-1.64788	0.00535	0.0867574	no
NDFIP2	chr13:79477363-79556077	T3Stat	T0	OK	21.3221	13.2931	0.681671	-1.65347	0.0175	0.189645	no
PAPD7	chr5:6714604-6757048	T3Stat	T0	OK	17.3581	10.8227	0.681542	-1.19197	0.054	0.34414	no
SERINC3	chr20:44496222-44522085	T3Stat	T0	OK	68.5921	42.768	0.681512	-1.6214	0.0091	0.123975	no
CHORDC1	chr11:90200429-90223364	T3Stat	T0	OK	14.0668	8.7723	0.681267	-1.18003	0.06755	0.36481	no
FAM95C	chr9:38540566-38545372	T3Stat	T0	OK	3.34376	2.08623	0.680573	-0.420591	0.46135	0.732041	no
OSER1	chr20:44195940-44210906	T3Stat	T0	OK	28.7372	17.9363	0.680042	-1.23581	0.0401	0.313732	no
PPFIBP1	chr12:27524111-27695564	T3Stat	T0	OK	19.1733	11.9763	0.678908	-1.57454	0.01165	0.146151	no
PRKDC	chr8:47773107-47960183	T3Stat	T0	OK	27.6636	17.2852	0.678453	-1.60685	0.00885	0.121578	no
CLDN16	chr3:190387871-190412143	T3Stat	T0	OK	27.7093	17.3202	0.67792	-1.50613	0.0293	0.260741	no
ASAP1	chr8:130052104-130443660	T3Stat	T0	OK	17.672	11.0472	0.677787	-1.37326	0.0314	0.271277	no
TPR	chr1:186296272-186375325	T3Stat	T0	OK	18.7739	11.7398	0.677325	-1.60779	0.0117	0.146473	no
WDR20	chr14:102139851-102223673	T3Stat	T0	OK	20.7549	12.9788	0.67729	-1.08482	0.07015	0.372943	no
ITSN2	chr2:24202865-24360528	T3Stat	T0	OK	8.9282	5.58415	0.677032	-1.16927	0.0432	0.327627	no
SUN1	chr7:815556-874920	T3Stat	T0	OK	44.1768	27.6316	0.67697	-1.50367	0.00825	0.115711	no
ATAD1	chr10:87753117-87818160	T3Stat	T0	OK	29.9814	18.7591	0.676482	-1.51963	0.0177	0.190668	no
CCDC59	chr12:82352303-82479237	T3Stat	T0	OK	16.6536	10.4202	0.676461	-0.888177	0.2063	0.555267	no
NBPF11	chr1:148102045-148152190	T3Stat	T0	OK	1.25584	0.785832	0.676365	-0.460815	0.5254	0.774551	no
SLC8B1	chr12:113298765-113335120	T3Stat	T0	OK	13.5361	8.47077	0.676247	-0.845207	0.13015	0.446819	no
PRR5L	chr11:36296174-36465204	T3Stat	T0	OK	14.3797	9.00189	0.675733	-1.11103	0.0713	0.375739	no
PNN	chr14:39175182-39183218	T3Stat	T0	OK	40.961	25.6482	0.675396	-1.65627	0.00645	0.0983285	no
OSBP	chr11:59574397-59616144	T3Stat	T0	OK	22.6048	14.1546	0.675357	-1.46371	0.0127	0.153257	no
WNK1	chr12:752922-911452	T3Stat	T0	OK	26.6027	16.6617	0.675031	-1.61184	0.00755	0.108765	no
LAMB3	chr1:209614872-209652475	T3Stat	T0	OK	58.5312	36.6628	0.674887	-1.47251	0.00845	0.117785	no
CRAMP1L	chr16:1614639-1677908	T3Stat	T0	OK	7.74166	4.85012	0.674622	-1.05749	0.06695	0.363417	no
ZNF770	chr15:34978340-34988296	T3Stat	T0	OK	27.0769	16.967	0.674329	-1.57635	0.0096	0.128557	no
DGKD	chr2:233354506-233472097	T3Stat	T0	OK	11.4072	7.14801	0.674327	-1.16351	0.0405	0.315495	no
NHS	chrX:17375419-17735993	T3Stat	T0	OK	8.77726	5.50094	0.674093	-1.40562	0.02575	0.241649	no
OSBPL8	chr12:76351797-76559809	T3Stat	T0	OK	18.6334	11.6835	0.673422	-1.76575	0.01015	0.133159	no
MYO5A	chr15:52307283-52529050	T3Stat	T0	OK	7.66578	4.80703	0.673288	-1.49387	0.0157	0.177263	no
IMPAD1	chr8:56957928-56993871	T3Stat	T0	OK	24.7611	15.5273	0.673267	-1.76998	0.0068	0.101606	no
CADM1	chr11:115173624-115504523	T3Stat	T0	OK	42.1453	26.4428	0.672497	-1.65785	0.008	0.113438	no
GNL2	chr1:37556918-37595985	T3Stat	T0	OK	30.7119	19.2712	0.672356	-1.25978	0.034	0.28462	no
MSANTD3,MSANTD3-TMEFF1,TMEFF1	chr9:100427212-100577636	T3Stat	T0	OK	63.994	40.1556	0.672335	-1.45791	0.0187	0.196862	no
KBTBD2	chr7:32868165-32891856	T3Stat	T0	OK	27.1446	17.0332	0.672319	-1.46504	0.0152	0.17368	no
DYNC1H1	chr14:101964527-102050798	T3Stat	T0	OK	54.1296	33.9666	0.672301	-1.33432	0.0211	0.213661	no
SNX4	chr3:125446643-125520214	T3Stat	T0	OK	18.2848	11.476	0.672029	-1.17224	0.0714	0.375937	no
MAN1A1	chr6:119177200-119349766	T3Stat	T0	OK	11.7919	7.40264	0.671681	-1.24748	0.0499	0.343931	no
SERINC1	chr6:122443347-122471807	T3Stat	T0	OK	107.706	67.6198	0.671583	-1.75987	0.0057	0.0905633	no
ARHGAP29	chr1:94168906-94237751	T3Stat	T0	OK	27.453	17.2398	0.671218	-1.75062	0.0074	0.107202	no
JMJD6	chr17:76712831-76726799	T3Stat	T0	OK	25.663	16.1184	0.670984	-0.803228	0.11315	0.425135	no
RHOF	chr12:121712751-121793688	T3Stat	T0	OK	23.3661	14.6779	0.670777	-0.749008	0.17825	0.522412	no
WDR44	chrX:118346072-118449960	T3Stat	T0	OK	8.43176	5.29995	0.669855	-1.02449	0.09435	0.421237	no
IRS2	chr13:109753836-109786567	T3Stat	T0	OK	29.0173	18.2397	0.669828	-1.51194	0.00945	0.127304	no
TOPORS	chr9:32540543-32573184	T3Stat	T0	OK	16.9786	10.6792	0.668919	-1.23354	0.04885	0.340581	no
ARMC10	chr7:103074880-103149122	T3Stat	T0	OK	2.25004	1.41548	0.668664	-0.42729	0.44445	0.723007	no
PRRC2A	chr6_GL000254v2_alt:2962554-2979657	T3Stat	T0	OK	0.935016	0.588219	0.668638	-0.356702	0.54735	0.79122	no
WWC3	chrX:10015754-10144478	T3Stat	T0	OK	5.98016	3.76241	0.668528	-0.91827	0.09825	0.421237	no
PURB	chr7:44876292-44885385	T3Stat	T0	OK	12.838	8.07776	0.668389	-1.57941	0.01425	0.165441	no
TAOK1	chr17:29390924-29551903	T3Stat	T0	OK	14.6223	9.2008	0.66834	-1.67515	0.0065	0.0988405	no
CREBZF	chr11:85657563-85665138	T3Stat	T0	OK	12.3174	7.75323	0.667831	-1.30751	0.0423	0.323381	no
DDX21	chr10:68956122-68985069	T3Stat	T0	OK	72.4667	45.6148	0.667817	-1.68889	0.00575	0.0909577	no
ZNF189	chr9:101398853-101410660	T3Stat	T0	OK	7.67765	4.83291	0.667773	-0.801533	0.219	0.567853	no
PTBP2	chr1:96721604-96815049	T3Stat	T0	OK	9.78831	6.1619	0.667685	-0.81776	0.12395	0.437966	no
RYBP	chr3:72374592-72446623	T3Stat	T0	OK	18.7882	11.8322	0.667104	-1.48521	0.02345	0.229482	no
IGF1R	chr15:98645865-98964530	T3Stat	T0	OK	17.6056	11.0916	0.66657	-1.38218	0.02545	0.23983	no
IER2	chr19:13150467-13154904	T3Stat	T0	OK	163.604	103.081	0.666432	-1.49221	0.0096	0.128557	no
IFT57	chr3:108160811-108222570	T3Stat	T0	OK	16.3055	10.2752	0.666199	-1.22449	0.0586	0.345386	no
ING1	chr13:110712622-110721074	T3Stat	T0	OK	14.0865	8.87864	0.665898	-0.857524	0.1666	0.509243	no
DDX5	chr17:64498255-64506366	T3Stat	T0	OK	188.338	118.718	0.665787	-1.56346	0.01145	0.144545	no
USP42	chr7:6104918-6161564	T3Stat	T0	OK	9.17772	5.78558	0.665675	-1.04639	0.07575	0.382241	no
KLF3	chr4:38612700-38701508	T3Stat	T0	OK	19.1142	12.0511	0.665484	-1.49047	0.0167	0.184856	no
TTPAL	chr20:44475885-44494603	T3Stat	T0	OK	7.49503	4.72548	0.665471	-1.03	0.08525	0.399961	no
GNPDA2	chr4:44701794-44726634	T3Stat	T0	OK	7.97914	5.03079	0.665447	-0.660123	0.3133	0.627157	no
AQR	chr15:34856350-34969794	T3Stat	T0	OK	10.4301	6.57818	0.66499	-1.21495	0.04605	0.338811	no
CEP135	chr4:55948807-56033363	T3Stat	T0	OK	4.1101	2.59341	0.664322	-0.847339	0.20125	0.550345	no
MAML1	chr5:179732849-179777286	T3Stat	T0	OK	15.7069	9.9145	0.663788	-1.30413	0.0211	0.213661	no
ADIPOR2	chr12:1691080-1788679	T3Stat	T0	OK	34.5712	21.8222	0.663776	-1.5116	0.0104	0.135065	no
TAF5L	chr1:229593117-229626047	T3Stat	T0	OK	12.8883	8.13699	0.663498	-0.9128	0.10715	0.425135	no
TFAP2A	chr6:10396682-10419564	T3Stat	T0	OK	16.5548	10.4519	0.663492	-1.14426	0.0617	0.355311	no
KIAA0895	chr7:36324149-36453791	T3Stat	T0	OK	6.33306	3.99846	0.663459	-0.344918	0.56425	0.803561	no
WASF2	chr1:27404225-27490187	T3Stat	T0	OK	43.6708	27.5779	0.663158	-1.52945	0.0086	0.119232	no
FBN1	chr15:48408305-48645788	T3Stat	T0	OK	40.517	25.5864	0.663148	-1.48636	0.01495	0.171692	no
TAF4	chr20:61974797-62065810	T3Stat	T0	OK	1.20718	0.762588	0.662667	-0.371855	0.5149	0.767867	no
KCTD5	chr16:2682493-2709031	T3Stat	T0	OK	31.9044	20.1603	0.662241	-1.12548	0.0475	0.340581	no
PRRT3-AS1	chr3:9945541-9954787	T3Stat	T0	OK	0.881597	0.557095	0.662197	-0.102418	0.71865	0.888053	no
VDR	chr12:47841536-47905031	T3Stat	T0	OK	8.91077	5.63116	0.662119	-0.976332	0.1002	0.421237	no
SNORA8	chr11:93732360-93732499	T3Stat	T0	OK	497.063	314.144	0.662005	-0.319577	0.63615	0.844135	no
ARCN1	chr11:118572386-118603032	T3Stat	T0	OK	68.7516	43.4672	0.661467	-1.6143	0.0074	0.107202	no
LZTFL1	chr3:45823317-45915724	T3Stat	T0	OK	8.71059	5.50731	0.661422	-1.02829	0.13135	0.44779	no
EYA3	chr1:27970343-28088637	T3Stat	T0	OK	9.01697	5.70127	0.661359	-1.13815	0.05355	0.34414	no
IQCH-AS1	chr15:67200674-67527303	T3Stat	T0	OK	2.66835	1.68734	0.661195	-0.103822	0.5032	0.75898	no
GFPT2	chr5:180300699-180353315	T3Stat	T0	OK	0.676428	0.427803	0.660989	-0.330487	0.46965	0.736585	no
MALAT1	chr11:65497761-65506512	T3Stat	T0	OK	232.82	147.254	0.660905	-0.877748	0.14485	0.472502	no
BICD2	chr9:92711362-92764801	T3Stat	T0	OK	19.7705	12.5052	0.660819	-1.33135	0.0247	0.236714	no
B4GALNT4	chr11:369794-382117	T3Stat	T0	OK	0.637717	0.403492	0.660379	-0.348941	0.55265	0.794558	no
CNOT3	chr19:54137719-54159743	T3Stat	T0	OK	2.4906	1.57613	0.660109	-0.394946	0.4523	0.727004	no
EPAS1	chr2:46297401-46386703	T3Stat	T0	OK	14.3122	9.06026	0.659617	-1.21015	0.04105	0.317316	no
TBC1D9	chr4:140620781-140756317	T3Stat	T0	OK	13.7219	8.6873	0.659503	-1.12874	0.08755	0.404523	no
PHC3	chr3:170087579-170181749	T3Stat	T0	OK	6.72867	4.26018	0.659407	-1.4796	0.0219	0.219547	no
PI4KAP2	chr22:21472997-21517491	T3Stat	T0	OK	1.77535	1.12422	0.659173	-0.346545	0.5051	0.760449	no
RECQL	chr12:21437603-21501669	T3Stat	T0	OK	16.0034	10.1373	0.658705	-1.10472	0.14455	0.471694	no
POLR2A	chr17:7484378-7514618	T3Stat	T0	OK	41.5864	26.351	0.658253	-1.49206	0.00745	0.107754	no
RPRD1B	chr20:38033545-38092364	T3Stat	T0	OK	15.7008	9.95145	0.657859	-1.14231	0.04455	0.333525	no
BOD1	chr5:173607144-173616663	T3Stat	T0	OK	28.7602	18.2307	0.657698	-1.05272	0.0734	0.379527	no
ECE1	chr1:21217246-21345541	T3Stat	T0	OK	144.847	91.8397	0.657341	-1.3237	0.02065	0.210283	no
PRKAB2	chr1:147155105-147172589	T3Stat	T0	OK	11.6762	7.40413	0.65717	-1.27452	0.0423	0.323381	no
WBP11	chr12:14786477-14803467	T3Stat	T0	OK	35.7414	22.6777	0.656322	-1.36627	0.0183	0.194464	no
ABHD2	chr15:89088149-89202360	T3Stat	T0	OK	42.375	26.8979	0.655718	-1.55807	0.0082	0.115458	no
NRCAM	chr7:108147625-108456397	T3Stat	T0	OK	26.1595	16.6064	0.655598	-1.60347	0.0106	0.136778	no
SNAPC4	chr9:136375576-136398437	T3Stat	T0	OK	8.47889	5.38301	0.655463	-0.785425	0.1468	0.476454	no
ICE1	chr5:5422672-5490234	T3Stat	T0	OK	11.9306	7.57931	0.654523	-1.44257	0.01415	0.164491	no
IRF6	chr1:209785622-209806175	T3Stat	T0	OK	3.05759	1.94284	0.654224	-0.552645	0.342	0.647681	no
CAND1	chr12:67269280-67314692	T3Stat	T0	OK	36.8073	23.4016	0.653385	-1.69776	0.0109	0.140248	no
SQLE	chr8:124998477-125022283	T3Stat	T0	OK	76.6288	48.7338	0.652966	-1.57574	0.0087	0.120341	no
INPP5K	chr17:1494576-1516888	T3Stat	T0	OK	12.2902	7.81798	0.652638	-0.821219	0.1417	0.465082	no
DNAJA1	chr9:33025210-33039064	T3Stat	T0	OK	204.242	129.925	0.652606	-1.59873	0.00935	0.126333	no
PKHD1	chr6:51615346-52087625	T3Stat	T0	OK	3.19805	2.03446	0.652545	-1.11146	0.0541	0.34414	no
HMGCS1	chr5:43287469-43313512	T3Stat	T0	OK	25.3893	16.1585	0.65193	-1.62485	0.0129	0.155255	no
FBXW11	chr5:171861551-172006873	T3Stat	T0	OK	23.5267	14.9735	0.651884	-1.42103	0.0203	0.207655	no
RNF19B	chr1:32936445-32964813	T3Stat	T0	OK	28.7995	18.3422	0.650879	-1.12781	0.0533	0.34414	no
FNBP4	chr11:47716516-47767441	T3Stat	T0	OK	19.4855	12.412	0.650659	-1.34565	0.0178	0.191289	no
PIK3R3	chr1:46040139-46185962	T3Stat	T0	OK	8.32529	5.30565	0.649971	-0.971854	0.1014	0.42228	no
ZHX2	chr8:122781661-122974515	T3Stat	T0	OK	19.1515	12.2058	0.64989	-1.29222	0.0267	0.246467	no
RHPN2	chr19:32978591-33064918	T3Stat	T0	OK	28.5435	18.1925	0.649816	-1.37356	0.023	0.226799	no
KDM5B	chr1:202727403-202808421	T3Stat	T0	OK	30.3474	19.3432	0.64975	-1.55405	0.0091	0.123975	no
BAMBI	chr10:28677494-28682939	T3Stat	T0	OK	10.3546	6.60675	0.648254	-0.521372	0.3665	0.665658	no
FOXN2	chr2:48314655-48379295	T3Stat	T0	OK	7.31101	4.66493	0.648214	-1.02546	0.0784	0.388753	no
MYO1E	chr15:59135968-59372872	T3Stat	T0	OK	59.0944	37.7289	0.647349	-1.48641	0.01345	0.158911	no
DHX9	chr1:182839303-182887982	T3Stat	T0	OK	64.1658	40.972	0.647164	-1.57406	0.01165	0.146151	no
SNAP25	chr20:10023811-10307418	T3Stat	T0	OK	1.38126	0.881982	0.647163	-0.242155	0.79895	0.922875	no
ATP6V1B2	chr8:20197192-20221696	T3Stat	T0	OK	72.9798	46.6042	0.647039	-1.54167	0.01225	0.150031	no
SUSD1	chr9:112040780-112175297	T3Stat	T0	OK	1.54654	0.987638	0.64699	-0.385876	0.55775	0.798522	no
SLK	chr10:103967184-104029233	T3Stat	T0	OK	14.3423	9.1615	0.646622	-1.54996	0.0174	0.189356	no
BOC	chr3:113211464-113441514	T3Stat	T0	OK	3.95986	2.5298	0.646424	-0.41954	0.4501	0.725789	no
SENP6	chr6:75601508-75718285	T3Stat	T0	OK	18.3511	11.7291	0.645773	-1.5209	0.02165	0.217887	no
YPEL2	chr17:59331691-59401734	T3Stat	T0	OK	11.9365	7.63079	0.645479	-1.0738	0.0504	0.34414	no
SMIM13	chr6:11094032-11138736	T3Stat	T0	OK	8.33851	5.33137	0.645283	-0.638326	0.2588	0.590087	no
BACE2	chr21:41167800-41282534	T3Stat	T0	OK	15.5936	9.97269	0.644896	-1.35695	0.0501	0.34414	no
BMP2K	chr4:78776377-78912187	T3Stat	T0	OK	7.37602	4.71877	0.64443	-0.689617	0.22885	0.574251	no
ZNF667	chr19:56439323-56477401	T3Stat	T0	OK	5.74097	3.67285	0.644395	-0.709276	0.20595	0.554965	no
TAPBP,ZBTB22	chr6_GL000255v2_alt:4494115-4512370	T3Stat	T0	OK	0.943515	0.60373	0.644142	-0.352557	0.48135	0.743785	no
KLHL18	chr3:47164369-47346816	T3Stat	T0	OK	10.3295	6.60967	0.644119	-0.892621	0.1196	0.433502	no
RAB7A	chr3:128726135-128814798	T3Stat	T0	OK	169.047	108.193	0.643812	-1.49582	0.01235	0.15044	no
NAA25	chr12:112026688-112108831	T3Stat	T0	OK	9.46164	6.05575	0.643786	-1.14494	0.0429	0.326586	no
ARPP19	chr15:52547044-52569446	T3Stat	T0	OK	62.4927	39.9976	0.643774	-1.71001	0.0076	0.10905	no
EPC1	chr10:32267715-32378798	T3Stat	T0	OK	14.3172	9.16369	0.643748	-0.856748	0.08075	0.393618	no
PIGA	chrX:15319450-15335554	T3Stat	T0	OK	6.97265	4.46298	0.6437	-0.69573	0.32515	0.636661	no
MEX3C	chr18:51174549-51197681	T3Stat	T0	OK	32.5688	20.8539	0.643179	-1.47807	0.0176	0.190272	no
STRN	chr2:36837697-36966472	T3Stat	T0	OK	4.27353	2.73736	0.642642	-1.28541	0.0444	0.332954	no
RBM39	chr20:35703608-35742336	T3Stat	T0	OK	73.9326	47.3586	0.642583	-1.57389	0.01145	0.144545	no
SH3GLB1	chr1:86704569-86748184	T3Stat	T0	OK	32.5064	20.8274	0.642243	-1.68724	0.00905	0.123574	no
WNT7B	chr22:45920365-45977128	T3Stat	T0	OK	54.8406	35.1387	0.642182	-1.39133	0.0145	0.167375	no
DNAJB4	chr1:78004951-78017311	T3Stat	T0	OK	16.9827	10.8838	0.641883	-0.978792	0.1086	0.425135	no
DGKE	chr17:56834098-56868675	T3Stat	T0	OK	2.84179	1.82127	0.641855	-0.688113	0.21095	0.560331	no
CLINT1	chr5:157785742-157859175	T3Stat	T0	OK	32.1971	20.6393	0.641534	-1.54932	0.01175	0.146997	no
SLC7A6	chr16:68264515-68310965	T3Stat	T0	OK	10.2379	6.56324	0.641445	-1.13049	0.0548	0.345386	no
ITPR2	chr12:26335336-26833198	T3Stat	T0	OK	5.544	3.55581	0.640751	-1.33535	0.0291	0.259473	no
DNTTIP2	chr1:93869457-93879206	T3Stat	T0	OK	27.8242	17.8509	0.640343	-1.39756	0.02485	0.237773	no
EGFL6	chrX:13569574-13633575	T3Stat	T0	OK	14.5396	9.33484	0.639288	-0.847437	0.1615	0.501461	no
SNX25	chr4:185210129-185378998	T3Stat	T0	OK	10.2913	6.6097	0.638774	-0.812309	0.1911	0.539466	no
TUG1	chr22:30969210-30979394	T3Stat	T0	OK	25.5636	16.4203	0.638611	-1.54391	0.01095	0.140591	no
CHIC1	chrX:73563147-73687109	T3Stat	T0	OK	4.70854	3.02452	0.638571	-0.936236	0.13215	0.449076	no
ARAP2	chr4:36065997-36274215	T3Stat	T0	OK	3.69388	2.37309	0.63837	-0.823766	0.15025	0.48288	no
SAV1	chr14:50633579-50668353	T3Stat	T0	OK	17.6276	11.3261	0.638182	-1.14473	0.06225	0.357163	no
RALGAPB	chr20:38472805-38578861	T3Stat	T0	OK	10.3514	6.6522	0.637929	-1.38514	0.0241	0.233066	no
CHD9	chr16:53055032-53327502	T3Stat	T0	OK	7.62754	4.90202	0.637841	-1.41897	0.01715	0.188291	no
GPC1	chr2:240435697-240468078	T3Stat	T0	OK	89.6155	57.5996	0.637689	-1.39451	0.01285	0.154757	no
IRF2	chr4:184387721-184474572	T3Stat	T0	OK	19.5324	12.56	0.637038	-0.965648	0.1027	0.424076	no
MRPS36	chr5:69217745-69230158	T3Stat	T0	OK	3.24644	2.0876	0.637011	-0.418984	0.5248	0.774235	no
AP1G1	chr16:71729001-71809073	T3Stat	T0	OK	24.7818	15.9401	0.636623	-1.5448	0.01025	0.133887	no
FLCN	chr17:17212212-17237188	T3Stat	T0	OK	24.1487	15.5406	0.6359	-1.1493	0.0504	0.34414	no
ZFYVE16	chr5:80408012-80479869	T3Stat	T0	OK	10.6347	6.84474	0.635707	-1.39752	0.0416	0.319925	no
KAT6A	chr8:41929478-42052026	T3Stat	T0	OK	10.0443	6.46739	0.635123	-1.19961	0.0371	0.298801	no
AFG3L2	chr18:12307668-12377276	T3Stat	T0	OK	28.7959	18.5426	0.635019	-0.799663	0.1736	0.516568	no
CLK3	chr15:74608371-74630201	T3Stat	T0	OK	29.1343	18.762	0.634907	-1.01254	0.06745	0.364488	no
GPBP1	chr5:57173947-57264679	T3Stat	T0	OK	22.7014	14.6226	0.634586	-1.45544	0.021	0.213126	no
CSNK2A2	chr16:58157907-58197878	T3Stat	T0	OK	22.524	14.5123	0.634191	-0.896696	0.1256	0.437966	no
FRAS1	chr4:78057569-78544269	T3Stat	T0	OK	2.95035	1.90119	0.633983	-1.03243	0.07795	0.38846	no
MAP2K7	chr19:7903779-7914483	T3Stat	T0	OK	26.7452	17.2354	0.633909	-1.13412	0.05275	0.34414	no
NUS1	chr6:117675453-117710723	T3Stat	T0	OK	12.3188	7.94089	0.633488	-1.23317	0.05365	0.34414	no
ATP6V1A	chr3:113747018-113812058	T3Stat	T0	OK	43.6345	28.1277	0.633475	-1.60671	0.01045	0.13552	no
ZNF148	chr3:125225668-125375354	T3Stat	T0	OK	9.25619	5.96683	0.633454	-1.46208	0.0289	0.258583	no
PTPRM	chr18:7567315-8406861	T3Stat	T0	OK	39.4494	25.438	0.633017	-1.45034	0.0104	0.135065	no
ANKRD10	chr13:110878539-110915107	T3Stat	T0	OK	50.0359	32.2647	0.633006	-0.939351	0.1167	0.428589	no
QKI	chr6:163414642-163578596	T3Stat	T0	OK	24.2513	15.6385	0.632958	-1.49371	0.0258	0.241867	no
WWTR1	chr3:149517234-149703273	T3Stat	T0	OK	144.686	93.3359	0.632426	-1.4819	0.02185	0.219167	no
ETV6	chr12:11649853-11895391	T3Stat	T0	OK	17.3919	11.2246	0.631753	-1.33786	0.0201	0.206428	no
TSPAN9	chr12:3077354-3286564	T3Stat	T0	OK	37.1618	23.9917	0.631282	-1.34052	0.01985	0.205143	no
NUDT4	chr12:93377922-93403248	T3Stat	T0	OK	14.619	9.43822	0.63126	-1.22849	0.03925	0.308551	no
SRFBP1	chr5:121961960-122028600	T3Stat	T0	OK	8.77947	5.66828	0.631224	-0.783875	0.1872	0.534134	no
DDHD1	chr14:53036739-53153328	T3Stat	T0	OK	2.38645	1.54115	0.630853	-0.863026	0.1485	0.480139	no
KLHL42	chr12:27780253-27803040	T3Stat	T0	OK	11.2487	7.2684	0.630045	-1.25682	0.037	0.298662	no
EME2	chr16:1773227-1776238	T3Stat	T0	OK	4.61886	2.98469	0.629954	-0.328741	0.5175	0.769309	no
RNF149	chr2:101275600-101308716	T3Stat	T0	OK	32.7689	21.1835	0.629384	-1.35763	0.0327	0.277336	no
SH3PXD2A	chr10:103594026-103855406	T3Stat	T0	OK	7.5129	4.85676	0.629376	-1.25555	0.0309	0.268887	no
SOCS4	chr14:55027125-55049488	T3Stat	T0	OK	10.2545	6.62988	0.629207	-1.3209	0.03965	0.310884	no
KMT2D	chr12:49018974-49055324	T3Stat	T0	OK	6.63263	4.28904	0.628928	-1.39699	0.01565	0.176919	no
ITPRIP	chr10:104309695-104338493	T3Stat	T0	OK	9.16843	5.92909	0.628865	-1.13041	0.0501	0.34414	no
KMO	chr1:241532133-241640399	T3Stat	T0	OK	1.54489	0.999314	0.62849	-0.290451	0.66065	0.85764	no
TXNDC16	chr14:52430589-52552583	T3Stat	T0	OK	3.41276	2.20759	0.628464	-0.658428	0.3333	0.641631	no
HEATR1	chr1:236518213-236604541	T3Stat	T0	OK	11.8767	7.68473	0.628067	-0.95321	0.15585	0.493243	no
TBC1D23	chr3:100260816-100325252	T3Stat	T0	OK	18.4691	11.9566	0.62731	-1.31186	0.04515	0.336067	no
RPS6KB1	chr17:59893045-59950425	T3Stat	T0	OK	10.3559	6.70497	0.627156	-1.19882	0.0635	0.357163	no
PMP22	chr17:15229776-15265357	T3Stat	T0	OK	37.2835	24.142	0.626993	-1.1254	0.0634	0.357163	no
CCDC82	chr11:96352764-96389919	T3Stat	T0	OK	18.4182	11.9317	0.626334	-1.17787	0.0719	0.37736	no
OAF	chr11:120211038-120229941	T3Stat	T0	OK	23.2037	15.0325	0.626269	-0.775798	0.16265	0.50356	no
EAF1	chr3:15427556-15442613	T3Stat	T0	OK	14.4357	9.35462	0.625888	-1.15361	0.0406	0.316001	no
GOLGA8A	chr15:34379068-34437466	T3Stat	T0	OK	5.47532	3.54813	0.625887	-0.733116	0.2352	0.577687	no
NUPL1	chr13:25301527-25342423	T3Stat	T0	OK	20.2489	13.1243	0.625602	-1.36254	0.0279	0.252259	no
LRBA	chr4:150264658-151015497	T3Stat	T0	OK	11.0645	7.17161	0.625567	-1.38375	0.026	0.242324	no
FAM8A1	chr6:17600286-17611719	T3Stat	T0	OK	10.0332	6.50341	0.625509	-1.09705	0.09285	0.417351	no
USP32	chr17:60177329-60392225	T3Stat	T0	OK	9.6596	6.26142	0.625474	-1.23879	0.0381	0.303473	no
KIAA0232	chr4:6782731-6884172	T3Stat	T0	OK	11.5392	7.48264	0.624928	-1.37851	0.02465	0.236486	no
ZNF800	chr7:127370042-127392724	T3Stat	T0	OK	7.81227	5.06688	0.624646	-0.971088	0.11705	0.428819	no
BRAF	chr7:140734012-140924764	T3Stat	T0	OK	2.81103	1.8234	0.624467	-0.448811	0.39715	0.690388	no
CD44	chr11:35138869-35232402	T3Stat	T0	OK	225.204	146.101	0.624267	-1.20872	0.04365	0.33007	no
SNHG1	chr11:62851987-62855888	T3Stat	T0	OK	28.6065	18.5641	0.623827	-0.781753	0.17495	0.517686	no
SHOC2	chr10:110919542-111013667	T3Stat	T0	OK	23.0959	14.9912	0.623522	-1.38881	0.0294	0.261245	no
MAP7	chr6:136342280-136550819	T3Stat	T0	OK	9.10367	5.9106	0.623145	-0.992598	0.11295	0.425135	no
PELI2	chr14:56118374-56301313	T3Stat	T0	OK	8.63586	5.60697	0.623118	-0.958493	0.0756	0.382018	no
CLIP1	chr12:122271433-122422569	T3Stat	T0	OK	21.1114	13.7075	0.623058	-1.40482	0.01905	0.199732	no
ATP6V1C1	chr8:103021019-103073057	T3Stat	T0	OK	16.1915	10.5131	0.623044	-1.37499	0.02725	0.249125	no
WDR75	chr2:189441432-189475562	T3Stat	T0	OK	17.2114	11.1798	0.622468	-1.10188	0.0815	0.395915	no
KIRREL	chr1:157993272-158100262	T3Stat	T0	OK	91.8864	59.6859	0.622461	-1.24182	0.03135	0.271235	no
EDEM3	chr1:184690490-184754907	T3Stat	T0	OK	12.6215	8.20024	0.622144	-1.39737	0.02895	0.258902	no
SLC4A7	chr3:27372720-27484420	T3Stat	T0	OK	14.085	9.15165	0.622059	-1.44934	0.02255	0.22395	no
USP12	chr13:27066149-27171896	T3Stat	T0	OK	21.0615	13.686	0.621904	-1.46024	0.02905	0.259155	no
PDCD4	chr10:110871794-110919366	T3Stat	T0	OK	21.8254	14.1847	0.621673	-1.21914	0.0468	0.340581	no
RAB5A	chr3:19947079-20012273	T3Stat	T0	OK	42.6274	27.707	0.621533	-1.38779	0.0327	0.277336	no
ZNF131	chr5:43120900-43176324	T3Stat	T0	OK	11.5163	7.48725	0.621174	-0.977832	0.1335	0.451456	no
AGK	chr7:141551277-141654409	T3Stat	T0	OK	2.02162	1.31456	0.62093	-0.348074	0.56745	0.805578	no
TFAM	chr10:58385142-58399230	T3Stat	T0	OK	11.7098	7.61549	0.620705	-1.2291	0.0571	0.345386	no
YWHAG	chr7:76326790-76359025	T3Stat	T0	OK	150.237	97.722	0.620484	-1.48078	0.0173	0.188495	no
FAM168B	chr2:131047875-131093431	T3Stat	T0	OK	44.4974	28.9469	0.620315	-1.52238	0.01165	0.146151	no
ZNF324	chr19:58467044-58473578	T3Stat	T0	OK	5.71545	3.72063	0.619322	-0.54028	0.3311	0.640056	no
NUTM2A-AS1	chr10:87238666-87343574	T3Stat	T0	OK	10.7463	6.99672	0.61909	-0.363087	0.66855	0.861745	no
MAP3K7	chr6:90513572-90587301	T3Stat	T0	OK	15.7451	10.2548	0.618604	-1.35245	0.041	0.317065	no
RPRD1A	chr18:35989823-36067594	T3Stat	T0	OK	17.115	11.148	0.618475	-1.10493	0.08355	0.399961	no
MAML2	chr11:95976592-96343180	T3Stat	T0	OK	11.3948	7.42558	0.617803	-1.31678	0.0273	0.24933	no
BRD1	chr22:49773277-49827548	T3Stat	T0	OK	16.3166	10.6352	0.617488	-1.02548	0.0817	0.396111	no
RGP1	chr9:35749279-35754277	T3Stat	T0	OK	8.19456	5.34196	0.617296	-0.488222	0.38015	0.676992	no
FBXO11	chr2:47783081-47905793	T3Stat	T0	OK	25.0697	16.3441	0.617171	-1.00863	0.12175	0.437085	no
ADAM10	chr15:58595203-58749978	T3Stat	T0	OK	73.9933	48.2508	0.616844	-1.29842	0.07015	0.372943	no
METAP1D	chr2:171999896-172080859	T3Stat	T0	OK	1.90139	1.24002	0.616689	-0.328113	0.48985	0.74984	no
NOP2	chr12:6556869-6568332	T3Stat	T0	OK	23.0328	15.0221	0.616605	-1.02448	0.07075	0.37448	no
ST7	chr7:116952446-117230021	T3Stat	T0	OK	9.75351	6.36303	0.616209	-0.41239	0.37925	0.676456	no
YME1L1	chr10:27110110-27154420	T3Stat	T0	OK	58.1942	37.9689	0.616058	-1.56103	0.0151	0.173085	no
FAM126A	chr7:22941258-23014151	T3Stat	T0	OK	11.7161	7.64514	0.615873	-1.34427	0.04825	0.340581	no
YBX3	chr12:10699076-10723354	T3Stat	T0	OK	152.047	99.2218	0.615792	-1.44425	0.0137	0.160813	no
AHCTF1	chr1:246839097-246931424	T3Stat	T0	OK	5.37976	3.51165	0.615394	-1.10858	0.0727	0.379527	no
PPFIA1	chr11:70270699-70384501	T3Stat	T0	OK	15.906	10.3872	0.614768	-1.27369	0.03205	0.27427	no
CRTC2	chr1:153947671-153958656	T3Stat	T0	OK	20.7062	13.5224	0.614707	-1.00099	0.079	0.388753	no
CPD	chr17:30378923-30469657	T3Stat	T0	OK	70.8423	46.265	0.61469	-1.46639	0.0227	0.224699	no
UBC	chr12:124911644-124915041	T3Stat	T0	OK	557.752	364.254	0.614679	-1.01072	0.06605	0.360481	no
USP45	chr6:99432305-99515376	T3Stat	T0	OK	3.02288	1.97448	0.61445	-0.673499	0.31095	0.625876	no
PDZD8	chr10:117280488-117375467	T3Stat	T0	OK	16.9696	11.085	0.614341	-1.43065	0.0256	0.240491	no
SF3B1	chr2:197391973-197435093	T3Stat	T0	OK	82.5256	53.9295	0.613767	-1.32315	0.0266	0.245921	no
RALA	chr7:39623552-39708124	T3Stat	T0	OK	51.6878	33.7826	0.613545	-1.5243	0.01785	0.191485	no
PAIP2	chr5:139341831-139383350	T3Stat	T0	OK	54.787	35.8144	0.613296	-1.2827	0.04825	0.340581	no
DVL3	chr3:184155495-184173526	T3Stat	T0	OK	28.6029	18.6991	0.613188	-1.29499	0.02415	0.233299	no
CYTH2	chr19:48469207-48482314	T3Stat	T0	OK	57.6827	37.7193	0.612837	-1.40398	0.0152	0.17368	no
MECP2	chrX:154021812-154097731	T3Stat	T0	OK	12.5965	8.23732	0.612779	-0.688731	0.2163	0.565561	no
NCKAP1	chr2:182924850-183038858	T3Stat	T0	OK	76.5506	50.0659	0.612586	-1.53885	0.01745	0.189444	no
FUBP3	chr9:130579572-130638352	T3Stat	T0	OK	29.6913	19.4202	0.61248	-1.34864	0.0328	0.277793	no
MAP4K5	chr14:50418492-50532658	T3Stat	T0	OK	21.8929	14.3205	0.612383	-1.40058	0.025	0.238073	no
BACH1	chr21:29298794-29361896	T3Stat	T0	OK	9.5525	6.25179	0.611609	-1.07424	0.08415	0.399961	no
WDR90	chr16:649362-667829	T3Stat	T0	OK	5.41911	3.54702	0.611451	-0.567645	0.2951	0.615019	no
PAXBP1	chr21:32728113-32771858	T3Stat	T0	OK	8.08059	5.29005	0.611178	-0.754804	0.22845	0.573951	no
SERPINE1	chr7:101127088-101139266	T3Stat	T0	OK	862.519	564.681	0.611119	-0.724429	0.20555	0.554466	no
PSEN1	chr14:73136434-73223691	T3Stat	T0	OK	23.6307	15.4712	0.611074	-1.44045	0.0163	0.181653	no
LRRFIP1	chr2:237627580-237781647	T3Stat	T0	OK	85.9429	56.2677	0.61107	-1.48495	0.01475	0.169935	no
COL1A1	chr17:50184095-50201639	T3Stat	T0	OK	25.8774	16.9438	0.610934	-1.26489	0.02505	0.238298	no
LIN54	chr4:82924603-83012941	T3Stat	T0	OK	6.01686	3.93999	0.61082	-0.912026	0.15895	0.497994	no
DDX20	chr1:111722063-111767577	T3Stat	T0	OK	12.2973	8.05606	0.610193	-0.758001	0.1934	0.541334	no
SAMD8	chr10:75111634-75182123	T3Stat	T0	OK	10.1444	6.6459	0.610146	-1.13879	0.0476	0.340581	no
ALS2	chr2:201700262-201781172	T3Stat	T0	OK	19.7141	12.9161	0.610058	-0.963313	0.08745	0.404523	no
HIAT1	chr1:100038232-100083373	T3Stat	T0	OK	40.0432	26.237	0.609956	-1.38613	0.03285	0.278086	no
CTAGE8	chr7:144182969-144186081	T3Stat	T0	OK	0.686248	0.449656	0.609909	-0.360576	0.7106	0.88476	no
TMEM167B	chr1:109090780-109096932	T3Stat	T0	OK	20.6	13.498	0.609895	-1.14012	0.0723	0.378799	no
PITRM1	chr10:3137726-3172841	T3Stat	T0	OK	32.8833	21.553	0.609466	-1.28716	0.0307	0.268439	no
GINM1	chr6:149566391-149590931	T3Stat	T0	OK	50.3313	32.9892	0.609463	-1.02953	0.1044	0.424414	no
VPS13A	chr9:77176755-77417483	T3Stat	T0	OK	6.34443	4.15869	0.609362	-1.21154	0.04425	0.332935	no
ATXN1L	chr16:71845990-71857333	T3Stat	T0	OK	13.1401	8.61548	0.608977	-1.28901	0.0269	0.247554	no
DDX17	chr22:38468061-38506340	T3Stat	T0	OK	97.2874	63.8153	0.60835	-1.37337	0.02145	0.216236	no
DERL1	chr8:123013163-123042423	T3Stat	T0	OK	49.654	32.5757	0.608115	-1.45387	0.0179	0.191566	no
PRRC2C	chr1:171485526-171593511	T3Stat	T0	OK	43.4272	28.5045	0.607409	-1.36623	0.01825	0.194162	no
BCL9L	chr11:118883765-118910904	T3Stat	T0	OK	29.7932	19.5624	0.606903	-1.33093	0.019	0.199323	no
KIF2A	chr5:62306161-62387184	T3Stat	T0	OK	16.7003	10.9687	0.606481	-1.25244	0.04935	0.341443	no
ZNF416	chr19:57571565-57578875	T3Stat	T0	OK	3.19267	2.09704	0.606409	-0.371472	0.5075	0.762411	no
NINJ1	chr9:93121488-93134288	T3Stat	T0	OK	70.1648	46.096	0.606105	-1.04566	0.0702	0.372989	no
ZFYVE1	chr14:72969444-73027212	T3Stat	T0	OK	22.4975	14.782	0.605925	-1.0538	0.0611	0.353546	no
SLC12A2	chr5:128083790-128189688	T3Stat	T0	OK	10.9936	7.2239	0.60582	-1.27214	0.0466	0.340581	no
PFKFB3	chr10:6144879-6235544	T3Stat	T0	OK	61.9994	40.7424	0.605725	-1.41545	0.0134	0.158839	no
KIT	chr4:54657927-54740715	T3Stat	T0	OK	1.85229	1.21737	0.605542	-0.46282	0.42565	0.710358	no
ETF1	chr5:138506092-138543300	T3Stat	T0	OK	53.7854	35.3518	0.605432	-1.50987	0.0136	0.160159	no
SMAD5	chr5:136129513-136182734	T3Stat	T0	OK	13.411	8.81601	0.605219	-1.40869	0.0326	0.277302	no
PTPRJ	chr11:47980557-48170842	T3Stat	T0	OK	64.2804	42.2703	0.604732	-1.39372	0.01725	0.188291	no
SECISBP2	chr9:89318472-89359663	T3Stat	T0	OK	10.0546	6.61207	0.604687	-0.90835	0.13625	0.456652	no
RAI14	chr5:34656327-34832612	T3Stat	T0	OK	81.2491	53.4459	0.604273	-1.46126	0.016	0.179417	no
UBE2D1	chr10:58334978-58370753	T3Stat	T0	OK	27.4934	18.0904	0.603865	-1.29804	0.05325	0.34414	no
SGMS1	chr10:50305584-50623977	T3Stat	T0	OK	9.62474	6.33353	0.603737	-0.894254	0.1343	0.45289	no
LPGAT1	chr1:211743456-211830772	T3Stat	T0	OK	13.7309	9.03896	0.603193	-1.4503	0.0275	0.25065	no
ARRDC4	chr15:97960702-97973838	T3Stat	T0	OK	13.7662	9.06429	0.602861	-1.08712	0.0812	0.395065	no
LMAN1	chr18:59327823-59359276	T3Stat	T0	OK	43.047	28.3557	0.602273	-1.5894	0.01725	0.188291	no
NAF1	chr4:163126707-163166921	T3Stat	T0	OK	7.68003	5.0591	0.602232	-0.482259	0.4392	0.71939	no
DHX36	chr3:154275667-154324497	T3Stat	T0	OK	13.7512	9.05843	0.602223	-1.09343	0.0904	0.410837	no
EIF3C,EIF3CL	chr16:28379578-28426454	T3Stat	T0	OK	1.15292	0.759508	0.60215	-0.358715	0.50495	0.760287	no
KRT15	chr17:41513744-41519018	T3Stat	T0	OK	0.74314	0.489634	0.60193	-0.146077	0.69955	0.87851	no
NFE2L1	chr17:48048323-48061545	T3Stat	T0	OK	81.853	53.9406	0.601663	-1.32588	0.0197	0.204412	no
KPNA1	chr3:122416205-122514939	T3Stat	T0	OK	16.7986	11.0732	0.60127	-1.42929	0.0225	0.223577	no
SERINC5	chr5:80111226-80256082	T3Stat	T0	OK	13.5429	8.92943	0.600896	-1.07432	0.04325	0.327869	no
SOX2	chr3:181056679-181742225	T3Stat	T0	OK	49.4928	32.633	0.600889	-1.16124	0.06455	0.357163	no
HMGXB3	chr5:149993122-150053143	T3Stat	T0	OK	21.224	14.0051	0.599747	-1.18994	0.03855	0.306247	no
GPATCH2	chr1:217426992-217631102	T3Stat	T0	OK	8.53805	5.6344	0.599645	-0.855005	0.1397	0.461283	no
RMND5A	chr2:86503429-86778041	T3Stat	T0	OK	18.5441	12.2386	0.599522	-0.667627	0.24755	0.582837	no
FHOD3	chr18:36297695-37225325	T3Stat	T0	OK	28.114	18.5577	0.599266	-0.818248	0.1669	0.509815	no
OSR1	chr2:19351484-19358611	T3Stat	T0	OK	0.606943	0.400746	0.598874	-0.305686	0.56525	0.803979	no
IL12A	chr3:159913400-160207092	T3Stat	T0	OK	1.69611	1.11999	0.598742	-0.281055	0.5878	0.818011	no
CUL3	chr2:224470149-224585397	T3Stat	T0	OK	18.0739	11.939	0.598226	-1.49505	0.0237	0.230804	no
ELOVL7	chr5:60751788-60844274	T3Stat	T0	OK	6.69194	4.42076	0.59813	-0.710542	0.24175	0.579058	no
DYRK3	chr1:206635535-206649197	T3Stat	T0	OK	6.22	4.10901	0.598124	-0.469254	0.40445	0.695449	no
TGIF1	chr18:3411926-3458408	T3Stat	T0	OK	80.0388	52.8782	0.598026	-1.30681	0.0296	0.262377	no
ANKRD40	chr17:50693189-50707909	T3Stat	T0	OK	25.892	17.1061	0.597994	-1.31215	0.02345	0.229482	no
ZBTB40	chr1:22451850-22531157	T3Stat	T0	OK	5.14893	3.4044	0.596872	-0.952751	0.0937	0.41971	no
TARSL2	chr15:101653751-101724442	T3Stat	T0	OK	4.82739	3.19247	0.59657	-0.538638	0.3754	0.67258	no
HSPB8	chr12:119178789-119194746	T3Stat	T0	OK	73.8586	48.8576	0.596185	-1.30966	0.0215	0.216498	no
FAM83G	chr17:18950675-19047023	T3Stat	T0	OK	8.197	5.42267	0.596093	-0.582184	0.30385	0.620652	no
CDKN1A	chr6:36676459-36687339	T3Stat	T0	OK	490.791	324.692	0.596037	-1.12461	0.0508	0.34414	no
RNF146	chr6:127266681-127288560	T3Stat	T0	OK	23.4603	15.5232	0.595793	-1.03028	0.0904	0.410837	no
CDC73	chr1:193121957-193254812	T3Stat	T0	OK	17.4247	11.5303	0.595703	-1.38559	0.0312	0.270585	no
MFI2	chr3:197001740-197029816	T3Stat	T0	OK	5.65677	3.74336	0.595647	-0.459089	0.62585	0.838287	no
ZNF639	chr3:179322990-179335535	T3Stat	T0	OK	12.6516	8.37249	0.595593	-0.937237	0.1414	0.46435	no
LAMC2	chr1:183186038-183245127	T3Stat	T0	OK	219.005	144.956	0.595349	-1.03077	0.06585	0.360316	no
FARP2	chr2:241356248-241509572	T3Stat	T0	OK	5.70105	3.77403	0.59512	-0.34099	0.46255	0.732585	no
SETD7	chr4:139495934-139556769	T3Stat	T0	OK	16.1207	10.6737	0.594858	-0.956341	0.0827	0.399139	no
LRIG1	chr3:66133609-66500421	T3Stat	T0	OK	11.82	7.82629	0.594834	-0.954773	0.0985	0.421237	no
APPBP2	chr17:60443148-60526240	T3Stat	T0	OK	14.3934	9.53292	0.594413	-1.30029	0.0308	0.268534	no
TMEM57	chr1:25430857-25500207	T3Stat	T0	OK	13.9183	9.22127	0.593942	-1.07844	0.0661	0.360645	no
WIPF1	chr2:174559573-174682899	T3Stat	T0	OK	21.6155	14.3261	0.593423	-1.34029	0.03645	0.296875	no
SLU7	chr5:160401640-160419161	T3Stat	T0	OK	22.0732	14.6309	0.59328	-1.25096	0.03895	0.307129	no
CSRNP1	chr3:39141850-39153611	T3Stat	T0	OK	36.9508	24.4952	0.593107	-1.17178	0.03405	0.284643	no
GJB2	chr13:20187464-20192975	T3Stat	T0	OK	5.58356	3.70161	0.593033	-0.496171	0.35595	0.656641	no
ARFGEF1	chr8:67197648-67343677	T3Stat	T0	OK	15.7293	10.4294	0.592794	-1.39741	0.0221	0.220573	no
UBE2H	chr7:129830732-129952960	T3Stat	T0	OK	59.8132	39.6611	0.59274	-1.46616	0.0191	0.199908	no
KCTD21	chr11:78139792-78188629	T3Stat	T0	OK	6.22841	4.13016	0.592668	-0.586673	0.2843	0.607796	no
COPS2	chr15:49125273-49155657	T3Stat	T0	OK	32.6947	21.6871	0.592218	-1.55102	0.0247	0.236714	no
ZFY	chrY:2935070-2982506	T3Stat	T0	OK	6.99836	4.64224	0.592194	-0.88136	0.1478	0.478572	no
XRN2	chr20:21303303-21389825	T3Stat	T0	OK	46.0783	30.566	0.59216	-1.40356	0.02435	0.234479	no
FYN	chr6:111660331-111873452	T3Stat	T0	OK	3.05923	2.02943	0.592097	-0.433521	0.45025	0.725789	no
PRKCD	chr3:53161206-53192717	T3Stat	T0	OK	25.4993	16.9163	0.592043	-1.05975	0.06385	0.357163	no
RABGAP1L	chr1:174159413-174995308	T3Stat	T0	OK	20.5391	13.6284	0.591753	-0.749154	0.12275	0.437966	no
PDPK1	chr16:2537963-2603190	T3Stat	T0	OK	9.81598	6.5139	0.591611	-1.07287	0.07065	0.374279	no
AHR	chr7:17298651-17346151	T3Stat	T0	OK	35.1837	23.3502	0.591473	-1.54191	0.0154	0.17541	no
LGMN	chr14:92703806-92748702	T3Stat	T0	OK	35.853	23.7975	0.591287	-1.08235	0.05675	0.345386	no
TRIM33	chr1:114392776-114511160	T3Stat	T0	OK	10.8088	7.17477	0.5912	-1.37653	0.03075	0.268534	no
SPRED1	chr15:38252850-38357249	T3Stat	T0	OK	16.2271	10.7714	0.5912	-1.4878	0.0302	0.265869	no
C18orf8	chr18:23503469-23586617	T3Stat	T0	OK	15.2559	10.129	0.590875	-0.503013	0.3754	0.67258	no
FZD8	chr10:35638248-35641434	T3Stat	T0	OK	5.4014	3.58662	0.590707	-0.345265	0.55045	0.793226	no
SLC2A13	chr12:39755020-40105859	T3Stat	T0	OK	2.5093	1.66622	0.590704	-0.592115	0.3584	0.659049	no
SALL1	chr16:50878772-51409868	T3Stat	T0	OK	53.4589	35.5201	0.589796	-1.38106	0.01775	0.190865	no
ATF5	chr19:49889655-49933936	T3Stat	T0	OK	47.4504	31.5298	0.589704	-0.760415	0.21165	0.560446	no
LOC100506548	chr5:40825262-40829142	T3Stat	T0	OK	6.28209	4.17467	0.589583	-0.695696	0.23045	0.574535	no
ZFX	chrX:24146224-24216255	T3Stat	T0	OK	7.889	5.24259	0.589562	-1.1399	0.06725	0.363952	no
DOCK1	chr10:126905408-127452517	T3Stat	T0	OK	17.2475	11.4634	0.58935	-1.27824	0.03375	0.283183	no
MFAP3L	chr4:169986596-170026430	T3Stat	T0	OK	2.24829	1.49452	0.589142	-0.53249	0.38125	0.677526	no
ZFPM1	chr16:88453605-88535166	T3Stat	T0	OK	5.93223	3.94374	0.58901	-0.351219	0.4667	0.734801	no
IQCD	chr12:113195440-113221094	T3Stat	T0	OK	11.7057	7.7828	0.588851	-0.490853	0.37575	0.672604	no
FAM84B	chr8:126552437-126558466	T3Stat	T0	OK	27.6392	18.3783	0.588709	-1.38395	0.0251	0.238397	no
TBX18	chr6:84732495-84764236	T3Stat	T0	OK	2.00449	1.33297	0.588593	-0.478175	0.44995	0.725745	no
ARHGEF5	chr7:144186082-144380632	T3Stat	T0	OK	4.24032	2.82022	0.588365	-0.651736	0.23975	0.579058	no
MAPK8	chr10:48306638-48439359	T3Stat	T0	OK	9.5897	6.37902	0.588151	-1.11528	0.0763	0.384051	no
MCTP1	chr5:94705536-95284575	T3Stat	T0	OK	9.76243	6.4942	0.588087	-1.00389	0.1214	0.43661	no
HCFC2	chr12:104064457-104106526	T3Stat	T0	OK	4.08261	2.71606	0.58798	-0.712411	0.2231	0.570407	no
OSGIN2	chr8:89901867-89927867	T3Stat	T0	OK	19.1606	12.7492	0.587729	-1.27072	0.0615	0.354725	no
UTP20	chr12:101280126-101386619	T3Stat	T0	OK	5.61836	3.73853	0.587679	-1.04507	0.0838	0.399961	no
THAP1	chr8:42836673-42843331	T3Stat	T0	OK	9.75993	6.49793	0.58689	-0.673855	0.32015	0.632176	no
KCTD10	chr12:109448654-109477350	T3Stat	T0	OK	28.9187	19.2557	0.586711	-1.25963	0.0387	0.30663	no
RBM27	chr5:146203599-146289221	T3Stat	T0	OK	11.8444	7.88806	0.58646	-1.21831	0.03735	0.299879	no
CDC14A	chr1:100352466-100520277	T3Stat	T0	OK	4.05643	2.70205	0.586158	-0.533208	0.32065	0.632581	no
TMEM63C	chr14:77181758-77259495	T3Stat	T0	OK	0.716903	0.477578	0.58604	-0.340203	0.5712	0.807918	no
YY1AP1	chr1:155659441-155689032	T3Stat	T0	OK	17.8236	11.8743	0.585946	-0.983277	0.1074	0.425135	no
TMEM39A	chr3:119428959-119463682	T3Stat	T0	OK	9.05712	6.03459	0.585797	-0.926076	0.1068	0.425135	no
HELZ	chr17:67070437-67245203	T3Stat	T0	OK	6.48159	4.31877	0.585727	-1.12976	0.0389	0.307129	no
NUP98	chr11:3675009-3826371	T3Stat	T0	OK	21.7894	14.5202	0.585568	-1.16969	0.0444	0.332954	no
SFRP4	chr7:37905932-37916923	T3Stat	T0	OK	2.55048	1.70006	0.585183	-0.362661	0.4987	0.755726	no
RALGAPA1P	chr9:105448033-105552433	T3Stat	T0	OK	2.10414	1.40269	0.585032	-0.561411	0.3219	0.634285	no
GTF2H1	chr11:18322268-18367043	T3Stat	T0	OK	16.0584	10.7065	0.584846	-1.09118	0.0745	0.379527	no
ZFAT	chr8:134477787-134713049	T3Stat	T0	OK	2.9165	1.94459	0.584773	-0.462231	0.4021	0.693521	no
STK35	chr20:2101881-2148552	T3Stat	T0	OK	10.3924	6.93001	0.584597	-1.00856	0.08425	0.399961	no
CDYL	chr6:4706158-4955544	T3Stat	T0	OK	13.1585	8.77691	0.584208	-0.907311	0.1358	0.455989	no
TJP1	chr15_KI270905v1_alt:1983495-2253964	T3Stat	T0	OK	2.16396	1.44349	0.584111	-0.477129	0.3772	0.674465	no
NUMBL	chr19:40665905-40690658	T3Stat	T0	OK	9.717	6.48382	0.583666	-0.732205	0.19585	0.544145	no
PIK3C3	chr18:41955197-42081482	T3Stat	T0	OK	13.6318	9.09657	0.583578	-0.95064	0.1332	0.451032	no
HOOK1	chr1:59814860-59876378	T3Stat	T0	OK	6.8665	4.58286	0.583329	-1.00899	0.1424	0.466278	no
SENP1	chr12:48042897-48146404	T3Stat	T0	OK	5.79023	3.86461	0.583299	-0.700219	0.27885	0.60314	no
CCHCR1	chr6:31142438-31158238	T3Stat	T0	OK	0.822694	0.54913	0.58321	-0.301316	0.68845	0.872639	no
FAM189A1	chr15_KI270905v1_alt:1394880-1854904	T3Stat	T0	OK	0.872323	0.582335	0.583013	-0.306183	0.69725	0.877513	no
UFM1	chr13:38349770-38363007	T3Stat	T0	OK	41.3302	27.5939	0.58285	-1.42075	0.0317	0.272695	no
IRF7	chr11_KI270832v1_alt:142447-145898	T3Stat	T0	OK	0.744796	0.497382	0.582492	-0.285882	0.68655	0.871025	no
PCNX	chr14:70907404-71115382	T3Stat	T0	OK	7.73134	5.16325	0.58244	-1.27663	0.0329	0.278248	no
KLHL28	chr14:44924309-44961976	T3Stat	T0	OK	5.44942	3.64	0.582165	-0.816983	0.1444	0.471374	no
FAM193A	chr4:2625431-2732575	T3Stat	T0	OK	12.0096	8.02268	0.582038	-1.03779	0.0759	0.382678	no
ME3	chr11:86441107-86672636	T3Stat	T0	OK	4.58969	3.06614	0.581972	-0.390395	0.7035	0.880533	no
DYRK1B	chr19:39825346-39834233	T3Stat	T0	OK	28.3997	18.9731	0.581919	-0.94305	0.09015	0.41063	no
NOC3L	chr10:94333225-94362976	T3Stat	T0	OK	11.956	7.98754	0.581915	-0.995627	0.12145	0.436616	no
ZCCHC10	chr5:132996985-133026604	T3Stat	T0	OK	11.3831	7.60597	0.58169	-0.69452	0.3069	0.623025	no
TNPO1	chr5:72816590-72914388	T3Stat	T0	OK	25.3987	16.9712	0.581668	-1.54166	0.01735	0.188926	no
MAP3K2	chr2:127298668-127343229	T3Stat	T0	OK	8.13721	5.43746	0.581602	-1.22842	0.03905	0.307649	no
MTAP	chr9:21802635-21865970	T3Stat	T0	OK	11.6584	7.79116	0.581464	-1.12102	0.08655	0.403099	no
ADAMTS14	chr10:70672802-70762439	T3Stat	T0	OK	12.6665	8.46624	0.581221	-0.976989	0.0858	0.401133	no
YTHDF3	chr8:63168552-63212788	T3Stat	T0	OK	30.7331	20.5434	0.581117	-1.43584	0.0273	0.24933	no
LMO4	chr1:87328467-87348923	T3Stat	T0	OK	22.497	15.0412	0.580809	-1.39796	0.0308	0.268534	no
LINS	chr15:100569222-100602240	T3Stat	T0	OK	5.02819	3.36214	0.580661	-0.446157	0.407	0.697133	no
POLR1C	chr6:43517038-43521508	T3Stat	T0	OK	30.9824	20.717	0.580633	-0.772843	0.1708	0.513139	no
MYBBP1A	chr17:4498833-4555386	T3Stat	T0	OK	14.0469	9.40157	0.579282	-0.609811	0.2891	0.610544	no
TNFRSF19	chr13:23570369-23676105	T3Stat	T0	OK	9.81487	6.57012	0.579048	-0.909849	0.1386	0.460383	no
NCOA2	chr8:70112031-70403785	T3Stat	T0	OK	2.98777	2.00052	0.578693	-0.562238	0.3367	0.64429	no
MFAP3	chr5:154038958-154057454	T3Stat	T0	OK	13.9814	9.36159	0.578678	-1.1641	0.0666	0.362061	no
MBD6	chr12:57522875-57547331	T3Stat	T0	OK	14.6721	9.82535	0.578498	-0.628091	0.26155	0.592914	no
POLK	chr5:75371102-75599821	T3Stat	T0	OK	7.19682	4.81999	0.578329	-0.672263	0.3605	0.660716	no
RAP2C	chrX:132203023-132489968	T3Stat	T0	OK	21.0458	14.0986	0.577984	-1.13033	0.10085	0.421336	no
CSRNP2	chr12:51061204-51083671	T3Stat	T0	OK	14.2798	9.56867	0.57759	-1.05827	0.06855	0.367564	no
MGLL	chr3:127689061-127823250	T3Stat	T0	OK	117.2	78.5355	0.577551	-1.27488	0.02535	0.239512	no
CCDC127	chr5:204759-218182	T3Stat	T0	OK	26.78	17.9499	0.577183	-0.737468	0.22135	0.569535	no
CLCN6	chr1:11762192-11847783	T3Stat	T0	OK	7.59763	5.0933	0.576948	-0.530098	0.25035	0.583579	no
GSPT1	chr16:11868127-11916662	T3Stat	T0	OK	40.6144	27.2343	0.57657	-1.52346	0.0177	0.190668	no
GPBP1L1	chr1:45627303-45686630	T3Stat	T0	OK	31.3649	21.0416	0.575905	-1.23002	0.044	0.331606	no
TNPO3	chr7:128954179-129055173	T3Stat	T0	OK	30.3377	20.3534	0.575837	-1.3	0.02715	0.248588	no
MOB1A	chr2:74156083-74178868	T3Stat	T0	OK	62.6642	42.0424	0.575797	-1.15389	0.0629	0.357163	no
SNRNP48	chr6:7590198-7611967	T3Stat	T0	OK	8.4238	5.65265	0.575545	-0.884345	0.17775	0.521698	no
POLR3F	chr20:18467388-18484648	T3Stat	T0	OK	8.31667	5.5808	0.575535	-0.621017	0.31745	0.630052	no
ZNF280C	chrX:130202698-130268948	T3Stat	T0	OK	2.07736	1.39425	0.57526	-0.402855	0.47075	0.737051	no
TTC39B	chr9:15170843-15307360	T3Stat	T0	OK	5.15773	3.46175	0.575233	-0.529165	0.37295	0.670362	no
MAN1A2	chr1:117367462-117525698	T3Stat	T0	OK	10.0691	6.75938	0.574972	-1.10056	0.08355	0.399961	no
MAP2	chr2:209424046-209734110	T3Stat	T0	OK	12.115	8.13297	0.574939	-1.11274	0.09985	0.421237	no
TMEM161B	chr5:88189632-88268879	T3Stat	T0	OK	6.81891	4.57848	0.574671	-0.537623	0.3623	0.662201	no
UBA2	chr19:34428362-34469893	T3Stat	T0	OK	48.0935	32.3019	0.574223	-1.35755	0.02855	0.25685	no
TM4SF1	chr3:149369017-149386583	T3Stat	T0	OK	359.592	241.533	0.574141	-1.3663	0.02445	0.235066	no
AIM1	chr6:106511854-106570449	T3Stat	T0	OK	6.10379	4.10018	0.574018	-0.96422	0.0927	0.417092	no
TCEB3	chr1:23743365-23778297	T3Stat	T0	OK	17.4812	11.7438	0.573912	-1.21576	0.0356	0.293258	no
AKIRIN2	chr6:87674859-87702267	T3Stat	T0	OK	73.6039	49.4467	0.573907	-1.27372	0.03085	0.26871	no
C12orf29	chr12:88035490-88142216	T3Stat	T0	OK	10.5129	7.06254	0.573898	-0.790744	0.26315	0.593929	no
CERS6	chr2:168456248-168786429	T3Stat	T0	OK	10.5803	7.10962	0.57354	-1.22589	0.05325	0.34414	no
PLEKHB2	chr2:131104846-131149852	T3Stat	T0	OK	59.0554	39.6833	0.573535	-1.36815	0.026	0.242324	no
ZBTB17	chr1:15941868-15976132	T3Stat	T0	OK	13.519	9.08598	0.573271	-0.710179	0.1979	0.546283	no
LNPEP	chr5:96935641-97029411	T3Stat	T0	OK	8.15342	5.48047	0.573105	-0.808538	0.1715	0.513874	no
ATP1A1	chr1:116373172-116418622	T3Stat	T0	OK	470.17	316.055	0.573004	-0.852553	0.13935	0.460464	no
UBQLN1	chr9:83659962-83708253	T3Stat	T0	OK	56.4035	37.9168	0.572948	-1.45057	0.0213	0.215324	no
HNF4G	chr8:75539967-75566826	T3Stat	T0	OK	1.27727	0.858644	0.572932	-0.344599	0.5891	0.818453	no
RPTOR	chr17:80544824-80966373	T3Stat	T0	OK	8.51226	5.72252	0.572892	-0.800281	0.16445	0.506356	no
HRH1	chr3:11137092-11263253	T3Stat	T0	OK	9.51625	6.39896	0.572556	-0.851284	0.1322	0.449077	no
SEC31A	chr4:82818660-82891280	T3Stat	T0	OK	57.6636	38.7787	0.572398	-1.33096	0.0252	0.238719	no
DYRK1A	chr21:37367556-37515376	T3Stat	T0	OK	17.6327	11.8579	0.572396	-1.19396	0.0387	0.30663	no
DMTF1	chr7:87152360-87219715	T3Stat	T0	OK	9.54565	6.4196	0.57236	-0.864222	0.18145	0.524631	no
SEC31B	chr10:100486645-100519838	T3Stat	T0	OK	3.8653	2.59951	0.572338	-0.463963	0.40885	0.698098	no
ZBTB6	chr9:122908055-122913328	T3Stat	T0	OK	6.16871	4.14888	0.572247	-0.687698	0.2634	0.594235	no
GAS5-AS1	chr1:173863247-173867987	T3Stat	T0	OK	1.64027	1.10331	0.572101	-0.118973	0.75735	0.904384	no
DNAJC3	chr13:95677138-95794989	T3Stat	T0	OK	35.1464	23.6448	0.571854	-1.468	0.01925	0.20078	no
MRGBP	chr20:62796452-62800593	T3Stat	T0	OK	19.7641	13.2997	0.571488	-0.693931	0.196	0.544394	no
UPF2	chr10:11920021-12043170	T3Stat	T0	OK	13.3391	8.97893	0.571048	-1.14967	0.0467	0.340581	no
CENPC	chr4:67472270-67545538	T3Stat	T0	OK	4.12036	2.77369	0.570963	-0.52594	0.371	0.668807	no
MTMR9	chr8:11284490-11328145	T3Stat	T0	OK	7.50321	5.05131	0.57085	-1.06986	0.0835	0.399961	no
SOCS5	chr2:46698959-46762788	T3Stat	T0	OK	14.0124	9.43359	0.570822	-1.16434	0.07055	0.374079	no
SMURF2	chr17:64544616-64662268	T3Stat	T0	OK	14.6168	9.84373	0.57035	-1.05538	0.084	0.399961	no
LAMTOR3	chr4:99878337-99894546	T3Stat	T0	OK	16.2906	10.9715	0.570278	-1.20243	0.06475	0.357163	no
ZNF385D	chr3:21420997-21751324	T3Stat	T0	OK	3.67515	2.47552	0.570072	-0.34591	0.507	0.76204	no
PGM2L1	chr11:74330311-74398465	T3Stat	T0	OK	16.4912	11.1088	0.569986	-1.42537	0.0199	0.205542	no
C6orf62	chr6:24667034-24719175	T3Stat	T0	OK	74.1463	49.9495	0.569904	-1.28988	0.05165	0.34414	no
ATE1	chr10:121740420-121951965	T3Stat	T0	OK	10.9634	7.38825	0.569388	-1.04765	0.10115	0.421906	no
MICAL2	chr11:12110575-12263790	T3Stat	T0	OK	40.9296	27.5847	0.569276	-1.23318	0.0301	0.265377	no
SOAT1	chr1:179293713-179358679	T3Stat	T0	OK	23.8913	16.1042	0.569046	-1.41816	0.0236	0.230326	no
M6PR	chr12:8914719-8949761	T3Stat	T0	OK	52.4579	35.3613	0.56899	-1.24523	0.04305	0.327039	no
CD276	chr15:73684280-73714518	T3Stat	T0	OK	85.1334	57.4028	0.568606	-1.27081	0.02305	0.227044	no
TFB2M	chr1:246540560-246566263	T3Stat	T0	OK	13.7127	9.24953	0.56806	-0.609117	0.3248	0.636459	no
B3GNT5	chr3:183178003-183428269	T3Stat	T0	OK	18.777	12.6658	0.568026	-1.00044	0.15345	0.488836	no
TVP23B	chr17:18781268-18806713	T3Stat	T0	OK	23.2732	15.6991	0.567987	-0.853154	0.177	0.521083	no
IPO7	chr11:9384621-9448127	T3Stat	T0	OK	47.035	31.7361	0.567607	-1.49355	0.0179	0.191566	no
ETNK1	chr12:22625141-22690674	T3Stat	T0	OK	15.113	10.1978	0.56753	-0.765664	0.0793	0.388753	no
CDC26	chr9:113267010-113275589	T3Stat	T0	OK	1.22351	0.825637	0.56745	-0.278702	0.58745	0.817979	no
DIP2B	chr12:50504984-50748667	T3Stat	T0	OK	11.0377	7.44917	0.567285	-1.23768	0.04245	0.324116	no
MMP7	chr11:102520507-102530747	T3Stat	T0	OK	535.57	361.455	0.567259	-1.30109	0.0267	0.246467	no
GTF2IP1	chr7:75185382-75237705	T3Stat	T0	OK	2.81678	1.90104	0.567259	-0.379094	0.5403	0.78486	no
USPL1	chr13:30617692-30659549	T3Stat	T0	OK	5.45763	3.68355	0.567176	-0.638782	0.2804	0.604466	no
ZFYVE26	chr14:67746519-67816589	T3Stat	T0	OK	5.7487	3.8802	0.567106	-0.977958	0.0893	0.408303	no
CA5BP1	chrX:15674915-15703351	T3Stat	T0	OK	5.76463	3.89134	0.566962	-0.306315	0.5752	0.8106	no
KIAA0355	chr19:34254550-34355566	T3Stat	T0	OK	2.98287	2.0139	0.566712	-0.550077	0.32835	0.638154	no
AGFG1	chr2:227472131-227561222	T3Stat	T0	OK	17.464	11.7926	0.566508	-1.36134	0.03055	0.267776	no
SOS1	chr2:38981548-39120463	T3Stat	T0	OK	9.27394	6.26413	0.566069	-1.26719	0.05335	0.34414	no
PKD1	chr16:2047988-2135898	T3Stat	T0	OK	12.5689	8.49007	0.566016	-0.873525	0.09595	0.421237	no
IFITM10	chr11:1732409-1750594	T3Stat	T0	OK	2.49689	1.68666	0.565964	-0.343624	0.51745	0.769298	no
ING3	chr7:120950762-120975657	T3Stat	T0	OK	10.4097	7.03192	0.56594	-0.554388	0.4235	0.708531	no
HTT	chr4:3063245-3243960	T3Stat	T0	OK	11.5003	7.77064	0.565572	-1.24206	0.02905	0.259155	no
SOCS3	chr17:78356776-78360079	T3Stat	T0	OK	22.7652	15.3825	0.56554	-0.904102	0.1202	0.434283	no
USP9Y	chrY:12701230-12860843	T3Stat	T0	OK	9.3863	6.3436	0.565255	-1.2915	0.03795	0.302678	no
PIP5K1A	chr1:151198544-151249531	T3Stat	T0	OK	33.501	22.6434	0.565117	-1.22923	0.0394	0.309192	no
FBXW8	chr12:116910955-117031148	T3Stat	T0	OK	5.98369	4.04464	0.565023	-0.514351	0.3095	0.624776	no
TMEM165	chr4:55395912-55426175	T3Stat	T0	OK	93.342	63.0977	0.564939	-1.38407	0.0335	0.281609	no
PLEKHM2	chr1:15684331-15734769	T3Stat	T0	OK	40.1728	27.1614	0.564664	-1.19445	0.03405	0.284643	no
GSR	chr8:30678062-30727969	T3Stat	T0	OK	60.065	40.6114	0.564639	-1.36708	0.02295	0.226553	no
PPP3R1	chr2:68178856-68252519	T3Stat	T0	OK	39.42	26.6603	0.564232	-1.35794	0.0417	0.320261	no
SF3A1	chr22:30331987-30377905	T3Stat	T0	OK	30.261	20.4662	0.564219	-1.08667	0.07205	0.377818	no
TAX1BP1	chr7:27739372-27829767	T3Stat	T0	OK	44.0683	29.8057	0.564155	-1.41012	0.02855	0.25685	no
LOC344887	chr3:185959968-185980876	T3Stat	T0	OK	2.15605	1.45829	0.564106	-0.282294	0.57145	0.808082	no
PAK2	chr3:196739856-196832647	T3Stat	T0	OK	38.0462	25.7356	0.563988	-1.45803	0.02	0.206104	no
BAZ1A	chr14:34752730-34875647	T3Stat	T0	OK	26.1475	17.6896	0.563771	-1.35958	0.02185	0.219167	no
CLIC4	chr1:24745268-24844324	T3Stat	T0	OK	134.393	90.9295	0.56364	-1.41599	0.0333	0.28058	no
NRP2	chr2:205682499-205798133	T3Stat	T0	OK	42.2562	28.5917	0.563568	-1.24501	0.03275	0.27763	no
JADE3	chrX:46912275-47061242	T3Stat	T0	OK	4.89112	3.30952	0.563544	-0.655115	0.274	0.599578	no
EEA1	chr12:92772508-92929331	T3Stat	T0	OK	9.43751	6.3863	0.563425	-1.31197	0.04975	0.343159	no
CEBPG	chr19:33373668-33382686	T3Stat	T0	OK	15.8202	10.7055	0.563414	-1.07964	0.08025	0.392239	no
ANKRD12	chr18:9136752-9285985	T3Stat	T0	OK	14.8684	10.0624	0.56327	-1.29417	0.02955	0.26232	no
SREK1IP1	chr5:64690307-64768669	T3Stat	T0	OK	10.1097	6.842	0.563248	-1.22361	0.06325	0.357163	no
IREB2	chr15:78438175-78501456	T3Stat	T0	OK	16.4509	11.1357	0.562969	-1.31404	0.03715	0.298938	no
PTPN11	chr12:112418731-112509913	T3Stat	T0	OK	39.995	27.0827	0.562449	-1.33904	0.0297	0.262876	no
AFAP1L2	chr10:114294823-114404778	T3Stat	T0	OK	49.0298	33.2033	0.562332	-1.28375	0.02925	0.260424	no
AJAP1	chr1:4655044-4783791	T3Stat	T0	OK	8.7095	5.89819	0.562317	-0.525975	0.4061	0.696695	no
ESF1	chr20:13714321-13784933	T3Stat	T0	OK	19.0015	12.8688	0.562234	-1.16405	0.06415	0.357163	no
HLA-C	chr6_GL000252v2_alt:2526548-2529926	T3Stat	T0	OK	24.3088	16.4639	0.562169	-0.750693	0.179	0.522412	no
PARP14	chr3:122680824-122730840	T3Stat	T0	OK	14.3972	9.75222	0.561991	-1.29489	0.0337	0.282895	no
GET4	chr7:876553-896434	T3Stat	T0	OK	37.5674	25.4509	0.561761	-0.880455	0.11985	0.433712	no
ESRRG	chr1:216503245-217137755	T3Stat	T0	OK	1.08932	0.738176	0.561392	-0.382401	0.57355	0.809404	no
UGCG	chr9:111896765-111935374	T3Stat	T0	OK	174.221	118.068	0.561301	-1.42428	0.03265	0.277302	no
GAB2	chr11:78215289-78417822	T3Stat	T0	OK	4.73391	3.20878	0.561007	-0.737311	0.19115	0.539466	no
MYH9	chr22:36281276-36388067	T3Stat	T0	OK	588.187	398.759	0.560758	-0.463721	0.38605	0.681387	no
NEDD9	chr6:11183297-11382348	T3Stat	T0	OK	62.5546	42.4105	0.560695	-1.24433	0.02695	0.247762	no
SLC7A6OS	chr16:68264515-68310965	T3Stat	T0	OK	8.04954	5.45779	0.560589	-0.375046	0.55625	0.797829	no
ADAM9	chr8:38996985-39105260	T3Stat	T0	OK	70.8541	48.0425	0.560542	-1.46225	0.0249	0.237999	no
ESYT2	chr7:158730997-158829628	T3Stat	T0	OK	40.4188	27.413	0.560167	-1.40717	0.0205	0.208991	no
NTN4	chr12:95649254-95790758	T3Stat	T0	OK	79.6399	54.0198	0.560002	-1.34008	0.03445	0.286396	no
SERTAD1	chr19:40422500-40426025	T3Stat	T0	OK	49.7441	33.7454	0.559832	-0.810755	0.1678	0.510751	no
DCBLD2	chr3:98795969-98901689	T3Stat	T0	OK	189.033	128.237	0.559826	-1.12845	0.0664	0.361191	no
PTAR1	chr9:69709521-69759960	T3Stat	T0	OK	10.5585	7.16383	0.559608	-1.38214	0.0367	0.297303	no
BBS12	chr4:122732701-122744943	T3Stat	T0	OK	4.39951	2.98521	0.55951	-0.447222	0.45055	0.725789	no
STAG1	chr3:136337156-136752403	T3Stat	T0	OK	11.393	7.73194	0.559247	-1.09793	0.0838	0.399961	no
KCNK1	chr1:233614003-233672512	T3Stat	T0	OK	11.3816	7.72428	0.559232	-0.594806	0.3387	0.64575	no
SDCBP	chr8:58553168-58582860	T3Stat	T0	OK	134.287	91.1612	0.558824	-1.43384	0.0232	0.228272	no
C6orf106	chr6:34587279-34696850	T3Stat	T0	OK	35.1199	23.8499	0.558307	-1.25129	0.0311	0.270106	no
HNRNPDL	chr4:82422563-82430225	T3Stat	T0	OK	79.3091	53.8681	0.558055	-1.45666	0.0227	0.224699	no
TANC1	chr2:158968633-159232659	T3Stat	T0	OK	12.4495	8.45711	0.557849	-1.1933	0.0461	0.338811	no
PMM2	chr16:8797812-8849337	T3Stat	T0	OK	21.6895	14.7354	0.557708	-0.868708	0.12805	0.442553	no
FEM1B	chr15:68277802-68295865	T3Stat	T0	OK	22.862	15.5323	0.557674	-1.33701	0.0278	0.251985	no
ATF1	chr12:50764005-50821160	T3Stat	T0	OK	14.1175	9.59336	0.557371	-0.877275	0.19505	0.543453	no
KMT2C	chr7:152134924-152436005	T3Stat	T0	OK	4.78717	3.25338	0.557234	-1.13878	0.0427	0.3252	no
WDFY3	chr4:84669539-84966391	T3Stat	T0	OK	7.53435	5.1239	0.55624	-1.25436	0.03515	0.290478	no
HPCAL1	chr2:10302903-10427617	T3Stat	T0	OK	87.9836	59.8361	0.556218	-1.17186	0.0466	0.340581	no
PHRF1	chr11_KI270832v1_alt:106101-142116	T3Stat	T0	OK	0.56686	0.385543	0.556102	-0.308576	0.6266	0.838856	no
LOC285074	chr2:87030674-87076413	T3Stat	T0	OK	1.00685	0.684847	0.555991	-0.299301	0.5694	0.807015	no
RASA3	chr13:113977782-114132620	T3Stat	T0	OK	16.8647	11.4719	0.555905	-0.991253	0.0763	0.384051	no
STAM	chr10:17644124-17716822	T3Stat	T0	OK	14.0075	9.53063	0.555556	-1.03303	0.1289	0.444216	no
C15orf62	chr15:40767868-40814569	T3Stat	T0	OK	9.53709	6.48952	0.555438	-0.578164	0.323	0.635125	no
SLC31A2	chr9:113150957-113164142	T3Stat	T0	OK	4.9439	3.36411	0.555424	-0.33519	0.53155	0.778598	no
VMP1	chr17:59697305-59840591	T3Stat	T0	OK	67.8422	46.1758	0.555048	-1.19335	0.05465	0.345193	no
ADA	chr20:44619521-44651735	T3Stat	T0	OK	1.96489	1.33743	0.554981	-0.296741	0.4442	0.722795	no
DESI2	chr1:244653047-244709034	T3Stat	T0	OK	21.5525	14.6729	0.554701	-1.18146	0.06235	0.357163	no
PPP4R3A	chr14:91457480-91510480	T3Stat	T0	OK	31.8659	21.6955	0.554615	-1.32539	0.0317	0.272695	no
SLC25A32	chr8:103398637-103443452	T3Stat	T0	OK	14.3055	9.74024	0.554545	-0.787459	0.2281	0.573755	no
CHSY1	chr15:101175722-101251932	T3Stat	T0	OK	19.8761	13.5338	0.554471	-1.1501	0.05225	0.34414	no
NPIPB4	chr16:21834562-21857756	T3Stat	T0	OK	1.90377	1.29681	0.553893	-0.364211	0.5205	0.771221	no
NABP1	chr2:191678071-191688522	T3Stat	T0	OK	12.5986	8.58752	0.552948	-0.985655	0.1302	0.446905	no
CEBPZ	chr2:37196491-37231597	T3Stat	T0	OK	21.0979	14.3844	0.552591	-0.886846	0.1778	0.52176	no
RAI1	chr17:17681472-17837011	T3Stat	T0	OK	16.6619	11.3633	0.552178	-0.842583	0.13605	0.456405	no
NBAS	chr2:15166907-15561348	T3Stat	T0	OK	8.66256	5.91098	0.551396	-1.03527	0.0861	0.401911	no
DACT1	chr14:58634067-58648320	T3Stat	T0	OK	6.62882	4.52349	0.551315	-0.553848	0.3388	0.64575	no
CEP95	chr17:64507039-64537944	T3Stat	T0	OK	7.85762	5.36207	0.551303	-0.641745	0.30125	0.619257	no
CLIP2	chr7:74289474-74405943	T3Stat	T0	OK	23.7729	16.2234	0.551241	-1.20262	0.04605	0.338811	no
RASSF1	chr3:50329785-50340936	T3Stat	T0	OK	28.6263	19.5358	0.551219	-0.734272	0.19275	0.541108	no
CEP350	chr1:179954772-180114880	T3Stat	T0	OK	4.69822	3.2064	0.551159	-1.06409	0.0672	0.363952	no
TTC19	chr17:15976560-16029409	T3Stat	T0	OK	30.6844	20.9446	0.550929	-1.14237	0.0657	0.359876	no
DHX38	chr16:72084856-72112912	T3Stat	T0	OK	21.3745	14.5907	0.550847	-0.886652	0.131	0.447699	no
PSMD14	chr2:161308274-161411717	T3Stat	T0	OK	90.5864	61.8607	0.550271	-1.29924	0.0345	0.286548	no
GOSR1	chr17:30477407-30526814	T3Stat	T0	OK	15.5619	10.6292	0.549981	-1.09997	0.06715	0.363952	no
MPP5	chr14:67241294-67336061	T3Stat	T0	OK	14.0408	9.59331	0.549523	-1.20801	0.0614	0.354601	no
LSM14A	chr19:34172446-34229515	T3Stat	T0	OK	0.555369	0.37956	0.549121	-0.321282	0.57695	0.811638	no
CD274	chr9:5450502-5470567	T3Stat	T0	OK	6.37134	4.35461	0.549052	-0.652909	0.3151	0.628079	no
SPACA6P	chr19:51685362-51705190	T3Stat	T0	OK	2.66666	1.82279	0.548882	-0.189823	0.63415	0.84294	no
CUL1	chr7:148698840-148801110	T3Stat	T0	OK	29.0475	19.8583	0.548668	-1.19552	0.04855	0.340581	no
DYNC2H1	chr11:103109430-103479863	T3Stat	T0	OK	2.34059	1.6007	0.548175	-0.780231	0.20095	0.550025	no
CPNE3	chr8:86514426-86561498	T3Stat	T0	OK	31.5054	21.5461	0.548168	-1.38271	0.03395	0.284333	no
TTC21A	chr3:39051985-39138903	T3Stat	T0	OK	0.607809	0.415811	0.547689	-0.169275	0.7115	0.884905	no
WDR45B	chr17:82614561-82648535	T3Stat	T0	OK	58.0639	39.7251	0.54759	-1.22512	0.0364	0.296736	no
MLLT4	chr6:167826990-167972020	T3Stat	T0	OK	21.5628	14.7551	0.547331	-1.27922	0.0312	0.270585	no
PRPF4B	chr6:4021334-4064983	T3Stat	T0	OK	14.1746	9.70231	0.546907	-1.29069	0.0354	0.29201	no
BLZF1	chr1:169106708-169460669	T3Stat	T0	OK	9.94255	6.80617	0.546772	-0.465649	0.4483	0.724798	no
CCNC	chr6:99542386-99568814	T3Stat	T0	OK	31.68	21.6886	0.546639	-1.15625	0.06875	0.367991	no
SEL1L	chr14:81471546-81533861	T3Stat	T0	OK	24.3012	16.6377	0.546571	-1.1717	0.0604	0.352154	no
TFRC	chr3:196049283-196082161	T3Stat	T0	OK	37.4435	25.6395	0.546349	-1.39301	0.02965	0.262691	no
TAF13	chr1:109064375-109076002	T3Stat	T0	OK	40.0146	27.4041	0.546133	-0.466011	0.41125	0.699749	no
AIDA	chr1:222668012-222712522	T3Stat	T0	OK	11.2294	7.69105	0.546023	-0.813646	0.20535	0.554092	no
ACVR1	chr2:157736445-157875862	T3Stat	T0	OK	29.312	20.0767	0.545971	-1.13386	0.05745	0.345386	no
CD109	chr6:73693902-73828317	T3Stat	T0	OK	11.3751	7.79157	0.545898	-1.24302	0.05135	0.34414	no
TMEM51	chr1:15152531-15220478	T3Stat	T0	OK	54.1831	37.1223	0.545557	-1.0899	0.06095	0.353546	no
WDR36	chr5:111092171-111130502	T3Stat	T0	OK	11.5937	7.94364	0.545471	-1.14484	0.0655	0.359325	no
TMEM167A	chr5:83052845-83077453	T3Stat	T0	OK	18.305	12.5426	0.545401	-1.25148	0.06205	0.356758	no
RANBP2	chr2:108719480-108785811	T3Stat	T0	OK	14.3362	9.82326	0.545392	-1.3741	0.0249	0.237999	no
NTF3	chr12:5432113-5495299	T3Stat	T0	OK	18.0588	12.3763	0.545117	-0.54631	0.3367	0.64429	no
CCNK	chr14:99481401-99604390	T3Stat	T0	OK	20.8346	14.2801	0.544975	-0.880571	0.1234	0.437966	no
VPS37A	chr8:17246891-17413531	T3Stat	T0	OK	11.5803	7.93965	0.544531	-1.03726	0.1178	0.430171	no
RPS6KA2	chr6:166409365-166862283	T3Stat	T0	OK	20.9101	14.3381	0.544347	-1.1403	0.0452	0.336162	no
GORAB	chr1:170461316-170553833	T3Stat	T0	OK	6.47563	4.44076	0.544213	-0.510468	0.42235	0.708032	no
MED23	chr6:131573203-131628239	T3Stat	T0	OK	10.3473	7.09698	0.543978	-0.974946	0.1199	0.433719	no
MTR	chr1:236795280-236903981	T3Stat	T0	OK	6.95385	4.76975	0.5439	-1.12429	0.0616	0.354961	no
TPCN1	chr12:113221437-113298584	T3Stat	T0	OK	36.7434	25.2083	0.543589	-1.19038	0.03695	0.298658	no
LAMA3	chr18:23689442-23955065	T3Stat	T0	OK	19.6231	13.4628	0.543576	-0.887151	0.0962	0.421237	no
EHBP1L1	chr11:65576037-65592645	T3Stat	T0	OK	19.9623	13.7017	0.542925	-1.03331	0.06865	0.367564	no
2021-09-11	chr4:76949713-77038615	T3Stat	T0	OK	73.3251	50.3354	0.542734	-1.34192	0.03035	0.26641	no
STARD4	chr5:111496034-112017306	T3Stat	T0	OK	17.6427	12.1126	0.542558	-0.730547	0.273	0.598585	no
SULF2	chr20:47657405-47786616	T3Stat	T0	OK	75.1831	51.6208	0.542455	-1.18381	0.0371	0.298801	no
EZH1	chr17:42700274-42745053	T3Stat	T0	OK	4.8415	3.32499	0.542104	-0.610773	0.2797	0.60375	no
ARID2	chr12:45729836-45908036	T3Stat	T0	OK	5.96796	4.09868	0.542079	-0.986036	0.09565	0.421237	no
TOPBP1	chr3:133600604-133661893	T3Stat	T0	OK	12.3182	8.4634	0.54148	-1.09839	0.0757	0.382202	no
DCUN1D4	chr4:51842999-51916837	T3Stat	T0	OK	15.5974	10.7178	0.541303	-1.12537	0.08915	0.408303	no
SIRPB1	chr20:1564382-1620043	T3Stat	T0	OK	1.36432	0.937507	0.541281	-0.300376	0.65755	0.85618	no
KIAA0754	chr1:39084166-39487138	T3Stat	T0	OK	6.36309	4.37249	0.541272	-0.233106	0.6769	0.866081	no
CDK13	chr7:39950359-40097134	T3Stat	T0	OK	13.8228	9.49929	0.541154	-1.20121	0.04615	0.33904	no
PCGF5	chr10:91163011-91284331	T3Stat	T0	OK	15.5739	10.7037	0.541018	-0.676457	0.2518	0.584265	no
ZZZ3	chr1:77562415-77683427	T3Stat	T0	OK	12.9459	8.89895	0.540788	-1.2273	0.0509	0.34414	no
ATP11A	chr13:112690328-112887168	T3Stat	T0	OK	12.0006	8.25098	0.540475	-1.11623	0.06105	0.353546	no
ARHGEF35	chr7:144186082-144380632	T3Stat	T0	OK	5.42897	3.73296	0.540358	-0.441217	0.44545	0.723591	no
CDC42BPA	chr1:226989864-227318125	T3Stat	T0	OK	10.4939	7.21625	0.540234	-1.25725	0.03745	0.300015	no
BPGM	chr7:134646778-134679815	T3Stat	T0	OK	33.4218	22.9876	0.539934	-0.952912	0.1348	0.453729	no
DOT1L	chr19:2164148-2236353	T3Stat	T0	OK	12.8424	8.83454	0.539689	-0.850543	0.1372	0.458052	no
LUZP6	chr7:135926754-135977456	T3Stat	T0	OK	79.5889	54.7939	0.538552	-1.43136	0.02695	0.247762	no
TDG	chr12:103965814-103988878	T3Stat	T0	OK	16.0463	11.0473	0.538544	-0.979134	0.10425	0.424414	no
LRP8	chr1:53226891-53328149	T3Stat	T0	OK	3.35707	2.31236	0.537835	-0.660894	0.33475	0.642642	no
FNTA	chr8:43056298-43085788	T3Stat	T0	OK	30.9191	21.3039	0.53738	-0.960226	0.11735	0.429144	no
SHISA9	chr16:12901619-13240416	T3Stat	T0	OK	26.7358	18.4216	0.537371	-1.16649	0.05015	0.34414	no
ETV1	chr7:13891230-13991425	T3Stat	T0	OK	4.68328	3.22693	0.537359	-0.768332	0.19795	0.546283	no
DNAJB12	chr10:72332829-72355149	T3Stat	T0	OK	23.4445	16.1548	0.53729	-1.05515	0.0652	0.358878	no
TMEM243	chr7:87152360-87219715	T3Stat	T0	OK	31.8866	21.9733	0.537201	-0.641406	0.2975	0.616889	no
BNIP3L	chr8:26383006-26413128	T3Stat	T0	OK	60.1056	41.4256	0.536978	-1.41019	0.0282	0.254462	no
SPATA5L1	chr15:45402320-45421418	T3Stat	T0	OK	8.85165	6.10076	0.536957	-0.509347	0.3997	0.692044	no
CNST	chr1:246566336-246668582	T3Stat	T0	OK	6.62643	4.56825	0.536588	-0.768314	0.19095	0.539408	no
CEP170B	chr14:104865312-104896770	T3Stat	T0	OK	27.4782	18.9438	0.536565	-1.15153	0.0423	0.323381	no
ATXN2L	chr16:28823047-28837237	T3Stat	T0	OK	51.036	35.1883	0.536419	-1.166	0.04235	0.32349	no
FGFR1OP2	chr12:26938371-26966648	T3Stat	T0	OK	17.555	12.1098	0.535703	-0.729203	0.26825	0.595031	no
NOP14	chr4:2935545-2963506	T3Stat	T0	OK	19.9943	13.7948	0.535473	-0.979293	0.1003	0.421237	no
CYBRD1	chr2:171522246-171558133	T3Stat	T0	OK	27.2163	18.7777	0.535448	-1.27286	0.04385	0.33089	no
UBXN2A	chr2:23940505-24000823	T3Stat	T0	OK	11.2649	7.77271	0.535348	-0.629444	0.30475	0.621437	no
ADGRG1	chr16:57619692-57665039	T3Stat	T0	OK	21.4305	14.7874	0.5353	-0.968209	0.0844	0.399961	no
PRDM10	chr11:129899705-130005486	T3Stat	T0	OK	3.12662	2.15786	0.535004	-0.464042	0.3448	0.650529	no
TCF7L2	chr10:112950249-113167677	T3Stat	T0	OK	14.6239	10.0937	0.534876	-0.952976	0.13975	0.461364	no
PPP2CA	chr5:134196456-134226259	T3Stat	T0	OK	90.5986	62.5356	0.534811	-1.37163	0.02765	0.251383	no
RB1	chr13:48303746-48481890	T3Stat	T0	OK	32.8782	22.6961	0.534688	-1.228	0.08125	0.395096	no
SRCAP	chr16:30699140-30740129	T3Stat	T0	OK	18.4766	12.7564	0.53448	-1.22922	0.03475	0.287963	no
ITGB1	chr10:32900317-32958365	T3Stat	T0	OK	507.265	350.27	0.534275	-0.879841	0.1568	0.494517	no
NUDT11	chrX:51490010-51496607	T3Stat	T0	OK	4.51749	3.1196	0.534163	-0.419939	0.45285	0.727611	no
BMF	chr15:40087890-40108884	T3Stat	T0	OK	24.9119	17.2033	0.534152	-1.10599	0.0557	0.345386	no
MRPS6,SLC5A3	chr21:34073522-34143034	T3Stat	T0	OK	132.299	91.3716	0.53398	-0.82198	0.16235	0.503217	no
KDSR	chr18:63327737-63367273	T3Stat	T0	OK	29.679	20.4988	0.5339	-1.31654	0.03335	0.28074	no
NEDD4	chr15:55826918-55993746	T3Stat	T0	OK	6.27691	4.33574	0.533776	-0.897217	0.16695	0.509882	no
FAR1	chr11:13668658-13732346	T3Stat	T0	OK	21.9331	15.1533	0.53348	-1.3595	0.03715	0.298938	no
ZNF207	chr17:32350108-32370449	T3Stat	T0	OK	78.3355	54.1282	0.533287	-1.23223	0.03595	0.294797	no
INTS10	chr8:19817406-19852075	T3Stat	T0	OK	20.5776	14.2194	0.533209	-0.926262	0.129	0.444475	no
ANKRD52	chr12:56230035-56258359	T3Stat	T0	OK	23.8603	16.4906	0.532975	-1.18407	0.03245	0.276644	no
TAPT1	chr4:16160504-16226538	T3Stat	T0	OK	7.71646	5.33338	0.532888	-0.827773	0.1791	0.522412	no
FIP1L1	chr4:53377652-53459936	T3Stat	T0	OK	22.4469	15.5151	0.532844	-0.984334	0.1085	0.425135	no
C4orf32	chr4:112145396-112189081	T3Stat	T0	OK	6.01923	4.16065	0.532771	-0.517297	0.41985	0.706069	no
NMD3	chr3:161221310-161252007	T3Stat	T0	OK	29.4343	20.3564	0.532016	-1.17941	0.0725	0.379517	no
PACSIN2	chr22:42869765-43015178	T3Stat	T0	OK	39.6456	27.4205	0.531904	-1.141	0.05125	0.34414	no
EEPD1	chr7:36153226-36301543	T3Stat	T0	OK	4.76854	3.29863	0.53168	-0.531877	0.34955	0.653872	no
SACM1L	chr3:45689261-45745408	T3Stat	T0	OK	17.0208	11.7744	0.531637	-1.04544	0.1195	0.4334	no
LBR	chr1:225401501-225428855	T3Stat	T0	OK	51.4111	35.5666	0.531556	-1.42769	0.03875	0.306749	no
C16orf52	chr16:22008134-22084651	T3Stat	T0	OK	4.88952	3.38289	0.531434	-0.551719	0.36565	0.665184	no
PRKCA	chr17:66302807-66810744	T3Stat	T0	OK	20.106	13.9108	0.531421	-1.24793	0.0308	0.268534	no
AP3B1	chr5:78002325-78294755	T3Stat	T0	OK	19.6181	13.5742	0.53132	-1.13731	0.06885	0.368308	no
SRF	chr6:43171294-43181506	T3Stat	T0	OK	29.5941	20.4771	0.531296	-1.0871	0.0599	0.350532	no
GPR176	chr15:39799021-39920892	T3Stat	T0	OK	24.0498	16.6438	0.531041	-1.08533	0.06245	0.357163	no
MTRR	chr5:7869103-7901122	T3Stat	T0	OK	11.5881	8.02106	0.530784	-0.843113	0.1652	0.507713	no
CEP104	chr1:3812080-3857233	T3Stat	T0	OK	8.45439	5.85272	0.530593	-0.922861	0.12025	0.434376	no
TTF2	chr1:117060326-117102869	T3Stat	T0	OK	6.38716	4.42165	0.53059	-0.716729	0.2268	0.573073	no
USP16	chr21:29024616-29054486	T3Stat	T0	OK	23.478	16.2532	0.530584	-1.15217	0.06595	0.360371	no
HECA	chr6:139135111-139180809	T3Stat	T0	OK	10.7988	7.47664	0.530415	-0.890048	0.10395	0.424414	no
CHN2	chr7:29146546-29514335	T3Stat	T0	OK	4.20428	2.91104	0.530325	-0.430114	0.4548	0.728753	no
SOCS2	chr12:93565627-93576745	T3Stat	T0	OK	5.82618	4.03419	0.530271	-0.454904	0.4146	0.701747	no
SFT2D3	chr2:127701022-127703833	T3Stat	T0	OK	10.2675	7.11225	0.529706	-0.532111	0.37695	0.674151	no
ODF2L	chr1:86346823-86396342	T3Stat	T0	OK	6.06643	4.20219	0.529704	-0.739053	0.27	0.596611	no
RNF44	chr5:176526698-176537420	T3Stat	T0	OK	15.0156	10.4031	0.529456	-0.890139	0.1099	0.425135	no
SPG20	chr13:36301637-36370180	T3Stat	T0	OK	21.1437	14.6507	0.529257	-1.276	0.05695	0.345386	no
FAM103A1	chr15:82986202-83011641	T3Stat	T0	OK	2.34923	1.62782	0.529241	-0.247988	0.7187	0.888053	no
SETD2	chr3:47016407-47163977	T3Stat	T0	OK	11.8757	8.22941	0.529155	-1.2031	0.0415	0.319564	no
CDH2	chr18:27950962-28177446	T3Stat	T0	OK	72.4877	50.2365	0.528999	-1.31657	0.03435	0.286396	no
DCUN1D2	chr13:113455818-113490708	T3Stat	T0	OK	4.62724	3.20701	0.528925	-0.456665	0.4468	0.724188	no
MAN2A1	chr5:109689365-109869625	T3Stat	T0	OK	21.5505	14.9486	0.527709	-1.30977	0.03635	0.296462	no
ATG16L1	chr2:233251570-233295674	T3Stat	T0	OK	20.0731	13.9247	0.527619	-0.942236	0.11075	0.425135	no
TBC1D20	chr20:435476-462553	T3Stat	T0	OK	16.9342	11.7473	0.527608	-0.989699	0.0812	0.395065	no
ATG2A	chr11:64894531-64917250	T3Stat	T0	OK	9.61556	6.67084	0.527503	-0.825283	0.1241	0.437966	no
RNMTL1	chr17:759308-792501	T3Stat	T0	OK	9.79352	6.79456	0.527448	-0.389231	0.48785	0.748387	no
ANKRD50	chr4:124664048-124712732	T3Stat	T0	OK	8.01453	5.5609	0.5273	-1.1046	0.0851	0.399961	no
C18orf25	chr18:46174021-46266992	T3Stat	T0	OK	21.6519	15.024	0.527226	-1.06396	0.05845	0.345386	no
ZCCHC14	chr16:87406245-87491854	T3Stat	T0	OK	16.584	11.5132	0.526507	-1.17925	0.0458	0.338257	no
PAPOLG	chr2:60756229-60802086	T3Stat	T0	OK	4.61467	3.2046	0.526082	-0.760908	0.1729	0.515674	no
MAP4K3	chr2:39249265-39437312	T3Stat	T0	OK	15.0776	10.4708	0.526042	-1.12381	0.08325	0.399961	no
TBC1D2B	chr15:77994984-78077652	T3Stat	T0	OK	12.8282	8.90877	0.52602	-0.98855	0.08865	0.407393	no
ZNF391	chr6:27388744-27401448	T3Stat	T0	OK	0.7884	0.547531	0.525987	-0.247946	0.6159	0.833051	no
SCUBE2	chr11:9019499-9091603	T3Stat	T0	OK	1.34358	0.933252	0.525742	-0.31661	0.7131	0.885736	no
SCAF11	chr12:45919130-45990618	T3Stat	T0	OK	20.0151	13.9027	0.525726	-1.33753	0.03265	0.277302	no
PLEC	chr8:143915146-143976745	T3Stat	T0	OK	148.857	103.425	0.525336	-0.803415	0.1533	0.488836	no
ZNF33A	chr10:38010649-38060067	T3Stat	T0	OK	7.28406	5.06129	0.525238	-0.976957	0.12795	0.442546	no
ZMIZ2	chr7:44748565-44769880	T3Stat	T0	OK	23.5186	16.3477	0.524717	-1.0599	0.05745	0.345386	no
TYW3	chr1:74705487-74766676	T3Stat	T0	OK	9.65921	6.7142	0.524689	-0.57965	0.3666	0.665658	no
TTN-AS1	chr2:178522826-178807423	T3Stat	T0	OK	1.45635	1.01233	0.524676	-0.184952	0.72235	0.889581	no
LOC102724094	chr7:100969622-101018949	T3Stat	T0	OK	0.583124	0.405474	0.524194	-0.0220426	0.83325	0.937085	no
SNW1	chr14:77708070-77769742	T3Stat	T0	OK	40.0859	27.8744	0.524155	-0.865069	0.15695	0.494644	no
TJAP1	chr6:43477522-43506556	T3Stat	T0	OK	16.0571	11.1658	0.524126	-0.715533	0.19685	0.545664	no
GTF2B	chr1:88852637-88891618	T3Stat	T0	OK	25.681	17.8588	0.524064	-0.826431	0.1675	0.510354	no
ZCCHC11	chr1:52423275-52553090	T3Stat	T0	OK	7.48485	5.2051	0.524049	-0.916377	0.1346	0.453224	no
NUP50	chr22:45163844-45188009	T3Stat	T0	OK	20.7492	14.4368	0.523302	-1.19675	0.05185	0.34414	no
NKTR	chr3:42547966-42667580	T3Stat	T0	OK	10.8766	7.5681	0.523218	-0.83671	0.15595	0.493386	no
UBFD1	chr16:23557540-23574389	T3Stat	T0	OK	29.0041	20.1855	0.522941	-1.1836	0.0438	0.33089	no
GPR107	chr9:130053705-130140169	T3Stat	T0	OK	18.02	12.5415	0.522886	-1.10025	0.0532	0.34414	no
EIF4G2	chr11:10797045-10809035	T3Stat	T0	OK	296.733	206.536	0.522772	-0.933042	0.1169	0.428714	no
ZCCHC6	chr9:86287732-86354487	T3Stat	T0	OK	6.81813	4.74569	0.522758	-0.86454	0.15135	0.485206	no
HOXC9	chr12:54000092-54003336	T3Stat	T0	OK	12.6759	8.82467	0.522478	-0.450179	0.4204	0.706402	no
CD2AP	chr6:47477788-47627260	T3Stat	T0	OK	51.7651	36.0419	0.522304	-1.43728	0.03265	0.277302	no
CCDC47	chr17:63745249-63773728	T3Stat	T0	OK	40.2063	27.9993	0.522029	-1.27181	0.0415	0.319564	no
BMPR2	chr2:202376326-202567751	T3Stat	T0	OK	17.0874	11.9	0.521971	-1.33915	0.03265	0.277302	no
NBPF15	chr1:144421385-144459464	T3Stat	T0	OK	3.91852	2.72906	0.521903	-0.496935	0.4188	0.705156	no
TMEM265	chr16:30740190-30745196	T3Stat	T0	OK	16.103	11.2179	0.521531	-0.650823	0.2492	0.583157	no
EPG5	chr18:45847608-45967339	T3Stat	T0	OK	6.23167	4.34122	0.52152	-1.06216	0.0684	0.367096	no
SLC2A1	chr1:42925374-42983358	T3Stat	T0	OK	312.62	217.813	0.521321	-0.973185	0.0857	0.400873	no
EIF4G3	chr1:20806291-21176888	T3Stat	T0	OK	18.4703	12.869	0.52131	-1.19118	0.0446	0.33372	no
PI4KA	chr22:20707690-20858812	T3Stat	T0	OK	13.7944	9.61133	0.521279	-0.956927	0.09655	0.421237	no
CSDE1,NRAS	chr1:114704463-114758050	T3Stat	T0	OK	149.438	104.122	0.521267	-1.08734	0.1133	0.425135	no
COPA	chr1:160288586-160358952	T3Stat	T0	OK	47.3005	32.966	0.520876	-0.795932	0.1791	0.522412	no
CRLF3	chr17:30782683-30824760	T3Stat	T0	OK	6.59325	4.59542	0.520792	-0.508544	0.40685	0.697121	no
MSI2	chr17:57256569-57679938	T3Stat	T0	OK	22.9783	16.0174	0.520629	-0.58917	0.301	0.619172	no
USP14	chr18:158482-213739	T3Stat	T0	OK	34.9859	24.391	0.520426	-1.31563	0.04095	0.316814	no
PLXND1	chr3:129555212-129606739	T3Stat	T0	OK	7.1384	4.97682	0.520376	-0.755709	0.1726	0.515631	no
PRODH	chr22_KI270734v1_random:138078-161852	T3Stat	T0	OK	1.23416	0.860523	0.520249	-0.268148	0.716	0.886717	no
DHX32	chr10:125823534-125881315	T3Stat	T0	OK	27.0599	18.8686	0.520167	-0.906455	0.12715	0.440453	no
FRMD8	chr11:65386569-65413524	T3Stat	T0	OK	18.3956	12.8281	0.520053	-0.807561	0.1678	0.510751	no
AMMECR1L	chr2:127861630-127885940	T3Stat	T0	OK	16.1763	11.2812	0.519953	-0.995473	0.0852	0.399961	no
SMG1P2	chr16:29527607-29566219	T3Stat	T0	OK	1.08835	0.759066	0.519849	-0.27016	0.60145	0.824432	no
ASB7	chr15:100602549-100651699	T3Stat	T0	OK	7.42939	5.18283	0.519503	-0.51063	0.31575	0.628296	no
AGPAT1	chr6:32152801-32178111	T3Stat	T0	OK	2.10394	1.4678	0.519443	-0.243719	0.61775	0.833993	no
UTP23	chr8:116766502-116774682	T3Stat	T0	OK	7.94592	5.54548	0.518901	-0.732516	0.23655	0.578505	no
FGD6	chr12:95076748-95217464	T3Stat	T0	OK	6.83377	4.77125	0.518314	-1.02356	0.0776	0.387785	no
MASTL	chr10:27154823-27186919	T3Stat	T0	OK	13.3646	9.33184	0.518181	-0.918576	0.1338	0.451709	no
HECTD1	chr14:31100114-31207523	T3Stat	T0	OK	20.3988	14.2452	0.518004	-1.27339	0.03755	0.30055	no
FOXO4	chrX:71096148-71103534	T3Stat	T0	OK	2.90727	2.03049	0.517841	-0.299654	0.5825	0.814778	no
CENPF	chr1:214603188-214664571	T3Stat	T0	OK	21.8812	15.2843	0.517639	-1.28345	0.0369	0.298521	no
VCL	chr10:73998113-74120156	T3Stat	T0	OK	187.715	131.124	0.517612	-0.993274	0.08155	0.395915	no
SEC14L2	chr22:30396940-30425303	T3Stat	T0	OK	15.0267	10.4973	0.517515	-0.779098	0.1633	0.504362	no
PHF3	chr6:63635801-63715522	T3Stat	T0	OK	10.5365	7.36098	0.51742	-0.858536	0.14125	0.464111	no
MOSPD2	chrX:14873404-14921337	T3Stat	T0	OK	6.8045	4.75391	0.517375	-0.646567	0.30565	0.621862	no
RGS3	chr9:113444728-113597743	T3Stat	T0	OK	71.1082	49.6881	0.517117	-0.965581	0.0915	0.413651	no
KIAA0930	chr22:45192241-45240769	T3Stat	T0	OK	19.0309	13.301	0.516802	-1.12385	0.0538	0.34414	no
TRMT6	chr20:5937832-5950558	T3Stat	T0	OK	9.88403	6.9082	0.516791	-0.610672	0.3137	0.627157	no
PANX2	chr22:50170730-50180295	T3Stat	T0	OK	0.734957	0.513756	0.516578	-0.293451	0.6883	0.872632	no
MICU3	chr8:17027237-17122639	T3Stat	T0	OK	2.52658	1.76663	0.516181	-0.404669	0.50315	0.75898	no
CDKN1B	chr12:12717269-12722382	T3Stat	T0	OK	31.1342	21.7713	0.516073	-1.03256	0.10195	0.422996	no
CLCN5	chrX:49922614-50099235	T3Stat	T0	OK	1.53277	1.07191	0.515953	-0.212159	0.5143	0.76733	no
ANKRD27	chr19:32597000-32675196	T3Stat	T0	OK	11.0666	7.73945	0.515904	-0.859517	0.12805	0.442553	no
CACUL1	chr10:118680981-118755246	T3Stat	T0	OK	16.9163	11.8344	0.51543	-1.15944	0.0521	0.34414	no
SIN3A	chr15:75369378-75455783	T3Stat	T0	OK	15.134	10.5887	0.515272	-1.12858	0.05185	0.34414	no
LOC150776	chr2:131492812-131521576	T3Stat	T0	OK	6.73314	4.71124	0.515175	-0.512824	0.3711	0.668921	no
ZMYM2	chr13:19958669-20091845	T3Stat	T0	OK	7.31745	5.12043	0.515076	-1.08574	0.07545	0.381367	no
KCTD3	chr1:215567391-215621808	T3Stat	T0	OK	21.3703	14.9546	0.515018	-1.11	0.07	0.372584	no
MIR600HG	chr9:123109493-123115477	T3Stat	T0	OK	0.866312	0.606239	0.515	-0.286224	0.62575	0.838287	no
MPHOSPH10	chr2:71130313-71150102	T3Stat	T0	OK	15.3778	10.7618	0.514924	-0.852452	0.1603	0.499574	no
CCNL2	chr1:1385710-1399338	T3Stat	T0	OK	55.1822	38.6223	0.514766	-0.930775	0.112	0.425135	no
C2CD4C	chr19:405442-409170	T3Stat	T0	OK	1.16746	0.817125	0.51474	-0.292144	0.4762	0.740642	no
NOL11	chr17:67717832-67744208	T3Stat	T0	OK	20.0516	14.0382	0.514366	-0.962828	0.1191	0.433212	no
CDC42SE1	chr1:151047782-151059649	T3Stat	T0	OK	54.8792	38.4279	0.514106	-1.15088	0.06165	0.355136	no
CLASRP	chr19:45039039-45070956	T3Stat	T0	OK	21.1322	14.8014	0.513709	-0.674834	0.19775	0.546148	no
TNPO2	chr19:12699193-12723996	T3Stat	T0	OK	32.9492	23.0795	0.513636	-1.13758	0.04785	0.340581	no
SMC3	chr10:110567690-110604634	T3Stat	T0	OK	19.0859	13.3696	0.513555	-1.14644	0.06605	0.360481	no
GNAQ	chr9:77716273-78031449	T3Stat	T0	OK	21.3667	14.9682	0.513468	-1.29152	0.04175	0.320261	no
MTF1	chr1:37809566-37859620	T3Stat	T0	OK	5.99358	4.19883	0.51343	-0.847192	0.1333	0.451033	no
WDFY1	chr2:223875342-223945387	T3Stat	T0	OK	17.5876	12.3217	0.513362	-1.11266	0.08015	0.391856	no
UBE2D3	chr4:102777036-102868893	T3Stat	T0	OK	65.4164	45.8321	0.513297	-1.33061	0.03925	0.308551	no
GOLT1B	chr12:21501764-21518403	T3Stat	T0	OK	26.8728	18.8303	0.513093	-1.16402	0.09055	0.411311	no
PIGB	chr15:55317183-55508234	T3Stat	T0	OK	6.55923	4.59761	0.512642	-0.276796	0.6659	0.860214	no
CTNNB1	chr3:41199450-41240448	T3Stat	T0	OK	174.061	122.028	0.512385	-1.1423	0.0561	0.345386	no
CARD10	chr22:37490361-37519203	T3Stat	T0	OK	46.5922	32.6645	0.512363	-1.0951	0.05395	0.34414	no
FASN	chr17:82078337-82098230	T3Stat	T0	OK	51.7531	36.2832	0.512342	-1.08286	0.0519	0.34414	no
SLC7A1	chr13:29509413-29595688	T3Stat	T0	OK	28.3922	19.9069	0.512224	-1.20104	0.03605	0.294947	no
ABTB1	chr3:127672937-127680926	T3Stat	T0	OK	19.0653	13.3678	0.512185	-0.59236	0.2856	0.609131	no
CMTM6	chr3:32481311-32502911	T3Stat	T0	OK	70.4779	49.4212	0.51204	-1.35882	0.04025	0.314497	no
INTS7	chr1:211940398-212105006	T3Stat	T0	OK	7.39831	5.18947	0.511609	-0.697841	0.24315	0.579058	no
SLC22A4	chr5:132294451-132395614	T3Stat	T0	OK	2.19395	1.53916	0.511392	-0.23396	0.75235	0.901812	no
IFIT3	chr10:89327818-89340968	T3Stat	T0	OK	20.9383	14.6894	0.511368	-0.895875	0.12815	0.442644	no
PTPN13	chr4:86594314-86815175	T3Stat	T0	OK	12.113	8.49867	0.511249	-1.13216	0.0618	0.355547	no
LNX2	chr13:27545912-27620583	T3Stat	T0	OK	6.14188	4.30967	0.511103	-0.730626	0.22605	0.572333	no
KDM5D	chrY:19705414-19744939	T3Stat	T0	OK	8.04663	5.64686	0.510936	-0.791304	0.17	0.512143	no
OSMR	chr5:38845857-38935641	T3Stat	T0	OK	31.1047	21.829	0.510886	-0.997709	0.0737	0.379527	no
C5orf56	chr5:132410772-132476044	T3Stat	T0	OK	9.40189	6.60106	0.510254	-0.279144	0.6232	0.836805	no
ZZEF1	chr17:4004444-4263979	T3Stat	T0	OK	5.95946	4.18424	0.510217	-0.665739	0.2396	0.579058	no
WASF1	chr6:110099818-110180004	T3Stat	T0	OK	10.1106	7.09911	0.510159	-0.702697	0.252	0.58432	no
A4GALT	chr22:42692120-42720870	T3Stat	T0	OK	50.9004	35.7488	0.509779	-0.956751	0.0832	0.399961	no
TPP2	chr13:102596935-102679173	T3Stat	T0	OK	17.0912	12.0052	0.509602	-1.10567	0.07875	0.388753	no
POLR3C	chr1:145746081-145844401	T3Stat	T0	OK	9.30049	6.53422	0.509292	-0.714357	0.2421	0.579058	no
STXBP5	chr6:146841388-147390476	T3Stat	T0	OK	4.78761	3.36379	0.509221	-0.813143	0.2082	0.557339	no
CDK14	chr7:90596361-91210590	T3Stat	T0	OK	10.8818	7.64702	0.508945	-0.988397	0.11135	0.425135	no
TRPC1	chr3:142724423-142807887	T3Stat	T0	OK	6.98705	4.91034	0.508859	-0.677423	0.27345	0.599063	no
NRBF2	chr10:63133246-63155031	T3Stat	T0	OK	20.6127	14.4905	0.508429	-0.793941	0.18055	0.523958	no
PLBD2	chr12:113358565-113389653	T3Stat	T0	OK	30.7872	21.6441	0.508357	-0.931818	0.0987	0.421237	no
ANTXR2	chr4:79901616-80073472	T3Stat	T0	OK	11.984	8.42679	0.508058	-0.871821	0.12845	0.443172	no
CASK	chrX:41514935-41923034	T3Stat	T0	OK	14.2953	10.0528	0.507937	-1.12594	0.06545	0.359325	no
EPB41L2	chr6:130839347-131063322	T3Stat	T0	OK	34.5177	24.2753	0.507847	-1.18836	0.0485	0.340581	no
UBE3C	chr7:157138960-157269372	T3Stat	T0	OK	34.3469	24.1596	0.507586	-1.20324	0.04405	0.331706	no
FAM167A	chr8:11339636-11466767	T3Stat	T0	OK	5.27881	3.71398	0.507247	-0.549417	0.3322	0.641278	no
RFX1	chr19:13961529-14006322	T3Stat	T0	OK	12.7211	8.95042	0.507191	-0.726448	0.20855	0.557646	no
TAB2	chr6:149217923-149411613	T3Stat	T0	OK	34.2305	24.0852	0.507133	-1.20264	0.0465	0.340581	no
KPNA5	chr6:116681203-116741867	T3Stat	T0	OK	3.35295	2.35936	0.507031	-0.348581	0.47335	0.738689	no
CREB1	chr2:207529891-207625331	T3Stat	T0	OK	7.57326	5.32937	0.50695	-1.03392	0.0949	0.421237	no
RBM33	chr7:155644508-155781485	T3Stat	T0	OK	8.8943	6.25912	0.506921	-1.03427	0.06595	0.360371	no
DNAJC5	chr20:63895101-63936031	T3Stat	T0	OK	29.2882	20.611	0.506905	-1.07433	0.0608	0.353281	no
LSM11	chr5:157743694-157760709	T3Stat	T0	OK	3.0574	2.15191	0.506686	-0.499572	0.37175	0.669491	no
SERPINA1	chr14:94376746-94390692	T3Stat	T0	OK	23.2708	16.3792	0.506659	-0.985998	0.0779	0.388318	no
SMPD4	chr2:130151391-130190727	T3Stat	T0	OK	24.9142	17.538	0.506485	-0.536811	0.32765	0.638006	no
EXOC5	chr14:57202475-57290079	T3Stat	T0	OK	12.2978	8.6605	0.505882	-1.04354	0.1185	0.432029	no
MAP4K4	chr2:101697702-101894690	T3Stat	T0	OK	63.1568	44.478	0.505845	-1.18784	0.05015	0.34414	no
MCU	chr10:72692130-72887694	T3Stat	T0	OK	18.6147	13.1105	0.505718	-0.944192	0.12435	0.437966	no
BAZ2B	chr2:159318978-159618042	T3Stat	T0	OK	8.66291	6.10299	0.505335	-0.97879	0.09775	0.421237	no
MIER1	chr1:66924894-66988619	T3Stat	T0	OK	20.4872	14.4336	0.505292	-0.868112	0.16335	0.50443	no
PTPN2	chr18:12785477-12884335	T3Stat	T0	OK	14.8121	10.4381	0.504919	-0.668995	0.2927	0.613264	no
FAM175B	chr10:124801784-124836670	T3Stat	T0	OK	12.0905	8.52028	0.504906	-0.759125	0.1998	0.548706	no
SZRD1	chr1:16367029-16398148	T3Stat	T0	OK	70.67	49.8053	0.504798	-1.13745	0.05025	0.34414	no
GRB10	chr7:50590062-50793462	T3Stat	T0	OK	16.9281	11.9339	0.504347	-0.9921	0.09435	0.421237	no
C1orf109	chr1:37681569-37690595	T3Stat	T0	OK	6.25629	4.411	0.504201	-0.425868	0.51175	0.765612	no
DYNC1LI2	chr16:66720895-66751622	T3Stat	T0	OK	47.0857	33.1996	0.504123	-1.29046	0.0386	0.306375	no
PLCB4	chr20:9069053-9480815	T3Stat	T0	OK	18.6476	13.1483	0.504122	-1.16741	0.0633	0.357163	no
HP1BP3	chr1:20742677-20786688	T3Stat	T0	OK	53.7146	37.8744	0.50409	-1.25805	0.0412	0.318068	no
ATXN1	chr6:16299111-16761490	T3Stat	T0	OK	9.11741	6.42917	0.503991	-0.998948	0.0673	0.364113	no
BTBD1	chr15:83016428-83067415	T3Stat	T0	OK	33.8866	23.8976	0.503851	-1.21848	0.0609	0.353546	no
LOC439994	chr10:87238666-87343574	T3Stat	T0	OK	4.79489	3.38169	0.503755	-0.158161	0.7286	0.891866	no
LOC100507424	chr12:2836815-2889525	T3Stat	T0	OK	0.922137	0.650501	0.50343	-0.0780962	0.77855	0.913813	no
FBRS	chr16:30659518-30670810	T3Stat	T0	OK	32.0704	22.6236	0.503416	-1.04251	0.06285	0.357163	no
HNRNPC	chr14:21209135-21269479	T3Stat	T0	OK	99.7436	70.3629	0.503409	-1.27654	0.04235	0.32349	no
BIN3	chr8:22604631-22669148	T3Stat	T0	OK	20.0301	14.13	0.503408	-0.465165	0.3909	0.684729	no
SORBS1	chr10:95311772-95561420	T3Stat	T0	OK	2.45205	1.7301	0.503131	-0.453564	0.46935	0.736563	no
TES	chr7:116210492-116258783	T3Stat	T0	OK	76.127	53.7166	0.503041	-1.25242	0.03895	0.307129	no
KLF2	chr19:16324839-16327528	T3Stat	T0	OK	19.9561	14.0819	0.502985	-0.405222	0.49	0.74984	no
PIBF1	chr13:72708356-73016453	T3Stat	T0	OK	7.56475	5.33821	0.502936	-0.486505	0.46745	0.735262	no
KHDRBS3	chr8:135457464-135647609	T3Stat	T0	OK	23.3665	16.4942	0.502482	-0.801822	0.1624	0.503217	no
POLG	chr15:89243962-89334795	T3Stat	T0	OK	22.5475	15.919	0.502214	-0.824332	0.1456	0.473836	no
NFATC1	chr18:79395771-79529323	T3Stat	T0	OK	4.87482	3.44175	0.502208	-0.301728	0.6134	0.831351	no
TM9SF3	chr10:96518109-96587052	T3Stat	T0	OK	64.0462	45.2184	0.502203	-1.36786	0.04585	0.33835	no
MTM1	chrX:150568596-150673143	T3Stat	T0	OK	3.76967	2.6617	0.502091	-0.465457	0.4553	0.729102	no
DPY19L2	chr12:63558912-63668574	T3Stat	T0	OK	4.35709	3.0766	0.502029	-0.525363	0.40115	0.693007	no
ABI3BP	chr3:100749334-100993490	T3Stat	T0	OK	6.99157	4.93684	0.502027	-0.794927	0.17845	0.522412	no
PTBP1	chr19:797391-812327	T3Stat	T0	OK	205.433	145.094	0.501677	-1.09606	0.0563	0.345386	no
TAOK2	chr16:29973866-29992261	T3Stat	T0	OK	19.4983	13.7733	0.501481	-0.952033	0.09035	0.410837	no
IPO4	chr14:24172024-24188918	T3Stat	T0	OK	20.96	14.8072	0.501342	-0.783931	0.1699	0.512143	no
KAT6B	chr10:74826412-75032622	T3Stat	T0	OK	4.43768	3.13541	0.501152	-0.77788	0.18895	0.536949	no
USP7	chr16:8892093-8963484	T3Stat	T0	OK	31.0497	21.9388	0.501093	-1.23025	0.0443	0.332954	no
SLC25A29	chr14:100291110-100306547	T3Stat	T0	OK	33.2421	23.4925	0.500809	-0.814583	0.1572	0.494742	no
SESN3	chr11:95165512-95234404	T3Stat	T0	OK	4.62964	3.27243	0.50054	-0.854318	0.1486	0.480139	no
SFSWAP	chr12:131711086-131799738	T3Stat	T0	OK	17.9135	12.665	0.5002	-0.870137	0.13015	0.446819	no
TSC22D2	chr3:150408334-150460118	T3Stat	T0	OK	20.7477	14.6693	0.500149	-1.05105	0.08835	0.406762	no
DIAPH2	chrX:96684662-97600598	T3Stat	T0	OK	3.90235	2.75918	0.500102	-0.558035	0.3802	0.677015	no
ZNF281	chr1:200404946-200410058	T3Stat	T0	OK	16.1878	11.4499	0.499573	-1.04937	0.07875	0.388753	no
GNS	chr12:64713441-64759446	T3Stat	T0	OK	51.0563	36.1185	0.49935	-1.21183	0.04	0.313085	no
TRHDE	chr12:72253506-72665642	T3Stat	T0	OK	15.3296	10.8447	0.49933	-1.04971	0.0993	0.421237	no
PEA15	chr1:160202198-160215376	T3Stat	T0	OK	133.373	94.3627	0.499182	-1.10657	0.0526	0.34414	no
SF1	chr11:64764603-64778844	T3Stat	T0	OK	83.6598	59.1917	0.499139	-1.06336	0.06385	0.357163	no
CACNA1H	chr16:1153240-1225254	T3Stat	T0	OK	10.4317	7.38097	0.499095	-0.81873	0.1328	0.450269	no
GNG12	chr1:67701465-68232601	T3Stat	T0	OK	83.9431	59.4024	0.498891	-1.16781	0.07655	0.384773	no
SMAP2	chr1:40373705-40423326	T3Stat	T0	OK	8.54182	6.04467	0.498879	-0.571925	0.3003	0.618712	no
ARFGAP3	chr22:42796525-42857402	T3Stat	T0	OK	47.6084	33.6929	0.498771	-1.13604	0.05835	0.345386	no
USP11	chrX:47232914-47248328	T3Stat	T0	OK	24.2348	17.1574	0.498247	-0.9179	0.1006	0.421322	no
ARHGEF10L	chr1:17539834-17697875	T3Stat	T0	OK	17.0714	12.0877	0.498039	-0.846941	0.1285	0.443175	no
LOC100128076	chr9:92132833-92138629	T3Stat	T0	OK	0.689808	0.48849	0.497866	-0.24345	0.59975	0.823727	no
NUTM2B-AS1	chr10:79691499-79827602	T3Stat	T0	OK	5.2365	3.70834	0.497827	-0.267065	0.6234	0.836805	no
KRAS	chr12:25195215-25250931	T3Stat	T0	OK	14.3168	10.1411	0.497495	-1.08582	0.0975	0.421237	no
CDH4	chr20:61252425-61940617	T3Stat	T0	OK	2.49321	1.76613	0.497415	-0.394922	0.45635	0.72914	no
MST1	chr3:49683946-49688763	T3Stat	T0	OK	1.95879	1.38787	0.497088	-0.257764	0.61985	0.835641	no
INTS6	chr13:51341031-51453139	T3Stat	T0	OK	7.34501	5.20525	0.496796	-0.692296	0.22345	0.570407	no
N4BP1	chr16:48538725-48610209	T3Stat	T0	OK	8.32336	5.89876	0.496755	-0.885613	0.1313	0.44779	no
NPEPPS	chr17:47531077-47623276	T3Stat	T0	OK	42.879	30.3907	0.496643	-1.22174	0.0483	0.340581	no
MAP2K4	chr17:12020817-12143831	T3Stat	T0	OK	15.4971	10.9839	0.496603	-0.942894	0.12225	0.43775	no
PRSS53	chr16:31074421-31088809	T3Stat	T0	OK	1.26274	0.895311	0.496095	-0.177612	0.83925	0.938874	no
FUBP1	chr1:77946481-77979205	T3Stat	T0	OK	52.8379	37.4666	0.495966	-1.1231	0.05405	0.34414	no
NUP160	chr11:47778117-47848505	T3Stat	T0	OK	12.2673	8.69963	0.495795	-0.966014	0.1042	0.424414	no
CSNK1A1	chr5:149495893-149551552	T3Stat	T0	OK	90.9195	64.4916	0.495477	-1.22805	0.0458	0.338257	no
UHMK1	chr1:162497173-162529629	T3Stat	T0	OK	21.7307	15.4144	0.495455	-1.32756	0.0511	0.34414	no
KRTDAP	chr19:35487323-35490531	T3Stat	T0	OK	0.600971	0.426301	0.495423	-0.209443	0.7555	0.903429	no
SKI	chr1:2228694-2310213	T3Stat	T0	OK	28.1188	19.9477	0.495315	-1.06783	0.06045	0.352154	no
UGGT2	chr13:95801580-96053482	T3Stat	T0	OK	8.76046	6.21504	0.495243	-0.874496	0.1939	0.542146	no
MFN1	chr3:179347691-179393220	T3Stat	T0	OK	13.977	9.91635	0.495176	-0.899819	0.1486	0.480139	no
EDC4	chr16:67873022-67884514	T3Stat	T0	OK	18.1784	12.8978	0.495105	-0.898664	0.10785	0.425135	no
COPS3	chr17:17246623-17281303	T3Stat	T0	OK	36.8781	26.166	0.495071	-0.958867	0.1064	0.425135	no
ST8SIA2	chr15:92393909-92468728	T3Stat	T0	OK	3.4024	2.41465	0.494739	-0.487924	0.3919	0.68548	no
ZNF41	chrX:47446161-47485227	T3Stat	T0	OK	3.86592	2.74545	0.493771	-0.371448	0.4638	0.733031	no
PROSER1	chr13:39009864-39038076	T3Stat	T0	OK	10.2289	7.26472	0.493675	-0.853118	0.14595	0.474719	no
IDI2-AS1	chr10:1018906-1049121	T3Stat	T0	OK	1.32181	0.938851	0.493542	-0.105692	0.77595	0.912838	no
ARHGAP17	chr16:24919383-25015378	T3Stat	T0	OK	21.4817	15.2582	0.493518	-0.970073	0.08955	0.408825	no
AAGAB	chr15:67200674-67527303	T3Stat	T0	OK	23.7123	16.8442	0.493385	-0.794706	0.20855	0.557646	no
BPTF	chr17:67825663-67984378	T3Stat	T0	OK	10.6422	7.56003	0.493337	-1.14568	0.0525	0.34414	no
FAM21A	chr10:50067887-50133509	T3Stat	T0	OK	10.0877	7.16643	0.493268	-0.866864	0.1409	0.463551	no
TTC13	chr1:230906240-230978872	T3Stat	T0	OK	4.06057	2.88575	0.492735	-0.435632	0.525	0.774277	no
C11orf30	chr11:76445024-76552899	T3Stat	T0	OK	3.81452	2.71111	0.49262	-0.660685	0.2809	0.604749	no
POU3F3	chr2:104854067-104858573	T3Stat	T0	OK	59.103	42.0125	0.492413	-1.15255	0.04595	0.338811	no
PPIL4	chr6:149504494-149546102	T3Stat	T0	OK	19.1941	13.6441	0.492378	-0.893278	0.13625	0.456652	no
TMEM86A	chr11:18698734-18726230	T3Stat	T0	OK	3.94264	2.80289	0.492247	-0.372827	0.516	0.768294	no
SLC12A7	chr5:1050373-1112057	T3Stat	T0	OK	3.83278	2.72568	0.491779	-0.405609	0.4644	0.73353	no
SMARCA5	chr4:143513462-143557489	T3Stat	T0	OK	31.516	22.4142	0.491673	-1.28422	0.0454	0.336956	no
[truncated: 14,361 more rows]
