# Supplementary material for: Cell spinpods are a simple inexpensive suspension culture device to deliver fluid shear stress to renal proximal tubular cells
Source: Sci Rep. 2021 Oct 29;11:21296. doi: 10.1038/s41598-021-00304-8 (PMC8556299; doi:10.1038/s41598-021-00304-8)
Supplement: Supplementary file 4 — Supplementary Information 2. [file 41598_2021_304_MOESM4_ESM.xlsx]

## Sheet: Legend
Differentially expressed genes and their significance based on the FDR q-value in RPTEC/TERT1 cells, rotation versus static conditions at 3-, 24-, and 72-hours time points. FPKM (fragments per kilobase of exon model per million reads mapped) is a normalized estimation of gene expression based on RNA-seq data. q-values are FDR adjusted p-values.

## Sheet: T3RotationvsT0
gene	locus	sample_1	sample_2	status	FPKM_1	FPKM_2	log2(fold_change FPKM1/FPKM2)	test_stat	p_value	q_value	significant
EGR4	chr2:73290928-73293701	T3Spin	T0	OK	2.98601	0.0543746	5.77914	-2.6695	0.08005	0.634076	no
C11orf96	chr11:43942555-43943883	T3Spin	T0	OK	12.501	0.289367	5.433	-2.99867	0.2517	0.760827	no
PTX3	chr3:157259742-157503626	T3Spin	T0	OK	76.9482	3.00338	4.67923	-2.95372	0.0094	0.243472	no
ATP6V0A1	chr17:42458843-42522579	T3Spin	T0	OK	259.928	11.043	4.55691	-10.3392	5e-05	0.00623986	yes
CYP1A1	chr15:74719541-74725536	T3Spin	T0	OK	11.6184	0.62305	4.22092	-2.47025	0.19275	0.760827	no
NR4A1	chr12:52022831-52059507	T3Spin	T0	OK	11.6433	0.631581	4.20439	-3.3574	0.00825	0.224435	no
C2CD4A	chr15:62066976-62070917	T3Spin	T0	OK	43.0327	2.36156	4.18762	-3.81315	5e-05	0.00623986	yes
CXCL8	chr4:73740505-73743716	T3Spin	T0	OK	917.126	52.2894	4.13253	-7.00667	5e-05	0.00623986	yes
GEM	chr8:94249256-94262319	T3Spin	T0	OK	64.0829	4.07222	3.97605	-4.4321	5e-05	0.00623986	yes
NEUROG2	chr4:112513515-112516172	T3Spin	T0	OK	1.63549	0.104716	3.96517	-1.87549	0.25505	0.76165	no
ZNF474	chr5:122129512-122153571	T3Spin	T0	OK	5.31924	0.352742	3.91454	-2.28806	0.0004	0.030769	yes
CSF2	chr5:132073791-132076170	T3Spin	T0	OK	72.7944	4.83322	3.91277	-2.96771	0.0004	0.030769	yes
CD69	chr12:9752485-9760901	T3Spin	T0	OK	16.9415	1.16099	3.86714	-2.96768	0.00045	0.0333224	yes
HMOX1	chr22:35381066-35394214	T3Spin	T0	OK	731.246	53.7807	3.7652	-7.14727	5e-05	0.00623986	yes
EGR2	chr10:62811995-62819167	T3Spin	T0	OK	10.5773	0.799411	3.72589	-2.69225	0.0001	0.0111538	yes
CXCL2	chr4:74097036-74099280	T3Spin	T0	OK	184.231	13.9827	3.71981	-4.67653	5e-05	0.00623986	yes
EGR3	chr8:22687660-22693302	T3Spin	T0	OK	18.9965	1.55771	3.60823	-3.51989	0.03095	0.456474	no
TNFAIP3	chr6:137823669-137883314	T3Spin	T0	OK	183.962	15.6127	3.55861	-6.45883	5e-05	0.00623986	yes
CCL2	chr17:34255276-34257201	T3Spin	T0	OK	519.743	49.2632	3.39922	-5.7486	5e-05	0.00623986	yes
NFATC2	chr20:51386956-51562831	T3Spin	T0	OK	11.1596	1.08655	3.36045	-2.87394	0.0002	0.0190866	yes
CXCL3	chr4:74036590-74038773	T3Spin	T0	OK	78.4103	8.49974	3.20555	-3.23272	5e-05	0.00623986	yes
INSIG1	chr7:155297775-155310235	T3Spin	T0	OK	366.467	40.4916	3.17799	-6.73209	5e-05	0.00623986	yes
PTGS2	chr1:186671811-186680427	T3Spin	T0	OK	1.58203	0.185339	3.09354	-1.42831	0.227	0.760827	no
IL6	chr7:22725394-22732002	T3Spin	T0	OK	879.544	103.263	3.09043	-5.63521	5e-05	0.00623986	yes
IFNGR2	chr21:33402895-33480009	T3Spin	T0	OK	9.96219	1.28875	2.95049	-2.00324	0.0034	0.133062	no
SCGB1B2P	chr19:34576732-34577691	T3Spin	T0	OK	0.953275	0.124553	2.93613	-1.05104	0.09845	0.686598	no
MFSD2A	chr1:39955111-39969968	T3Spin	T0	OK	10.0584	1.34745	2.9001	-1.73468	0.013	0.297815	no
ULK4P1,ULK4P3	chr15:30103546-30131745	T3Spin	T0	OK	0.597932	0.0805375	2.89225	-1.0044	0.2466	0.760827	no
ICAM1	chr19:10270840-10286615	T3Spin	T0	OK	95.1727	13.0005	2.87198	-5.15403	5e-05	0.00623986	yes
IRAK2	chr3:10164878-10243743	T3Spin	T0	OK	60.1863	8.23744	2.86917	-4.32992	5e-05	0.00623986	yes
GPR15	chr3:98531898-98533150	T3Spin	T0	OK	0.708073	0.0978901	2.85466	-1.22796	0.2238	0.760827	no
JAG1	chr20:10637683-10674046	T3Spin	T0	OK	92.4236	13.0013	2.8296	-6.08839	5e-05	0.00623986	yes
PDK4	chr7:95583496-95596613	T3Spin	T0	OK	10.9893	1.64493	2.74	-2.56392	0.0003	0.0252538	yes
F3	chr1:94529175-94541857	T3Spin	T0	OK	94.1012	14.7895	2.66964	-4.9416	5e-05	0.00623986	yes
ZFP36	chr19:39406846-39409412	T3Spin	T0	OK	221.448	35.6243	2.63603	-4.76327	5e-05	0.00623986	yes
CEBPB	chr20:50184602-50192691	T3Spin	T0	OK	190.379	31.6389	2.5891	-2.75528	0.0005	0.0355498	yes
BIRC3	chr11:102317449-102339403	T3Spin	T0	OK	50.3087	8.46468	2.57128	-6.13842	5e-05	0.00623986	yes
RAB38	chr11:88113246-88175467	T3Spin	T0	OK	14.1046	2.38338	2.56508	-1.81546	0.0098	0.250201	no
NFKBID	chr19:35888240-35900650	T3Spin	T0	OK	19.982	3.40568	2.55269	-2.06738	0.00935	0.242882	no
NFKBIA	chr14:35401509-35404754	T3Spin	T0	OK	301.25	51.4501	2.54972	-5.14331	5e-05	0.00623986	yes
NRARP	chr9:137299630-137302251	T3Spin	T0	OK	7.50887	1.28651	2.54513	-1.71881	0.0064	0.19228	no
KDM6B	chr17:7839916-7854800	T3Spin	T0	OK	27.6502	4.74547	2.54267	-3.94702	5e-05	0.00623986	yes
EFNA1	chr1:155127872-155134910	T3Spin	T0	OK	119.057	20.4653	2.54041	-4.13227	5e-05	0.00623986	yes
CCL20	chr2:227813841-227817564	T3Spin	T0	OK	22.6014	3.91692	2.52862	-1.15038	0.01425	0.312742	no
DTX4	chr11:59171429-59213021	T3Spin	T0	OK	5.8552	1.06688	2.45633	-2.14225	0.0254	0.416243	no
VCAM1	chr1:100719639-100739046	T3Spin	T0	OK	7.82264	1.43756	2.44404	-1.6435	0.01195	0.283213	no
SLC30A2	chr1:26038021-26046138	T3Spin	T0	OK	1.36158	0.2537	2.42409	-1.23374	0.34305	0.791021	no
HES4	chr1:998961-1000172	T3Spin	T0	OK	220.044	42.7064	2.36527	-2.66767	0.0004	0.030769	yes
CXCL1	chr4:73869391-73871302	T3Spin	T0	OK	615.654	119.51	2.36499	-4.79544	5e-05	0.00623986	yes
DUSP5	chr10:110497866-110511544	T3Spin	T0	OK	187.482	36.4429	2.36304	-4.91183	5e-05	0.00623986	yes
IGFBP1	chr7:45888359-45893668	T3Spin	T0	OK	53.97	10.5028	2.36139	-2.85629	0.00025	0.0219778	yes
NR4A3	chr9:99821854-99866891	T3Spin	T0	OK	1.5938	0.312606	2.35005	-0.93522	0.2503	0.760827	no
NEDD4L	chr18:58044377-58401540	T3Spin	T0	OK	42.5333	8.38347	2.34297	-5.13795	5e-05	0.00623986	yes
TIPARP	chr3:156673170-156706768	T3Spin	T0	OK	125.29	25.0214	2.32404	-5.20755	5e-05	0.00623986	yes
SOD2	chr6:159679115-159693321	T3Spin	T0	OK	291.638	58.4369	2.31923	-4.55648	5e-05	0.00623986	yes
FAM134B	chr5:16473037-16629969	T3Spin	T0	OK	36.7971	7.4359	2.30701	-4.00798	5e-05	0.00623986	yes
NOV	chr8:119416311-119424438	T3Spin	T0	OK	39.8357	8.1592	2.28756	-3.36907	5e-05	0.00623986	yes
TMEM88	chr17:7855065-7856099	T3Spin	T0	OK	12.2774	2.51717	2.28613	-1.16987	0.03825	0.509791	no
LACC1	chr13:43836352-43893932	T3Spin	T0	OK	24.3918	5.0145	2.28222	-4.00078	5e-05	0.00623986	yes
BMP2	chr20:6768097-6780263	T3Spin	T0	OK	41.0071	8.50261	2.2699	-3.85683	5e-05	0.00623986	yes
PREX1	chr20:48624254-48827883	T3Spin	T0	OK	5.36691	1.14651	2.22685	-1.35174	0.0412	0.530487	no
HK2	chr2:74832654-74893354	T3Spin	T0	OK	30.2446	6.51241	2.21541	-4.20531	5e-05	0.00623986	yes
MAFF	chr22:38201931-38216510	T3Spin	T0	OK	91.7364	19.7872	2.21292	-3.93353	5e-05	0.00623986	yes
ATP6V0D2	chr8:86098909-86154225	T3Spin	T0	OK	2.12599	0.462094	2.20188	-0.732743	0.2895	0.77147	no
PIM3	chr22:49960494-49964072	T3Spin	T0	OK	80.0368	18.0162	2.15137	-2.64706	5e-05	0.00623986	yes
HS3ST1	chr4:11398363-11428913	T3Spin	T0	OK	20.5901	4.65479	2.14516	-1.89627	0.0028	0.117574	no
JUN	chr1:58780790-58784113	T3Spin	T0	OK	292.564	66.1882	2.14411	-4.54905	5e-05	0.00623986	yes
STC2	chr5:173314722-173329503	T3Spin	T0	OK	54.8381	12.9437	2.08293	-4.38022	5e-05	0.00623986	yes
SGMS2	chr4:107824564-107953457	T3Spin	T0	OK	36.9218	8.73596	2.07943	-4.63109	5e-05	0.00623986	yes
CD83	chr6:14117255-14136917	T3Spin	T0	OK	31.1917	7.42592	2.07052	-2.80282	0.00035	0.0281356	yes
KLF5	chr13:73054975-73077542	T3Spin	T0	OK	96.1921	23.0524	2.061	-4.76953	5e-05	0.00623986	yes
HSD17B2	chr16:82035252-82098534	T3Spin	T0	OK	29.5374	7.09751	2.05716	-1.82978	0.0028	0.117574	no
HEY1	chr8:79764009-79767863	T3Spin	T0	OK	9.60346	2.3126	2.05404	-1.1812	0.0357	0.494261	no
SPG20-AS1	chr13:36301637-36370180	T3Spin	T0	OK	0.650601	0.156893	2.05199	-0.175836	0.2565	0.761817	no
FAM102A	chr9:127940581-127980533	T3Spin	T0	OK	32.6182	7.91369	2.04325	-3.07362	5e-05	0.00623986	yes
TBC1D8	chr2:101002228-101151384	T3Spin	T0	OK	20.1011	4.87955	2.04246	-1.78206	0.00585	0.182516	no
CXCR4	chr2:136114348-136118155	T3Spin	T0	OK	9.83854	2.39313	2.03954	-1.15006	0.0316	0.463761	no
AREG	chr4:74445097-74455009	T3Spin	T0	OK	13.0185	3.16709	2.03934	-1.43596	0.03015	0.451769	no
RIPK4	chr21:41739368-41767089	T3Spin	T0	OK	257.473	62.8102	2.03535	-4.13474	5e-05	0.00623986	yes
SMAD3	chr15:67065856-67195195	T3Spin	T0	OK	48.6898	11.9968	2.02097	-4.31634	5e-05	0.00623986	yes
OSGIN1	chr16:83953221-83966332	T3Spin	T0	OK	27.1619	6.7088	2.01746	-2.00605	0.00365	0.138004	no
MAP3K8	chr10:30434020-30461833	T3Spin	T0	OK	9.23229	2.29783	2.00642	-2.00186	0.01575	0.327108	no
ATF3	chr1:212565333-212620777	T3Spin	T0	OK	438.694	110.237	1.9926	-3.9532	5e-05	0.00623986	yes
ZNF295-AS1	chr21:41986830-42024920	T3Spin	T0	OK	10.4533	2.678	1.96473	-0.769926	0.3161	0.78084	no
PXK	chr3:58332889-58426127	T3Spin	T0	OK	22.675	5.86058	1.95199	-2.86434	0.00035	0.0281356	yes
CEBPD	chr8:47736913-47738164	T3Spin	T0	OK	264.881	68.5282	1.95057	-3.28678	5e-05	0.00623986	yes
NAB2	chr12:57088893-57111413	T3Spin	T0	OK	27.0044	7.01207	1.94528	-1.21816	0.0437	0.544055	no
TXNRD1	chr12:104215778-104350307	T3Spin	T0	OK	214.419	55.9043	1.9394	-4.16805	5e-05	0.00623986	yes
LRRC66	chr4:51993699-52017620	T3Spin	T0	OK	0.843056	0.219884	1.93889	-0.924525	0.324	0.784865	no
DDIT3	chr12:57487952-57520517	T3Spin	T0	OK	84.5672	22.1699	1.9315	-1.35221	0.0262	0.420472	no
CCNA1	chr13:36431829-36442882	T3Spin	T0	OK	3.56373	0.938089	1.92559	-1.14625	0.1869	0.760827	no
MAFG	chr17:81918268-81927711	T3Spin	T0	OK	52.2393	13.7991	1.92056	-3.89257	5e-05	0.00623986	yes
ETS1	chr11:128458760-128587558	T3Spin	T0	OK	134.777	35.6904	1.91697	-4.32057	5e-05	0.00623986	yes
TNFAIP2	chr14:103126326-103137439	T3Spin	T0	OK	221.042	58.6064	1.91519	-3.88708	5e-05	0.00623986	yes
LINC00673	chr17:72403321-72592804	T3Spin	T0	OK	90.2238	24.0526	1.90732	-3.68891	5e-05	0.00623986	yes
HSPA6	chr1:161524539-161526897	T3Spin	T0	OK	2.53979	0.678299	1.90472	-0.986181	0.074	0.612525	no
SLC15A4	chr12:128793193-128823996	T3Spin	T0	OK	93.9446	25.3594	1.88929	-3.91309	5e-05	0.00623986	yes
PTHLH	chr12:27958083-27971983	T3Spin	T0	OK	155.316	41.9706	1.88776	-3.71988	5e-05	0.00623986	yes
NOCT	chr4:139015758-139045939	T3Spin	T0	OK	42.3081	11.4337	1.88764	-2.58124	0.00025	0.0219778	yes
SLC7A11	chr4:138027422-138242349	T3Spin	T0	OK	33.2156	8.99858	1.88409	-4.8335	5e-05	0.00623986	yes
TRAF1	chr9:120902392-120929173	T3Spin	T0	OK	17.681	4.80777	1.87876	-2.62075	0.0006	0.0399537	yes
KLHL21	chr1:6590723-6602898	T3Spin	T0	OK	55.1382	14.9967	1.8784	-3.54833	5e-05	0.00623986	yes
SLC7A5	chr16:87830022-87869494	T3Spin	T0	OK	47.4361	13.0174	1.86555	-3.37889	5e-05	0.00623986	yes
FBN2	chr5:128257908-128538042	T3Spin	T0	OK	2.58497	0.711503	1.86121	-1.59146	0.01195	0.283213	no
S100A3	chr1:153543618-153551769	T3Spin	T0	OK	7.24612	1.99965	1.85746	-0.727698	0.3078	0.778773	no
FOXC2-AS1	chr16:86565144-86568931	T3Spin	T0	OK	3.28401	0.913507	1.84597	-0.250346	0.375	0.791752	no
LURAP1L	chr9:12693385-12823060	T3Spin	T0	OK	41.7216	11.691	1.8354	-3.27773	5e-05	0.00623986	yes
CFAP45	chr1:159872363-159900116	T3Spin	T0	OK	1.14686	0.323643	1.82521	-0.877376	0.32225	0.783874	no
TSPYL2	chrX:53082359-53088546	T3Spin	T0	OK	9.14196	2.60797	1.80957	-1.58557	0.0074	0.208626	no
CLK1	chr2:200853008-200864744	T3Spin	T0	OK	51.8519	14.899	1.79918	-2.50116	5e-05	0.00623986	yes
NR4A2	chr2:156324431-156332775	T3Spin	T0	OK	2.6565	0.767959	1.79042	-1.1233	0.0555	0.553119	no
SLC7A2	chr8:17497087-17570568	T3Spin	T0	OK	8.35121	2.42263	1.78541	-2.71234	0.0001	0.0111538	yes
HCST	chr19:35902479-35904271	T3Spin	T0	OK	1.80789	0.524909	1.78417	-0.875275	0.55915	0.845715	no
ROR1	chr1:63774018-64181496	T3Spin	T0	OK	27.1825	7.93631	1.77614	-3.32536	5e-05	0.00623986	yes
ADAMTS15	chr11:130448973-130476644	T3Spin	T0	OK	8.27648	2.41697	1.77582	-1.61926	0.01875	0.35635	no
FOSB	chr19:45467994-45475179	T3Spin	T0	OK	263.755	79.197	1.73568	-3.32611	5e-05	0.00623986	yes
SNAI2	chr8:48917680-48921440	T3Spin	T0	OK	62.9092	19.151	1.71585	-3.44634	5e-05	0.00623986	yes
FBXO30	chr6:145625303-145964097	T3Spin	T0	OK	27.3162	8.33045	1.71329	-3.22968	0.0002	0.0190866	yes
PPP1R15A	chr19:48872391-48876062	T3Spin	T0	OK	320.915	97.9366	1.71227	-3.47598	5e-05	0.00623986	yes
ABL2	chr1:179099326-179229684	T3Spin	T0	OK	26.2352	8.01959	1.7099	-3.76657	5e-05	0.00623986	yes
CYP1B1	chr2:38067602-38076181	T3Spin	T0	OK	56.8551	17.3968	1.70846	-4.18786	5e-05	0.00623986	yes
CFAP126	chr1:161314375-161367883	T3Spin	T0	OK	0.926959	0.284395	1.70461	-0.231788	0.3734	0.791051	no
IL1R1	chr2:102070375-102179874	T3Spin	T0	OK	31.238	9.59754	1.70257	-3.64681	5e-05	0.00623986	yes
CDKL5	chrX:18425604-18672103	T3Spin	T0	OK	1.14675	0.354029	1.69561	-0.830221	0.13605	0.732413	no
RDH10	chr8:73294601-73356461	T3Spin	T0	OK	26.1368	8.11795	1.68689	-2.3424	0.0002	0.0190866	yes
IER3	chr6:30743198-30744550	T3Spin	T0	OK	139.285	43.3763	1.68306	-2.87561	5e-05	0.00623986	yes
TGM5	chr15:43232594-43266857	T3Spin	T0	OK	2.80712	0.881302	1.67138	-1.00856	0.2288	0.760827	no
MTSS1	chr8:124550769-124728507	T3Spin	T0	OK	19.8619	6.23572	1.67138	-2.99804	5e-05	0.00623986	yes
NGF	chr1:115285915-115338236	T3Spin	T0	OK	3.16714	1.00279	1.65916	-0.785286	0.3695	0.791021	no
MIR155,MIR155HG	chr21:25562144-25575168	T3Spin	T0	OK	6.57056	2.086	1.65528	-0.880505	0.0589	0.564516	no
NCOA7	chr6:125781160-125932030	T3Spin	T0	OK	23.4865	7.47989	1.65074	-2.96928	5e-05	0.00623986	yes
GPER1	chr7:996986-1138257	T3Spin	T0	OK	4.28297	1.36843	1.64608	-0.78751	0.28745	0.771324	no
PDGFRA	chr4:54229096-54298245	T3Spin	T0	OK	3.39642	1.08565	1.64545	-1.41147	0.0047	0.160069	no
PTGER4	chr5:40679929-40693736	T3Spin	T0	OK	11.977	3.84119	1.64065	-1.84222	0.00385	0.141373	no
TBC1D10A	chr22:30291989-30326966	T3Spin	T0	OK	32.3615	10.4324	1.6332	-1.87858	0.00195	0.0913378	no
C3orf52	chr3:112086334-112118226	T3Spin	T0	OK	23.6612	7.63376	1.63206	-1.93778	0.00545	0.174302	no
TSC22D3	chrX:107713221-107775787	T3Spin	T0	OK	227.283	73.3735	1.63116	-3.59896	5e-05	0.00623986	yes
JARID2	chr6:15245974-15522042	T3Spin	T0	OK	17.5795	5.69537	1.62603	-2.73591	5e-05	0.00623986	yes
KRT3	chr12:52789684-52796108	T3Spin	T0	OK	0.658063	0.213438	1.62441	-0.747404	0.3228	0.783874	no
DKK1	chr10:52314280-52317657	T3Spin	T0	OK	6.48077	2.11016	1.61881	-1.10962	0.0832	0.643043	no
PLK3	chr1:44800363-44807285	T3Spin	T0	OK	31.7073	10.3487	1.61537	-1.93532	0.00445	0.154804	no
PPAP2B	chr1:56494746-56579584	T3Spin	T0	OK	5.44962	1.78569	1.60967	-0.973734	0.0908	0.665196	no
PGAM2	chr7:44062726-44065587	T3Spin	T0	OK	0.85092	0.279266	1.60738	-0.697576	0.34395	0.791021	no
IL11	chr19:55364381-55370463	T3Spin	T0	OK	27.8388	9.14206	1.60651	-1.95681	0.0026	0.111806	no
GNRH1	chr8:25419257-25425040	T3Spin	T0	OK	1.67629	0.551941	1.60269	-0.896591	0.1315	0.723568	no
RRAD	chr16:66921678-66925536	T3Spin	T0	OK	4.43314	1.46221	1.60018	-0.887698	0.25215	0.760827	no
PINLYP	chr19:43576799-43582104	T3Spin	T0	OK	2.90794	0.960064	1.5988	-0.774334	0.43085	0.801363	no
HNRNPU-AS1	chr1:244835336-244846941	T3Spin	T0	OK	5.08368	1.68422	1.59379	-1.04296	0.09765	0.684959	no
TNIP1	chr5:151029942-151087660	T3Spin	T0	OK	281.012	93.881	1.58172	-3.09372	5e-05	0.00623986	yes
SERTAD2	chr2:64631620-64653912	T3Spin	T0	OK	32.3597	10.819	1.58063	-3.5414	5e-05	0.00623986	yes
HSPA1B	chr6_GL000251v2_alt:3304987-3307510	T3Spin	T0	OK	0.695453	0.233004	1.5776	-0.783413	0.11455	0.707635	no
NFIL3	chr9:91409044-91424626	T3Spin	T0	OK	52.8272	17.7311	1.575	-2.94322	5e-05	0.00623986	yes
B3GNT2	chr2:62196126-62224731	T3Spin	T0	OK	39.6334	13.3104	1.57416	-3.05063	5e-05	0.00623986	yes
CSF1	chr1:109910610-109930994	T3Spin	T0	OK	90.7105	30.6382	1.56594	-3.29661	5e-05	0.00623986	yes
FBXW7	chr4:152321257-152535241	T3Spin	T0	OK	20.647	6.98672	1.56325	-2.50801	5e-05	0.00623986	yes
AQP3	chr9:33441153-33447633	T3Spin	T0	OK	10.5172	3.57735	1.55579	-1.04344	0.0929	0.672573	no
ZBTB21	chr21:41986830-42024920	T3Spin	T0	OK	12.1552	4.14772	1.55118	-2.92417	5e-05	0.00623986	yes
ISL2	chr15:76336723-76342475	T3Spin	T0	OK	0.959206	0.327904	1.54857	-0.791423	0.3601	0.791021	no
EGR1	chr5:138465491-138469315	T3Spin	T0	OK	248.588	85.1285	1.54604	-3.12066	5e-05	0.00623986	yes
MAFK	chr7:1530731-1556430	T3Spin	T0	OK	36.2916	12.4594	1.5424	-2.08578	0.0035	0.135197	no
RGCC	chr13:41457405-41470877	T3Spin	T0	OK	5.72195	1.96636	1.54098	-0.84423	0.1365	0.732846	no
PHLDA1	chr12:76025446-76031776	T3Spin	T0	OK	118.8	41.0828	1.53193	-3.64891	5e-05	0.00623986	yes
PLA2G4A	chr1:186828899-186988981	T3Spin	T0	OK	4.31736	1.4998	1.52538	-0.999361	0.10395	0.696094	no
IRF1	chr5:132481608-132490773	T3Spin	T0	OK	59.7009	20.7422	1.52518	-3.16847	5e-05	0.00623986	yes
RAB9A	chrX:13689120-13709826	T3Spin	T0	OK	87.4624	30.3894	1.52509	-2.82675	0.0001	0.0111538	yes
CCNL1	chr3:157146501-157160760	T3Spin	T0	OK	52.3972	18.2191	1.52404	-3.11273	5e-05	0.00623986	yes
GCLC	chr6:53497340-53545129	T3Spin	T0	OK	28.2811	9.86284	1.51976	-2.88814	5e-05	0.00623986	yes
LOC652276	chr16:2603383-2630494	T3Spin	T0	OK	0.633014	0.221441	1.51532	-0.703667	0.36675	0.791021	no
PAG1	chr8:80967810-81112068	T3Spin	T0	OK	6.9108	2.42719	1.50957	-2.67005	0.0004	0.030769	yes
HBP1	chr7:107168960-107578523	T3Spin	T0	OK	50.1592	17.6386	1.50778	-2.39976	0.00335	0.131974	no
HSPA1B	chr6_GL000250v2_alt:3160359-3162873	T3Spin	T0	OK	7.92247	2.79028	1.50554	-0.972897	0.10365	0.695464	no
CDKN2B	chr9:21994790-22121094	T3Spin	T0	OK	42.7273	15.0711	1.50337	-3.21438	5e-05	0.00623986	yes
NFKB1	chr4:102501328-102617302	T3Spin	T0	OK	46.2094	16.4338	1.49152	-3.10039	5e-05	0.00623986	yes
ZNF267	chr16:31873757-31917308	T3Spin	T0	OK	13.6605	4.87901	1.48535	-1.98142	0.00105	0.0604461	no
SMIM3	chr5:150777945-150796736	T3Spin	T0	OK	124.286	44.64	1.47726	-3.15294	5e-05	0.00623986	yes
RAP1GAP	chr1:21596214-21669363	T3Spin	T0	OK	0.994496	0.358878	1.47047	-0.72124	0.3047	0.778465	no
FAM107B	chr10:14518556-14774897	T3Spin	T0	OK	52.4554	18.9461	1.46919	-3.26592	5e-05	0.00623986	yes
ADORA2B	chr17:15944916-15975896	T3Spin	T0	OK	25.7389	9.33937	1.46255	-1.57607	0.011	0.269281	no
MAP2K3	chr17:21284655-21315239	T3Spin	T0	OK	42.4139	15.4093	1.46074	-2.22577	0.0003	0.0252538	yes
FGFBP1	chr4:15935569-15938740	T3Spin	T0	OK	1.83587	0.671343	1.45135	-0.700687	0.3665	0.791021	no
IER5	chr1:181088501-181090843	T3Spin	T0	OK	85.2526	31.2263	1.44898	-2.6018	5e-05	0.00623986	yes
KIAA1217	chr10:23694745-24547848	T3Spin	T0	OK	26.7265	9.83591	1.44214	-3.06233	5e-05	0.00623986	yes
BTG1,C12orf79	chr12:91984975-92145897	T3Spin	T0	OK	54.6099	20.101	1.44189	-3.58191	5e-05	0.00623986	yes
MBP	chr18:76978832-77132818	T3Spin	T0	OK	20.949	7.72367	1.43952	-2.38024	0.001	0.0587039	no
SGPP2	chr2:222424602-222558898	T3Spin	T0	OK	38.7145	14.331	1.43373	-1.47872	0.00955	0.24593	no
SAT1	chrX:23783157-23786223	T3Spin	T0	OK	990.289	368.309	1.42693	-2.93003	5e-05	0.00623986	yes
LIF	chr22:30240446-30246851	T3Spin	T0	OK	41.2765	15.4116	1.4213	-2.6105	5e-05	0.00623986	yes
PMAIP1	chr18:59899959-59904306	T3Spin	T0	OK	87.4491	32.7755	1.41582	-3.50644	5e-05	0.00623986	yes
F2RL1	chr5:76819007-76835315	T3Spin	T0	OK	136.186	51.1962	1.41147	-3.26983	5e-05	0.00623986	yes
PRSS2	chr7:142770942-142774564	T3Spin	T0	OK	3.58279	1.34711	1.41121	-0.713033	0.36685	0.791021	no
HDAC9	chr7:18086948-18997369	T3Spin	T0	OK	21.7023	8.16043	1.41113	-2.69962	0.0006	0.0399537	yes
BDKRB2	chr14:96204797-96244329	T3Spin	T0	OK	6.83299	2.57292	1.40911	-1.25654	0.05025	0.550523	no
N4BP2L1	chr13:32400722-32428178	T3Spin	T0	OK	4.31326	1.62462	1.40868	-0.960767	0.14235	0.736904	no
PRG2	chr11:57386786-57390657	T3Spin	T0	OK	0.610818	0.230867	1.40368	-0.614442	0.40305	0.794722	no
CITED4	chr1:40861055-40862346	T3Spin	T0	OK	338.403	128.097	1.40151	-2.69098	5e-05	0.00623986	yes
PRH1,PRH1-PRR4,PRR4	chr12_KI270904v1_alt:44554-370959	T3Spin	T0	OK	1.15749	0.440088	1.39514	-0.261976	0.3416	0.791021	no
RAB40B	chr17:82657066-82698722	T3Spin	T0	OK	20.2333	7.70309	1.39322	-1.23946	0.0529	0.553119	no
CLK4	chr5:178602663-178627053	T3Spin	T0	OK	12.2393	4.67103	1.38971	-1.48423	0.02605	0.420472	no
PI3	chr20:45174898-45176544	T3Spin	T0	OK	1.52116	0.580765	1.38915	-0.652582	0.36135	0.791021	no
PTPRE	chr10:127907060-128085900	T3Spin	T0	OK	17.7777	6.80093	1.38626	-2.60717	0.0001	0.0111538	yes
ARL5B	chr10:18659383-18678011	T3Spin	T0	OK	12.1638	4.65559	1.38556	-1.93674	0.00525	0.171596	no
FOSL1	chr11:65892135-65900526	T3Spin	T0	OK	169.233	64.9794	1.38096	-2.84825	5e-05	0.00623986	yes
CRY1	chr12:106991364-107093857	T3Spin	T0	OK	25.3589	9.74319	1.38002	-2.27317	0.001	0.0587039	no
NDRG1	chr8:133237170-133297304	T3Spin	T0	OK	51.3959	19.831	1.37389	-2.68576	5e-05	0.00623986	yes
GADD45A	chr1:67685176-67688338	T3Spin	T0	OK	188.959	72.9907	1.37229	-3.00828	5e-05	0.00623986	yes
PPP1R14C	chr6:150143051-150250392	T3Spin	T0	OK	72.1795	27.8955	1.37156	-2.89322	5e-05	0.00623986	yes
MTHFD2L	chr4:74158111-74303097	T3Spin	T0	OK	2.11437	0.818022	1.37002	-0.707428	0.3075	0.778773	no
BCL2L11	chr2:111120913-111168445	T3Spin	T0	OK	20.9303	8.10561	1.3686	-1.33555	0.01365	0.307185	no
ZC3H12A	chr1:37474517-37484377	T3Spin	T0	OK	48.5498	18.8128	1.36775	-2.33191	0.0002	0.0190866	yes
FNIP2	chr4:158769029-159035181	T3Spin	T0	OK	19.7335	7.64733	1.36762	-2.67739	5e-05	0.00623986	yes
TGFBR3	chr1:91680342-91906002	T3Spin	T0	OK	3.53584	1.37068	1.36716	-1.30403	0.01855	0.354436	no
ZSCAN12P1	chr6:28090806-28095715	T3Spin	T0	OK	0.96788	0.375343	1.36662	-0.692782	0.3191	0.782141	no
LINC01534	chr19:36685438-36687449	T3Spin	T0	OK	0.763225	0.296223	1.36542	-0.550818	0.4859	0.805855	no
LGALS3	chr14:55129216-55145430	T3Spin	T0	OK	231.524	90.17	1.36044	-2.7741	5e-05	0.00623986	yes
ZC3H12C	chr11:110093360-110171841	T3Spin	T0	OK	10.8708	4.23429	1.36027	-2.82315	5e-05	0.00623986	yes
TACC2	chr10:121989173-122254545	T3Spin	T0	OK	15.5473	6.06742	1.35751	-1.87667	0.0058	0.18191	no
AKR1B10	chr7:134527591-134541414	T3Spin	T0	OK	1.50943	0.589798	1.35571	-0.684029	0.20495	0.760827	no
HIVEP2	chr6:142751466-142945201	T3Spin	T0	OK	12.5889	4.92015	1.35538	-2.73224	5e-05	0.00623986	yes
PNRC1	chr6:89080709-89085160	T3Spin	T0	OK	146.571	57.5296	1.34922	-3.27232	5e-05	0.00623986	yes
ARHGAP42	chr11:100687675-100990925	T3Spin	T0	OK	5.63612	2.21406	1.34801	-1.53911	0.0562	0.553119	no
SLC35G2	chr3:136819018-136862063	T3Spin	T0	OK	28.3404	11.1706	1.34316	-1.53928	0.01815	0.349789	no
CREB5	chr7:28299320-28825894	T3Spin	T0	OK	12.3899	4.89213	1.34062	-2.60657	5e-05	0.00623986	yes
DOCK9	chr13:98793486-99086406	T3Spin	T0	OK	16.4769	6.50675	1.34043	-2.65791	5e-05	0.00623986	yes
RASGRP3	chr2:33436348-33564731	T3Spin	T0	OK	5.07816	2.0107	1.33661	-1.21762	0.02185	0.388382	no
KIAA0040	chr1:175156986-175193093	T3Spin	T0	OK	7.36672	2.91834	1.33587	-1.60411	0.01385	0.308573	no
NR0B1	chrX:30304421-30309378	T3Spin	T0	OK	1.08386	0.430362	1.33255	-0.600963	0.4052	0.795771	no
C9orf47,S1PR3	chr9:88990862-89005154	T3Spin	T0	OK	8.76102	3.47992	1.33205	-1.45837	0.0247	0.412344	no
FAM131C	chr1:16057768-16073632	T3Spin	T0	OK	0.66473	0.264046	1.33198	-0.621454	0.4061	0.796052	no
ARNTL	chr11:13277726-13387265	T3Spin	T0	OK	14.8533	5.9013	1.33168	-1.68973	0.02235	0.391037	no
NR3C1	chr5:143277930-143435512	T3Spin	T0	OK	25.6475	10.2187	1.32761	-3.08295	5e-05	0.00623986	yes
SCML1	chrX:17737448-17754988	T3Spin	T0	OK	13.5495	5.41079	1.32433	-1.87433	0.025	0.413485	no
PTCH1	chr9:95442981-95516965	T3Spin	T0	OK	1.63498	0.654346	1.32114	-0.704372	0.15975	0.757613	no
SASH1	chr6:148342592-148552048	T3Spin	T0	OK	11.3983	4.56434	1.32033	-2.36118	0.00015	0.0156544	yes
ZIC2	chr13:99981771-99986765	T3Spin	T0	OK	4.86773	1.96228	1.31072	-0.86794	0.15465	0.747126	no
CCDC85B	chr11:65890403-65891635	T3Spin	T0	OK	264.007	106.649	1.30771	-2.44304	5e-05	0.00623986	yes
LPCAT1	chr5:1461426-1523961	T3Spin	T0	OK	1.24195	0.501856	1.30726	-0.703773	0.4359	0.802877	no
C10orf128	chr10:49154723-49188400	T3Spin	T0	OK	1.26102	0.509647	1.30702	-0.484032	0.44605	0.803003	no
CHST2	chr3:143119775-143124014	T3Spin	T0	OK	11.0738	4.48111	1.30522	-1.41898	0.0255	0.417169	no
NAB1	chr2:190649121-190692766	T3Spin	T0	OK	16.0934	6.52096	1.30331	-2.43423	0.0001	0.0111538	yes
SYNJ2	chr6:157981855-158099175	T3Spin	T0	OK	35.7174	14.4793	1.30263	-2.91981	5e-05	0.00623986	yes
NPIPB5	chr16:22513522-22536520	T3Spin	T0	OK	3.7507	1.52618	1.29724	-0.816631	0.15085	0.744312	no
RELB	chr19:45001448-45038198	T3Spin	T0	OK	80.4745	32.9118	1.28993	-2.45134	0.0001	0.0111538	yes
RND3	chr2:150468192-150487695	T3Spin	T0	OK	86.3109	35.3774	1.28671	-3.02228	5e-05	0.00623986	yes
RPGR	chrX:38269169-38327535	T3Spin	T0	OK	3.33779	1.36981	1.28492	-0.891838	0.1582	0.755482	no
GPR146	chr7:996986-1138257	T3Spin	T0	OK	1.60617	0.660002	1.28308	-0.383091	0.62165	0.881173	no
CPEB2	chr4:15002673-15446167	T3Spin	T0	OK	16.6936	6.86186	1.28262	-2.65666	0.00045	0.0333224	yes
KLF4	chr9:107484851-107489766	T3Spin	T0	OK	40.6018	16.7956	1.27346	-2.24402	0.0003	0.0252538	yes
CX3CL1	chr16:57372460-57385048	T3Spin	T0	OK	59.2346	24.5516	1.27062	-2.59924	5e-05	0.00623986	yes
MOB3C	chr1:46607714-46616891	T3Spin	T0	OK	7.56995	3.15075	1.26459	-1.09456	0.05815	0.56064	no
FCER1G	chr1:161215296-161219248	T3Spin	T0	OK	1.36484	0.568503	1.26349	-0.575121	0.43765	0.803003	no
CYLD	chr16:50742049-50801935	T3Spin	T0	OK	12.1806	5.07556	1.26294	-2.66577	5e-05	0.00623986	yes
PPIF	chr10:79347463-79355333	T3Spin	T0	OK	58.662	24.454	1.26236	-2.40562	5e-05	0.00623986	yes
DUSP10	chr1:221701419-221742176	T3Spin	T0	OK	56.1057	23.3942	1.262	-2.33175	0.00025	0.0219778	yes
DUSP6	chr12:89347824-89352859	T3Spin	T0	OK	27.8914	11.6346	1.2614	-2.1841	0.00105	0.0604461	no
GCLM	chr1:93885199-93909598	T3Spin	T0	OK	33.7251	14.0684	1.26136	-3.03367	5e-05	0.00623986	yes
NFKB2	chr10:102394109-102402529	T3Spin	T0	OK	67.9626	28.3935	1.25918	-2.43836	5e-05	0.00623986	yes
SQSTM1	chr5:179797597-179858840	T3Spin	T0	OK	552.711	230.944	1.25898	-1.64681	0.00425	0.151087	no
SNX9	chr6:157823170-157945077	T3Spin	T0	OK	51.2024	21.4076	1.25809	-2.86199	5e-05	0.00623986	yes
HIST1H2AK	chr6:27837879-27838339	T3Spin	T0	OK	0.777801	0.326866	1.2507	-0.544667	0.21245	0.760827	no
GPR183	chr13:99196373-99386499	T3Spin	T0	OK	2.30269	0.967812	1.25052	-0.427245	0.59835	0.868501	no
RICTOR	chr5:38937920-39074408	T3Spin	T0	OK	7.7013	3.24174	1.24833	-2.45481	0.0002	0.0190866	yes
SSTR1	chr14:38207998-38213063	T3Spin	T0	OK	2.36175	0.994207	1.24824	-0.657921	0.26905	0.766674	no
TBX3	chr12:114670253-114684164	T3Spin	T0	OK	5.90168	2.48808	1.24609	-1.16974	0.0654	0.58095	no
LOC344887	chr3:185959968-185980876	T3Spin	T0	OK	3.48175	1.46887	1.2451	-0.675968	0.12595	0.717652	no
NFKBIE	chr6:44258165-44265788	T3Spin	T0	OK	39.6756	16.7524	1.24388	-2.00009	0.0016	0.0793156	no
IRX6	chr16:55324558-55330760	T3Spin	T0	OK	4.1069	1.74568	1.23426	-0.75228	0.1527	0.744312	no
CTH	chr1:70411217-70439851	T3Spin	T0	OK	5.1861	2.2053	1.23368	-0.78057	0.1909	0.760827	no
TLR2	chr4:153684288-153706090	T3Spin	T0	OK	27.4056	11.685	1.22981	-2.42109	0.00085	0.0524882	no
SSH1	chr12:108782689-108857583	T3Spin	T0	OK	28.6787	12.2331	1.22919	-1.92151	0.00125	0.0678039	no
MLF1	chr3:158571163-158606460	T3Spin	T0	OK	13.565	5.79172	1.22783	-1.43496	0.04775	0.54612	no
CASP3	chr4:184627695-184649475	T3Spin	T0	OK	60.5278	25.8644	1.22663	-2.91816	5e-05	0.00623986	yes
SIRT1	chr10:67884668-67918390	T3Spin	T0	OK	19.1664	8.19789	1.22525	-2.33079	0.00035	0.0281356	yes
ITPKB	chr1:226631689-226739175	T3Spin	T0	OK	19.9233	8.53613	1.22281	-2.26339	0.0001	0.0111538	yes
KLF10	chr8:102648776-102655902	T3Spin	T0	OK	78.7054	33.9451	1.21326	-2.71618	0.00015	0.0156544	yes
CHKA	chr11:68052858-68121391	T3Spin	T0	OK	19.8998	8.59897	1.21052	-1.52654	0.01765	0.345754	no
ADAMTS9	chr3:64515654-65011471	T3Spin	T0	OK	8.14439	3.53553	1.20388	-1.82896	0.0082	0.224435	no
CSPP1	chr8:67064367-67196614	T3Spin	T0	OK	11.9131	5.17895	1.20182	-2.04794	0.0013	0.0692531	no
SLC9A3R1	chr17:74748611-74769360	T3Spin	T0	OK	41.4102	18.0031	1.20174	-1.85602	0.00115	0.0635384	no
BCAR3	chr1:93561740-93847150	T3Spin	T0	OK	63.1452	27.502	1.19914	-2.44386	5e-05	0.00623986	yes
SERPINB2	chr18:63887704-63903890	T3Spin	T0	OK	1.25844	0.549734	1.19483	-0.416115	0.4441	0.803003	no
FNIP1	chr5:131641713-131797063	T3Spin	T0	OK	16.0388	7.02036	1.19195	-2.45562	0.0001	0.0111538	yes
PPP4R1L	chr20:58232776-58309439	T3Spin	T0	OK	2.88698	1.26427	1.19125	-0.636809	0.272	0.767001	no
TNFRSF10B	chr8:22987416-23083619	T3Spin	T0	OK	108.042	47.3371	1.19054	-2.55922	5e-05	0.00623986	yes
SLC30A1	chr1:211575038-211578757	T3Spin	T0	OK	27.5412	12.0953	1.18714	-1.67948	0.01135	0.274089	no
CDIPT-AS1	chr16:29863682-29868053	T3Spin	T0	OK	0.679482	0.298544	1.18649	-0.485681	0.6605	0.898763	no
PRR34-AS1	chr22:46050458-46058522	T3Spin	T0	OK	2.22768	0.979033	1.18611	-0.589946	0.34935	0.791021	no
CNKSR3	chr6:154405298-154510619	T3Spin	T0	OK	17.8637	7.85125	1.18604	-1.73171	0.00635	0.191422	no
FZD7	chr2:202034586-202038437	T3Spin	T0	OK	56.3979	24.8298	1.18357	-2.61154	5e-05	0.00623986	yes
SPRY4	chr5:142310426-142325055	T3Spin	T0	OK	13.3803	5.8943	1.18272	-1.68073	0.0113	0.273623	no
CEP152	chr15:48737937-48811146	T3Spin	T0	OK	8.96018	3.97241	1.17351	-1.93716	0.00265	0.11341	no
YBX2	chr17:7288251-7294557	T3Spin	T0	OK	0.805675	0.357823	1.17095	-0.53822	0.4484	0.803003	no
MYADM	chr19:53865583-53876435	T3Spin	T0	OK	460.688	204.611	1.1709	-2.21189	0.0004	0.030769	yes
THEMIS2	chr1:27872542-27886685	T3Spin	T0	OK	10.9551	4.87398	1.16843	-0.969333	0.1403	0.735907	no
NIPAL1	chr4:48016773-48037063	T3Spin	T0	OK	3.57996	1.594	1.16729	-0.625695	0.30025	0.777285	no
ICOSLG	chr21:5022492-5040668	T3Spin	T0	OK	0.686701	0.305795	1.16712	-0.55733	0.42115	0.800258	no
PLAGL2	chr20:32192503-32207743	T3Spin	T0	OK	7.02699	3.13533	1.16429	-1.39985	0.02615	0.420472	no
TMEM200A	chr6:130366280-130443065	T3Spin	T0	OK	4.91197	2.19286	1.16349	-0.881173	0.1962	0.760827	no
WTAP	chr6:159726997-159756321	T3Spin	T0	OK	102.35	45.726	1.16242	-2.59496	5e-05	0.00623986	yes
KLHL24	chr3:183635622-183684516	T3Spin	T0	OK	17.8488	8.02496	1.15326	-2.23103	0.0002	0.0190866	yes
STX1A	chr7:73699204-73719687	T3Spin	T0	OK	31.1458	14.0168	1.15188	-1.68349	0.008	0.220662	no
SNHG12	chr1:28553016-28581854	T3Spin	T0	OK	36.5369	16.4619	1.15022	-0.824763	0.2191	0.760827	no
HOXC-AS1	chr12:53999021-54000010	T3Spin	T0	OK	3.01144	1.36354	1.1431	-0.62266	0.4458	0.803003	no
DNAJB9	chr7:108562143-108574850	T3Spin	T0	OK	30.7968	13.9578	1.14171	-1.97701	0.0038	0.140113	no
ST3GAL1	chr8:133454847-133571940	T3Spin	T0	OK	4.44659	2.01725	1.14031	-1.18846	0.05285	0.553119	no
RHBDL1	chr16:675665-678268	T3Spin	T0	OK	1.79349	0.814446	1.13888	-0.601649	0.44375	0.803003	no
ICAM4	chr19:10286966-10288584	T3Spin	T0	OK	5.96342	2.71152	1.13704	-0.660264	0.44355	0.803003	no
EML1	chr14:99793407-99942058	T3Spin	T0	OK	39.47	17.9617	1.13584	-2.50715	0.00015	0.0156544	yes
LARP4B	chr10:806913-931705	T3Spin	T0	OK	22.6196	10.3081	1.13379	-2.59032	5e-05	0.00623986	yes
FAM214A	chr15:52581320-52678634	T3Spin	T0	OK	14.8531	6.77175	1.13317	-2.13309	0.00225	0.100635	no
LOC100506985	chr1:24539273-24556024	T3Spin	T0	OK	2.43719	1.11187	1.13223	-0.577473	0.44725	0.803003	no
ATF4	chr22:39520558-39522686	T3Spin	T0	OK	369.711	168.691	1.13202	-2.44114	5e-05	0.00623986	yes
SPRY2	chr13:80335976-80340951	T3Spin	T0	OK	61.7471	28.1858	1.1314	-2.31342	0.0004	0.030769	yes
CLDN14	chr21:36460620-36576569	T3Spin	T0	OK	18.0481	8.24898	1.12956	-0.721545	0.20925	0.760827	no
SNX16	chr8:81799582-81842286	T3Spin	T0	OK	12.9262	5.90928	1.12925	-1.70358	0.0096	0.246861	no
KLF2	chr19:16324839-16327528	T3Spin	T0	OK	30.96	14.1649	1.12809	-1.00407	0.0835	0.643968	no
AGPAT4	chr6:161130024-161274075	T3Spin	T0	OK	7.51527	3.44513	1.12527	-1.51198	0.01675	0.337763	no
SLC19A2	chr1:169463910-169485970	T3Spin	T0	OK	12.2035	5.59567	1.12491	-1.53598	0.016	0.329338	no
SLC30A7	chr1:100896075-100981755	T3Spin	T0	OK	17.4538	8.01113	1.12346	-2.37947	0.00045	0.0333224	yes
TANK	chr2:161136954-161254643	T3Spin	T0	OK	37.4762	17.2052	1.12313	-2.09832	0.00225	0.100635	no
CD9	chr12:6200315-6238271	T3Spin	T0	OK	424.124	194.931	1.12152	-2.58718	5e-05	0.00623986	yes
NFE2L2	chr2:177230302-177265131	T3Spin	T0	OK	156.45	71.9692	1.12025	-2.58287	5e-05	0.00623986	yes
TPRA1	chr3:127573063-127590759	T3Spin	T0	OK	99.7697	45.9508	1.11851	-2.24002	0.00045	0.0333224	yes
STX3	chr11:59755058-59805882	T3Spin	T0	OK	13.9577	6.43326	1.11744	-2.13473	0.0008	0.050094	no
AKR1C2	chr10:4987775-5018033	T3Spin	T0	OK	6.11222	2.81838	1.11683	-0.896545	0.0957	0.681031	no
SUZ12P1	chr17:30709607-30770050	T3Spin	T0	OK	2.84593	1.31252	1.11656	-0.558775	0.47435	0.803003	no
TRIM55	chr8:66127042-66175483	T3Spin	T0	OK	35.4306	16.3702	1.11392	-2.07151	0.001	0.0587039	no
DDAH2	chr6:31727036-31730265	T3Spin	T0	OK	2.20005	1.01691	1.11335	-0.583834	0.4708	0.803003	no
FOXC2	chr16:86565144-86568931	T3Spin	T0	OK	22.2111	10.2684	1.11308	-0.890686	0.08635	0.649116	no
RSRP1	chr1:25242248-25247494	T3Spin	T0	OK	38.0717	17.621	1.11142	-1.44869	0.01265	0.293566	no
FAHD2CP	chr2:96010550-96034979	T3Spin	T0	OK	0.808412	0.374287	1.11095	-0.513556	0.47195	0.803003	no
RNF19A	chr8:100257058-100336218	T3Spin	T0	OK	32.8179	15.2224	1.10828	-2.58332	0.0002	0.0190866	yes
IKZF5	chr10:122990805-123008850	T3Spin	T0	OK	5.85165	2.71495	1.10792	-1.2967	0.071	0.603078	no
CCL1	chr17:34360327-34363233	T3Spin	T0	OK	1.68053	0.779709	1.10791	-0.512119	0.45075	0.803003	no
LINC00622	chr1:119597701-119599291	T3Spin	T0	OK	1.27351	0.591542	1.10626	-0.630824	0.25905	0.764133	no
RFX2	chr19:5978402-6110653	T3Spin	T0	OK	6.06582	2.82279	1.10358	-0.994976	0.10855	0.700355	no
OAF	chr11:120211038-120229941	T3Spin	T0	OK	32.5557	15.1537	1.10324	-1.41089	0.0146	0.316973	no
ITPKC	chr19:40717102-40749923	T3Spin	T0	OK	30.8567	14.4111	1.09841	-1.82775	0.00505	0.168139	no
IFNGR1	chr6:137197483-137219430	T3Spin	T0	OK	46.5976	21.7932	1.09638	-2.26411	0.0007	0.0454262	yes
GPATCH2L	chr14:76151884-76212803	T3Spin	T0	OK	7.33613	3.43333	1.09541	-2.20256	0.0006	0.0399537	yes
IL18R1	chr2:102356282-102398775	T3Spin	T0	OK	1.58399	0.741858	1.09435	-0.72875	0.39555	0.794625	no
RASGEF1B	chr4:81426392-81471928	T3Spin	T0	OK	5.76156	2.69917	1.09395	-0.930586	0.0826	0.6423	no
IRX5	chr16:54931198-54934483	T3Spin	T0	OK	46.93	21.9901	1.09366	-1.84531	0.00425	0.151087	no
NR1H4	chr12:100473772-100563867	T3Spin	T0	OK	0.936902	0.439256	1.09284	-0.665191	0.31265	0.778773	no
RASEF	chr9:82979584-83063128	T3Spin	T0	OK	8.90892	4.1778	1.09251	-1.72498	0.0103	0.258165	no
GPR89B	chr1:147928392-147993521	T3Spin	T0	OK	1.4811	0.694731	1.09214	-0.554997	0.40725	0.796208	no
ATL2	chr2:38293956-38377290	T3Spin	T0	OK	27.7371	13.0287	1.09012	-2.22489	0.0016	0.0793156	no
COQ10B	chr2:197453506-197475127	T3Spin	T0	OK	40.5333	19.0829	1.08683	-2.05244	0.0013	0.0692531	no
N4BP3	chr5:178113554-178126106	T3Spin	T0	OK	2.90976	1.37141	1.08524	-0.704505	0.2398	0.760827	no
RSRC2	chr12:122504642-122527013	T3Spin	T0	OK	52.8401	24.9171	1.0845	-2.38341	0.00025	0.0219778	yes
HLX	chr1:220832762-220885058	T3Spin	T0	OK	13.4379	6.34037	1.08367	-0.86724	0.11155	0.703773	no
WEE1	chr11:9573680-9589766	T3Spin	T0	OK	102.702	48.5384	1.08127	-2.65181	5e-05	0.00623986	yes
RP2	chrX:46836911-46882356	T3Spin	T0	OK	13.8023	6.52792	1.08021	-1.86635	0.0112	0.271939	no
ANKRD33B	chr5:10564322-10657816	T3Spin	T0	OK	10.6371	5.0391	1.07787	-1.94001	0.00105	0.0604461	no
CLDND1	chr3:98515472-98523066	T3Spin	T0	OK	59.0928	27.9979	1.07766	-2.39003	0.0006	0.0399537	yes
EVA1A	chr2:75492317-75569722	T3Spin	T0	OK	49.135	23.2946	1.07676	-1.78759	0.0052	0.170901	no
SPSB1	chr1:9292881-9369531	T3Spin	T0	OK	37.7334	17.899	1.07597	-2.02518	0.00055	0.0377512	yes
B2M	chr15_KI270849v1_alt:34835-41507	T3Spin	T0	OK	1.73189	0.821624	1.0758	-0.382966	0.6994	0.915656	no
EFNB2	chr13:106489730-106535040	T3Spin	T0	OK	36.181	17.1884	1.0738	-2.3933	0.00015	0.0156544	yes
MXD1	chr2:69915040-69942944	T3Spin	T0	OK	7.00982	3.33018	1.07378	-1.34629	0.0131	0.299338	no
ABTB2	chr11:34150986-34358008	T3Spin	T0	OK	28.46	13.5319	1.07257	-1.93818	0.0008	0.050094	no
FSD1L	chr9:105448033-105552433	T3Spin	T0	OK	1.8555	0.882573	1.07202	-0.706676	0.18675	0.760827	no
SDC4	chr20:45325288-45348424	T3Spin	T0	OK	240.416	114.536	1.06973	-2.47861	0.0001	0.0111538	yes
KSR1	chr17:27472009-27623692	T3Spin	T0	OK	3.02582	1.44339	1.06787	-0.680063	0.23275	0.760827	no
AKNA	chr9:114334153-114394405	T3Spin	T0	OK	17.7717	8.4802	1.06741	-2.09671	0.0002	0.0190866	yes
FEM1C	chr5:115520910-115544894	T3Spin	T0	OK	19.0092	9.0736	1.06695	-2.27825	0.0005	0.0355498	yes
DLG1	chr3:197042559-197303750	T3Spin	T0	OK	61.0677	29.1561	1.06661	-2.58404	0.00025	0.0219778	yes
PHF1	chr6_GL000256v2_alt:4859722-4865178	T3Spin	T0	OK	1.6937	0.809218	1.06558	-0.555834	0.52935	0.828956	no
ARHGEF7	chr13:111113811-111305734	T3Spin	T0	OK	17.1506	8.19841	1.06484	-1.84297	0.0038	0.140113	no
LOC642846	chr12:9283656-9314088	T3Spin	T0	OK	1.08755	0.520865	1.0621	-0.550466	0.36395	0.791021	no
GOLGA7B	chr10:97850237-98030828	T3Spin	T0	OK	1.5899	0.762238	1.06062	-0.6678	0.24955	0.760827	no
RGS17	chr6:153010896-153131254	T3Spin	T0	OK	5.11673	2.4565	1.05862	-0.702482	0.2245	0.760827	no
RGS2	chr1:192809038-192812277	T3Spin	T0	OK	3.9035	1.87573	1.05732	-0.594933	0.3189	0.782141	no
SLC34A2	chr4:25655812-25678746	T3Spin	T0	OK	2.74472	1.32029	1.0558	-0.675844	0.33975	0.791021	no
MNT	chr17:2384059-2400964	T3Spin	T0	OK	10.5674	5.08947	1.05403	-1.42101	0.0114	0.274554	no
HLA-F	chr6:29723339-29749049	T3Spin	T0	OK	1.81485	0.874785	1.05285	-0.529906	0.4827	0.805004	no
MAX	chr14:64914360-65102695	T3Spin	T0	OK	68.9076	33.2242	1.05243	-1.444	0.0187	0.35635	no
PMP22	chr17:15229776-15265357	T3Spin	T0	OK	50.4127	24.352	1.04974	-1.90452	0.00285	0.118834	no
CNR1	chr6:88139865-88166048	T3Spin	T0	OK	7.18864	3.47502	1.0487	-1.47949	0.02455	0.410609	no
ZFAND5	chr9:72351424-72365247	T3Spin	T0	OK	96.0086	46.5353	1.04484	-2.48318	5e-05	0.00623986	yes
ARHGAP24	chr4:85475130-86002670	T3Spin	T0	OK	13.1687	6.38599	1.04412	-1.76278	0.00645	0.192809	no
FBXO33	chr14:39396372-39432500	T3Spin	T0	OK	11.1728	5.41887	1.04393	-1.76439	0.00465	0.159278	no
GPRC5C	chr17:74431527-74447429	T3Spin	T0	OK	158.66	77.4752	1.03414	-2.16178	0.00015	0.0156544	yes
SOX13	chr1:204073117-204127743	T3Spin	T0	OK	7.43179	3.63952	1.02996	-1.02659	0.0566	0.553119	no
GUCY1B3	chr4:155758972-155807642	T3Spin	T0	OK	25.031	12.2834	1.02701	-1.97622	0.0034	0.133062	no
ZFPM1	chr16:88453605-88535166	T3Spin	T0	OK	8.09208	3.97102	1.027	-0.622747	0.2489	0.760827	no
KLF6	chr10:3775995-3785281	T3Spin	T0	OK	360.405	177.144	1.0247	-1.80019	0.0042	0.150508	no
CHST15	chr10:124007665-124093607	T3Spin	T0	OK	20.3342	10.0201	1.02102	-1.62419	0.0068	0.199266	no
CYTH1	chr17:78674046-78782342	T3Spin	T0	OK	43.5609	21.4753	1.02035	-2.05329	0.0006	0.0399537	yes
TCP11L2	chr12:106302790-106347014	T3Spin	T0	OK	5.41763	2.67409	1.01861	-0.762395	0.1189	0.707635	no
ADGRE5	chr19:14381143-14408725	T3Spin	T0	OK	46.7738	23.0885	1.01853	-1.96433	0.00115	0.0635384	no
AP1AR	chr4:112231738-112270056	T3Spin	T0	OK	13.3882	6.61078	1.01806	-1.43903	0.05185	0.550523	no
SLC3A2	chr11:62856011-62888883	T3Spin	T0	OK	173.741	85.8217	1.01752	-2.22571	0.0002	0.0190866	yes
TMEM133	chr11:100992079-100993935	T3Spin	T0	OK	6.8149	3.369	1.01637	-0.686235	0.2575	0.762333	no
ZEB2	chr2:144384374-144520898	T3Spin	T0	OK	6.23359	3.08184	1.01627	-1.42586	0.01115	0.271835	no
RRAGC	chr1:38838196-38859823	T3Spin	T0	OK	37.694	18.6477	1.01534	-2.00271	0.00105	0.0604461	no
LINC00278	chrY:3002995-3102272	T3Spin	T0	OK	1.13687	0.563168	1.01343	-0.478773	0.47185	0.803003	no
HPCAL1	chr2:10302903-10427617	T3Spin	T0	OK	121.404	60.2609	1.01052	-2.08647	0.00045	0.0333224	yes
IFRD1	chr7:112423143-112477203	T3Spin	T0	OK	33.8454	16.8048	1.01009	-1.95772	0.00135	0.0708591	no
ZBTB43	chr9:126805005-126838208	T3Spin	T0	OK	9.75932	4.8475	1.00954	-1.63896	0.0053	0.171971	no
KLF13	chr15_KI270905v1_alt:3612678-3721509	T3Spin	T0	OK	0.651488	0.32377	1.00877	-0.510043	0.52365	0.825316	no
ORAOV1	chr11:69665563-69675397	T3Spin	T0	OK	8.48746	4.22109	1.00772	-0.874135	0.13295	0.726907	no
DEDD2	chr19:42198592-42220152	T3Spin	T0	OK	45.4594	22.6321	1.00621	-1.45084	0.02065	0.379136	no
CD101	chr1:117001749-117059490	T3Spin	T0	OK	1.28394	0.639362	1.00587	-0.443383	0.46815	0.803003	no
ZBTB39	chr12:56998832-57006513	T3Spin	T0	OK	1.97229	0.982447	1.00542	-0.664614	0.2415	0.760827	no
SLC38A2	chr12:46358187-46372862	T3Spin	T0	OK	103.504	51.6107	1.00395	-2.58779	5e-05	0.00623986	yes
BCL6	chr3:187698258-187745725	T3Spin	T0	OK	21.8128	10.8846	1.00289	-1.75645	0.00665	0.196483	no
SH3BP5-AS1	chr3:15254183-15341394	T3Spin	T0	OK	1.04341	0.520931	1.00214	-0.530298	0.49835	0.81014	no
SLC36A4	chr11:93144170-93197975	T3Spin	T0	OK	4.86156	2.42948	1.00077	-1.38011	0.0777	0.628409	no
ELL	chr19:18442662-18522127	T3Spin	T0	OK	11.2037	5.60459	0.999299	-1.17873	0.04225	0.53665	no
RNF19B	chr1:32936445-32964813	T3Spin	T0	OK	36.9834	18.5071	0.998796	-1.74669	0.0037	0.139011	no
ZEB1	chr10:31319171-31529814	T3Spin	T0	OK	10.6974	5.35451	0.998436	-1.92163	0.003	0.122513	no
BRD2	chr6_GL000253v2_alt:4388043-4400883	T3Spin	T0	OK	3.47654	1.74262	0.996392	-0.603116	0.29255	0.774721	no
MALAT1	chr11:65497761-65506512	T3Spin	T0	OK	296.323	148.599	0.995744	-1.12776	0.0596	0.566057	no
SMOX	chr20:4148778-4187747	T3Spin	T0	OK	140.812	70.6822	0.994353	-1.95232	0.0014	0.073268	no
EPC2	chr2:148644990-148787567	T3Spin	T0	OK	11.6755	5.86351	0.993643	-1.62567	0.02025	0.373714	no
OSR2	chr8:98944402-98952104	T3Spin	T0	OK	4.52813	2.27573	0.992586	-0.572138	0.46765	0.803003	no
CD55	chr1:207321471-207360966	T3Spin	T0	OK	31.8345	16.0043	0.992132	-1.81718	0.00255	0.110187	no
ARG2	chr14:67619861-67674885	T3Spin	T0	OK	6.56676	3.30761	0.989392	-0.642534	0.2732	0.767476	no
USP36	chr17:78796882-78840887	T3Spin	T0	OK	16.8201	8.47294	0.989248	-1.74853	0.004	0.145682	no
E2F6	chr2:11444374-11466177	T3Spin	T0	OK	5.16926	2.60535	0.988479	-0.793014	0.19735	0.760827	no
ADAMTS1	chr21:26836286-26845409	T3Spin	T0	OK	86.5063	43.631	0.987453	-2.15057	0.0005	0.0355498	yes
C16orf72	chr16:9091679-9119698	T3Spin	T0	OK	41.3137	20.8506	0.986535	-2.2891	0.0002	0.0190866	yes
TFPI	chr2:187464230-187554492	T3Spin	T0	OK	69.2535	34.9703	0.985755	-2.44623	0.0001	0.0111538	yes
ABCA1	chr9:104781002-104928246	T3Spin	T0	OK	6.37113	3.21822	0.985288	-1.72743	0.00425	0.151087	no
ATF6B	chr6_GL000254v2_alt:3457287-3470260	T3Spin	T0	OK	2.20275	1.11346	0.984253	-0.514212	0.3414	0.791021	no
ZNF697	chr1:119619376-119647767	T3Spin	T0	OK	6.6782	3.38192	0.981616	-1.09804	0.08765	0.654304	no
NCK1	chr3:136862207-136951610	T3Spin	T0	OK	20.4593	10.3751	0.97964	-2.20835	0.00185	0.0878061	no
UGDH	chr4:39498754-39527598	T3Spin	T0	OK	56.8978	28.8567	0.979468	-2.36137	0.00025	0.0219778	yes
TMOD1	chr9:97501179-97673747	T3Spin	T0	OK	59.2007	30.0267	0.979367	-1.84319	0.00285	0.118834	no
FZD8	chr10:35638248-35641434	T3Spin	T0	OK	7.1258	3.61628	0.978546	-0.599639	0.27465	0.767625	no
TSC22D1	chr13:44432142-44580432	T3Spin	T0	OK	128.388	65.208	0.977394	-2.18651	0.0002	0.0190866	yes
RFX3	chr9:3218296-3526001	T3Spin	T0	OK	3.80499	1.9337	0.976527	-1.15029	0.01855	0.354436	no
C21orf91	chr21:17777403-17819386	T3Spin	T0	OK	7.85349	3.99174	0.976318	-1.62715	0.0155	0.325893	no
ZP3	chr7:76389328-76442071	T3Spin	T0	OK	1.23626	0.628778	0.97536	-0.0963869	0.63615	0.887973	no
MRPL45	chr17_KI270857v1_alt:2332053-2458850	T3Spin	T0	OK	4.23163	2.15334	0.97464	-0.514	0.3449	0.791021	no
FAM132B	chr2:238159007-238168891	T3Spin	T0	OK	5.4214	2.7596	0.974207	-0.594566	0.25565	0.761785	no
EXTL2	chr1:100872371-100895179	T3Spin	T0	OK	10.3934	5.29266	0.973601	-1.33334	0.05645	0.553119	no
ZCCHC3	chr20:297562-300319	T3Spin	T0	OK	17.3477	8.83794	0.972962	-1.16475	0.0517	0.550523	no
SMURF1	chr7:98878489-99144120	T3Spin	T0	OK	19.3417	9.85757	0.972414	-1.45399	0.0143	0.312742	no
STK26	chrX:132023216-132075943	T3Spin	T0	OK	15.164	7.73273	0.971606	-1.69169	0.0279	0.434471	no
CCNG2	chr4:77157203-77170060	T3Spin	T0	OK	40.8251	20.8302	0.970779	-2.34563	5e-05	0.00623986	yes
CDC26	chr9:113267010-113275589	T3Spin	T0	OK	1.63464	0.834531	0.969937	-0.466812	0.4882	0.806164	no
AFP	chr4:73436218-73455785	T3Spin	T0	OK	0.681758	0.348232	0.969213	-0.444415	0.4752	0.803003	no
MSMP	chr9:35749279-35754277	T3Spin	T0	OK	1.90973	0.975783	0.968739	-0.209578	0.6519	0.894977	no
PISD	chr22:31496138-31630824	T3Spin	T0	OK	26.356	13.4683	0.968556	-1.37696	0.0139	0.309301	no
PDCD4-AS1	chr10:110868889-110870904	T3Spin	T0	OK	0.829116	0.423811	0.968155	-0.471852	0.47135	0.803003	no
LOC284454,MIR24-2	chr19:13834515-13836359	T3Spin	T0	OK	32.7247	16.7291	0.96802	-1.34802	0.0192	0.36182	no
TIFA	chr4:112275625-112285903	T3Spin	T0	OK	12.1549	6.21913	0.966758	-1.30279	0.03495	0.491391	no
ZNF335	chr20:45948652-45972194	T3Spin	T0	OK	9.29202	4.75813	0.965599	-1.19712	0.0351	0.491391	no
ZNF275	chrX:153334154-153352926	T3Spin	T0	OK	5.21309	2.67231	0.964052	-1.17195	0.05275	0.553119	no
SAMD4A	chr14:54567611-54793315	T3Spin	T0	OK	19.5689	10.0318	0.963978	-1.97401	0.0017	0.0833467	no
CARD8-AS1	chr19:48208085-48258193	T3Spin	T0	OK	1.88516	0.967012	0.963083	-0.417335	0.66275	0.899286	no
TBX19	chr1:168281039-168314428	T3Spin	T0	OK	1.59538	0.818573	0.962714	-0.526738	0.3635	0.791021	no
MIDN	chr19:1248552-1259143	T3Spin	T0	OK	82.4291	42.2963	0.962624	-2.11529	0.00035	0.0281356	yes
SEC24A	chr5:134648784-134727911	T3Spin	T0	OK	14.1707	7.28485	0.959939	-1.86017	0.00505	0.168139	no
KIAA0907	chr1:155913042-155934442	T3Spin	T0	OK	20.0797	10.3268	0.959354	-1.61196	0.00855	0.229104	no
JUNB	chr19:12791495-12793311	T3Spin	T0	OK	263.747	135.642	0.959349	-1.99026	0.0005	0.0355498	yes
CLEC4E	chr12:8533304-8540962	T3Spin	T0	OK	14.0733	7.23826	0.959243	-1.02236	0.09175	0.669043	no
RIN2	chr20:19886520-20002459	T3Spin	T0	OK	40.1282	20.6427	0.958981	-2.14862	0.00055	0.0377512	yes
KCTD9	chr8:25427847-25458468	T3Spin	T0	OK	17.3825	8.94375	0.958687	-1.81022	0.01145	0.275016	no
RAP1B	chr12:68610838-68660606	T3Spin	T0	OK	29.56	15.217	0.957963	-1.72879	0.02095	0.382675	no
ZXDA	chrX:57905429-57910633	T3Spin	T0	OK	2.30942	1.18912	0.957639	-0.720848	0.29985	0.777285	no
RAB22A	chr20:58309714-58367507	T3Spin	T0	OK	13.1848	6.78991	0.957413	-2.11797	0.00135	0.0708591	no
OSR1	chr2:19351484-19358611	T3Spin	T0	OK	0.785648	0.40461	0.957351	-0.465085	0.4838	0.805334	no
ZNF385D	chr3:21420997-21751324	T3Spin	T0	OK	4.8485	2.49939	0.955966	-0.596619	0.30015	0.777285	no
GLUL	chr1:182378092-182392206	T3Spin	T0	OK	21.1023	10.8824	0.955405	-2.16163	0.00045	0.0333224	yes
ERF	chr19:42247560-42255164	T3Spin	T0	OK	45.488	23.4695	0.954697	-1.7007	0.00445	0.154804	no
DZIP1L	chr3:138061984-138115609	T3Spin	T0	OK	3.7384	1.92969	0.954051	-0.622372	0.2396	0.760827	no
B4GALT5	chr20:49632945-49713884	T3Spin	T0	OK	38.9211	20.1237	0.951654	-2.11605	0.00045	0.0333224	yes
SERPINB8	chr18:63970028-63989374	T3Spin	T0	OK	16.9959	8.79238	0.950858	-1.54784	0.0179	0.347978	no
TBC1D15	chr12:71839706-71926849	T3Spin	T0	OK	10.927	5.65619	0.949988	-1.39606	0.0708	0.603078	no
CBLL1	chr7:107743696-107761667	T3Spin	T0	OK	11.4866	5.94849	0.949351	-1.70729	0.0158	0.327108	no
SLC6A6	chr3:14402575-14540343	T3Spin	T0	OK	40.0778	20.7773	0.947797	-1.96456	0.00025	0.0219778	yes
HS3ST2	chr16:22814538-22916338	T3Spin	T0	OK	26.7535	13.8764	0.947095	-1.27359	0.0336	0.483179	no
ZNF322	chr6:26634382-26659752	T3Spin	T0	OK	2.0527	1.0669	0.944097	-0.67434	0.29585	0.775447	no
RELT	chr11:73376359-73397474	T3Spin	T0	OK	6.10632	3.17403	0.943988	-0.796834	0.14475	0.740517	no
DENND4A	chr15:65611404-65792293	T3Spin	T0	OK	4.72221	2.45712	0.942496	-1.28063	0.04115	0.530487	no
ADSSL1	chr14:104724196-104747311	T3Spin	T0	OK	0.949876	0.49449	0.941799	-0.449971	0.5418	0.836001	no
SST	chr3:187668905-187670413	T3Spin	T0	OK	1.39115	0.724319	0.941578	-0.463415	0.535	0.832398	no
BCL3	chr19:44748720-44760044	T3Spin	T0	OK	75.2225	39.1756	0.941209	-1.71816	0.0044	0.154268	no
NCEH1	chr3:172630644-172711218	T3Spin	T0	OK	57.3635	29.8765	0.941124	-2.34724	0.0002	0.0190866	yes
PLAU	chr10:73909968-73922777	T3Spin	T0	OK	426.523	222.33	0.939921	-1.78783	0.002	0.0929479	no
NR1D1	chr17:40062192-40100725	T3Spin	T0	OK	12.7825	6.66492	0.939513	-1.03182	0.09185	0.669043	no
CCNYL1	chr2:207711539-207756172	T3Spin	T0	OK	15.947	8.31852	0.938884	-1.58841	0.00815	0.223418	no
PRKX	chrX:3604342-3713634	T3Spin	T0	OK	21.0677	11.0288	0.933756	-2.0047	0.0012	0.0656908	no
LOC646626	chr1:85265775-85278088	T3Spin	T0	OK	2.58378	1.35321	0.933095	-0.189734	0.6132	0.877278	no
CYFIP1	chr15_KI270848v1_alt:743-77414	T3Spin	T0	OK	1.73373	0.909003	0.931521	-0.472765	0.55295	0.843007	no
SYNE1	chr6:152121683-152637399	T3Spin	T0	OK	4.98604	2.61534	0.930894	-2.00369	0.00065	0.0428041	yes
GATA6	chr18:22169436-22202528	T3Spin	T0	OK	10.2425	5.37331	0.930683	-1.00414	0.0733	0.612525	no
NPIPB3	chr16:21402133-21425337	T3Spin	T0	OK	3.37932	1.77502	0.928897	-0.601983	0.2687	0.766674	no
S100A4	chr1:153543618-153551769	T3Spin	T0	OK	4.13771	2.17597	0.927173	-0.303823	0.6775	0.907027	no
ZKSCAN8	chr6:28141909-28159472	T3Spin	T0	OK	7.87391	4.14101	0.927098	-1.60977	0.0073	0.206787	no
PPARD	chr6:35342557-35428191	T3Spin	T0	OK	25.9112	13.6511	0.924565	-1.52084	0.0127	0.293961	no
TEX10	chr9:100302074-100352977	T3Spin	T0	OK	20.1336	10.6084	0.924403	-1.59013	0.00955	0.24593	no
POM121	chr7:72879334-72954763	T3Spin	T0	OK	7.82041	4.12418	0.923136	-1.14658	0.06215	0.572045	no
GTPBP4	chr10:988408-1017768	T3Spin	T0	OK	48.8701	25.794	0.921918	-1.95681	0.00155	0.0779192	no
CHMP1B	chr18:11689014-11908797	T3Spin	T0	OK	89.4177	47.2055	0.921605	-1.91109	0.006	0.185574	no
FHDC1	chr4:152942982-152979696	T3Spin	T0	OK	5.70722	3.01416	0.921032	-1.17629	0.03805	0.508644	no
SHB	chr9:37915897-38069213	T3Spin	T0	OK	25.2878	13.356	0.920949	-1.88672	0.0018	0.0870537	no
EHD1	chr11:64852726-64879713	T3Spin	T0	OK	52.2845	27.6168	0.920836	-1.8551	0.0011	0.0623194	no
AAED1	chr9:96641250-96655317	T3Spin	T0	OK	23.42	12.4026	0.917096	-0.941136	0.1085	0.700355	no
SLC1A1	chr9:4490426-4587469	T3Spin	T0	OK	11.671	6.18124	0.916963	-1.38299	0.02795	0.434491	no
REL	chr2:60881494-60928156	T3Spin	T0	OK	5.439	2.88215	0.916198	-1.15851	0.0174	0.343116	no
PITRM1-AS1	chr10:3137726-3172841	T3Spin	T0	OK	1.24385	0.659382	0.915632	-0.323838	0.6869	0.910378	no
DDX52	chr17:37609740-37643464	T3Spin	T0	OK	1.73516	0.920321	0.914863	-0.755709	0.1685	0.760827	no
C10orf11	chr10:75431645-76557376	T3Spin	T0	OK	1.32917	0.706402	0.911965	-0.438122	0.54685	0.838698	no
MEF2D	chr1:156463720-156500842	T3Spin	T0	OK	18.5999	9.88807	0.911535	-1.78293	0.0028	0.117574	no
MAMLD1	chrX:150363277-150514178	T3Spin	T0	OK	2.63465	1.40069	0.911475	-0.563698	0.3813	0.792343	no
BTG2	chr1:203305535-203309601	T3Spin	T0	OK	26.9151	14.3345	0.908923	-1.54046	0.01045	0.259015	no
DDX12P	chr12:9417690-9448172	T3Spin	T0	OK	1.52696	0.815155	0.905516	-0.476414	0.362	0.791021	no
RRP12	chr10:97356700-97401370	T3Spin	T0	OK	19.7095	10.5236	0.905258	-1.4693	0.01485	0.319293	no
IQCD	chr12:113195440-113221094	T3Spin	T0	OK	14.6708	7.83617	0.904723	-0.767929	0.1987	0.760827	no
SYT14	chr1:209938173-210164288	T3Spin	T0	OK	2.01275	1.07595	0.903559	-0.732921	0.30805	0.778773	no
HLA-B	chr6_GL000251v2_alt:2834231-2837571	T3Spin	T0	OK	4.31394	2.30617	0.903508	-0.472066	0.59325	0.86652	no
AGPAT5	chr8:6708356-6761500	T3Spin	T0	OK	16.696	8.9321	0.902432	-1.97013	0.005	0.167411	no
CHD2	chr15:92900320-93028007	T3Spin	T0	OK	19.5976	10.4862	0.902182	-1.83782	0.00155	0.0779192	no
HBEGF	chr5:140332842-140346603	T3Spin	T0	OK	24.3203	13.0136	0.902138	-1.40692	0.01625	0.332948	no
FAM133B	chr7:92560757-92590394	T3Spin	T0	OK	4.04358	2.16416	0.901826	-0.673498	0.31675	0.780886	no
CNIH2	chr11:66278200-66284214	T3Spin	T0	OK	1.88235	1.00788	0.901209	-0.471879	0.5587	0.845464	no
LSM14A	chr19:34172446-34229515	T3Spin	T0	OK	0.715958	0.383412	0.90098	-0.53326	0.36495	0.791021	no
PRPF38B	chr1:108692309-108701800	T3Spin	T0	OK	34.3315	18.4027	0.899616	-2.12279	0.0006	0.0399537	yes
ATP2B1	chr12:89588048-89656067	T3Spin	T0	OK	20.5086	10.9976	0.899043	-2.16771	0.00065	0.0428041	yes
AURKC	chr19:57231008-57235548	T3Spin	T0	OK	0.641643	0.34409	0.898986	-0.393276	0.73945	0.929689	no
PER1	chr17:8140469-8152435	T3Spin	T0	OK	27.7975	14.922	0.897518	-1.72296	0.004	0.145682	no
HIPK1	chr1:113924000-113977869	T3Spin	T0	OK	21.7225	11.6638	0.89715	-1.98339	0.00155	0.0779192	no
LONRF1	chr8:12721896-12755483	T3Spin	T0	OK	7.46013	4.00755	0.89648	-1.05068	0.09795	0.684959	no
KDM2A	chr11:67119268-67258079	T3Spin	T0	OK	32.9935	17.7405	0.895136	-1.92223	0.0016	0.0793156	no
B4GALNT4	chr11:369794-382117	T3Spin	T0	OK	0.75724	0.407326	0.894567	-0.47101	0.49935	0.810791	no
BIRC2	chr11:102347181-102378670	T3Spin	T0	OK	61.7588	33.2291	0.894198	-1.97545	0.00185	0.0878061	no
MYSM1	chr1:58654738-58700075	T3Spin	T0	OK	4.1119	2.21253	0.894111	-1.2221	0.0606	0.568595	no
NINJ1	chr9:93121488-93134288	T3Spin	T0	OK	86.2775	46.4695	0.892701	-1.55216	0.00845	0.228137	no
CRY2	chr11:45847117-45883248	T3Spin	T0	OK	7.71279	4.15625	0.891969	-0.912735	0.11255	0.703773	no
IL6ST	chr5:55935096-55994993	T3Spin	T0	OK	37.277	20.09	0.89181	-2.30919	0.00045	0.0333224	yes
CREBRF	chr5:173056351-173139288	T3Spin	T0	OK	10.8722	5.86369	0.890763	-1.17051	0.03625	0.497629	no
EMP1	chr12:13196667-13216774	T3Spin	T0	OK	118.467	63.9076	0.890428	-2.0692	0.00095	0.0570832	no
USP38	chr4:143184916-143223874	T3Spin	T0	OK	12.9875	7.01156	0.889315	-1.77002	0.01045	0.259015	no
PIM1	chr6:37170145-37175428	T3Spin	T0	OK	30.0133	16.2097	0.888743	-1.41103	0.0178	0.346411	no
ZMIZ1	chr10:79069034-79316528	T3Spin	T0	OK	55.9003	30.2077	0.887939	-1.84732	0.0008	0.050094	no
PITPNB	chr22:27851668-27919306	T3Spin	T0	OK	51.9764	28.1022	0.887174	-2.09619	0.0011	0.0623194	no
GNAI1	chr7:80134823-80219409	T3Spin	T0	OK	32.7892	17.7345	0.886661	-2.06684	0.00295	0.121584	no
IER2	chr19:13150467-13154904	T3Spin	T0	OK	191.886	103.803	0.886406	-1.91117	0.00155	0.0779192	no
CMTM4	chr16:66614749-66696707	T3Spin	T0	OK	25.7115	13.9106	0.886229	-1.49112	0.0129	0.296285	no
MFI2	chr3:197001740-197029816	T3Spin	T0	OK	6.97832	3.77657	0.885802	-0.699703	0.4969	0.81014	no
MALT1	chr18:58670008-58750139	T3Spin	T0	OK	42.8851	23.2091	0.885784	-2.16874	0.00185	0.0878061	no
TSC1	chr9:132891347-132944633	T3Spin	T0	OK	5.9074	3.19842	0.885163	-1.40971	0.01745	0.343723	no
KLF9	chr9:70384596-70414657	T3Spin	T0	OK	26.2841	14.2335	0.884899	-1.96387	0.00185	0.0878061	no
RASA2	chr3:141487046-141615363	T3Spin	T0	OK	8.64971	4.6844	0.884788	-1.52131	0.0211	0.383453	no
NDEL1	chr17:8435851-8468177	T3Spin	T0	OK	30.0587	16.2847	0.884261	-1.50704	0.01275	0.294355	no
GLCCI1	chr7:7949838-8089079	T3Spin	T0	OK	6.71627	3.63973	0.88383	-1.01981	0.08855	0.657347	no
SHISA2	chr13:26044596-26051060	T3Spin	T0	OK	82.3027	44.6342	0.88279	-2.08011	0.00115	0.0635384	no
PIK3CA	chr3:179148522-179234709	T3Spin	T0	OK	11.2462	6.11011	0.880169	-1.3881	0.02575	0.41852	no
SNAP25	chr20:10023811-10307418	T3Spin	T0	OK	1.63284	0.88935	0.876559	-0.339692	0.68625	0.910272	no
VAPA	chr18:9913957-9960021	T3Spin	T0	OK	39.8408	21.7109	0.875824	-2.29663	0.00055	0.0377512	yes
FAM53C	chr5:138285264-138349729	T3Spin	T0	OK	23.0045	12.5472	0.874552	-1.59165	0.00825	0.224435	no
C5orf51	chr5:41904367-41921636	T3Spin	T0	OK	16.162	8.81534	0.874515	-1.87194	0.00535	0.17234	no
RASD1	chr17:17494438-17496395	T3Spin	T0	OK	71.4906	39.0011	0.874239	-1.46361	0.01	0.254217	no
SECISBP2L	chr15:48988638-49046563	T3Spin	T0	OK	12.7087	6.93533	0.873777	-1.89101	0.00365	0.138004	no
LYST	chr1:235512822-235883708	T3Spin	T0	OK	4.08984	2.23343	0.872783	-1.07467	0.0696	0.598594	no
C10orf10	chr10:44959770-45005329	T3Spin	T0	OK	8.40393	4.59012	0.872532	-0.604344	0.26225	0.7652	no
BAIAP2	chr17:81035146-81183164	T3Spin	T0	OK	29.9199	16.3549	0.871384	-1.41209	0.02175	0.387763	no
GADD45G	chr9:89605011-89606554	T3Spin	T0	OK	4.57263	2.5003	0.870922	-0.48014	0.37855	0.791752	no
MAP3K3	chr17:63622440-63700159	T3Spin	T0	OK	8.77028	4.79664	0.870599	-0.997091	0.0942	0.67786	no
ETV5	chr3:186046316-186109112	T3Spin	T0	OK	13.076	7.15457	0.86998	-1.39678	0.0201	0.372487	no
RB1CC1	chr8:52622457-52714466	T3Spin	T0	OK	23.759	13.0071	0.869171	-2.11135	0.00085	0.0524882	no
LINC01611	chr6:84421030-84474929	T3Spin	T0	OK	0.640511	0.350798	0.868582	-0.390572	0.5066	0.814265	no
STK40	chr1:36339618-36385927	T3Spin	T0	OK	16.3165	8.93852	0.86822	-1.22063	0.0392	0.516664	no
TAF1A	chr1:222557901-222592633	T3Spin	T0	OK	5.22999	2.86678	0.867378	-0.50836	0.3795	0.791938	no
PPP3CC	chr8:22440969-22541144	T3Spin	T0	OK	21.5897	11.8361	0.867149	-1.29143	0.0333	0.481582	no
GLIS3	chr9:3824127-4300035	T3Spin	T0	OK	17.2348	9.46167	0.865162	-1.69681	0.0125	0.291221	no
PTOV1-AS1	chr19:49838645-49860744	T3Spin	T0	OK	8.36658	4.59365	0.864997	-0.540099	0.3503	0.791021	no
VAV3	chr1:107571159-107994607	T3Spin	T0	OK	12.6313	6.94352	0.863261	-1.28638	0.05355	0.553119	no
NUMBL	chr19:40665905-40690658	T3Spin	T0	OK	11.8835	6.53609	0.862461	-1.10445	0.05835	0.562265	no
WNT9A	chr1:227921463-227947975	T3Spin	T0	OK	5.66121	3.11464	0.862046	-0.489003	0.5873	0.863341	no
PTOV1-AS2	chr19:49838645-49860744	T3Spin	T0	OK	7.26688	3.99881	0.861767	-0.36889	0.6339	0.886635	no
MID2	chrX:107825853-107935980	T3Spin	T0	OK	3.86008	2.12477	0.861321	-1.07267	0.1162	0.707635	no
SH2B3	chr12:111405947-111451623	T3Spin	T0	OK	30.075	16.5656	0.860373	-1.81771	0.00225	0.100635	no
INAFM1	chr19:47274401-47275723	T3Spin	T0	OK	55.3334	30.5006	0.859316	-0.772352	0.1901	0.760827	no
PPP1R15B	chr1:204403363-204411817	T3Spin	T0	OK	29.2751	16.1575	0.857472	-1.94024	0.00155	0.0779192	no
SUSD6	chr14:69611592-69715144	T3Spin	T0	OK	29.8951	16.5136	0.856254	-1.8245	0.0018	0.0870537	no
TLR4	chr9:117704174-117717491	T3Spin	T0	OK	7.24081	4.00036	0.856022	-1.30228	0.0482	0.549151	no
AMD1	chr6:110609977-110895712	T3Spin	T0	OK	30.1089	16.6482	0.854821	-1.63256	0.01225	0.287271	no
BAMBI	chr10:28677494-28682939	T3Spin	T0	OK	12.0496	6.66307	0.854722	-0.719181	0.1991	0.760827	no
AKAP7	chr6:131135685-131283535	T3Spin	T0	OK	7.98363	4.41661	0.854105	-0.892537	0.1594	0.756959	no
ARL13B	chr3:93980138-94055678	T3Spin	T0	OK	8.05797	4.46372	0.852169	-1.25348	0.07515	0.619172	no
RASSF6	chr4:73571549-73620631	T3Spin	T0	OK	9.65641	5.35586	0.85037	-1.51951	0.0172	0.341057	no
TMEM86A	chr11:18698734-18726230	T3Spin	T0	OK	5.09295	2.82831	0.84856	-0.672238	0.2345	0.760827	no
LINC01311	chr22:19171705-19172832	T3Spin	T0	OK	1.72652	0.959038	0.848205	-0.420856	0.3716	0.791021	no
C1orf54	chr1:150272283-150280924	T3Spin	T0	OK	1.28431	0.713549	0.847903	-0.357843	0.5319	0.830762	no
DIEXF	chr1:209827966-209857565	T3Spin	T0	OK	5.25114	2.91854	0.847383	-1.29975	0.03435	0.486902	no
LOC102723703	chr10:80529596-80535942	T3Spin	T0	OK	2.11121	1.1736	0.84713	-0.425098	0.56215	0.847595	no
HIVEP1	chr6:12012490-12164999	T3Spin	T0	OK	5.58382	3.10409	0.847082	-1.42991	0.01815	0.349789	no
MRGBP	chr20:62796452-62800593	T3Spin	T0	OK	24.1094	13.4138	0.845878	-1.04581	0.0568	0.553304	no
HCN2	chr19:589892-617159	T3Spin	T0	OK	2.80429	1.56074	0.845403	-0.429062	0.4161	0.799454	no
PLEKHF1	chr19:29665419-29675476	T3Spin	T0	OK	11.0419	6.15126	0.84404	-0.602705	0.3287	0.78865	no
WSB1	chr17:27294079-27313619	T3Spin	T0	OK	55.2488	30.7869	0.843624	-1.86702	0.00225	0.100635	no
IL6R	chr1:154405192-154469450	T3Spin	T0	OK	8.3838	4.67198	0.843571	-0.976343	0.0639	0.573621	no
PDE10A	chr6:165327286-165662100	T3Spin	T0	OK	11.2193	6.26003	0.841743	-1.92092	0.00635	0.191422	no
ABI1	chr10:26697665-26861087	T3Spin	T0	OK	32.9785	18.402	0.841666	-1.89036	0.0043	0.152258	no
TRIM23	chr5:65589679-65624360	T3Spin	T0	OK	6.05127	3.37752	0.841274	-0.978167	0.1502	0.744312	no
TP53INP2	chr20:34704343-34713433	T3Spin	T0	OK	24.3147	13.5752	0.840851	-1.58388	0.0065	0.19301	no
OSER1	chr20:44195940-44210906	T3Spin	T0	OK	32.4179	18.1	0.840802	-1.5396	0.01115	0.271835	no
KLF13	chr15:31326854-31435665	T3Spin	T0	OK	1.27471	0.71189	0.84044	-0.527307	0.5111	0.817522	no
PTDSS2	chr11:450279-491387	T3Spin	T0	OK	3.14012	1.75409	0.840096	-0.446597	0.42795	0.801363	no
RHOF	chr12:121712751-121793688	T3Spin	T0	OK	26.488	14.8019	0.83956	-0.936514	0.1062	0.698336	no
CCDC127	chr5:204759-218182	T3Spin	T0	OK	32.4227	18.124	0.839101	-1.12394	0.05775	0.5592	no
ZNF644	chr1:90915299-91022255	T3Spin	T0	OK	23.0947	12.9145	0.838578	-1.21116	0.05545	0.553119	no
VPS37B	chr12:122865327-122896165	T3Spin	T0	OK	49.0263	27.4259	0.838016	-1.64774	0.00445	0.154804	no
PSTPIP2	chr18:45983535-46072284	T3Spin	T0	OK	7.77405	4.35469	0.836098	-0.950682	0.08565	0.647948	no
GLYCTK	chr3:52287819-52295256	T3Spin	T0	OK	3.74133	2.09586	0.836009	-0.448605	0.38805	0.793542	no
CNOT3	chr19:54137719-54159743	T3Spin	T0	OK	2.83784	1.59015	0.83563	-0.506026	0.3439	0.791021	no
TMEM74B	chr20:1180560-1185433	T3Spin	T0	OK	1.48543	0.832459	0.835427	-0.417465	0.62725	0.883218	no
ZNF229	chr19:44426250-44448578	T3Spin	T0	OK	4.66382	2.6137	0.835417	-0.880389	0.16585	0.760743	no
SLC25A25	chr9:128068199-128109258	T3Spin	T0	OK	15.1733	8.51663	0.833178	-1.07813	0.06545	0.581105	no
IRS2	chr13:109753836-109786567	T3Spin	T0	OK	32.7358	18.3864	0.832228	-1.81943	0.00175	0.0853292	no
ANKRD13C	chr1:70259001-70354734	T3Spin	T0	OK	16.6083	9.3427	0.829989	-1.81012	0.00325	0.129175	no
LDLR	chr19:11089361-11133829	T3Spin	T0	OK	93.0239	52.3346	0.829836	-1.77312	0.00205	0.093566	no
C2orf70	chr2:26562612-26579527	T3Spin	T0	OK	0.680716	0.383207	0.828928	-0.363721	0.5822	0.860094	no
GCSAM	chr3:112120840-112133305	T3Spin	T0	OK	0.686975	0.386912	0.828252	-0.498584	0.42325	0.800988	no
RAB27B	chr18:54828476-54895516	T3Spin	T0	OK	2.43635	1.37347	0.826896	-0.883238	0.2189	0.760827	no
MID1	chrX:10445309-10833690	T3Spin	T0	OK	13.8358	7.80227	0.826444	-1.6154	0.00815	0.223418	no
PARGP1	chr10:45854834-45972428	T3Spin	T0	OK	0.694267	0.391902	0.825	-0.381678	0.5246	0.826011	no
FBXO38	chr5:148383934-148442836	T3Spin	T0	OK	11.4813	6.48209	0.824755	-1.37609	0.02685	0.426683	no
YBX3	chr12:10699076-10723354	T3Spin	T0	OK	177.178	100.07	0.824196	-1.83528	0.0021	0.0951183	no
SPAG9	chr17:50962173-51120865	T3Spin	T0	OK	19.7039	11.1299	0.824042	-1.95516	0.00305	0.12427	no
ZNF165	chr6:28080703-28089562	T3Spin	T0	OK	4.31205	2.43629	0.823686	-0.486259	0.4038	0.795135	no
WHAMM	chr15:82809627-82834861	T3Spin	T0	OK	15.3779	8.68994	0.823439	-1.30447	0.0276	0.43244	no
ZNF740	chr12:53157662-53190870	T3Spin	T0	OK	8.74487	4.94275	0.823123	-0.890389	0.153	0.744312	no
PTGFRN	chr1:116909922-116990358	T3Spin	T0	OK	56.0056	31.6667	0.822603	-1.86381	0.00125	0.0678039	no
DYRK1B	chr19:39825346-39834233	T3Spin	T0	OK	33.8244	19.1454	0.821066	-1.30201	0.02245	0.391635	no
ACKR3	chr2:236569736-236582351	T3Spin	T0	OK	0.929084	0.526603	0.819094	-0.424286	0.392	0.794597	no
SLC31A2	chr9:113150957-113164142	T3Spin	T0	OK	5.98836	3.3953	0.818621	-0.501407	0.37455	0.791594	no
SNTB1	chr8:120535744-120812069	T3Spin	T0	OK	23.569	13.365	0.818432	-1.87289	0.00355	0.136244	no
TLE3	chr15:70047790-70097917	T3Spin	T0	OK	25.499	14.4635	0.818025	-1.67138	0.00655	0.194172	no
SHANK3	chr22:50674641-50733212	T3Spin	T0	OK	0.758499	0.430338	0.817677	-0.452727	0.27915	0.769466	no
LOC100288152	chr5:473218-524434	T3Spin	T0	OK	6.81923	3.87026	0.81718	-0.497567	0.3542	0.791021	no
SLC8B1	chr12:113298765-113335120	T3Spin	T0	OK	15.053	8.54658	0.81663	-1.01028	0.0759	0.622364	no
TUBB2B	chr6:3224260-3227734	T3Spin	T0	OK	5.56286	3.1587	0.816496	-0.50624	0.356	0.791021	no
NUAK2	chr1:205302062-205321791	T3Spin	T0	OK	28.8108	16.405	0.812479	-1.47785	0.01395	0.309641	no
BTN2A1	chr6:26457903-26482509	T3Spin	T0	OK	14.6097	8.32517	0.811376	-0.845588	0.1524	0.744312	no
CHKB-AS1	chr22:50583025-50595281	T3Spin	T0	OK	2.18622	1.24584	0.811323	-0.443079	0.71775	0.922099	no
CAB39	chr2:230712841-230821075	T3Spin	T0	OK	61.412	35.0196	0.810355	-2.04843	0.00185	0.0878061	no
ARL8A	chr1:202133403-202144743	T3Spin	T0	OK	54.1165	30.8615	0.810262	-1.49832	0.00895	0.236275	no
LIMA1	chr12:50175779-50283570	T3Spin	T0	OK	48.9733	27.9638	0.808434	-1.81502	0.00315	0.12661	no
OFD1	chrX:13734712-13769361	T3Spin	T0	OK	7.6642	4.37936	0.807415	-1.01339	0.11395	0.707322	no
IFNAR2	chr21:33229894-33264513	T3Spin	T0	OK	21.8467	12.4905	0.806588	-1.16331	0.05805	0.559979	no
PI4KAP2	chr22:21472997-21517491	T3Spin	T0	OK	1.98506	1.13522	0.806211	-0.419325	0.41255	0.799096	no
YPEL5	chr2:30146883-30160533	T3Spin	T0	OK	93.8601	53.6916	0.805817	-2.01182	0.0027	0.114998	no
METRNL	chr17_KI270860v1_alt:8451-24134	T3Spin	T0	OK	3.2691	1.87239	0.804012	-0.446157	0.43995	0.803003	no
DNAJB6	chr7:157337015-157417439	T3Spin	T0	OK	55.6676	31.8939	0.803558	-1.59487	0.0071	0.204036	no
NAP1L4	chr11_KI270831v1_alt:175477-223447	T3Spin	T0	OK	6.45451	3.69848	0.803378	-0.633456	0.2709	0.767001	no
TM4SF1	chr3:149369017-149386583	T3Spin	T0	OK	425.671	243.972	0.803026	-1.81558	0.003	0.122513	no
GPC1	chr2:240435697-240468078	T3Spin	T0	OK	101.297	58.0664	0.802816	-1.70279	0.0024	0.106016	no
GCH1	chr14:54842005-54902824	T3Spin	T0	OK	6.07011	3.48539	0.800404	-0.671591	0.2543	0.761198	no
JMJD1C	chr10:63167220-63466562	T3Spin	T0	OK	8.19295	4.70467	0.800289	-1.60625	0.00855	0.229104	no
PDRG1	chr20:31944954-31952080	T3Spin	T0	OK	25.893	14.8702	0.800139	-0.923858	0.11215	0.703773	no
AKAP12	chr6:151239998-151358561	T3Spin	T0	OK	63.7693	36.6386	0.799499	-1.74821	0.0037	0.139011	no
SPEN	chr1:15834214-15940455	T3Spin	T0	OK	9.67725	5.56059	0.79936	-1.4111	0.01525	0.322837	no
SLC20A2	chr8:42416461-42552997	T3Spin	T0	OK	17.2686	9.92364	0.799211	-1.16989	0.04855	0.550523	no
CFLAR	chr2:201116103-201172688	T3Spin	T0	OK	48.1257	27.6637	0.798812	-1.01713	0.08635	0.649116	no
SERPINB9P1	chr6:2854656-2876510	T3Spin	T0	OK	7.09944	4.08676	0.796747	-0.507838	0.3642	0.791021	no
CLCF1	chr11:67317838-67391687	T3Spin	T0	OK	40.0672	23.0859	0.795412	-1.11208	0.06315	0.572045	no
AKAP13	chr15:85380595-85749358	T3Spin	T0	OK	19.8659	11.4472	0.795305	-1.60617	0.00525	0.171596	no
GPR68	chr14:91232531-91253880	T3Spin	T0	OK	8.36687	4.82128	0.795273	-0.679974	0.27565	0.767625	no
AKIRIN2	chr6:87674859-87702267	T3Spin	T0	OK	86.5362	49.8768	0.794934	-1.72147	0.00345	0.133845	no
ATP13A3	chr3:194402673-194468239	T3Spin	T0	OK	31.4661	18.15	0.793826	-2.08964	0.00205	0.093566	no
SPAG1	chr8:100158034-100241904	T3Spin	T0	OK	13.5748	7.83513	0.7929	-1.41465	0.03385	0.484759	no
SLC16A1	chr1:112911847-112956353	T3Spin	T0	OK	74.8987	43.2419	0.79251	-1.92726	0.0042	0.150508	no
MIER3	chr5:56909259-56952130	T3Spin	T0	OK	7.37024	4.25724	0.791794	-1.29506	0.08505	0.646148	no
VGF	chr7:101162508-101165571	T3Spin	T0	OK	1.46974	0.849995	0.790039	-0.423234	0.4139	0.79942	no
ABTB1	chr3:127672937-127680926	T3Spin	T0	OK	23.3013	13.4835	0.789216	-0.905605	0.10505	0.698336	no
PELI1	chr2:64092651-64144471	T3Spin	T0	OK	11.5618	6.69489	0.78823	-1.2449	0.04775	0.54612	no
PITPNC1	chr17:67377280-67697263	T3Spin	T0	OK	4.55113	2.63685	0.78741	-0.947283	0.11195	0.703773	no
PANX2	chr22:50170730-50180295	T3Spin	T0	OK	0.89121	0.517428	0.784406	-0.430213	0.5725	0.854465	no
AFF4	chr5:132875378-132963662	T3Spin	T0	OK	26.8941	15.6195	0.78394	-1.92551	0.0032	0.128043	no
GRHL3	chr1:24319321-24415097	T3Spin	T0	OK	2.79284	1.62324	0.782854	-0.454169	0.5093	0.816179	no
MEF2A	chr15:99565927-99716424	T3Spin	T0	OK	25.0493	14.5645	0.782313	-1.85887	0.0064	0.19228	no
SWAP70	chr11:9664076-9752991	T3Spin	T0	OK	25.489	14.8469	0.779706	-1.71374	0.0063	0.190883	no
PDXDC1	chr16_KI270853v1_alt:284550-791405	T3Spin	T0	OK	1.20859	0.704038	0.779605	-0.378177	0.4857	0.805855	no
MAP3K14	chr17:45247924-45317064	T3Spin	T0	OK	12.8389	7.48018	0.77938	-1.20345	0.0361	0.497629	no
KIAA1211L	chr2:98793845-98936221	T3Spin	T0	OK	21.2712	12.4004	0.778515	-1.27653	0.0277	0.432867	no
TAPBP,ZBTB22	chr6_GL000255v2_alt:4494115-4512370	T3Spin	T0	OK	1.04557	0.609576	0.778415	-0.419275	0.39985	0.794625	no
TFPI2	chr7:93885396-93890991	T3Spin	T0	OK	23.7457	13.8457	0.778232	-1.441	0.04895	0.550523	no
ELK1	chrX:47635519-47650604	T3Spin	T0	OK	20.9798	12.2635	0.774637	-1.17484	0.0414	0.531911	no
SNHG1	chr11:62851987-62855888	T3Spin	T0	OK	32.0781	18.7521	0.774537	-0.999083	0.0813	0.638142	no
SLU7	chr5:160401640-160419161	T3Spin	T0	OK	25.2722	14.7804	0.773868	-1.63554	0.00745	0.209705	no
RPS6KA5	chr14:90870825-91060649	T3Spin	T0	OK	4.89909	2.86854	0.772198	-0.794137	0.19995	0.760827	no
DNAJB4	chr1:78004951-78017311	T3Spin	T0	OK	18.7704	10.9948	0.771633	-1.22851	0.05355	0.553119	no
PER2	chr2:238244037-238288566	T3Spin	T0	OK	4.32481	2.53372	0.771379	-0.875992	0.1212	0.711024	no
BAIAP2L2	chr22:38084888-38110669	T3Spin	T0	OK	14.0158	8.21409	0.770883	-0.696478	0.16275	0.760125	no
MSANTD3,MSANTD3-TMEFF1,TMEFF1	chr9:100427212-100577636	T3Spin	T0	OK	69.1499	40.5295	0.770756	-1.6481	0.0065	0.19301	no
TJP2	chr9:69121263-69255208	T3Spin	T0	OK	39.2388	23.01	0.770021	-1.69907	0.0038	0.140113	no
NPB	chr17:81902108-81911477	T3Spin	T0	OK	2.36343	1.38599	0.769964	-0.156228	0.7003	0.915904	no
AHDC1	chr1:27534244-27603494	T3Spin	T0	OK	16.0604	9.43636	0.767201	-1.39761	0.0158	0.327108	no
TNKS2	chr10:91798393-91865475	T3Spin	T0	OK	21.1212	12.4154	0.766557	-1.80283	0.00685	0.199747	no
ZNF112	chr19:44326552-44356704	T3Spin	T0	OK	3.0913	1.81764	0.766142	-0.65332	0.26075	0.7652	no
ARMCX6	chrX:101615117-101618001	T3Spin	T0	OK	9.97863	5.86758	0.766077	-0.423944	0.4087	0.797034	no
TOB2	chr22:41433487-41447023	T3Spin	T0	OK	35.5878	20.9311	0.765734	-1.65233	0.00425	0.151087	no
MIR4315-1,PLEKHM1P	chr17:64784840-64837184	T3Spin	T0	OK	2.38204	1.40105	0.765685	-0.358859	0.4521	0.803003	no
CHMP2B	chr3:87227262-87255548	T3Spin	T0	OK	24.1808	14.2277	0.765163	-1.53909	0.0341	0.48561	no
MAP3K4	chr6:160991726-161117385	T3Spin	T0	OK	11.3573	6.68456	0.764721	-1.33001	0.02685	0.426683	no
LRCH1	chr13:46553160-46753040	T3Spin	T0	OK	13.6152	8.01627	0.764212	-1.47002	0.01805	0.348993	no
ISM1	chr20:13221770-13300650	T3Spin	T0	OK	16.1879	9.53157	0.764131	-1.07886	0.0763	0.622857	no
CSGALNACT2	chr10:43138444-43185306	T3Spin	T0	OK	18.3339	10.7953	0.764113	-1.50685	0.0165	0.334612	no
USP27X	chrX:49879866-49882564	T3Spin	T0	OK	3.161	1.86137	0.764019	-0.457712	0.41675	0.799454	no
MMP7	chr11:102520507-102530747	T3Spin	T0	OK	619.846	365.024	0.763919	-1.65033	0.00535	0.17234	no
MOK	chr14:102224496-102305200	T3Spin	T0	OK	8.00898	4.71661	0.763867	-0.582517	0.426	0.801363	no
CCHCR1	chr6:31142438-31158238	T3Spin	T0	OK	0.940782	0.554279	0.763249	-0.392279	0.61685	0.878766	no
ACBD3	chr1:226144678-226186722	T3Spin	T0	OK	31.6502	18.6473	0.763246	-1.71423	0.006	0.185574	no
INPP4B	chr4:142028028-142846451	T3Spin	T0	OK	5.20499	3.06748	0.76284	-0.819308	0.18065	0.760827	no
RNF149	chr2:101275600-101308716	T3Spin	T0	OK	36.2865	21.3901	0.762493	-1.65669	0.0112	0.271939	no
LZTFL1	chr3:45823317-45915724	T3Spin	T0	OK	9.44253	5.5667	0.762351	-1.20509	0.08155	0.63853	no
CRTC2	chr1:153947671-153958656	T3Spin	T0	OK	23.1159	13.6383	0.761218	-1.22611	0.02745	0.430847	no
DENND3	chr8:141128620-141195801	T3Spin	T0	OK	18.6204	10.9902	0.760675	-1.40827	0.01435	0.313069	no
HSD17B12	chr11:43680592-43856619	T3Spin	T0	OK	28.6392	16.9085	0.76024	-1.50915	0.02355	0.402561	no
ING1	chr13:110712622-110721074	T3Spin	T0	OK	15.163	8.9525	0.760191	-0.970099	0.12265	0.713433	no
GTF2IP4	chr7:73154923-73207296	T3Spin	T0	OK	7.23238	4.2714	0.759762	-0.816139	0.18775	0.760827	no
SPHK1	chr17:76384608-76387860	T3Spin	T0	OK	56.7755	33.532	0.75973	-1.24768	0.0386	0.51216	no
LHFPL2	chr5:78485214-78648825	T3Spin	T0	OK	8.34113	4.92699	0.759535	-1.12113	0.0764	0.622857	no
POM121C	chr7:75410321-75486288	T3Spin	T0	OK	9.10582	5.38148	0.758786	-1.09928	0.0535	0.553119	no
NFAT5	chr16:69565965-69704666	T3Spin	T0	OK	9.77627	5.78801	0.756217	-1.62921	0.0065	0.19301	no
MPP3	chr17:43800798-43833179	T3Spin	T0	OK	3.05849	1.81086	0.756143	-0.462429	0.40665	0.796208	no
WDSUB1	chr2:159235792-159286799	T3Spin	T0	OK	11.0251	6.52792	0.756098	-0.678335	0.2676	0.766674	no
IL12A	chr3:159913400-160207092	T3Spin	T0	OK	1.90751	1.13018	0.75514	-0.352711	0.50045	0.810939	no
RIOK3	chr18:23452822-23483135	T3Spin	T0	OK	28.9209	17.1374	0.754961	-1.70169	0.0053	0.171971	no
OSBPL3	chr7:24796536-24980212	T3Spin	T0	OK	18.9198	11.2225	0.753506	-1.73405	0.0093	0.242643	no
PIGA	chrX:15319450-15335554	T3Spin	T0	OK	7.59305	4.50653	0.752663	-0.855366	0.2235	0.760827	no
DUSP28	chr2:240479421-240564014	T3Spin	T0	OK	3.46451	2.05704	0.752083	-0.272913	0.7345	0.927659	no
KCTD5	chr16:2682493-2709031	T3Spin	T0	OK	34.2336	20.3264	0.752058	-1.23728	0.03515	0.491391	no
GNA13	chr17:65009288-65056802	T3Spin	T0	OK	35.1398	20.8694	0.751716	-1.91179	0.00375	0.139713	no
CHD1	chr5:98855203-98926534	T3Spin	T0	OK	12.5928	7.47978	0.751533	-1.6058	0.01205	0.284827	no
TIAM2	chr6:155090288-155314483	T3Spin	T0	OK	3.84505	2.28455	0.751094	-0.643939	0.29835	0.776598	no
SFPQ	chr1:35183599-35193142	T3Spin	T0	OK	158.265	94.1142	0.749862	-1.76246	0.0051	0.169172	no
PDSS1	chr10:26697665-26861087	T3Spin	T0	OK	5.52644	3.28641	0.749837	-0.40399	0.59355	0.866674	no
LYSMD3	chr5:90515625-90529584	T3Spin	T0	OK	12.8171	7.62917	0.748467	-1.5447	0.03485	0.491391	no
TVP23B	chr17:18781268-18806713	T3Spin	T0	OK	26.6135	15.8533	0.747372	-1.20043	0.0594	0.566011	no
LIN52	chr14:74084952-74200414	T3Spin	T0	OK	8.61585	5.13321	0.747133	-0.610194	0.3085	0.778773	no
NUTM2A-AS1	chr10:87238666-87343574	T3Spin	T0	OK	11.8565	7.06773	0.746355	-0.431002	0.6191	0.879654	no
MORC3	chr21:36320188-36376646	T3Spin	T0	OK	11.9578	7.1291	0.746159	-1.37588	0.03905	0.51583	no
ZXDB	chrX:57591835-57597477	T3Spin	T0	OK	5.01332	2.98894	0.746134	-0.835994	0.18335	0.760827	no
SMCO4	chr11:93478472-93543380	T3Spin	T0	OK	29.2588	17.4614	0.744699	-0.629034	0.2747	0.767625	no
JUND	chr19:18279693-18281656	T3Spin	T0	OK	559.93	334.324	0.743997	-1.65224	0.00455	0.157363	no
JAK2	chr9:4985244-5128183	T3Spin	T0	OK	4.60574	2.75231	0.742793	-0.919386	0.1437	0.737977	no
DDX26B	chrX:135520082-135582535	T3Spin	T0	OK	1.81145	1.08257	0.742687	-0.491893	0.40445	0.795176	no
RERE	chr1:8352403-8817640	T3Spin	T0	OK	15.9771	9.54899	0.742581	-1.42234	0.014	0.30998	no
CCDC28A	chr6:138725210-138793319	T3Spin	T0	OK	12.9145	7.72394	0.741587	-0.492671	0.28385	0.771138	no
SUSD1	chr9:112040780-112175297	T3Spin	T0	OK	1.66703	0.997146	0.741405	-0.457468	0.4851	0.805536	no
FBXL3	chr13:77005253-77027196	T3Spin	T0	OK	28.9414	17.3259	0.740204	-1.73718	0.0118	0.280777	no
NAMPT	chr7:106248285-106285192	T3Spin	T0	OK	21.2341	12.7127	0.740117	-1.76995	0.01335	0.30311	no
HSPA13	chr21:14371115-14383188	T3Spin	T0	OK	22.4184	13.4218	0.740107	-1.69291	0.01395	0.309641	no
GSR	chr8:30678062-30727969	T3Spin	T0	OK	68.4723	41.0108	0.739516	-1.73854	0.0046	0.158785	no
AP2A2	chr11:925808-1012245	T3Spin	T0	OK	1.06407	0.637529	0.739036	-0.401989	0.72905	0.925299	no
SIGIRR	chr11:405715-417397	T3Spin	T0	OK	2.06369	1.23707	0.738297	-0.401697	0.56815	0.851533	no
LLPH-AS1	chr12:66123068-66134449	T3Spin	T0	OK	0.686552	0.411757	0.737576	-0.0872054	0.6893	0.911672	no
PAIP2	chr5:139341831-139383350	T3Spin	T0	OK	60.2366	36.1798	0.735456	-1.55131	0.0188	0.356541	no
ARL8B	chr3:5122244-5180916	T3Spin	T0	OK	51.397	30.8708	0.735441	-1.78164	0.00675	0.198126	no
BHLHE40	chr3:4896808-4985180	T3Spin	T0	OK	186.082	111.81	0.734888	-1.49576	0.0099	0.252393	no
IFT57	chr3:108160811-108222570	T3Spin	T0	OK	17.2781	10.3829	0.73473	-1.36499	0.0318	0.465548	no
DMPK	chr19:45769708-45782557	T3Spin	T0	OK	33.4639	20.1099	0.734702	-1.1784	0.0461	0.54612	no
R3HCC1L	chr10:98134623-98244897	T3Spin	T0	OK	8.45434	5.08166	0.734392	-0.75763	0.19815	0.760827	no
BBC3	chr19:47220821-47232766	T3Spin	T0	OK	44.9288	27.0272	0.733228	-1.04077	0.08	0.634076	no
TMCC3	chr12:94567123-94650562	T3Spin	T0	OK	2.88349	1.73471	0.733121	-0.589926	0.1965	0.760827	no
RAB35	chr12:120095094-120116839	T3Spin	T0	OK	34.894	21.0001	0.732584	-1.33466	0.02375	0.402974	no
TRIM16L	chr17:18722088-18736118	T3Spin	T0	OK	34.9129	21.0145	0.732374	-1.20599	0.03975	0.519311	no
PNRC2	chr1:23959810-23963459	T3Spin	T0	OK	60.8819	36.6492	0.732231	-1.84021	0.00775	0.215096	no
RAB11FIP1	chr8:37858946-37899497	T3Spin	T0	OK	32.4281	19.5264	0.731821	-1.64127	0.0052	0.170901	no
NUP153	chr6:17615034-17706834	T3Spin	T0	OK	24.492	14.7541	0.731199	-1.66774	0.00495	0.166675	no
PATL1	chr11:59636715-59669038	T3Spin	T0	OK	25.5772	15.414	0.730618	-1.52036	0.01165	0.278321	no
TROVE2	chr1:193012365-193091776	T3Spin	T0	OK	14.9436	9.00988	0.729945	-1.05844	0.10055	0.690691	no
ATXN7	chr3:63864556-64003460	T3Spin	T0	OK	7.03649	4.24355	0.729584	-1.1874	0.05155	0.550523	no
AUH	chr9:91213814-91361969	T3Spin	T0	OK	12.3144	7.42787	0.729324	-0.696668	0.2658	0.766022	no
MCL1	chr1:150549368-150579738	T3Spin	T0	OK	229.433	138.405	0.729177	-1.58433	0.0143	0.312742	no
EIF2AK3	chr2:88538719-88627576	T3Spin	T0	OK	10.5995	6.39502	0.728976	-1.18446	0.0643	0.575475	no
TSPAN9	chr12:3077354-3286564	T3Spin	T0	OK	40.1026	24.1978	0.728819	-1.48331	0.00925	0.242046	no
INPP5K	chr17:1494576-1516888	T3Spin	T0	OK	13.057	7.88677	0.727312	-0.900574	0.10595	0.698336	no
TGIF1	chr18:3411926-3458408	T3Spin	T0	OK	88.3504	53.3791	0.726962	-1.53968	0.01025	0.257274	no
BOD1	chr5:173607144-173616663	T3Spin	T0	OK	30.4302	18.3967	0.726054	-1.15935	0.04895	0.550523	no
TRIM2	chr4:153153117-153339322	T3Spin	T0	OK	40.1549	24.2764	0.726024	-1.14079	0.0185	0.354436	no
ZFYVE1	chr14:72969444-73027212	T3Spin	T0	OK	24.611	14.9025	0.723755	-1.20206	0.03495	0.491391	no
USP53	chr4:119192772-119295518	T3Spin	T0	OK	7.8113	4.73052	0.723564	-1.22851	0.0687	0.596313	no
NFATC1	chr18:79395771-79529323	T3Spin	T0	OK	5.72	3.46406	0.723551	-0.443201	0.49205	0.807683	no
ZNF182	chrX:47974850-48003995	T3Spin	T0	OK	2.96584	1.79711	0.722759	-0.486075	0.42565	0.801363	no
SLC22A18	chr11:2887344-2925246	T3Spin	T0	OK	0.749041	0.454091	0.722064	-0.329788	0.79575	0.950214	no
IRF6	chr1:209785622-209806175	T3Spin	T0	OK	3.23218	1.95986	0.721756	-0.60512	0.31365	0.779473	no
RP9	chr7:33094797-33109390	T3Spin	T0	OK	13.1037	7.94868	0.721189	-0.588851	0.32015	0.782979	no
PAN3	chr13:28136842-28295338	T3Spin	T0	OK	12.1512	7.37092	0.721179	-1.32598	0.0292	0.445768	no
IRF2	chr4:184387721-184474572	T3Spin	T0	OK	20.9045	12.6848	0.720719	-1.10881	0.06295	0.572045	no
MAPK8IP3	chr16:1706219-1770317	T3Spin	T0	OK	18.4103	11.1752	0.720203	-1.28797	0.021	0.383196	no
ESF1	chr20:13714321-13784933	T3Spin	T0	OK	21.4272	13.0092	0.719912	-1.48511	0.02015	0.373026	no
NPC1	chr18:23503469-23586617	T3Spin	T0	OK	48.0528	29.1915	0.719072	-1.46769	0.0133	0.302359	no
RUNX1	chr21:34787800-35049298	T3Spin	T0	OK	11.2461	6.83424	0.718578	-1.30144	0.02455	0.410609	no
FTH1	chr11:61949883-61967660	T3Spin	T0	OK	4242.25	2578.34	0.718386	-0.738612	0.1936	0.760827	no
PCSK1N	chrX:48831091-48835638	T3Spin	T0	OK	46.4434	28.2335	0.718067	-0.571355	0.2766	0.767803	no
FAM65A	chr16:67528813-67546788	T3Spin	T0	OK	39.0912	23.7706	0.717668	-1.40742	0.0112	0.271939	no
CCDC150	chr2:196639631-196732806	T3Spin	T0	OK	0.841827	0.511904	0.717651	-0.411615	0.55755	0.845385	no
ME3	chr11:86441107-86672636	T3Spin	T0	OK	5.09662	3.09928	0.717609	-0.492099	0.6272	0.883218	no
ATG14	chr14:55366390-55411858	T3Spin	T0	OK	8.96976	5.45517	0.717444	-1.08546	0.0548	0.553119	no
DDX3Y	chrY:12904107-12920478	T3Spin	T0	OK	28.7231	17.4703	0.717312	-1.6909	0.01155	0.276673	no
CCDC93	chr2:117915477-118014163	T3Spin	T0	OK	9.29646	5.65479	0.717207	-1.30538	0.03075	0.455768	no
DYRK2	chr12:67648731-67662664	T3Spin	T0	OK	25.5705	15.5554	0.717068	-1.74596	0.00825	0.224435	no
RAET1E-AS1	chr6:149818757-149923152	T3Spin	T0	OK	0.661775	0.402608	0.716967	-0.0898712	0.6527	0.895247	no
PTBP3	chr9:112217714-112333664	T3Spin	T0	OK	69.11	42.0718	0.71604	-1.45164	0.0417	0.533336	no
C5orf56	chr5:132410772-132476044	T3Spin	T0	OK	10.9349	6.65706	0.715983	-0.388804	0.49525	0.809658	no
ZNF324	chr19:58467044-58473578	T3Spin	T0	OK	6.16065	3.75079	0.715887	-0.620529	0.2662	0.766288	no
TAB3	chrX:30827441-30889394	T3Spin	T0	OK	6.09608	3.71239	0.715531	-1.19817	0.051	0.550523	no
FAM63B	chr15:58771193-58857535	T3Spin	T0	OK	12.7731	7.77904	0.71544	-1.27968	0.02835	0.437659	no
TCF7	chr5:134114710-134148229	T3Spin	T0	OK	4.76415	2.90189	0.715228	-0.564368	0.352	0.791021	no
MAPK6	chr15:52019213-52066265	T3Spin	T0	OK	26.9742	16.4394	0.714421	-1.64499	0.01065	0.262514	no
DHX15	chr4:24527464-24584561	T3Spin	T0	OK	85.0874	51.8574	0.714394	-1.68233	0.0072	0.205586	no
KHNYN	chr14:24426533-24442905	T3Spin	T0	OK	14.7499	8.99063	0.71421	-1.2037	0.0358	0.494877	no
SEC24B	chr4:109429962-109540459	T3Spin	T0	OK	19.0398	11.6072	0.714006	-1.46038	0.02265	0.393585	no
SERPINA1	chr14:94376746-94390692	T3Spin	T0	OK	27.1055	16.5285	0.71363	-1.35859	0.0178	0.346411	no
UBC	chr12:124911644-124915041	T3Spin	T0	OK	602.829	367.627	0.713507	-1.14281	0.04385	0.544055	no
SORCS3	chr10:104641100-105265242	T3Spin	T0	OK	1.34578	0.820784	0.713368	-0.317891	0.4312	0.801363	no
TMEM87A	chr15:42210451-42273584	T3Spin	T0	OK	24.1292	14.7206	0.712941	-1.36401	0.0248	0.41247	no
CNTF,ZFP91	chr11:58579113-58625732	T3Spin	T0	OK	33.6719	20.5436	0.712852	-1.63449	0.0053	0.171971	no
ELF4	chrX:130064919-130110713	T3Spin	T0	OK	16.8801	10.2988	0.712851	-1.20584	0.03525	0.491391	no
ADGRA3	chr4:22387373-22516054	T3Spin	T0	OK	13.8577	8.45519	0.712782	-1.24295	0.03075	0.455768	no
CD274	chr9:5450502-5470567	T3Spin	T0	OK	7.20939	4.40115	0.711997	-0.869743	0.1944	0.760827	no
CCDC186	chr10:114122214-114174605	T3Spin	T0	OK	5.23269	3.1953	0.711602	-0.937341	0.09765	0.684959	no
ARID4B	chr1:235166894-235328217	T3Spin	T0	OK	23.2486	14.2023	0.711016	-1.69738	0.00725	0.206025	no
ZNF416	chr19:57571565-57578875	T3Spin	T0	OK	3.46614	2.11812	0.710548	-0.431605	0.44675	0.803003	no
LSMEM1	chr7:112480852-112490888	T3Spin	T0	OK	2.28238	1.39494	0.710338	-0.312219	0.5479	0.83937	no
HSPBAP1	chr3:122739996-122793819	T3Spin	T0	OK	4.77718	2.91973	0.710323	-0.424222	0.45165	0.803003	no
ORC6	chr16:46689645-46698394	T3Spin	T0	OK	17.0262	10.4076	0.710109	-0.850962	0.14975	0.744312	no
ZNF263	chr16:3283486-3291459	T3Spin	T0	OK	12.4042	7.58318	0.709956	-0.966543	0.09405	0.677054	no
GRAMD1C	chr3:113838833-113947174	T3Spin	T0	OK	3.21837	1.96793	0.70965	-0.582738	0.3435	0.791021	no
MGLL	chr3:127689061-127823250	T3Spin	T0	OK	129.558	79.2378	0.709337	-1.4731	0.01035	0.25833	no
CLK3	chr15:74608371-74630201	T3Spin	T0	OK	30.9611	18.9401	0.709013	-1.10912	0.04865	0.550523	no
FAM110B	chr8:57994553-58149718	T3Spin	T0	OK	10.7146	6.55497	0.708921	-0.943082	0.0835	0.643968	no
ARHGEF35	chr7:144186082-144380632	T3Spin	T0	OK	6.16162	3.76992	0.708776	-0.581625	0.3204	0.78328	no
RPS28	chr19:8321499-8322396	T3Spin	T0	OK	11.2659	6.89753	0.70781	-0.444215	0.54705	0.838788	no
UBALD2	chr17:76265204-76271298	T3Spin	T0	OK	81.0643	49.6336	0.707749	-1.37875	0.0174	0.343116	no
SIPA1L2	chr1:232397965-232515497	T3Spin	T0	OK	14.1718	8.67986	0.707283	-1.40075	0.01555	0.325893	no
BNIP2	chr15:59662862-59689443	T3Spin	T0	OK	35.6788	21.8611	0.706705	-1.59328	0.01495	0.320587	no
SCAF4	chr21:31670999-31732118	T3Spin	T0	OK	13.9924	8.58383	0.704952	-1.18891	0.0385	0.511975	no
KCNK1	chr1:233614003-233672512	T3Spin	T0	OK	12.711	7.79875	0.704764	-0.777888	0.21525	0.760827	no
CLASP1	chr2:121337775-121649476	T3Spin	T0	OK	18.0574	11.0806	0.704554	-1.51728	0.0118	0.280777	no
CD276	chr15:73684280-73714518	T3Spin	T0	OK	94.3773	57.9347	0.704013	-1.50233	0.0081	0.222731	no
GNL3	chr3:52685919-52708181	T3Spin	T0	OK	54.0513	33.1878	0.703678	-1.01275	0.10585	0.698336	no
CPEB4	chr5:173888327-173960991	T3Spin	T0	OK	11.9836	7.36877	0.701568	-1.32847	0.02835	0.437659	no
KHDRBS3	chr8:135457464-135647609	T3Spin	T0	OK	27.0549	16.643	0.700972	-1.11508	0.06325	0.572045	no
ZUFSP	chr6:116635617-116668810	T3Spin	T0	OK	8.37192	5.1514	0.700594	-0.694359	0.24145	0.760827	no
PNPLA8	chr7:108470421-108528161	T3Spin	T0	OK	12.2148	7.52026	0.699771	-1.30277	0.0403	0.52305	no
RNMT	chr18:13726659-13764556	T3Spin	T0	OK	13.3314	8.21333	0.698789	-1.25794	0.03915	0.516386	no
IRX2	chr5:2746164-2751655	T3Spin	T0	OK	43.1683	26.6009	0.6985	-1.26029	0.0319	0.466247	no
SRXN1	chr20:646623-653370	T3Spin	T0	OK	41.4036	25.5146	0.698433	-1.37828	0.01695	0.338974	no
CSRNP1	chr3:39141850-39153611	T3Spin	T0	OK	40.0936	24.7116	0.698181	-1.33571	0.01735	0.343116	no
RNF6	chr13:26212767-26222371	T3Spin	T0	OK	23.3399	14.3858	0.698159	-1.47441	0.0249	0.412979	no
RGS3	chr9:113444728-113597743	T3Spin	T0	OK	81.271	50.1008	0.697906	-1.23411	0.03415	0.48561	no
SHROOM3	chr4:76435099-76783252	T3Spin	T0	OK	14.2906	8.81237	0.697461	-1.52938	0.00795	0.219622	no
IZUMO4	chr19:2096868-2099584	T3Spin	T0	OK	2.20336	1.36006	0.696036	-0.347272	0.73855	0.929157	no
CREBZF	chr11:85657563-85665138	T3Spin	T0	OK	12.6844	7.83017	0.695934	-1.42937	0.04105	0.530086	no
C3orf17	chr3:113002444-113019708	T3Spin	T0	OK	10.3133	6.36676	0.695874	-1.18385	0.0787	0.630377	no
CCNT2	chr2:134918821-134959345	T3Spin	T0	OK	8.32326	5.13885	0.695703	-1.30812	0.04	0.521212	no
ATP2A2	chr12:110281226-110351092	T3Spin	T0	OK	54.8543	33.8732	0.69546	-1.45919	0.0156	0.325893	no
PRRT3-AS1	chr3:9945541-9954787	T3Spin	T0	OK	0.909507	0.561933	0.694688	-0.106347	0.7113	0.920106	no
CCDC149	chr4:24806116-24980204	T3Spin	T0	OK	7.0207	4.33852	0.694412	-0.800667	0.15535	0.748482	no
ATF5	chr19:49889655-49933936	T3Spin	T0	OK	51.3935	31.7594	0.694402	-0.877426	0.153	0.744312	no
SUPV3L1	chr10:69180203-69209098	T3Spin	T0	OK	14.0511	8.68588	0.693935	-0.926545	0.1278	0.720166	no
ASIC3	chr7:151048291-151052756	T3Spin	T0	OK	2.38433	1.47426	0.693591	-0.363388	0.58825	0.86367	no
SNORA40	chr11:93735109-93735236	T3Spin	T0	OK	837.654	517.997	0.693411	-0.390503	0.6656	0.900416	no
RLIM	chrX:74582975-74614626	T3Spin	T0	OK	9.0165	5.57684	0.693119	-1.54374	0.0165	0.334612	no
WDR48	chr3:39051985-39138903	T3Spin	T0	OK	16.0119	9.90381	0.693093	-1.08463	0.1058	0.698336	no
RAB7A	chr3:128726135-128814798	T3Spin	T0	OK	176.462	109.267	0.691503	-1.54637	0.01025	0.257274	no
TMEM243	chr7:87152360-87219715	T3Spin	T0	OK	35.806	22.1754	0.691242	-0.82739	0.1889	0.760827	no
MYC	chr8:127736068-127741434	T3Spin	T0	OK	100.05	61.9689	0.691101	-1.49856	0.0101	0.254943	no
SLC25A28	chr10:99610517-99620464	T3Spin	T0	OK	22.1334	13.711	0.690892	-0.776014	0.1735	0.760827	no
FOS	chr14:75278777-75282234	T3Spin	T0	OK	187.429	116.108	0.690883	-1.47864	0.01045	0.259015	no
ARHGAP5-AS1	chr14:32075418-32076699	T3Spin	T0	OK	3.89864	2.41575	0.690502	-0.386646	0.4867	0.806018	no
NUMB	chr14:73275209-73458580	T3Spin	T0	OK	28.6095	17.7297	0.690323	-1.40797	0.01975	0.369228	no
FRMD8	chr11:65386569-65413524	T3Spin	T0	OK	20.8521	12.9258	0.689935	-1.07024	0.07135	0.605186	no
BAHCC1	chr17:81399720-81466332	T3Spin	T0	OK	3.51463	2.17944	0.689415	-0.790976	0.14645	0.742781	no
C4orf32	chr4:112145396-112189081	T3Spin	T0	OK	6.77092	4.19931	0.689199	-0.676142	0.30995	0.778773	no
SERPINE1	chr7:101127088-101139266	T3Spin	T0	OK	919.258	570.228	0.68893	-0.806502	0.14335	0.737977	no
MKNK2	chr19:2037470-2051244	T3Spin	T0	OK	81.5786	50.6105	0.688755	-1.36973	0.0166	0.336258	no
EIF5	chr14:103334001-103345024	T3Spin	T0	OK	52.197	32.4087	0.687587	-1.70441	0.00675	0.198126	no
SPOPL	chr2:138501779-138573236	T3Spin	T0	OK	7.01809	4.35794	0.687433	-1.15612	0.0871	0.652829	no
RLF	chr1:40161368-40240921	T3Spin	T0	OK	9.10067	5.65124	0.687405	-1.27965	0.0319	0.466247	no
ZFPM2-AS1	chr8:105318918-106060503	T3Spin	T0	OK	6.90757	4.28956	0.687348	-0.309168	0.67025	0.90267	no
MEF2C	chr5:88718240-89032376	T3Spin	T0	OK	1.61042	1.00015	0.687221	-0.48873	0.36185	0.791021	no
LRIG2	chr1:113073169-113125202	T3Spin	T0	OK	5.16205	3.20589	0.68722	-0.727074	0.182	0.760827	no
HOXC9	chr12:54000092-54003336	T3Spin	T0	OK	14.3304	8.90078	0.687077	-0.595995	0.3029	0.777491	no
RPS6KA3	chrX:20149910-20266632	T3Spin	T0	OK	13.6869	8.50364	0.686648	-1.61398	0.0151	0.321185	no
WASF2	chr1:27404225-27490187	T3Spin	T0	OK	44.7735	27.8275	0.686134	-1.51582	0.0086	0.229754	no
RAB5A	chr3:19947079-20012273	T3Spin	T0	OK	45.0353	27.9905	0.686118	-1.51545	0.0198	0.369228	no
DCP1A	chr3:53283424-53347627	T3Spin	T0	OK	14.3194	8.90048	0.68602	-1.29329	0.02315	0.398779	no
CLDN10	chr13:95433598-95644706	T3Spin	T0	OK	9.43789	5.86823	0.685537	-0.632102	0.3015	0.777285	no
EPB41L5	chr2:120013027-120179121	T3Spin	T0	OK	10.1433	6.30994	0.684825	-1.24191	0.04525	0.54612	no
SSFA2	chr2:181891715-181930737	T3Spin	T0	OK	44.8831	27.9246	0.684636	-1.60032	0.01215	0.286811	no
PELI2	chr14:56118374-56301313	T3Spin	T0	OK	9.08896	5.6558	0.684386	-1.04843	0.059	0.564868	no
ASB6	chr9:129608883-129642169	T3Spin	T0	OK	17.0543	10.6141	0.684152	-1.09539	0.0677	0.591662	no
SOX9	chr17:72121019-72126419	T3Spin	T0	OK	27.1339	16.8878	0.684117	-1.36921	0.01895	0.358243	no
NIFK	chr2:121649653-121736927	T3Spin	T0	OK	37.7654	23.5061	0.684027	-1.14474	0.0642	0.575157	no
SNRK	chr3:43286511-43351962	T3Spin	T0	OK	10.5398	6.5604	0.683994	-1.18091	0.0605	0.568553	no
SYNE2	chr14:63852964-64226451	T3Spin	T0	OK	24.0047	14.947	0.683464	-0.796958	0.1731	0.760827	no
IFITM10	chr11:1732409-1750594	T3Spin	T0	OK	2.7323	1.70151	0.683301	-0.407795	0.43755	0.803003	no
ARID4A	chr14:58298503-58373733	T3Spin	T0	OK	12.779	7.96437	0.682147	-1.4416	0.022	0.389223	no
TRIM16	chr17:15627965-15682879	T3Spin	T0	OK	71.9364	44.8427	0.68185	-1.51701	0.00835	0.226465	no
KCMF1	chr2:84971107-85059472	T3Spin	T0	OK	16.7296	10.4343	0.681066	-1.55638	0.01245	0.290435	no
NUFIP2	chr17:29255835-29294148	T3Spin	T0	OK	19.962	12.4562	0.680392	-1.76743	0.00725	0.206025	no
MED13	chr17:61942604-62065282	T3Spin	T0	OK	13.2185	8.25134	0.679856	-1.54638	0.01035	0.25833	no
NUS1	chr6:117675453-117710723	T3Spin	T0	OK	12.8398	8.02053	0.678858	-1.35672	0.04615	0.54612	no
YPEL2	chr17:59331691-59401734	T3Spin	T0	OK	12.3176	7.69495	0.678733	-1.11834	0.04125	0.530748	no
ETS2	chr21:38805306-38824954	T3Spin	T0	OK	29.8855	18.6713	0.678624	-1.43388	0.02595	0.420472	no
TARSL2	chr15:101653751-101724442	T3Spin	T0	OK	5.16441	3.22686	0.678473	-0.629118	0.3227	0.783874	no
AFTPH	chr2:64524304-64593004	T3Spin	T0	OK	16.7725	10.4809	0.678326	-1.31768	0.03275	0.475942	no
SNX4	chr3:125446643-125520214	T3Spin	T0	OK	18.5406	11.5974	0.676891	-1.19136	0.07215	0.609077	no
PILRB	chr7:100307701-100367831	T3Spin	T0	OK	70.6722	44.2074	0.676855	-1.14	0.0515	0.550523	no
PDCD4	chr10:110871794-110919366	T3Spin	T0	OK	22.8985	14.3245	0.676765	-1.30974	0.0377	0.507769	no
SAV1	chr14:50633579-50668353	T3Spin	T0	OK	18.2879	11.4409	0.676695	-1.2172	0.0477	0.54612	no
CASZ1	chr1:10636605-10796676	T3Spin	T0	OK	4.27089	2.67204	0.676597	-0.646565	0.25025	0.760827	no
PEX13	chr2:60940412-61051990	T3Spin	T0	OK	16.1949	10.1331	0.676457	-1.33746	0.037	0.502131	no
STAG2	chrX:123959232-124102655	T3Spin	T0	OK	23.3176	14.5917	0.676268	-1.68988	0.01445	0.314098	no
JMJD6	chr17:76712831-76726799	T3Spin	T0	OK	25.9552	16.2445	0.676074	-0.778917	0.12565	0.717652	no
RBM5-AS1	chr3:50088907-50118964	T3Spin	T0	OK	1.98134	1.24008	0.676051	-0.166749	0.7791	0.942941	no
ETV1	chr7:13891230-13991425	T3Spin	T0	OK	5.20778	3.25943	0.676049	-0.991607	0.10725	0.699212	no
GBX2	chr2:236165235-236168009	T3Spin	T0	OK	1.048	0.656726	0.674279	-0.367013	0.52235	0.824863	no
SLC25A33	chr1:9539468-9582773	T3Spin	T0	OK	4.23855	2.65689	0.673833	-0.360669	0.51785	0.822068	no
MKLN1	chr7:131110095-131496639	T3Spin	T0	OK	9.28587	5.82212	0.673494	-1.49277	0.0228	0.394655	no
ATAD1	chr10:87753117-87818160	T3Spin	T0	OK	30.2226	18.9518	0.673295	-1.50047	0.0223	0.390545	no
AMIGO3	chr3:49689516-49723974	T3Spin	T0	OK	4.21828	2.64574	0.672983	-0.381399	0.52185	0.824682	no
RC3H2	chr9:122849452-122905283	T3Spin	T0	OK	7.92503	4.97204	0.67258	-0.862452	0.15085	0.744312	no
PTBP2	chr1:96721604-96815049	T3Spin	T0	OK	9.90347	6.21459	0.672276	-0.856586	0.11195	0.703773	no
C11orf68	chr11:65916811-65919060	T3Spin	T0	OK	49.2688	30.9346	0.671452	-1.06985	0.06255	0.572045	no
EXT1	chr8:117799364-118111819	T3Spin	T0	OK	71.5045	44.9569	0.669491	-1.45472	0.01445	0.314098	no
IPPK	chr9:92297357-92670265	T3Spin	T0	OK	6.19663	3.89896	0.668396	-0.325213	0.3785	0.791752	no
TTC19	chr17:15976560-16029409	T3Spin	T0	OK	33.6102	21.1533	0.668015	-1.36086	0.0305	0.453951	no
RAB31	chr18:9708230-9862556	T3Spin	T0	OK	11.7767	7.4136	0.667685	-1.0812	0.0627	0.572045	no
CEP72	chr5:612289-653551	T3Spin	T0	OK	1.00502	0.632713	0.667602	-0.337131	0.52435	0.825982	no
NUP88	chr17:5282262-5439151	T3Spin	T0	OK	19.8735	12.5115	0.667592	-0.641921	0.29485	0.775447	no
SEC24D	chr4:118722822-118836171	T3Spin	T0	OK	29.7208	18.711	0.667583	-1.43667	0.0163	0.333589	no
FLCN	chr17:17212212-17237188	T3Spin	T0	OK	24.8676	15.6585	0.667315	-1.17823	0.0424	0.538172	no
SUN1	chr7:815556-874920	T3Spin	T0	OK	44.2822	27.8849	0.667241	-1.4276	0.01365	0.307185	no
SERINC1	chr6:122443347-122471807	T3Spin	T0	OK	108.488	68.3215	0.667122	-1.71366	0.01015	0.255482	no
IP6K1	chr3:49724294-49786540	T3Spin	T0	OK	32.5192	20.4848	0.666735	-1.37639	0.017	0.338974	no
WDR43	chr2:28894642-28948220	T3Spin	T0	OK	29.9608	18.8777	0.666389	-1.5154	0.01505	0.320887	no
TMEM27	chrX:15627315-15665031	T3Spin	T0	OK	1.43709	0.905742	0.665981	-0.335968	0.5059	0.813653	no
CD44	chr11:35138869-35232402	T3Spin	T0	OK	234.056	147.543	0.665718	-1.24847	0.03935	0.517113	no
FOXO1	chr13:40555663-40666597	T3Spin	T0	OK	13.2846	8.37636	0.665359	-1.30104	0.03405	0.485348	no
CYP4F29P	chr21:13843132-13848364	T3Spin	T0	OK	0.727373	0.458706	0.665124	-0.314374	0.58615	0.86293	no
HLA-B	chr6_GL000256v2_alt:2656109-2659450	T3Spin	T0	OK	38.6119	24.3553	0.664808	-1.0309	0.07285	0.612525	no
PLOD2	chr3:146069440-146161495	T3Spin	T0	OK	76.393	48.1925	0.664633	-1.75433	0.0091	0.238821	no
HOXD-AS2	chr2:176134840-176137098	T3Spin	T0	OK	7.42991	4.68776	0.664445	-0.400575	0.55495	0.844372	no
LCMT1-AS1	chr16:25100563-25111555	T3Spin	T0	OK	0.64852	0.409332	0.663879	-0.257122	0.70705	0.918659	no
LOC93622	chr4:6674093-6676047	T3Spin	T0	OK	6.4792	4.09174	0.6631	-0.419553	0.44745	0.803003	no
HNRNPDL	chr4:82422563-82430225	T3Spin	T0	OK	86.1311	54.3974	0.662996	-1.68319	0.00855	0.229104	no
FBXO28	chr1:224114086-224162047	T3Spin	T0	OK	17.143	10.8273	0.662945	-1.50135	0.02135	0.38421	no
WDR26	chr1:224385142-224434299	T3Spin	T0	OK	29.6418	18.7221	0.662891	-1.69905	0.01065	0.262514	no
MRPS6,SLC5A3	chr21:34073522-34143034	T3Spin	T0	OK	145.802	92.1044	0.66267	-0.964132	0.09625	0.682159	no
KIAA1033	chr12:105107713-105169134	T3Spin	T0	OK	25.0737	15.8409	0.66252	-1.69107	0.01375	0.307883	no
MAN1A1	chr6:119177200-119349766	T3Spin	T0	OK	11.8423	7.48178	0.662498	-1.21862	0.06	0.56744	no
MECP2	chrX:154021812-154097731	T3Spin	T0	OK	13.146	8.30971	0.661758	-0.699735	0.21035	0.760827	no
EIF3A	chr10:119035028-119080822	T3Spin	T0	OK	83.7712	53.0129	0.660111	-1.51936	0.01285	0.295898	no
S1PR1	chr1:101236748-101241520	T3Spin	T0	OK	4.62386	2.92641	0.659964	-0.48665	0.35485	0.791021	no
SDCBP	chr8:58553168-58582860	T3Spin	T0	OK	145.438	92.1023	0.659097	-1.63794	0.0111	0.271357	no
LGMN	chr14:92703806-92748702	T3Spin	T0	OK	37.9288	24.0242	0.658808	-1.16585	0.0433	0.543872	no
LAMB3	chr1:209614872-209652475	T3Spin	T0	OK	58.4063	36.9983	0.658667	-1.38936	0.0143	0.312742	no
FYN	chr6:111660331-111873452	T3Spin	T0	OK	3.23146	2.04791	0.658032	-0.485388	0.40335	0.794852	no
DNAJB1	chr19:14514763-14518559	T3Spin	T0	OK	114.806	72.7827	0.657535	-1.47808	0.011	0.269281	no
RASA3	chr13:113977782-114132620	T3Spin	T0	OK	18.2531	11.5724	0.657454	-1.12698	0.0477	0.54612	no
GNA12	chr7:2728105-2844325	T3Spin	T0	OK	43.583	27.638	0.657111	-1.43363	0.01375	0.307883	no
PCF11	chr11:83157094-83185793	T3Spin	T0	OK	11.5238	7.31345	0.655992	-1.26263	0.0353	0.491391	no
BTAF1	chr10:91923978-92030323	T3Spin	T0	OK	8.45487	5.36858	0.655241	-1.276	0.0482	0.549151	no
CXXC5	chr5:139648715-139683095	T3Spin	T0	OK	103.969	66.0267	0.655039	-1.19597	0.0358	0.494877	no
PRKCD	chr3:53161206-53192717	T3Spin	T0	OK	26.8819	17.0723	0.654974	-1.14881	0.0472	0.54612	no
AGAP6	chr10:49988317-50010499	T3Spin	T0	OK	4.3419	2.75776	0.65483	-0.514153	0.33045	0.789956	no
CCDC59	chr12:82352303-82479237	T3Spin	T0	OK	16.5762	10.5313	0.654437	-0.84953	0.22175	0.760827	no
LIPG	chr18:49562030-49592908	T3Spin	T0	OK	24.1644	15.3557	0.654108	-1.35786	0.02505	0.413928	no
RIPK1	chr6:3076823-3115187	T3Spin	T0	OK	17.0788	10.8542	0.653954	-1.21567	0.03695	0.502131	no
ZNF189	chr9:101398853-101410660	T3Spin	T0	OK	7.67739	4.88048	0.653593	-0.784807	0.23685	0.760827	no
GNL2	chr1:37556918-37595985	T3Spin	T0	OK	30.6132	19.4669	0.653135	-1.17989	0.04965	0.550523	no
BRPF3	chr6:36196772-36232790	T3Spin	T0	OK	11.0578	7.03631	0.652171	-1.11164	0.0514	0.550523	no
TMEM265	chr16:30740190-30745196	T3Spin	T0	OK	17.7815	11.3151	0.652128	-0.827706	0.16075	0.759565	no
TMEM57	chr1:25430857-25500207	T3Spin	T0	OK	14.6298	9.3107	0.651949	-1.16184	0.05125	0.550523	no
G0S2	chr1:209675324-209676390	T3Spin	T0	OK	16.3678	10.4189	0.651656	-0.390351	0.4794	0.803841	no
SPIRE1	chr18:12446511-12657913	T3Spin	T0	OK	11.5961	7.38673	0.650637	-1.18523	0.0536	0.553119	no
ZC3H11A	chr1:203795622-203854128	T3Spin	T0	OK	26.3084	16.7585	0.650635	-1.18929	0.06125	0.570792	no
PAXIP1	chr7:154928516-155002972	T3Spin	T0	OK	7.79804	4.96752	0.650586	-0.817772	0.16065	0.759565	no
CCZ1	chr7:5898709-5925972	T3Spin	T0	OK	5.61445	3.57925	0.64949	-0.391892	0.5081	0.815354	no
ATG2B	chr14:96281257-96363341	T3Spin	T0	OK	4.91211	3.13215	0.64919	-1.16268	0.059	0.564868	no
ANO6	chr12:45173033-45440404	T3Spin	T0	OK	29.6917	18.9355	0.648965	-1.45309	0.02155	0.385739	no
SLC13A3,TP53RK	chr20:46557822-46689637	T3Spin	T0	OK	11.6616	7.43751	0.648877	-0.99902	0.11945	0.707635	no
RIOK1	chr6:7389828-7418037	T3Spin	T0	OK	13.8824	8.85398	0.648863	-0.811402	0.18385	0.760827	no
PDXDC1	chr16:14974734-15139349	T3Spin	T0	OK	1.06844	0.681527	0.648662	-0.373598	0.48105	0.804282	no
ANKRD10	chr13:110878539-110915107	T3Spin	T0	OK	51.0031	32.5357	0.64856	-0.936413	0.12215	0.713433	no
ZNF202	chr11:123723926-123741683	T3Spin	T0	OK	3.30934	2.11236	0.647684	-0.535703	0.4089	0.797076	no
ZFAND2A	chr7:1152906-1160219	T3Spin	T0	OK	29.1652	18.6177	0.647572	-0.651157	0.2571	0.762034	no
TNFAIP8	chr5:119268691-119394604	T3Spin	T0	OK	27.3513	17.4626	0.64734	-1.13433	0.06905	0.597171	no
WAC	chr10:28532587-28623112	T3Spin	T0	OK	34.332	21.9295	0.64668	-1.59067	0.01405	0.310317	no
RNF44	chr5:176526698-176537420	T3Spin	T0	OK	16.4116	10.4862	0.646224	-1.0435	0.0666	0.588097	no
LOC439994	chr10:87238666-87343574	T3Spin	T0	OK	5.32859	3.40548	0.645894	-0.201855	0.72295	0.923994	no
MAP2K7	chr19:7903779-7914483	T3Spin	T0	OK	27.1938	17.3821	0.645676	-1.12416	0.05135	0.550523	no
A4GALT	chr22:42692120-42720870	T3Spin	T0	OK	56.3661	36.0343	0.645458	-1.18235	0.0355	0.492949	no
C1QTNF9B-AS1	chr13:23730188-23897502	T3Spin	T0	OK	0.768626	0.491586	0.644838	-0.0902412	0.65805	0.897412	no
JAK1	chr1:64745094-64966504	T3Spin	T0	OK	79.5819	50.9025	0.644703	-1.40535	0.0199	0.369933	no
HSPB8	chr12:119178789-119194746	T3Spin	T0	OK	77.0562	49.3047	0.644185	-1.35792	0.02205	0.389223	no
FNDC3B	chr3:172039627-172400702	T3Spin	T0	OK	34.1427	21.8483	0.644061	-1.56392	0.01225	0.287271	no
RNF144B	chr6:18387349-18468874	T3Spin	T0	OK	27.4141	17.5481	0.6436	-1.48503	0.01595	0.329338	no
GJA1	chr6:121435576-121449744	T3Spin	T0	OK	195.547	125.179	0.643523	-1.51564	0.0156	0.325893	no
TMEM51	chr1:15152531-15220478	T3Spin	T0	OK	58.4451	37.4286	0.642941	-1.28477	0.0294	0.44767	no
CXorf40B	chrX:149932196-149938498	T3Spin	T0	OK	13.9078	8.90665	0.642935	-0.52171	0.37295	0.791051	no
ARIH1	chr15:72474325-72586555	T3Spin	T0	OK	20.0982	12.8797	0.641971	-1.4322	0.02095	0.382675	no
SNHG7,SNORA17,SNORA43	chr9:136712571-136728184	T3Spin	T0	OK	27.433	17.5802	0.641964	-0.475917	0.4448	0.803003	no
NPAS2	chr2:100820150-100996825	T3Spin	T0	OK	3.63569	2.33131	0.641087	-0.444801	0.43245	0.801985	no
SFTA1P	chr10:10784438-10794914	T3Spin	T0	OK	8.13679	5.21854	0.640814	-0.350171	0.54955	0.840527	no
RCOR1	chr14:102592658-102730576	T3Spin	T0	OK	12.4393	7.98035	0.640385	-1.24109	0.0504	0.550523	no
GTF2IP1	chr7:75185382-75237705	T3Spin	T0	OK	2.98973	1.91864	0.639935	-0.438173	0.48855	0.806164	no
RPRD1B	chr20:38033545-38092364	T3Spin	T0	OK	15.6396	10.0379	0.639745	-1.08267	0.0604	0.568512	no
STC1	chr8:23841920-23854807	T3Spin	T0	OK	11.5414	7.4089	0.639488	-1.01428	0.0766	0.623471	no
NDFIP2	chr13:79477363-79556077	T3Spin	T0	OK	20.9252	13.4338	0.639375	-1.57349	0.02915	0.445768	no
EPS8	chr12:15620140-15789576	T3Spin	T0	OK	38.7767	24.8946	0.639355	-1.48796	0.01755	0.344931	no
ARHGAP5	chr14:32077288-32159728	T3Spin	T0	OK	17.3134	11.1171	0.639113	-1.66566	0.0137	0.307883	no
WDR90	chr16:649362-667829	T3Spin	T0	OK	5.56925	3.57653	0.638922	-0.59227	0.25635	0.761817	no
AVL9	chr7:32495425-32719168	T3Spin	T0	OK	9.11382	5.85501	0.638384	-1.21656	0.05165	0.550523	no
CLASRP	chr19:45039039-45070956	T3Spin	T0	OK	23.2208	14.9221	0.637965	-0.799075	0.12765	0.720166	no
KDM6A	chrX:44873174-45112612	T3Spin	T0	OK	5.17868	3.32861	0.637664	-0.816791	0.18965	0.760827	no
UPF3B	chrX:119834025-119853028	T3Spin	T0	OK	14.6645	9.42677	0.637489	-0.952289	0.113	0.705104	no
GET4	chr7:876553-896434	T3Spin	T0	OK	39.8716	25.6403	0.636948	-0.989265	0.08385	0.644038	no
RAB6B	chr3:133824235-133895847	T3Spin	T0	OK	0.999314	0.642721	0.636745	-0.356387	0.54005	0.834942	no
TRAF6	chr11:36483766-36510313	T3Spin	T0	OK	5.67654	3.65111	0.636677	-1.08335	0.0762	0.622364	no
CIR1	chr2:174348149-174395715	T3Spin	T0	OK	35.3117	22.7129	0.636635	-1.22272	0.0374	0.504872	no
DDIT4	chr10:72273918-72276039	T3Spin	T0	OK	74.9526	48.2167	0.636446	-1.23552	0.02695	0.426752	no
GDF15	chr19:18386157-18389176	T3Spin	T0	OK	428.884	275.91	0.636391	-1.43036	0.0138	0.308573	no
KDM3A	chr2:86441147-86492716	T3Spin	T0	OK	13.3983	8.62055	0.6362	-1.2297	0.0439	0.544055	no
STX18	chr4:4386255-4542048	T3Spin	T0	OK	13.5653	8.73241	0.635469	-0.781777	0.1748	0.760827	no
AKR1C3	chr10:5048765-5107686	T3Spin	T0	OK	84.9467	54.6855	0.6354	-1.26109	0.02835	0.437659	no
ARHGEF5	chr7:144186082-144380632	T3Spin	T0	OK	4.41869	2.84491	0.635236	-0.697543	0.20995	0.760827	no
TXLNG	chrX:16786431-16844519	T3Spin	T0	OK	5.65879	3.64345	0.635188	-0.802662	0.2156	0.760827	no
SMC5	chr9:70258961-70354873	T3Spin	T0	OK	11.0095	7.0923	0.634425	-1.37319	0.05405	0.553119	no
NUDT4	chr12:93377922-93403248	T3Spin	T0	OK	14.7826	9.52632	0.63391	-1.21679	0.04355	0.543872	no
CDK8	chr13:26254618-26404432	T3Spin	T0	OK	7.76241	5.00234	0.633903	-0.52635	0.3926	0.794615	no
WBP11	chr12:14786477-14803467	T3Spin	T0	OK	35.5301	22.9016	0.633592	-1.27258	0.02915	0.445768	no
PREX2	chr8:67952367-68231662	T3Spin	T0	OK	2.32115	1.49639	0.633355	-0.542519	0.3364	0.791021	no
SLC9A8	chr20:49812712-49892242	T3Spin	T0	OK	5.41986	3.49434	0.633236	-0.759033	0.18585	0.760827	no
PPTC7	chr12:110534431-110583259	T3Spin	T0	OK	13.2017	8.51178	0.63319	-1.006	0.1053	0.698336	no
WNT7B	chr22:45920365-45977128	T3Spin	T0	OK	54.9707	35.4423	0.63319	-1.31695	0.01855	0.354436	no
PIWIL4	chr11:94567307-94621421	T3Spin	T0	OK	0.626288	0.403988	0.632514	-0.34631	0.51265	0.81868	no
CYP2R1	chr11:14878009-14892205	T3Spin	T0	OK	8.76726	5.65613	0.632311	-0.521893	0.355	0.791021	no
RALA	chr7:39623552-39708124	T3Spin	T0	OK	52.9236	34.1495	0.632048	-1.54446	0.01935	0.364262	no
STAG3L2	chr7:74881989-74890612	T3Spin	T0	OK	4.17452	2.69373	0.632007	-0.326508	0.5724	0.854387	no
GORAB	chr1:170461316-170553833	T3Spin	T0	OK	6.94439	4.48356	0.631203	-0.624802	0.32715	0.788216	no
NPTN	chr15:73443157-73633412	T3Spin	T0	OK	142.834	92.262	0.630533	-1.46843	0.0208	0.380715	no
TMEM167B	chr1:109090780-109096932	T3Spin	T0	OK	21.1143	13.6385	0.630532	-1.18189	0.08035	0.634595	no
SOD3	chr4:24795462-24800845	T3Spin	T0	OK	65.7747	42.4886	0.630458	-0.953546	0.1019	0.691448	no
MICU3	chr8:17027237-17122639	T3Spin	T0	OK	2.7622	1.78443	0.630354	-0.524288	0.4256	0.801363	no
MAPK8IP1	chr11:45885495-45906465	T3Spin	T0	OK	9.27834	5.99605	0.629853	-0.59095	0.28585	0.771324	no
CHMP4B	chr20:33811303-33854367	T3Spin	T0	OK	139.778	90.331	0.629843	-1.39622	0.01645	0.334612	no
CDKN1A	chr6:36676459-36687339	T3Spin	T0	OK	506.633	327.442	0.629702	-1.16847	0.03985	0.520236	no
AFG3L2	chr18:12307668-12377276	T3Spin	T0	OK	28.9718	18.7271	0.629521	-0.781748	0.17885	0.760827	no
ZRANB1	chr10:124942122-124987436	T3Spin	T0	OK	15.1383	9.79067	0.628722	-1.29472	0.03195	0.466595	no
PSMD14	chr2:161308274-161411717	T3Spin	T0	OK	96.6321	62.5023	0.628593	-1.43964	0.01755	0.344931	no
BOD1L1	chr4:13568741-13627704	T3Spin	T0	OK	12.0374	7.78594	0.628579	-1.45617	0.0147	0.317214	no
CHST11	chr12:104456913-104762014	T3Spin	T0	OK	12.6178	8.16337	0.628226	-1.20889	0.0435	0.543872	no
ANKRD12	chr18:9136752-9285985	T3Spin	T0	OK	15.7028	10.1622	0.627801	-1.42943	0.01895	0.358243	no
ISCA1	chr9:86264547-86282575	T3Spin	T0	OK	20.7076	13.4078	0.627094	-0.950966	0.1125	0.703773	no
SLC12A7	chr5:1050373-1112057	T3Spin	T0	OK	4.24005	2.74535	0.627093	-0.519023	0.3573	0.791021	no
CYP27A1	chr2:218781748-218815293	T3Spin	T0	OK	28.3184	18.3386	0.626859	-0.959574	0.0861	0.648809	no
IDS	chrX:149478763-149505354	T3Spin	T0	OK	42.0259	27.2212	0.626548	-1.45855	0.02475	0.412408	no
GTF2B	chr1:88852637-88891618	T3Spin	T0	OK	27.8493	18.0492	0.625704	-0.999521	0.0927	0.67249	no
GLS	chr2:190880820-190965544	T3Spin	T0	OK	179.93	116.622	0.625597	-1.55973	0.0249	0.412979	no
STK24	chr13:98450198-98577151	T3Spin	T0	OK	55.3976	35.9283	0.624702	-1.44719	0.0171	0.339829	no
C18orf8	chr18:23503469-23586617	T3Spin	T0	OK	15.7589	10.2212	0.624598	-0.516322	0.3754	0.791752	no
SNX10	chr7:26291894-26374329	T3Spin	T0	OK	22.0935	14.3318	0.624409	-1.24068	0.10395	0.696094	no
CYTH2	chr19:48469207-48482314	T3Spin	T0	OK	58.6252	38.0408	0.623974	-1.3654	0.0171	0.339829	no
UPF1	chr19:18831934-18868232	T3Spin	T0	OK	36.2893	23.5484	0.623918	-1.31997	0.0212	0.383707	no
TRAF3IP2	chr6:111299030-111606274	T3Spin	T0	OK	17.7759	11.5383	0.623492	-0.458242	0.30635	0.778773	no
RAB3GAP1	chr2:135052264-135170709	T3Spin	T0	OK	19.5527	12.6969	0.622888	-1.32877	0.03525	0.491391	no
ETV6	chr12:11649853-11895391	T3Spin	T0	OK	17.4362	11.3236	0.622754	-1.27506	0.02565	0.417655	no
LAMA4	chr6:112107930-112306683	T3Spin	T0	OK	10.1521	6.59411	0.622528	-0.737359	0.06475	0.578922	no
CCDC82	chr11:96352764-96389919	T3Spin	T0	OK	18.581	12.0703	0.622369	-1.16434	0.0954	0.680731	no
DNAJB14	chr4:99896249-99946726	T3Spin	T0	OK	10.5674	6.86567	0.622144	-1.11064	0.06995	0.60085	no
BAZ1A	chr14:34752730-34875647	T3Spin	T0	OK	27.4827	17.8608	0.621727	-1.46151	0.01515	0.321483	no
PRSS53	chr16:31074421-31088809	T3Spin	T0	OK	1.38989	0.903419	0.621505	-0.220501	0.81835	0.957644	no
AKIRIN1	chr1:38991243-39006065	T3Spin	T0	OK	46.4167	30.1723	0.621417	-1.38747	0.0233	0.400589	no
DNAJC2	chr7:103297425-103344873	T3Spin	T0	OK	24.8982	16.1911	0.620839	-0.903758	0.13405	0.727843	no
FAM160B1	chr10:114821743-114899827	T3Spin	T0	OK	11.4375	7.4385	0.620685	-1.12148	0.0816	0.63853	no
EEPD1	chr7:36153226-36301543	T3Spin	T0	OK	5.11421	3.32635	0.620573	-0.619638	0.28535	0.771138	no
UBASH3B	chr11:122655689-122814479	T3Spin	T0	OK	17.3948	11.3161	0.620281	-1.41247	0.0186	0.355011	no
FRMD4B	chr3:69168782-69386304	T3Spin	T0	OK	9.45988	6.15423	0.620244	-1.1974	0.0517	0.550523	no
ATP11B	chr3:182793502-182921633	T3Spin	T0	OK	12.7179	8.27656	0.619753	-1.44013	0.0353	0.491391	no
FAM46A	chr6:81745729-81752711	T3Spin	T0	OK	7.06629	4.5987	0.619726	-0.965167	0.10645	0.698336	no
TMEM63C	chr14:77181758-77259495	T3Spin	T0	OK	0.739777	0.481464	0.619664	-0.359624	0.54435	0.837276	no
TSPAN8	chr12:71125096-71157999	T3Spin	T0	OK	4.26474	2.77568	0.619614	-0.358433	0.53665	0.83301	no
ATP10D	chr4:47485392-47593486	T3Spin	T0	OK	17.7757	11.5723	0.619223	-1.38186	0.03155	0.463408	no
HMGA1	chr6:34236799-34246231	T3Spin	T0	OK	280.721	182.779	0.619034	-1.2789	0.02765	0.432844	no
KIAA0895	chr7:36324149-36453791	T3Spin	T0	OK	6.20286	4.0388	0.61901	-0.316964	0.6406	0.890426	no
LINC00839	chr10:42475490-42495337	T3Spin	T0	OK	5.48525	3.57276	0.618517	-0.483835	0.3464	0.791021	no
SGMS1	chr10:50305584-50623977	T3Spin	T0	OK	9.82631	6.4003	0.618511	-0.917027	0.1266	0.719294	no
YPEL3	chr16:30092313-30096216	T3Spin	T0	OK	53.9188	35.1267	0.618219	-0.752734	0.19955	0.760827	no
EMD	chrX:154379236-154381523	T3Spin	T0	OK	86.6754	56.4897	0.617635	-1.08331	0.05605	0.553119	no
CENPC	chr4:67472270-67545538	T3Spin	T0	OK	4.3034	2.80518	0.617384	-0.619034	0.2826	0.771118	no
ATP6V1B2	chr8:20197192-20221696	T3Spin	T0	OK	72.1829	47.0663	0.616963	-1.42251	0.0182	0.349997	no
C4orf48	chr4:2041992-2043970	T3Spin	T0	OK	338.63	220.834	0.616748	-0.827123	0.1728	0.760827	no
UBE2D1	chr10:58334978-58370753	T3Spin	T0	OK	28.0285	18.2815	0.616513	-1.36482	0.0512	0.550523	no
FAM103A1	chr15:82986202-83011641	T3Spin	T0	OK	2.52122	1.6453	0.615773	-0.297836	0.59695	0.867946	no
RPS3A	chr4:151099572-151104652	T3Spin	T0	OK	28.8018	18.7957	0.615756	-0.657241	0.2472	0.760827	no
DCUN1D2	chr13:113455818-113490708	T3Spin	T0	OK	4.96313	3.23916	0.615632	-0.536726	0.3772	0.791752	no
PPRC1	chr10:102132993-102150333	T3Spin	T0	OK	18.582	12.1276	0.615621	-1.20389	0.0373	0.503903	no
PSMD12	chr17:67340502-67366605	T3Spin	T0	OK	37.677	24.5918	0.615508	-1.20364	0.0631	0.572045	no
ELOVL7	chr5:60751788-60844274	T3Spin	T0	OK	6.84039	4.46489	0.615453	-0.776875	0.20755	0.760827	no
YOD1	chr1:207043848-207052980	T3Spin	T0	OK	4.81291	3.14151	0.61545	-0.821078	0.1343	0.728264	no
YES1	chr18:721591-812326	T3Spin	T0	OK	28.3122	18.4869	0.614919	-1.52659	0.02215	0.389831	no
LEF1	chr4:108047544-108176430	T3Spin	T0	OK	13.0022	8.49167	0.614639	-0.907697	0.12765	0.720166	no
ATP6V1A	chr3:113747018-113812058	T3Spin	T0	OK	43.5184	28.4235	0.614541	-1.52615	0.0181	0.349581	no
CDK17	chr12:96278260-96400588	T3Spin	T0	OK	29.2571	19.1155	0.614039	-1.48472	0.0237	0.402974	no
SPATA5L1	chr15:45402320-45421418	T3Spin	T0	OK	9.42506	6.15875	0.613863	-0.565373	0.3504	0.791021	no
NECAB3	chr20:33657086-33674458	T3Spin	T0	OK	9.96941	6.51501	0.61374	-0.39593	0.53165	0.830673	no
PPP4R2	chr3:72996967-73065860	T3Spin	T0	OK	18.611	12.1652	0.613397	-0.706409	0.24645	0.760827	no
IL1RAP	chr3:190514050-190657197	T3Spin	T0	OK	7.03364	4.60027	0.612553	-0.670047	0.25535	0.761785	no
ADM	chr11:10304979-10307402	T3Spin	T0	OK	118.573	77.5832	0.611962	-1.26742	0.029	0.444235	no
ZHX2	chr8:122781661-122974515	T3Spin	T0	OK	18.8112	12.3113	0.61161	-1.17517	0.03955	0.518596	no
CARS	chr11_KI270831v1_alt:231983-288483	T3Spin	T0	OK	3.49397	2.28678	0.611554	-0.364589	0.52355	0.825232	no
DDX31	chr9:132594288-132690083	T3Spin	T0	OK	8.61288	5.63952	0.610924	-0.644361	0.26275	0.7652	no
SERINC3	chr20:44496222-44522085	T3Spin	T0	OK	65.9766	43.2088	0.610627	-1.42106	0.0212	0.383707	no
WASL	chr7:123681926-123749071	T3Spin	T0	OK	21.7224	14.2276	0.610492	-1.40973	0.03375	0.484166	no
FAM109B	chr22:42074250-42079438	T3Spin	T0	OK	0.614442	0.402691	0.609603	-0.299493	0.5922	0.865843	no
BRD1	chr22:49773277-49827548	T3Spin	T0	OK	16.3747	10.7322	0.609526	-0.984523	0.0951	0.679677	no
ZBTB17	chr1:15941868-15976132	T3Spin	T0	OK	13.9857	9.16653	0.609508	-0.73021	0.19455	0.760827	no
ZNF654	chr3:88051949-88157965	T3Spin	T0	OK	6.38764	4.18717	0.609307	-0.592483	0.3887	0.794176	no
DNMBP	chr10:99875576-100009919	T3Spin	T0	OK	14.2511	9.34216	0.609248	-1.14065	0.0448	0.54612	no
NRBF2	chr10:63133246-63155031	T3Spin	T0	OK	22.3207	14.6321	0.609244	-0.970139	0.10145	0.690912	no
SPTBN1	chr2:54456316-54671446	T3Spin	T0	OK	73.2531	48.0601	0.60805	-1.16845	0.0441	0.545398	no
FAM126B	chr2:200973717-201071669	T3Spin	T0	OK	4.75573	3.12049	0.607893	-1.03489	0.0919	0.669134	no
GTPBP1	chr22:38705801-38733587	T3Spin	T0	OK	13.2834	8.71704	0.60771	-1.02453	0.0665	0.587504	no
TMEM161B	chr5:88189632-88268879	T3Spin	T0	OK	7.04668	4.62487	0.60753	-0.628585	0.30795	0.778773	no
GPATCH2	chr1:217426992-217631102	T3Spin	T0	OK	8.66506	5.68801	0.607284	-0.879893	0.1332	0.726989	no
DDX21	chr10:68956122-68985069	T3Spin	T0	OK	70.2047	46.0891	0.607142	-1.4943	0.0147	0.317214	no
CHORDC1	chr11:90200429-90223364	T3Spin	T0	OK	13.4981	8.86159	0.607121	-1.08161	0.10255	0.694011	no
UBTD2	chr5:172209645-172283791	T3Spin	T0	OK	32.8522	21.58	0.606294	-1.33188	0.026	0.420472	no
ADA	chr20:44619521-44651735	T3Spin	T0	OK	2.0536	1.34956	0.605667	-0.321532	0.445	0.803003	no
SERTAD1	chr19:40422500-40426025	T3Spin	T0	OK	51.7129	33.9873	0.605527	-0.85755	0.13795	0.735789	no
CDK20	chr9:87966443-87974780	T3Spin	T0	OK	5.42879	3.56825	0.605415	-0.375785	0.5989	0.868799	no
ACVR1	chr2:157736445-157875862	T3Spin	T0	OK	30.8625	20.2854	0.60541	-1.22214	0.0452	0.54612	no
TMEM165	chr4:55395912-55426175	T3Spin	T0	OK	96.8166	63.6918	0.604148	-1.44981	0.0248	0.41247	no
TNFRSF10A	chr8:23191456-23225167	T3Spin	T0	OK	19.0829	12.5562	0.603881	-0.691438	0.22155	0.760827	no
PIK3IP1	chr22:31281592-31292534	T3Spin	T0	OK	18.16	11.9501	0.603747	-0.837343	0.1556	0.749079	no
EMX2	chr10:117484292-117549546	T3Spin	T0	OK	18.9608	12.478	0.603632	-0.924256	0.10675	0.698336	no
ARFGEF2	chr20:48921737-49036693	T3Spin	T0	OK	12.8139	8.43376	0.603463	-1.33895	0.028	0.434511	no
SLC41A2	chr12:104803496-104928694	T3Spin	T0	OK	10.1398	6.67531	0.603126	-0.922946	0.1225	0.713433	no
MND1	chr4:153344648-153415095	T3Spin	T0	OK	21.0831	13.8859	0.602468	-0.567346	0.32155	0.783397	no
BIN3	chr8:22604631-22669148	T3Spin	T0	OK	21.627	14.2504	0.601827	-0.518304	0.36315	0.791021	no
MTMR1	chrX:150693363-150765103	T3Spin	T0	OK	12.359	8.14636	0.601338	-0.925557	0.1018	0.691448	no
DERL1	chr8:123013163-123042423	T3Spin	T0	OK	49.8721	32.8871	0.600712	-1.39921	0.02425	0.409428	no
RECQL	chr12:21437603-21501669	T3Spin	T0	OK	15.5471	10.2523	0.600698	-1.0016	0.1848	0.760827	no
PMM2	chr16:8797812-8849337	T3Spin	T0	OK	22.5501	14.8711	0.60062	-0.935122	0.10835	0.700355	no
PNN	chr14:39175182-39183218	T3Spin	T0	OK	39.2464	25.8891	0.600215	-1.43025	0.02115	0.38358	no
CCDC9	chr19:47256473-47271953	T3Spin	T0	OK	15.3832	10.1478	0.600189	-0.61664	0.28505	0.771138	no
SMG1	chr16:18804852-18926404	T3Spin	T0	OK	8.06328	5.31947	0.600085	-1.36527	0.0287	0.442297	no
TTC8	chr14:88824152-88877996	T3Spin	T0	OK	11.8544	7.82244	0.599737	-0.756111	0.2134	0.760827	no
TBX18	chr6:84732495-84764236	T3Spin	T0	OK	2.03983	1.34657	0.59916	-0.551483	0.36805	0.791021	no
FOXA1	chr14:37589551-37595120	T3Spin	T0	OK	3.09193	2.04117	0.599108	-0.430784	0.4173	0.799478	no
LRIG1	chr3:66133609-66500421	T3Spin	T0	OK	11.9659	7.90023	0.598957	-0.908126	0.11975	0.707635	no
ELF1	chr13:40931918-41019372	T3Spin	T0	OK	31.7694	20.9753	0.598945	-1.42844	0.03025	0.452508	no
KDM5C	chrX:53191320-53225422	T3Spin	T0	OK	16.6716	11.0109	0.598458	-1.16263	0.043	0.541551	no
GPATCH8	chr17:44395276-44503602	T3Spin	T0	OK	11.7556	7.76454	0.598377	-1.19625	0.03965	0.519311	no
RAPGEF1	chr9:131576769-131739944	T3Spin	T0	OK	26.6972	17.6404	0.597806	-1.23743	0.02985	0.449159	no
EFHD2	chr1:15409894-15430343	T3Spin	T0	OK	65.6713	43.4066	0.59735	-1.24508	0.0309	0.456114	no
GABARAPL1	chr12:10212889-10223125	T3Spin	T0	OK	86.7972	57.3899	0.596851	-1.31758	0.02345	0.401621	no
ZNF24	chr18:35332207-35344467	T3Spin	T0	OK	21.9901	14.5402	0.59681	-0.916905	0.0765	0.623103	no
EIF1B	chr3:39808913-40312426	T3Spin	T0	OK	75.5652	49.9729	0.596577	-0.97028	0.1159	0.707635	no
KBTBD2	chr7:32868165-32891856	T3Spin	T0	OK	25.9916	17.1975	0.595847	-1.27716	0.0351	0.491391	no
ATP1A1	chr1:116373172-116418622	T3Spin	T0	OK	482.447	319.231	0.59577	-0.885866	0.12715	0.719606	no
2021-03-06	chr5:10353638-10440388	T3Spin	T0	OK	16.9361	11.2074	0.595645	-1.45872	0.02205	0.389223	no
SPACA6P	chr19:51685362-51705190	T3Spin	T0	OK	2.77889	1.83933	0.595326	-0.205166	0.601	0.870148	no
TUBB2A	chr6:3153665-3157549	T3Spin	T0	OK	27.2462	18.0352	0.595243	-0.75317	0.1898	0.760827	no
PHF13	chr1:6613695-6624033	T3Spin	T0	OK	18.1377	12.0068	0.595149	-0.953731	0.09795	0.684959	no
GTF2H1	chr11:18322268-18367043	T3Spin	T0	OK	16.33	10.8115	0.594967	-1.104	0.0738	0.612525	no
CWC22	chr2:179944876-180007053	T3Spin	T0	OK	10.1999	6.75354	0.594837	-0.91755	0.1273	0.719606	no
ITSN2	chr2:24202865-24360528	T3Spin	T0	OK	8.5134	5.63726	0.594741	-1.01404	0.0736	0.612525	no
CARD10	chr22:37490361-37519203	T3Spin	T0	OK	49.7217	32.9365	0.594186	-1.2299	0.02965	0.44879	no
CDKN1B	chr12:12717269-12722382	T3Spin	T0	OK	33.1835	21.9834	0.594056	-1.18017	0.05805	0.559979	no
RNMTL1	chr17:759308-792501	T3Spin	T0	OK	10.3542	6.85953	0.594032	-0.403309	0.43765	0.803003	no
CDYL	chr6:4706158-4955544	T3Spin	T0	OK	13.371	8.86143	0.593497	-0.927928	0.12655	0.719294	no
WDR37	chr10:1056835-1132297	T3Spin	T0	OK	10.0729	6.6786	0.59286	-0.890416	0.13535	0.729966	no
ZFC3H1	chr12:71609600-71680648	T3Spin	T0	OK	7.99836	5.30383	0.59267	-0.867473	0.14105	0.735907	no
USP47	chr11:11841422-11959325	T3Spin	T0	OK	14.5325	9.63743	0.592565	-1.37847	0.03545	0.492711	no
MOSPD1	chrX:134887625-134915344	T3Spin	T0	OK	8.81131	5.84339	0.592553	-0.65056	0.33375	0.791021	no
SREK1IP1	chr5:64690307-64768669	T3Spin	T0	OK	10.4165	6.9111	0.591883	-1.29576	0.05805	0.559979	no
SYF2	chr1:25222275-25232522	T3Spin	T0	OK	44.341	29.4202	0.591835	-1.22454	0.04875	0.550523	no
FAM3C	chr7:121348850-121396368	T3Spin	T0	OK	53.8818	35.7574	0.591555	-1.46507	0.02705	0.427198	no
ITPRIP	chr10:104309695-104338493	T3Spin	T0	OK	9.0169	5.98434	0.59144	-1.00289	0.081	0.637357	no
THAP9-AS1	chr4:82893451-82920131	T3Spin	T0	OK	14.2048	9.42846	0.591285	-0.776412	0.19305	0.760827	no
UFM1	chr13:38349770-38363007	T3Spin	T0	OK	42.0096	27.8853	0.591217	-1.43104	0.03715	0.503019	no
FAM8A1	chr6:17600286-17611719	T3Spin	T0	OK	9.89881	6.57122	0.591094	-1.04973	0.11125	0.703773	no
WIPI1	chr17:68259181-68600954	T3Spin	T0	OK	18.2522	12.1193	0.590763	-0.307229	0.59485	0.867366	no
RNF146	chr6:127266681-127288560	T3Spin	T0	OK	23.6067	15.6747	0.590758	-1.00745	0.10605	0.698336	no
UBE2B	chr5:134371175-134392108	T3Spin	T0	OK	42.605	28.2897	0.590747	-1.37983	0.0379	0.508069	no
TBK1	chr12:64452059-64502119	T3Spin	T0	OK	15.9377	10.5846	0.590474	-1.08751	0.08525	0.646671	no
EML4	chr2:42142434-42332548	T3Spin	T0	OK	9.51322	6.31932	0.590164	-1.06838	0.0992	0.688039	no
BPGM	chr7:134646778-134679815	T3Spin	T0	OK	34.9464	23.2224	0.589624	-1.05397	0.09625	0.682159	no
EIF1	chr17:41688874-41691646	T3Spin	T0	OK	647.572	430.364	0.589483	-1.24226	0.03245	0.472737	no
DYRK3	chr1:206635535-206649197	T3Spin	T0	OK	6.22866	4.14222	0.588518	-0.462142	0.423	0.80078	no
LINS	chr15:100569222-100602240	T3Spin	T0	OK	5.09929	3.393	0.587734	-0.458296	0.3985	0.794625	no
CCNK	chr14:99481401-99604390	T3Spin	T0	OK	21.6487	14.4052	0.587688	-0.903909	0.1129	0.704973	no
SLC39A14	chr8:22367248-22434127	T3Spin	T0	OK	38.5056	25.6299	0.587242	-1.30831	0.02615	0.420472	no
TFB2M	chr1:246540560-246566263	T3Spin	T0	OK	14.0362	9.3449	0.586898	-0.629248	0.3259	0.786692	no
ZDHHC18	chr1:26826709-26855720	T3Spin	T0	OK	20.1455	13.4142	0.586693	-0.937347	0.0885	0.657347	no
C2CD4C	chr19:405442-409170	T3Spin	T0	OK	1.23553	0.8229	0.586338	-0.326293	0.4797	0.803841	no
ATP1A1-AS1	chr1:116373172-116418622	T3Spin	T0	OK	0.603012	0.401743	0.585912	-0.0141607	0.6681	0.901407	no
MST1	chr3:49683946-49688763	T3Spin	T0	OK	2.10369	1.40179	0.585658	-0.310072	0.55515	0.844388	no
NOMO2	chr16:18499923-18562112	T3Spin	T0	OK	3.48644	2.32377	0.585286	-0.474708	0.3985	0.794625	no
UPF2	chr10:11920021-12043170	T3Spin	T0	OK	13.5994	9.06462	0.585226	-1.16469	0.04445	0.54612	no
MED14	chrX:40649542-40738701	T3Spin	T0	OK	11.5466	7.69686	0.585124	-1.18679	0.0696	0.598594	no
RP9P	chr7:32916814-32943170	T3Spin	T0	OK	7.56734	5.04455	0.585061	-0.347529	0.5229	0.824863	no
MED17	chr11:93784238-93813330	T3Spin	T0	OK	18.2044	12.136	0.584995	-1.08651	0.07985	0.633335	no
PSEN1	chr14:73136434-73223691	T3Spin	T0	OK	23.4284	15.6232	0.58457	-1.34326	0.027	0.426787	no
VMP1	chr17:59697305-59840591	T3Spin	T0	OK	69.8938	46.6173	0.584298	-1.20556	0.05305	0.553119	no
CIDECP	chr3:10017552-10026136	T3Spin	T0	OK	16.7549	11.1756	0.584229	-0.34568	0.53525	0.832497	no
KIAA0930	chr22:45192241-45240769	T3Spin	T0	OK	20.1029	13.4129	0.58378	-1.2347	0.03265	0.474875	no
SMG7	chr1:183472370-183554193	T3Spin	T0	OK	11.7564	7.84433	0.583727	-1.09121	0.0632	0.572045	no
BOC	chr3:113211464-113441514	T3Spin	T0	OK	3.82022	2.54914	0.583644	-0.377174	0.52255	0.824863	no
NRG1	chr8:31639751-32765040	T3Spin	T0	OK	22.2698	14.8656	0.583104	-0.746231	0.20335	0.760827	no
RNF126	chr19:647525-663233	T3Spin	T0	OK	61.4698	41.0562	0.582279	-0.979632	0.07755	0.628215	no
PIK3C3	chr18:41955197-42081482	T3Spin	T0	OK	13.7695	9.19813	0.582062	-0.961485	0.1271	0.719606	no
IFNAR1	chr21:33324908-33359822	T3Spin	T0	OK	17.3585	11.5961	0.581999	-1.30936	0.0445	0.54612	no
NIPA1	chr15:22786224-22829789	T3Spin	T0	OK	5.49279	3.67053	0.581552	-0.875853	0.16625	0.760743	no
ANKLE2	chr12:132725666-132761888	T3Spin	T0	OK	63.1213	42.1961	0.581019	-1.33746	0.02555	0.417169	no
CD58	chr1:116514533-116571093	T3Spin	T0	OK	50.7442	33.9261	0.580845	-1.04701	0.08615	0.648809	no
WDR44	chrX:118346072-118449960	T3Spin	T0	OK	8.00965	5.35758	0.580157	-0.83513	0.1779	0.760827	no
PFKFB3	chr10:6144879-6235544	T3Spin	T0	OK	61.4232	41.0888	0.580039	-1.29457	0.0244	0.410609	no
SLCO4A1	chr20:62642444-62672295	T3Spin	T0	OK	41.7133	27.913	0.579572	-1.05557	0.0601	0.567484	no
EGFR	chr7:55019031-55207338	T3Spin	T0	OK	7.20158	4.82041	0.579157	-0.824887	0.1414	0.735907	no
TBC1D17	chr19:49869032-49888750	T3Spin	T0	OK	38.4216	25.7221	0.578909	-0.72061	0.2104	0.760827	no
LGR4	chr11:27365960-27482433	T3Spin	T0	OK	41.7389	27.946	0.578748	-1.47908	0.02735	0.430413	no
ITPR1	chr3:4493347-4847840	T3Spin	T0	OK	1.75603	1.17578	0.578699	-0.582301	0.29955	0.777285	no
BEX2	chrX:103309345-103311046	T3Spin	T0	OK	3.43574	2.30073	0.578528	-0.32758	0.65305	0.895247	no
TNFSF10	chr3:172505507-172523507	T3Spin	T0	OK	96.3224	64.5118	0.578308	-1.28452	0.03205	0.467673	no
USP16	chr21:29024616-29054486	T3Spin	T0	OK	24.5139	16.4215	0.578019	-1.23551	0.0495	0.550523	no
PPP6R3	chr11:68460717-68615333	T3Spin	T0	OK	24.721	16.5701	0.577157	-1.32763	0.0362	0.497629	no
OSGIN2	chr8:89901867-89927867	T3Spin	T0	OK	19.2215	12.8856	0.576963	-1.2723	0.0703	0.60085	no
LRRFIP1	chr2:237627580-237781647	T3Spin	T0	OK	84.7665	56.8308	0.576822	-1.35858	0.02695	0.426752	no
2021-03-09	chr12:57755097-57760410	T3Spin	T0	OK	9.73371	6.52743	0.576475	-0.567623	0.3319	0.789956	no
RHPN2	chr19:32978591-33064918	T3Spin	T0	OK	27.3905	18.3704	0.576297	-1.17247	0.04855	0.550523	no
AGO2	chr8:140531164-140635547	T3Spin	T0	OK	6.67381	4.47605	0.576283	-0.569449	0.30945	0.778773	no
SEC14L2	chr22:30396940-30425303	T3Spin	T0	OK	15.7837	10.5862	0.576247	-0.84965	0.1266	0.719294	no
LAMTOR3	chr4:99878337-99894546	T3Spin	T0	OK	16.5162	11.0826	0.57558	-1.22761	0.06705	0.590901	no
DSP	chr6:7541636-7586713	T3Spin	T0	OK	25.3322	16.9987	0.575546	-1.24439	0.0339	0.484759	no
ARHGEF2	chr1:155946838-155978545	T3Spin	T0	OK	29.2705	19.6503	0.574896	-1.16811	0.0445	0.54612	no
DNTTIP2	chr1:93869457-93879206	T3Spin	T0	OK	26.8798	18.051	0.574449	-1.22008	0.0509	0.550523	no
MBD5	chr2:147844516-148513475	T3Spin	T0	OK	2.52652	1.69693	0.574226	-0.403824	0.4987	0.810178	no
DOPEY1	chr6:83067665-83196537	T3Spin	T0	OK	1.97892	1.3293	0.574045	-0.499034	0.4426	0.803003	no
BTG3	chr21:17593649-17612950	T3Spin	T0	OK	39.1055	26.2739	0.573742	-0.963007	0.11345	0.70643	no
RAD17	chr5:69351725-69414801	T3Spin	T0	OK	0.89467	0.601198	0.573515	-0.355847	0.5036	0.81223	no
PSME4	chr2:53864066-53970840	T3Spin	T0	OK	13.0671	8.7816	0.573385	-1.25607	0.0435	0.543872	no
WDR19	chr4:39182403-39285810	T3Spin	T0	OK	4.90405	3.29701	0.572814	-0.670334	0.2598	0.764955	no
PPP3R1	chr2:68178856-68252519	T3Spin	T0	OK	40.0647	26.9418	0.572484	-1.36371	0.0405	0.524121	no
COL4A3BP	chr5:75371102-75599821	T3Spin	T0	OK	15.1996	10.2217	0.572396	-1.04716	0.10105	0.690912	no
POLR3F	chr20:18467388-18484648	T3Spin	T0	OK	8.3826	5.63954	0.571821	-0.632366	0.3163	0.78084	no
GJC1	chr17:44798447-44830811	T3Spin	T0	OK	14.8485	9.99085	0.571642	-1.22254	0.03685	0.501239	no
SPATA13	chr13:23979625-24307074	T3Spin	T0	OK	6.87817	4.628	0.571638	-0.831123	0.12595	0.717652	no
BAZ2A	chr12:56521824-56636379	T3Spin	T0	OK	18.6199	12.5341	0.570994	-0.819818	0.145	0.740604	no
DNAJB12	chr10:72332829-72355149	T3Spin	T0	OK	24.1923	16.2869	0.570837	-1.08136	0.06015	0.567656	no
MAF1	chr8:144104401-144107612	T3Spin	T0	OK	94.1017	63.3599	0.57065	-1.14476	0.04275	0.541076	no
GJB2	chr13:20187464-20192975	T3Spin	T0	OK	5.54494	3.73479	0.570147	-0.477558	0.3907	0.794273	no
FAM91A1	chr8:123768641-123815450	T3Spin	T0	OK	12.7401	8.58352	0.569737	-1.16571	0.07445	0.615679	no
TRMT6	chr20:5937832-5950558	T3Spin	T0	OK	10.36	6.98106	0.569511	-0.691302	0.2604	0.7652	no
DNAJA1	chr9:33025210-33039064	T3Spin	T0	OK	194.694	131.256	0.568819	-1.33636	0.02785	0.434071	no
MBD6	chr12:57522875-57547331	T3Spin	T0	OK	14.6963	9.90809	0.568778	-0.577826	0.3088	0.778773	no
SIK2	chr11:111602390-111766445	T3Spin	T0	OK	9.09895	6.13592	0.568419	-0.750018	0.21635	0.760827	no
RABGAP1	chr9:122941008-123104868	T3Spin	T0	OK	11.431	7.70946	0.568248	-1.03489	0.0878	0.654502	no
SPTY2D1	chr11:18599803-18634473	T3Spin	T0	OK	9.04774	6.10256	0.568141	-0.990244	0.0974	0.684331	no
PHC1	chr12:8914719-8949761	T3Spin	T0	OK	1.5243	1.02812	0.568136	-0.221711	0.6835	0.908918	no
TNFRSF1A	chr12:6328756-6342117	T3Spin	T0	OK	118.093	79.6569	0.568051	-1.23361	0.02975	0.44879	no
DDX3X	chrX:41333307-41364472	T3Spin	T0	OK	92.1223	62.1423	0.567976	-1.37529	0.0321	0.46802	no
IFIT3	chr10:89327818-89340968	T3Spin	T0	OK	21.989	14.8356	0.567716	-0.988592	0.0953	0.680731	no
PITRM1	chr10:3137726-3172841	T3Spin	T0	OK	32.2675	21.7757	0.567363	-1.14736	0.0492	0.550523	no
ANKRD28	chr3:15667235-15859546	T3Spin	T0	OK	12.2781	8.28694	0.567181	-1.23314	0.05875	0.563987	no
SELK	chr3:53885198-53891962	T3Spin	T0	OK	52.5272	35.458	0.566955	-0.768147	0.16905	0.760827	no
NOP16	chr5:176383936-176388762	T3Spin	T0	OK	45.9522	31.0204	0.566916	-0.755986	0.21735	0.760827	no
TJAP1	chr6:43477522-43506556	T3Spin	T0	OK	16.6727	11.2561	0.566776	-0.765211	0.18205	0.760827	no
SRSF11	chr1:70205681-70252018	T3Spin	T0	OK	89.0944	60.1608	0.56651	-1.38872	0.02615	0.420472	no
MB21D2	chr3:192796815-192918161	T3Spin	T0	OK	9.77032	6.59878	0.566207	-0.728943	0.18185	0.760827	no
CRLS1	chr20:6006092-6040051	T3Spin	T0	OK	74.5978	50.3845	0.566153	-1.48041	0.027	0.426787	no
NQO1	chr16:69709400-69726668	T3Spin	T0	OK	114.449	77.3283	0.565639	-1.34331	0.0262	0.420472	no
WDR20	chr14:102139851-102223673	T3Spin	T0	OK	19.37	13.0883	0.56555	-0.878443	0.1412	0.735907	no
LMCD1	chr3:8501806-8568125	T3Spin	T0	OK	60.8172	41.0982	0.565404	-1.05701	0.07275	0.612115	no
USP42	chr7:6104918-6161564	T3Spin	T0	OK	8.6373	5.84018	0.564567	-0.863752	0.1296	0.721067	no
ADAM17	chr2:9489280-9555788	T3Spin	T0	OK	19.9003	13.4565	0.564484	-1.14687	0.06885	0.597035	no
UBALD1	chr16:4608882-4614926	T3Spin	T0	OK	28.1466	19.0353	0.564284	-0.685605	0.21155	0.760827	no
GRASP	chr12:52006944-52015889	T3Spin	T0	OK	1.2848	0.86895	0.564195	-0.309637	0.6874	0.910378	no
OSBP	chr11:59574397-59616144	T3Spin	T0	OK	21.1446	14.3011	0.564168	-1.16626	0.05145	0.550523	no
KCTD10	chr12:109448654-109477350	T3Spin	T0	OK	28.7454	19.4456	0.563883	-1.1889	0.04595	0.54612	no
C6orf62	chr6:24667034-24719175	T3Spin	T0	OK	74.5947	50.4623	0.563868	-1.25693	0.05985	0.566795	no
BEND5	chr1:48532854-50023954	T3Spin	T0	OK	2.22975	1.50843	0.563831	-0.303771	0.7776	0.942535	no
HSPH1	chr13:31134973-31162388	T3Spin	T0	OK	46.6147	31.5353	0.56382	-1.41298	0.02995	0.449905	no
TGFB1	chr19:41330530-41353933	T3Spin	T0	OK	154.92	104.808	0.56377	-1.20509	0.03515	0.491391	no
SLC25A32	chr8:103398637-103443452	T3Spin	T0	OK	14.5378	9.83564	0.563719	-0.812914	0.2173	0.760827	no
POLR1C	chr6:43517038-43521508	T3Spin	T0	OK	30.9055	20.9105	0.563632	-0.743291	0.1745	0.760827	no
FOXJ3	chr1:42176538-42335877	T3Spin	T0	OK	12.9787	8.78139	0.563623	-1.10473	0.06695	0.590603	no
ZNF770	chr15:34978340-34988296	T3Spin	T0	OK	25.3209	17.1325	0.563594	-1.30127	0.0349	0.491391	no
ARHGEF10L	chr1:17539834-17697875	T3Spin	T0	OK	18.0095	12.1883	0.563258	-0.932752	0.10295	0.6954	no
METTL22	chr16:8621669-8646222	T3Spin	T0	OK	8.06464	5.45862	0.563074	-0.381671	0.46425	0.803003	no
DOCK4	chr7:111726107-112206407	T3Spin	T0	OK	3.58051	2.42363	0.562996	-0.777602	0.19905	0.760827	no
FOXN2	chr2:48314655-48379295	T3Spin	T0	OK	6.95972	4.71118	0.562942	-0.891304	0.13945	0.735907	no
TRMT61A	chr14:103529171-103537073	T3Spin	T0	OK	11.1216	7.52887	0.562858	-0.61909	0.26925	0.766674	no
CLIP2	chr7:74289474-74405943	T3Spin	T0	OK	24.1389	16.3457	0.562449	-1.17113	0.0541	0.553119	no
CNOT4	chr7:135361794-135510127	T3Spin	T0	OK	12.0759	8.17773	0.562353	-0.900415	0.1375	0.735118	no
ARHGAP21	chr10:24583608-24723668	T3Spin	T0	OK	9.9813	6.76255	0.561661	-1.12666	0.05885	0.564516	no
C9orf89	chr9:93096167-93113283	T3Spin	T0	OK	47.3887	32.1069	0.561659	-0.609923	0.2735	0.767555	no
SNHG17	chr20:38420591-38435375	T3Spin	T0	OK	17.236	11.6841	0.560878	-0.413911	0.51975	0.823241	no
DHX32	chr10:125823534-125881315	T3Spin	T0	OK	28.1132	19.0595	0.560738	-0.95848	0.10965	0.703384	no
ARL4D	chr17:43398984-43401136	T3Spin	T0	OK	43.295	29.3526	0.560711	-0.930446	0.1003	0.690691	no
FNTA	chr8:43056298-43085788	T3Spin	T0	OK	31.745	21.5253	0.560499	-0.992349	0.1055	0.698336	no
BASP1	chr5:17130027-17276845	T3Spin	T0	OK	121.811	82.6264	0.559974	-1.19082	0.0454	0.54612	no
ZNF622	chr5:16451518-16465785	T3Spin	T0	OK	40.1868	27.2608	0.559893	-0.938685	0.09925	0.688118	no
TRIM47	chr17:75874163-75878575	T3Spin	T0	OK	71.8809	48.7682	0.55967	-1.08964	0.05785	0.559865	no
PERP	chr6:138088504-138107523	T3Spin	T0	OK	62.1308	42.1548	0.559614	-1.43904	0.0256	0.417222	no
WASF1	chr6:110099818-110180004	T3Spin	T0	OK	10.5562	7.16632	0.558781	-0.80227	0.1926	0.760827	no
OGT	chrX:71533061-71575897	T3Spin	T0	OK	21.8832	14.8572	0.558664	-1.24519	0.0443	0.54612	no
SOX2	chr3:181056679-181742225	T3Spin	T0	OK	48.4681	32.9115	0.558443	-1.0461	0.08905	0.659799	no
ALDH1A3	chr15:100879691-100916625	T3Spin	T0	OK	6.11152	4.15163	0.557852	-0.589989	0.36315	0.791021	no
ZNF639	chr3:179322990-179335535	T3Spin	T0	OK	12.4498	8.46015	0.557371	-0.886408	0.1745	0.760827	no
SMNDC1	chr10:110293039-110304949	T3Spin	T0	OK	33.4487	22.7342	0.557088	-1.11375	0.0935	0.674727	no
LYAR	chr4:4267700-4290169	T3Spin	T0	OK	18.3622	12.481	0.557	-0.70469	0.2373	0.760827	no
FIP1L1	chr4:53377652-53459936	T3Spin	T0	OK	23.0443	15.6695	0.556453	-1.00367	0.1003	0.690691	no
ECE1	chr1:21217246-21345541	T3Spin	T0	OK	136.268	92.6598	0.556431	-1.08025	0.0567	0.553119	no
GNPDA2	chr4:44701794-44726634	T3Spin	T0	OK	7.47748	5.0864	0.555906	-0.556282	0.3826	0.792343	no
ADGRG1	chr16:57619692-57665039	T3Spin	T0	OK	21.9198	14.9162	0.555351	-0.967256	0.08075	0.636513	no
MED10	chr5:6371925-6378526	T3Spin	T0	OK	59.3029	40.3563	0.555307	-0.852394	0.1413	0.735907	no
ADNP2	chr18:80109030-80140345	T3Spin	T0	OK	13.6545	9.29224	0.555279	-1.05632	0.0683	0.593997	no
PUM2	chr2:20248691-20350850	T3Spin	T0	OK	21.2716	14.478	0.55506	-1.31921	0.04365	0.544055	no
WDR75	chr2:189441432-189475562	T3Spin	T0	OK	16.6074	11.3038	0.555015	-0.965282	0.12305	0.714363	no
FOXO4	chrX:71096148-71103534	T3Spin	T0	OK	3.01096	2.04952	0.554942	-0.325838	0.554	0.843214	no
SNW1	chr14:77708070-77769742	T3Spin	T0	OK	41.3691	28.1729	0.554242	-0.870341	0.15215	0.744312	no
TCERG1	chr5:146447309-146511506	T3Spin	T0	OK	19.4677	13.2638	0.553584	-1.14727	0.05275	0.553119	no
RNF25	chr2:218663863-218702717	T3Spin	T0	OK	19.1966	13.0838	0.553076	-0.626156	0.27115	0.767001	no
CD40	chr20:46118253-46129745	T3Spin	T0	OK	37.927	25.8525	0.552923	-0.921586	0.10605	0.698336	no
ZBTB33	chrX:120250751-120258396	T3Spin	T0	OK	9.07398	6.18943	0.551928	-1.02763	0.14195	0.736666	no
SNX25	chr4:185210129-185378998	T3Spin	T0	OK	9.78928	6.67936	0.551492	-0.703163	0.2517	0.760827	no
RHEB	chr7:151466011-151519924	T3Spin	T0	OK	39.5738	27.0025	0.55145	-1.01741	0.09175	0.669043	no
CRK	chr17:1421352-1456267	T3Spin	T0	OK	3.21858	2.19617	0.551438	-0.360856	0.5519	0.842245	no
BACE2	chr21:41167800-41282534	T3Spin	T0	OK	14.7502	10.0701	0.550666	-1.13373	0.08775	0.654403	no
UBE2D3	chr4:102777036-102868893	T3Spin	T0	OK	67.7636	46.2927	0.549726	-1.38244	0.0339	0.484759	no
MRPS36	chr5:69217745-69230158	T3Spin	T0	OK	3.08883	2.11057	0.549425	-0.368139	0.5781	0.857658	no
ST7	chr7:116952446-117230021	T3Spin	T0	OK	9.40752	6.42849	0.549335	-0.369819	0.41705	0.799478	no
CIRH1A	chr16:69132595-69169034	T3Spin	T0	OK	5.04516	3.44757	0.549321	-0.331112	0.57685	0.857015	no
KIAA0141	chr5:141923819-141942047	T3Spin	T0	OK	10.9358	7.47533	0.548846	-0.852835	0.1466	0.742823	no
RAP2C	chrX:132203023-132489968	T3Spin	T0	OK	20.829	14.2425	0.548393	-1.09294	0.11955	0.707635	no
CDC42SE1	chr1:151047782-151059649	T3Spin	T0	OK	56.7006	38.7755	0.548218	-1.17571	0.05695	0.55416	no
FRS2	chr12:69470348-69579791	T3Spin	T0	OK	8.81203	6.02742	0.547935	-1.10208	0.1019	0.691448	no
HIAT1	chr1:100038232-100083373	T3Spin	T0	OK	38.7428	26.5003	0.547919	-1.22456	0.06065	0.568765	no
ITGA5	chr12:54353690-54473602	T3Spin	T0	OK	60.0989	41.1259	0.547292	-1.07345	0.0612	0.570792	no
LMNA	chr1:156082545-156140089	T3Spin	T0	OK	395.792	270.851	0.547244	-1.03342	0.06765	0.591515	no
RAB21	chr12:71754877-71787370	T3Spin	T0	OK	40.579	27.7698	0.547215	-1.18618	0.05175	0.550523	no
FOXD1	chr5:73446255-73448527	T3Spin	T0	OK	29.7137	20.342	0.54667	-0.661543	0.24295	0.760827	no
KMO	chr1:241532133-241640399	T3Spin	T0	OK	1.47391	1.00905	0.546653	-0.256151	0.69465	0.913584	no
MAP7	chr6:136342280-136550819	T3Spin	T0	OK	8.71673	5.96845	0.54643	-0.848323	0.18265	0.760827	no
ASAH1	chr8:18056415-18097651	T3Spin	T0	OK	70.7495	48.4446	0.546384	-1.27813	0.04865	0.550523	no
SLC2A1	chr1:42925374-42983358	T3Spin	T0	OK	321.073	219.868	0.546264	-0.988476	0.0858	0.648259	no
KDSR	chr18:63327737-63367273	T3Spin	T0	OK	30.2213	20.7027	0.545749	-1.32085	0.03475	0.490624	no
IMPAD1	chr8:56957928-56993871	T3Spin	T0	OK	22.8964	15.6888	0.545383	-1.42317	0.0356	0.493259	no
ZNF280C	chrX:130202698-130268948	T3Spin	T0	OK	2.05276	1.40661	0.545342	-0.386076	0.49645	0.81014	no
SLC25A26	chr3:66133609-66500421	T3Spin	T0	OK	10.9051	7.47341	0.545165	-0.492068	0.44235	0.803003	no
CFAP69	chr7:90245173-90311063	T3Spin	T0	OK	0.999039	0.68473	0.545007	-0.315946	0.6239	0.882336	no
IPMK	chr10:58191516-58267934	T3Spin	T0	OK	7.46687	5.11789	0.544954	-0.864652	0.13235	0.726004	no
ATF2	chr2:175072249-175168206	T3Spin	T0	OK	20.6484	14.153	0.544921	-1.22225	0.06355	0.572207	no
GAB2	chr11:78215289-78417822	T3Spin	T0	OK	4.72706	3.24012	0.544899	-0.714881	0.19275	0.760827	no
UBXN7	chr3:196353497-196432474	T3Spin	T0	OK	6.53966	4.48738	0.543343	-0.706497	0.2161	0.760827	no
PKN2	chr1:88537512-88836255	T3Spin	T0	OK	16.6609	11.4324	0.543336	-1.30211	0.0551	0.553119	no
SEMA4B	chr15:90184919-90229660	T3Spin	T0	OK	83.3248	57.1776	0.543295	-1.17574	0.03785	0.508069	no
BBS12	chr4:122732701-122744943	T3Spin	T0	OK	4.39389	3.01604	0.542847	-0.434902	0.4747	0.803003	no
FAM47E,FAM47E-STBD1,STBD1	chr4:76214039-76311130	T3Spin	T0	OK	14.0802	9.66693	0.542541	-0.723543	0.21465	0.760827	no
HNRNPC	chr14:21209135-21269479	T3Spin	T0	OK	103.481	71.0506	0.542449	-1.33293	0.03395	0.485085	no
GOLT1B	chr12:21501764-21518403	T3Spin	T0	OK	27.6987	19.0214	0.542201	-1.28275	0.0657	0.582745	no
M6PR	chr12:8914719-8949761	T3Spin	T0	OK	51.9825	35.7025	0.542002	-1.1377	0.06725	0.591515	no
MEX3C	chr18:51174549-51197681	T3Spin	T0	OK	30.6676	21.0643	0.541917	-1.20785	0.0506	0.550523	no
BMP6	chr6:7726777-8102595	T3Spin	T0	OK	2.81332	1.93239	0.54189	-0.159599	0.79885	0.951433	no
ZNF436	chr1:23359447-23371837	T3Spin	T0	OK	8.96923	6.16249	0.541471	-0.755651	0.17525	0.760827	no
VDR	chr12:47841536-47905031	T3Spin	T0	OK	8.26185	5.6767	0.541413	-0.796552	0.17445	0.760827	no
EP300	chr22:41092609-41180077	T3Spin	T0	OK	14.7615	10.1433	0.541308	-1.14715	0.0442	0.54612	no
XBP1	chr22:28794559-28800572	T3Spin	T0	OK	101.254	69.5945	0.540927	-1.21377	0.03795	0.508069	no
RASSF9	chr12:85804552-85836540	T3Spin	T0	OK	5.23861	3.60203	0.540375	-0.392157	0.4639	0.803003	no
CSNK2A2	chr16:58157907-58197878	T3Spin	T0	OK	21.3278	14.6675	0.540115	-0.746542	0.19425	0.760827	no
PRRC2A	chr6_GL000254v2_alt:2962554-2979657	T3Spin	T0	OK	0.864022	0.594232	0.540041	-0.292483	0.6135	0.877426	no
SLK	chr10:103967184-104029233	T3Spin	T0	OK	13.469	9.26394	0.53994	-1.27317	0.056	0.553119	no
EDRF1	chr10:125719514-125764143	T3Spin	T0	OK	3.90156	2.68392	0.539709	-0.535899	0.40195	0.794625	no
ING3	chr7:120950762-120975657	T3Spin	T0	OK	10.3269	7.10465	0.53957	-0.539959	0.42355	0.801095	no
SRFBP1	chr5:121961960-122028600	T3Spin	T0	OK	8.32692	5.72896	0.539508	-0.650701	0.2957	0.775447	no
UBE2E1	chr3:23804023-23891640	T3Spin	T0	OK	84.4072	58.0728	0.539503	-1.3189	0.0447	0.54612	no
CYP7B1	chr8:64595971-64798791	T3Spin	T0	OK	1.29688	0.892341	0.539375	-0.296017	0.58115	0.859611	no
GATA2	chr3:128479421-128503207	T3Spin	T0	OK	1.27013	0.874045	0.539192	-0.233624	0.71185	0.920243	no
NBPF11	chr1:148102045-148152190	T3Spin	T0	OK	1.15388	0.794208	0.538908	-0.330672	0.62925	0.884367	no
CEP95	chr17:64507039-64537944	T3Spin	T0	OK	7.8737	5.41954	0.538871	-0.631573	0.3067	0.778773	no
CDC14A	chr1:100352466-100520277	T3Spin	T0	OK	3.96044	2.72628	0.538728	-0.489816	0.37255	0.79102	no
FRAT2	chr10:97332496-97334701	T3Spin	T0	OK	13.0019	8.95085	0.538629	-0.502296	0.35255	0.791021	no
TMEM158	chr3:45224463-45226322	T3Spin	T0	OK	27.3287	18.8157	0.53848	-0.508626	0.38565	0.792619	no
PUM1	chr1:30931505-31065717	T3Spin	T0	OK	38.1431	26.2691	0.538057	-1.24983	0.0362	0.497629	no
DNAJC6	chr1:65264693-65415869	T3Spin	T0	OK	5.8931	4.0587	0.538008	-0.810488	0.17245	0.760827	no
CTAGE8	chr7:144182969-144186081	T3Spin	T0	OK	0.658801	0.453809	0.537758	-0.316445	0.74795	0.933943	no
PQBP1	chrX:48893446-48903145	T3Spin	T0	OK	42.9558	29.5912	0.537682	-0.645505	0.30275	0.777392	no
DIS3	chr13:72708356-73016453	T3Spin	T0	OK	9.80148	6.75385	0.537289	-0.878434	0.16125	0.759718	no
GPBP1	chr5:57173947-57264679	T3Spin	T0	OK	21.4248	14.7633	0.53727	-1.19004	0.06335	0.572045	no
YY1AP1	chr1:155659441-155689032	T3Spin	T0	OK	17.3926	11.9849	0.537261	-0.847436	0.16915	0.760827	no
CA5BP1	chrX:15674915-15703351	T3Spin	T0	OK	5.68968	3.92299	0.536394	-0.288986	0.59435	0.867068	no
LHX4-AS1	chr1:180230297-180275053	T3Spin	T0	OK	0.699934	0.482673	0.536171	-0.264033	0.72225	0.923631	no
ZNRD1	chr6_GL000255v2_alt:1316421-1320070	T3Spin	T0	OK	4.4005	3.03491	0.536015	-0.301533	0.66225	0.899286	no
SEMA3F	chr3:50155414-50189075	T3Spin	T0	OK	4.29254	2.96055	0.535966	-0.425682	0.42655	0.801363	no
BCL7B	chr7:73536352-73557735	T3Spin	T0	OK	47.9127	33.0454	0.535958	-0.972559	0.09075	0.665102	no
AKR1C1	chr10:4963261-4977966	T3Spin	T0	OK	25.6529	17.6941	0.535855	-0.697544	0.1927	0.760827	no
TJP1	chr15_KI270905v1_alt:1983495-2253964	T3Spin	T0	OK	2.11299	1.45761	0.535676	-0.415976	0.46895	0.803003	no
MBIP	chr14:36298557-36320676	T3Spin	T0	OK	17.5431	12.1029	0.535543	-0.750371	0.25315	0.761198	no
PLAG1	chr8:56160908-56211300	T3Spin	T0	OK	2.66471	1.83861	0.535359	-0.613717	0.34175	0.791021	no
FBRS	chr16:30659518-30670810	T3Spin	T0	OK	33.0483	22.8035	0.53532	-1.06539	0.0589	0.564516	no
MBNL1	chr3:152262615-152465780	T3Spin	T0	OK	27.4255	18.9249	0.535229	-1.30279	0.053	0.553119	no
DUSP4	chr8:29333061-29350750	T3Spin	T0	OK	21.5507	14.8758	0.534774	-1.11802	0.05155	0.550523	no
TMEM255B	chr13:113759242-113811926	T3Spin	T0	OK	13.8976	9.59308	0.534768	-0.30447	0.56855	0.85171	no
IDI1	chr10:1018906-1049121	T3Spin	T0	OK	44.1559	30.4799	0.53475	-1.15549	0.0825	0.642192	no
CCNC	chr6:99542386-99568814	T3Spin	T0	OK	31.7382	21.9094	0.534672	-1.11619	0.08605	0.648809	no
PPP1R12C	chr19:55090912-55117600	T3Spin	T0	OK	46.2356	31.931	0.534046	-1.01837	0.0715	0.605595	no
AIDA	chr1:222668012-222712522	T3Spin	T0	OK	11.2504	7.77193	0.533636	-0.812423	0.20725	0.760827	no
TMEM159	chr16:20933110-21180616	T3Spin	T0	OK	29.3842	20.3002	0.533543	-0.70576	0.2171	0.760827	no
ERBB2IP	chr5:65926553-66081023	T3Spin	T0	OK	22.111	15.2772	0.533385	-1.31231	0.06485	0.579103	no
LINC01594	chr2:108167747-108217841	T3Spin	T0	OK	0.655112	0.452702	0.533182	-0.23417	0.3635	0.791021	no
OTUD4	chr4:145133649-145179680	T3Spin	T0	OK	16.1049	11.1356	0.532319	-0.483199	0.2337	0.760827	no
ADAM10	chr15:58595203-58749978	T3Spin	T0	OK	70.541	48.7879	0.53194	-1.09806	0.1189	0.707635	no
SQRDL	chr15:45631147-45691294	T3Spin	T0	OK	61.681	42.6659	0.531742	-1.07966	0.0623	0.572045	no
RPRD1A	chr18:35989823-36067594	T3Spin	T0	OK	16.277	11.2613	0.53146	-0.936077	0.1444	0.739656	no
PPP1R1A	chr12:54579239-54588659	T3Spin	T0	OK	22.9703	15.8934	0.531338	-0.751182	0.181	0.760827	no
GAB1	chr4:143336829-143474565	T3Spin	T0	OK	3.88869	2.69076	0.531271	-0.774138	0.2072	0.760827	no
OGFR	chr20:62800626-62814000	T3Spin	T0	OK	55.8948	38.6823	0.531042	-1.00963	0.0703	0.60085	no
RBP4	chr10:93591835-93601236	T3Spin	T0	OK	4.44977	3.08005	0.530776	-0.300121	0.45435	0.803003	no
BAK1	chr6:33572545-33580293	T3Spin	T0	OK	13.0295	9.02057	0.530495	-0.52283	0.33695	0.791021	no
TOPORS	chr9:32540543-32573184	T3Spin	T0	OK	15.5793	10.7871	0.53032	-0.923865	0.1362	0.732654	no
EDNRA	chr4:147480916-147544954	T3Spin	T0	OK	1.00305	0.694576	0.530189	-0.286471	0.67935	0.907937	no
ST8SIA2	chr15:92393909-92468728	T3Spin	T0	OK	3.51892	2.43676	0.530169	-0.524303	0.36195	0.791021	no
PPM1A	chr14:60245751-60299087	T3Spin	T0	OK	13.6856	9.47961	0.529759	-1.1165	0.09585	0.681031	no
DAGLB	chr7:6409115-6448012	T3Spin	T0	OK	22.9356	15.887	0.529747	-0.866377	0.15045	0.744312	no
INO80	chr15:40978880-41116246	T3Spin	T0	OK	8.59504	5.95512	0.529374	-0.896415	0.1291	0.720983	no
PANX1	chr11:94128927-94181971	T3Spin	T0	OK	18.6322	12.9102	0.529285	-0.85168	0.1553	0.748482	no
HLA-C	chr6_GL000251v2_alt:2749674-2753062	T3Spin	T0	OK	9.78259	6.77836	0.52928	-0.434359	0.44985	0.803003	no
SNRNP48	chr6:7590198-7611967	T3Spin	T0	OK	8.24629	5.7148	0.529041	-0.815167	0.2349	0.760827	no
BID	chr22:17734139-17774665	T3Spin	T0	OK	13.1575	9.12557	0.527902	-0.672249	0.26975	0.766674	no
ZCCHC10	chr5:132996985-133026604	T3Spin	T0	OK	11.0736	7.68064	0.52782	-0.638753	0.37375	0.791051	no
C15orf62	chr15:40767868-40814569	T3Spin	T0	OK	9.43203	6.54282	0.527656	-0.523075	0.3735	0.791051	no
SMCR8	chr17:18315279-18363563	T3Spin	T0	OK	7.76279	5.3861	0.527336	-0.841882	0.14295	0.737977	no
CLDN1	chr3:190305700-190322446	T3Spin	T0	OK	182.394	126.556	0.527286	-1.25343	0.05985	0.566795	no
ARPP19	chr15:52547044-52569446	T3Spin	T0	OK	58.2166	40.4108	0.526687	-1.37695	0.03445	0.487545	no
ANKRD40	chr17:50693189-50707909	T3Spin	T0	OK	24.8716	17.2655	0.526606	-1.11865	0.05425	0.553119	no
NLK	chr17:28042661-28196378	T3Spin	T0	OK	7.37205	5.12073	0.525716	-0.703548	0.26355	0.7652	no
ATE1	chr10:121740420-121951965	T3Spin	T0	OK	10.7438	7.46298	0.525681	-0.9627	0.12965	0.721067	no
LIN54	chr4:82924603-83012941	T3Spin	T0	OK	5.7278	3.9808	0.524923	-0.773692	0.24305	0.760827	no
CHCHD6	chr3:126704219-126960420	T3Spin	T0	OK	14.1359	9.82744	0.524482	-0.387419	0.49365	0.808747	no
EGFL6	chrX:13569574-13633575	T3Spin	T0	OK	13.5678	9.43294	0.524409	-0.674576	0.2679	0.766674	no
ATP6V1C1	chr8:103021019-103073057	T3Spin	T0	OK	15.2745	10.6197	0.524388	-1.12706	0.08135	0.638142	no
ARHGAP33	chr19:35775514-35788822	T3Spin	T0	OK	6.47242	4.50014	0.524335	-0.489601	0.3562	0.791021	no
GOLGB1	chr3:121663198-121749767	T3Spin	T0	OK	11.6617	8.11011	0.523981	-1.21136	0.04665	0.54612	no
CNPPD1	chr2:219171896-219176980	T3Spin	T0	OK	42.8925	29.8313	0.523898	-0.907429	0.10395	0.696094	no
SNAPC4	chr9:136375576-136398437	T3Spin	T0	OK	7.80922	5.4314	0.523853	-0.614019	0.25985	0.764976	no
TCF7L2	chr10:112950249-113167677	T3Spin	T0	OK	14.6375	10.1842	0.523344	-0.903466	0.1665	0.760827	no
DCUN1D4	chr4:51842999-51916837	T3Spin	T0	OK	15.5553	10.8237	0.523212	-1.08205	0.10795	0.700282	no
USP11	chrX:47232914-47248328	T3Spin	T0	OK	24.8785	17.3112	0.523191	-0.936326	0.0951	0.679677	no
CBWD1	chr9:121037-179075	T3Spin	T0	OK	8.39418	5.84124	0.523114	-0.447201	0.5056	0.813464	no
PAPD7	chr5:6714604-6757048	T3Spin	T0	OK	15.697	10.9234	0.523059	-0.861413	0.15135	0.744312	no
NFE2L1	chr17:48048323-48061545	T3Spin	T0	OK	78.1782	54.4452	0.521961	-1.10678	0.04755	0.54612	no
SH3GLB1	chr1:86704569-86748184	T3Spin	T0	OK	30.2147	21.0454	0.521747	-1.33573	0.04455	0.54612	no
USP12	chr13:27066149-27171896	T3Spin	T0	OK	19.8555	13.8301	0.521725	-1.21409	0.0828	0.642456	no
PLEKHM2	chr1:15684331-15734769	T3Spin	T0	OK	39.3269	27.3929	0.521713	-1.06159	0.05795	0.559922	no
B3GNT7	chr2:231395623-231401164	T3Spin	T0	OK	3.36452	2.34455	0.521094	-0.335144	0.58355	0.860949	no
PSMC1	chr14:90256549-90272622	T3Spin	T0	OK	5.19444	3.62042	0.520811	-0.298054	0.5721	0.854082	no
CNOT2	chr12:70222190-70354993	T3Spin	T0	OK	27.4925	19.1713	0.520089	-1.09921	0.07445	0.615679	no
TP53BP2	chr1:223779892-223845972	T3Spin	T0	OK	19.2826	13.4467	0.520047	-1.0734	0.0709	0.603078	no
RBM39	chr20:35703608-35742336	T3Spin	T0	OK	68.6062	47.843	0.520032	-1.25349	0.0464	0.54612	no
NELFA	chr4:1982713-2009235	T3Spin	T0	OK	22.001	15.3496	0.519371	-0.716043	0.20315	0.760827	no
ADRA1B	chr5:159916732-159973010	T3Spin	T0	OK	6.16901	4.30425	0.519276	-0.302318	0.5655	0.849999	no
TMEM55B	chr14:20457852-20461612	T3Spin	T0	OK	28.5508	19.9217	0.519191	-0.739503	0.19615	0.760827	no
APLF	chr2:68467558-68580162	T3Spin	T0	OK	2.5867	1.80549	0.518726	-0.424318	0.504	0.812501	no
CCNG1	chr5:163437570-163445016	T3Spin	T0	OK	78.8503	55.0367	0.518723	-1.3142	0.0393	0.516837	no
HECA	chr6:139135111-139180809	T3Spin	T0	OK	10.806	7.54254	0.518704	-0.859466	0.11805	0.707635	no
SFSWAP	chr12:131711086-131799738	T3Spin	T0	OK	18.3058	12.778	0.518644	-0.876329	0.1226	0.713433	no
TNFSF9	chr19:6530998-6535928	T3Spin	T0	OK	49.7204	34.7095	0.51851	-0.828109	0.15455	0.746845	no
POU3F3	chr2:104854067-104858573	T3Spin	T0	OK	60.6405	42.3333	0.518488	-1.16288	0.0495	0.550523	no
AAGAB	chr15:67200674-67527303	T3Spin	T0	OK	24.3729	17.0151	0.51846	-0.83324	0.1948	0.760827	no
LAMC1	chr1:183023459-183145592	T3Spin	T0	OK	83.4718	58.2761	0.518384	-1.04792	0.07915	0.631431	no
H3F3A	chr1:226062706-226072002	T3Spin	T0	OK	28.3753	19.8121	0.518255	-0.555849	0.38505	0.79239	no
ENPEP	chr4:110476072-110563337	T3Spin	T0	OK	7.94378	5.5468	0.518169	-0.851438	0.1979	0.760827	no
LSM12	chr17:44034634-44067619	T3Spin	T0	OK	5.35927	3.74244	0.518059	-0.431645	0.44505	0.803003	no
COPS2	chr15:49125273-49155657	T3Spin	T0	OK	31.3924	21.9243	0.517889	-1.35623	0.05745	0.557203	no
PDLIM4	chr5:132257657-132273454	T3Spin	T0	OK	66.6141	46.5315	0.517619	-1.07135	0.0606	0.568595	no
TAF5L	chr1:229593117-229626047	T3Spin	T0	OK	11.758	8.2134	0.51759	-0.708919	0.2096	0.760827	no
FUBP3	chr9:130579572-130638352	T3Spin	T0	OK	28.0679	19.6065	0.51759	-1.10174	0.0829	0.642502	no
RHEBL1	chr12:49064675-49070025	T3Spin	T0	OK	3.01035	2.10289	0.517559	-0.291808	0.7221	0.923631	no
EZH1	chr17:42700274-42745053	T3Spin	T0	OK	4.80391	3.3558	0.517553	-0.582498	0.2971	0.775737	no
ATP6V1D	chr14:67337863-67360003	T3Spin	T0	OK	57.6815	40.2979	0.517403	-1.10387	0.0796	0.633104	no
TAX1BP1	chr7:27739372-27829767	T3Spin	T0	OK	43.1269	30.1309	0.517345	-1.28288	0.0508	0.550523	no
TMBIM1	chr2:218270391-218368094	T3Spin	T0	OK	101.61	71.0099	0.516951	-0.979055	0.0899	0.661863	no
LIFR	chr5:38474962-38671216	T3Spin	T0	OK	3.61415	2.52662	0.516447	-0.840009	0.20075	0.760827	no
VEGFC	chr4:176683533-176792745	T3Spin	T0	OK	1.31259	0.917651	0.516404	-0.286126	0.5985	0.868501	no
COL1A1	chr17:50184095-50201639	T3Spin	T0	OK	24.4405	17.0878	0.51631	-1.02818	0.0719	0.607829	no
PLEKHB2	chr2:131104846-131149852	T3Spin	T0	OK	57.3078	40.0709	0.516177	-1.20177	0.04715	0.54612	no
RGMB	chr5:98769294-98796494	T3Spin	T0	OK	9.3398	6.53098	0.516091	-0.780272	0.20375	0.760827	no
SLTM	chr15:58879044-58933653	T3Spin	T0	OK	46.734	32.6801	0.516063	-1.23577	0.04545	0.54612	no
PPP1R11	chr6:30067154-30075851	T3Spin	T0	OK	3.17039	2.21715	0.515951	-0.282771	0.64385	0.891608	no
CHSY1	chr15:101175722-101251932	T3Spin	T0	OK	19.5398	13.6653	0.515903	-1.04346	0.08255	0.642192	no
SNED1	chr2:240998837-241102332	T3Spin	T0	OK	6.99763	4.89432	0.515758	-0.596305	0.2852	0.771138	no
LINC01578	chr15:92882842-92898747	T3Spin	T0	OK	36.0364	25.2058	0.515702	-0.884765	0.13335	0.72709	no
RAB12	chr18:8609444-8639382	T3Spin	T0	OK	38.6267	27.0197	0.515586	-1.03675	0.10515	0.698336	no
AGPAT1	chr6:32152801-32178111	T3Spin	T0	OK	2.11538	1.47992	0.515398	-0.23783	0.61445	0.8778	no
TMPRSS2	chr21:41464550-41508158	T3Spin	T0	OK	1.18574	0.829592	0.515308	-0.294932	0.65385	0.895862	no
THAP1	chr8:42836673-42843331	T3Spin	T0	OK	9.38427	6.5657	0.515295	-0.602592	0.3777	0.791752	no
CBWD2	chr2:113437690-113496204	T3Spin	T0	OK	7.94331	5.5604	0.514553	-0.489139	0.4689	0.803003	no
GPBP1L1	chr1:45627303-45686630	T3Spin	T0	OK	30.3418	21.2441	0.514248	-1.07411	0.0781	0.629243	no
RSF1	chr11:77666228-77820834	T3Spin	T0	OK	23.91	16.7423	0.514114	-1.17985	0.04605	0.54612	no
DDX5	chr17:64498255-64506366	T3Spin	T0	OK	171.33	119.979	0.513995	-1.19233	0.0592	0.566011	no
SLC25A29	chr14:100291110-100306547	T3Spin	T0	OK	33.8146	23.6856	0.513635	-0.804401	0.16665	0.760827	no
UBE2MP1	chr16:35169430-35170391	T3Spin	T0	OK	28.3918	19.8909	0.513367	-0.525405	0.33945	0.791021	no
RIT1	chr1:155897807-155911402	T3Spin	T0	OK	18.5117	12.9746	0.512741	-0.897346	0.1177	0.707635	no
RPF1	chr1:84479236-84574480	T3Spin	T0	OK	28.2235	19.7876	0.512296	-0.692347	0.26575	0.766022	no
WDR45B	chr17:82614561-82648535	T3Spin	T0	OK	57.1868	40.0962	0.512218	-1.10193	0.05675	0.553119	no
SLC38A1	chr12:46183055-46269425	T3Spin	T0	OK	52.4181	36.7564	0.512071	-1.2295	0.05775	0.5592	no
LOC285074	chr2:87030674-87076413	T3Spin	T0	OK	0.984994	0.69086	0.511722	-0.271735	0.5945	0.867068	no
DPM1	chr20:50888917-50958523	T3Spin	T0	OK	60.6969	42.5995	0.510784	-0.599781	0.33295	0.791021	no
FNBP4	chr11:47716516-47767441	T3Spin	T0	OK	17.8434	12.5248	0.510606	-1.01792	0.0765	0.623103	no
ATP11C	chrX:139726345-139832288	T3Spin	T0	OK	5.21648	3.66201	0.510441	-0.790806	0.2253	0.760827	no
PRKAR1A	chr17:68259181-68600954	T3Spin	T0	OK	102.345	71.8485	0.510407	-1.16272	0.0893	0.659896	no
LRRFIP2	chr3:37052625-37176360	T3Spin	T0	OK	25.2776	17.7455	0.510406	-1.04732	0.09005	0.662694	no
ZNF790-AS1	chr19:36797549-36916291	T3Spin	T0	OK	3.19141	2.24095	0.510083	-0.142778	0.7702	0.94015	no
ATF1	chr12:50764005-50821160	T3Spin	T0	OK	13.8089	9.69658	0.510053	-0.81311	0.23655	0.760827	no
BAZ2B	chr2:159318978-159618042	T3Spin	T0	OK	8.77688	6.16485	0.509642	-0.962934	0.1014	0.690912	no
HERPUD1	chr16:56932089-56943881	T3Spin	T0	OK	124.615	87.5612	0.50911	-1.15919	0.0431	0.542428	no
CALCOCO1	chr12:53711117-53727523	T3Spin	T0	OK	20.6089	14.4832	0.50888	-0.835817	0.12965	0.721067	no
BACH1	chr21:29298794-29361896	T3Spin	T0	OK	8.9863	6.31574	0.508775	-0.906506	0.15215	0.744312	no
SOX21	chr13:94709624-94712543	T3Spin	T0	OK	1.96401	1.38038	0.508734	-0.298134	0.61975	0.880227	no
ABHD4	chr14:22598237-22612359	T3Spin	T0	OK	47.4189	33.3279	0.508733	-1.0146	0.07365	0.612525	no
SIAH1	chr16:48355684-48385318	T3Spin	T0	OK	19.4672	13.6837	0.508594	-0.676347	0.28845	0.77147	no
NGDN	chr14:23469688-23478193	T3Spin	T0	OK	28.6784	20.1583	0.508592	-0.625345	0.28645	0.771324	no
CMTM6	chr3:32481311-32502911	T3Spin	T0	OK	71.0181	49.9252	0.50842	-1.33377	0.0447	0.54612	no
PINK1	chr1:20633454-20661544	T3Spin	T0	OK	50.5853	35.574	0.507896	-0.475153	0.41145	0.79821	no
ARCN1	chr11:118572386-118603032	T3Spin	T0	OK	62.4303	43.9099	0.507701	-1.18349	0.053	0.553119	no
RIN1	chr11:66332070-66336529	T3Spin	T0	OK	15.6015	10.9735	0.507663	-0.574295	0.31725	0.781132	no
PDP1	chr8:93916854-93926068	T3Spin	T0	OK	38.01	26.7364	0.507575	-1.21761	0.0496	0.550523	no
SAMD4B	chr19:39342458-39384897	T3Spin	T0	OK	25.487	17.9296	0.507419	-0.924876	0.08925	0.659799	no
SHOC2	chr10:110919542-111013667	T3Spin	T0	OK	21.5333	15.1497	0.507283	-1.1078	0.09115	0.666938	no
KCTD21	chr11:78139792-78188629	T3Spin	T0	OK	5.91852	4.1649	0.506955	-0.487641	0.3907	0.794273	no
LRP8	chr1:53226891-53328149	T3Spin	T0	OK	3.31977	2.33641	0.50679	-0.583332	0.4102	0.797867	no
TIMM44	chr19:7926717-7943823	T3Spin	T0	OK	23.4856	16.5296	0.506724	-0.664939	0.22995	0.760827	no
H3F3AP4	chr2:174719799-174720841	T3Spin	T0	OK	221.454	155.922	0.506178	-1.20408	0.0518	0.550523	no
SUPT6H	chr17:28662283-28702231	T3Spin	T0	OK	25.5822	18.0127	0.506126	-1.07803	0.05195	0.550523	no
PWP2	chr21:5130870-5154730	T3Spin	T0	OK	1.65537	1.16562	0.506061	-0.284085	0.6269	0.883213	no
PIAS1	chr15:68054233-68188066	T3Spin	T0	OK	10.9955	7.74237	0.50606	-0.623475	0.27785	0.768642	no
NAF1	chr4:163126707-163166921	T3Spin	T0	OK	7.25478	5.10855	0.506019	-0.40332	0.5108	0.817335	no
HNRNPA1P10	chr19:11665735-11667089	T3Spin	T0	OK	54.3423	38.269	0.505898	-0.936658	0.1134	0.70643	no
RPS6KB1	chr17:59893045-59950425	T3Spin	T0	OK	9.62215	6.77646	0.505827	-0.97615	0.13475	0.728689	no
RASSF1	chr3:50329785-50340936	T3Spin	T0	OK	27.9579	19.6951	0.505422	-0.667308	0.23475	0.760827	no
FAM27E3	chr9:67717497-67719179	T3Spin	T0	OK	1.61784	1.14006	0.504956	-0.284941	0.59645	0.867855	no
MREG	chr2:215942590-216013623	T3Spin	T0	OK	3.2655	2.30119	0.504922	-0.308131	0.5843	0.861556	no
HNRNPL	chr19:38836387-38852339	T3Spin	T0	OK	153.619	108.274	0.504666	-1.12211	0.054	0.553119	no
CDYL2	chr16:80603778-80804278	T3Spin	T0	OK	2.93346	2.06818	0.504243	-0.273884	0.6421	0.890913	no
ARMCX1	chrX:101550530-101554692	T3Spin	T0	OK	13.2161	9.31798	0.504205	-0.631852	0.2698	0.766674	no
TAF2	chr8:119730773-119832834	T3Spin	T0	OK	7.59519	5.35718	0.503612	-0.847115	0.16045	0.759319	no
SPRED1	chr15:38252850-38357249	T3Spin	T0	OK	15.4333	10.8866	0.503488	-1.27366	0.0695	0.598594	no
VPS13C	chr15:61852390-62060465	T3Spin	T0	OK	6.55505	4.62415	0.503419	-1.11954	0.08985	0.661768	no
GINM1	chr6:149566391-149590931	T3Spin	T0	OK	47.2485	33.3348	0.503239	-0.822655	0.1988	0.760827	no
CBWD5,CBWD6	chr9:41131308-41189401	T3Spin	T0	OK	1.26839	0.89497	0.503083	-0.279962	0.59155	0.865843	no
LSR	chr19:35248655-35267964	T3Spin	T0	OK	115.352	81.4081	0.502802	-1.07795	0.0601	0.567484	no
ARHGAP26	chr5:142770726-143229007	T3Spin	T0	OK	3.88754	2.7437	0.502736	-0.733936	0.2146	0.760827	no
C19orf71	chr19:3539156-3544030	T3Spin	T0	OK	1.07004	0.755224	0.50269	-0.243511	0.6457	0.8923	no
CLINT1	chr5:157785742-157859175	T3Spin	T0	OK	29.5512	20.8579	0.502621	-1.17865	0.06135	0.571295	no
CHIC1	chrX:73563147-73687109	T3Spin	T0	OK	4.3277	3.05545	0.502217	-0.744953	0.2526	0.760827	no
MAP1LC3B	chr16:87392194-87404774	T3Spin	T0	OK	78.7658	55.6176	0.502029	-1.19429	0.05295	0.553119	no
TRNP1	chr1:26993703-27000886	T3Spin	T0	OK	35.1505	24.8273	0.501622	-0.775455	0.1891	0.760827	no
NCKAP1	chr2:182924850-183038858	T3Spin	T0	OK	71.7034	50.6461	0.50159	-1.23978	0.05715	0.555803	no
ATG16L1	chr2:233251570-233295674	T3Spin	T0	OK	19.8978	14.0548	0.501539	-0.864441	0.13625	0.732654	no
NTN4	chr12:95649254-95790758	T3Spin	T0	OK	77.2674	54.5786	0.501525	-1.17496	0.0614	0.571295	no
KPNA1	chr3:122416205-122514939	T3Spin	T0	OK	15.8371	11.1871	0.501468	-1.16243	0.06525	0.580484	no
TOM1	chr22:35299274-35347994	T3Spin	T0	OK	23.4581	16.5709	0.501428	-0.763562	0.17645	0.760827	no
TTPAL	chr20:44475885-44494603	T3Spin	T0	OK	6.75454	4.77243	0.501134	-0.768087	0.2014	0.760827	no
SOCS2	chr12:93565627-93576745	T3Spin	T0	OK	5.75809	4.06877	0.500999	-0.42744	0.4648	0.803003	no
ZNF830	chr17:34961529-34963186	T3Spin	T0	OK	16.2373	11.4745	0.500877	-0.568897	0.33505	0.791021	no
CHRNA10	chr11:3665586-3671384	T3Spin	T0	OK	0.843053	0.595872	0.500621	-0.290001	0.67885	0.907809	no
PPP1R11	chr6_GL000255v2_alt:1322314-1331006	T3Spin	T0	OK	10.9518	7.7414	0.500508	-0.408404	0.46425	0.803003	no
ZNF667	chr19:56439323-56477401	T3Spin	T0	OK	5.24222	3.70689	0.499968	-0.550043	0.3441	0.791021	no
TFAM	chr10:58385142-58399230	T3Spin	T0	OK	10.8782	7.69258	0.4999	-0.977897	0.1449	0.740517	no
TMEM59	chr1:54026680-54112519	T3Spin	T0	OK	78.2078	55.3138	0.499673	-0.451447	0.42125	0.800258	no
KIF13B	chr8:29067277-29263093	T3Spin	T0	OK	9.22484	6.5248	0.49959	-0.930283	0.0991	0.687612	no
DDX54	chr12:113149857-113185479	T3Spin	T0	OK	35.8775	25.3785	0.499475	-1.02177	0.06875	0.596457	no
SMIM13	chr6:11094032-11138736	T3Spin	T0	OK	7.61285	5.38616	0.499181	-0.495301	0.36425	0.791021	no
KLF3	chr4:38612700-38701508	T3Spin	T0	OK	17.2052	12.1732	0.49914	-1.10129	0.07555	0.621607	no
FAM89B	chr11:65572348-65574198	T3Spin	T0	OK	47.2197	33.4215	0.498612	-0.641583	0.2715	0.767001	no
CMPK2	chr2:6840552-6866635	T3Spin	T0	OK	1.22988	0.870599	0.498438	-0.288553	0.5613	0.8471	no
SIX4	chr14:60709537-60724134	T3Spin	T0	OK	5.95227	4.21354	0.498408	-0.742742	0.1929	0.760827	no
C17orf49,RNASEK	chr17:7012416-7019654	T3Spin	T0	OK	455.813	322.677	0.49835	-1.01705	0.0803	0.634595	no
AK5	chr1:77281976-77559969	T3Spin	T0	OK	21.256	15.0504	0.498072	-0.972423	0.09715	0.684331	no
AAMP	chr2:218264128-218270209	T3Spin	T0	OK	62.0968	43.9686	0.498044	-0.944298	0.0975	0.684764	no
DMTF1	chr7:87152360-87219715	T3Spin	T0	OK	9.16239	6.4886	0.497818	-0.696311	0.28865	0.77147	no
BZW1	chr2:200695722-200823846	T3Spin	T0	OK	60.9869	43.1923	0.497724	-1.19338	0.0761	0.622364	no
INSIG2	chr2:118088473-118110021	T3Spin	T0	OK	18.385	13.0229	0.497474	-0.870392	0.18535	0.760827	no
UBE2H	chr7:129830732-129952960	T3Spin	T0	OK	56.5406	40.0518	0.49742	-1.20226	0.05425	0.553119	no
KLC3	chr19:45340739-45370587	T3Spin	T0	OK	1.80889	1.28138	0.497414	-0.184519	0.84555	0.963741	no
SCYL1	chr11:65525076-65558228	T3Spin	T0	OK	40.156	28.4508	0.497144	-0.75373	0.1724	0.760827	no
TBC1D23	chr3:100260816-100325252	T3Spin	T0	OK	17.0663	12.0926	0.497028	-1.03537	0.11875	0.707635	no
POLR3C	chr1:145746081-145844401	T3Spin	T0	OK	9.3164	6.6023	0.496803	-0.696774	0.2503	0.760827	no
CENPQ	chr6:49463382-49493107	T3Spin	T0	OK	8.40642	5.95764	0.49675	-0.425431	0.51105	0.817515	no
RITA1	chr12:113185525-113192368	T3Spin	T0	OK	28.2838	20.0461	0.496651	-0.78945	0.17955	0.760827	no
SLC22A4	chr5:132294451-132395614	T3Spin	T0	OK	2.19109	1.55314	0.496457	-0.224541	0.76035	0.93771	no
C16orf52	chr16:22008134-22084651	T3Spin	T0	OK	4.82003	3.41678	0.496403	-0.558095	0.3559	0.791021	no
BICD2	chr9:92711362-92764801	T3Spin	T0	OK	17.8058	12.6226	0.496332	-0.945922	0.1174	0.707635	no
TBC1D9	chr4:140620781-140756317	T3Spin	T0	OK	12.3859	8.78076	0.496277	-0.834634	0.19005	0.760827	no
ZBTB11	chr3:101649438-101679213	T3Spin	T0	OK	7.38026	5.23387	0.495793	-0.785136	0.19395	0.760827	no
HMGXB3	chr5:149993122-150053143	T3Spin	T0	OK	19.9247	14.131	0.495696	-0.956394	0.09875	0.686598	no
PPIL4	chr6:149504494-149546102	T3Spin	T0	OK	19.439	13.79	0.495335	-0.908454	0.14365	0.737977	no
UBR5-AS1	chr8:102239450-102252174	T3Spin	T0	OK	0.734209	0.520913	0.495149	-0.233278	0.69235	0.912734	no
IER5L	chr9:129175551-129178261	T3Spin	T0	OK	43.0269	30.528	0.495104	-0.841822	0.1397	0.735907	no
GFPT2	chr5:180300699-180353315	T3Spin	T0	OK	0.607636	0.431144	0.495036	-0.242586	0.55545	0.844653	no
FAM21C	chr10:45727199-45792964	T3Spin	T0	OK	8.96867	6.36466	0.494811	-0.763625	0.19975	0.760827	no
FXR2	chr17:7591229-7633383	T3Spin	T0	OK	20.9977	14.9031	0.494624	-0.702334	0.22895	0.760827	no
AMY2B,RNPC3	chr1:103525955-103579534	T3Spin	T0	OK	4.87368	3.45917	0.494586	-0.342043	0.62795	0.883715	no
ETF1	chr5:138506092-138543300	T3Spin	T0	OK	50.2899	35.7041	0.494179	-1.18422	0.0556	0.553119	no
SQLE	chr8:124998477-125022283	T3Spin	T0	OK	69.3144	49.2142	0.49408	-1.14819	0.0611	0.570288	no
UBA2	chr19:34428362-34469893	T3Spin	T0	OK	45.9808	32.648	0.494036	-1.13026	0.0674	0.591515	no
ARRDC4	chr15:97960702-97973838	T3Spin	T0	OK	12.8924	9.15483	0.493912	-0.883355	0.153	0.744312	no
TMF1	chr3:69019826-69052333	T3Spin	T0	OK	9.91248	7.03912	0.49385	-1.09298	0.10815	0.700355	no
GPN2	chr1:26879381-26890378	T3Spin	T0	OK	17.4064	12.3633	0.493551	-0.451023	0.40255	0.794625	no
ZNFX1	chr20:49245900-49289258	T3Spin	T0	OK	18.7479	13.317	0.493458	-0.744962	0.19715	0.760827	no
NCL	chr2:231454747-231464494	T3Spin	T0	OK	267.695	190.16	0.493381	-1.02184	0.0884	0.657054	no
KAT6B	chr10:74826412-75032622	T3Spin	T0	OK	4.45439	3.1643	0.493343	-0.74394	0.20235	0.760827	no
PRDM8	chr4:80185269-80204328	T3Spin	T0	OK	1.83194	1.30148	0.493213	-0.310859	0.6959	0.913834	no
ETNK1	chr12:22625141-22690674	T3Spin	T0	OK	14.4799	10.2927	0.492428	-0.61076	0.16615	0.760743	no
INTS10	chr8:19817406-19852075	T3Spin	T0	OK	20.217	14.3711	0.492397	-0.836897	0.167	0.760827	no
ABCB4	chr7:87402044-87475703	T3Spin	T0	OK	0.612573	0.435478	0.492284	-0.248933	0.7974	0.951294	no
CRMP1	chr4:5820763-5893083	T3Spin	T0	OK	1.51303	1.07613	0.491589	-0.26636	0.68465	0.909435	no
FBXW11	chr5:171861551-172006873	T3Spin	T0	OK	21.2651	15.1255	0.491502	-1.04686	0.09235	0.671042	no
DNAH14	chr1:224929653-225399294	T3Spin	T0	OK	3.78264	2.69067	0.491431	-0.186882	0.7502	0.934583	no
TNKS	chr8:9555934-9782346	T3Spin	T0	OK	9.62965	6.85047	0.49128	-1.06907	0.09125	0.667397	no
SVIL	chr10:29409533-29735801	T3Spin	T0	OK	44.4451	31.6216	0.491115	-0.997297	0.0951	0.679677	no
TYW3	chr1:74705487-74766676	T3Spin	T0	OK	9.5345	6.78532	0.49074	-0.542229	0.42805	0.801363	no
DDX6	chr11:118747763-118791263	T3Spin	T0	OK	29.245	20.8145	0.490603	-1.2291	0.06035	0.568512	no
EPC1	chr10:32267715-32378798	T3Spin	T0	OK	13.001	9.25349	0.490554	-0.62488	0.19185	0.760827	no
LARP4	chr12:50400808-50480005	T3Spin	T0	OK	12.1982	8.68208	0.490551	-1.04294	0.11065	0.703773	no
FAM160A1	chr4:151409245-151663632	T3Spin	T0	OK	2.54653	1.81266	0.490427	-0.39029	0.46315	0.803003	no
PEA15	chr1:160202198-160215376	T3Spin	T0	OK	133.733	95.1963	0.490375	-1.05857	0.06575	0.582898	no
GLB1L2	chr11:134331873-134376324	T3Spin	T0	OK	4.68288	3.33406	0.490115	-0.404249	0.49015	0.806716	no
SC5D	chr11:121292678-121313410	T3Spin	T0	OK	9.32974	6.64287	0.490029	-1.0282	0.11075	0.703773	no
TMEM39A	chr3:119428959-119463682	T3Spin	T0	OK	8.55504	6.09175	0.489917	-0.762255	0.1939	0.760827	no
TTC39B	chr9:15170843-15307360	T3Spin	T0	OK	4.91073	3.49722	0.489729	-0.475802	0.43035	0.801363	no
TMEM185A	chrX:149596555-149631912	T3Spin	T0	OK	10.3204	7.34988	0.489707	-0.386744	0.5499	0.84063	no
SMPDL3A	chr6:122789048-122809719	T3Spin	T0	OK	7.93726	5.65653	0.488725	-0.463411	0.4659	0.803003	no
PEX3	chr6:143450780-143490614	T3Spin	T0	OK	6.51469	4.64431	0.488231	-0.545682	0.3995	0.794625	no
DHX36	chr3:154275667-154324497	T3Spin	T0	OK	12.8467	9.15843	0.488226	-0.879631	0.1748	0.760827	no
SERPINE2	chr2:223975047-224039319	T3Spin	T0	OK	117.459	83.7573	0.487873	-1.16238	0.05675	0.553119	no
PRR5L	chr11:36296174-36465204	T3Spin	T0	OK	12.7461	9.08917	0.487839	-0.766108	0.2099	0.760827	no
SOAT1	chr1:179293713-179358679	T3Spin	T0	OK	22.8063	16.2659	0.48758	-1.19488	0.0603	0.568512	no
GPR137B	chr1:236142531-236208909	T3Spin	T0	OK	9.43621	6.73295	0.486968	-0.416152	0.51435	0.819788	no
PTPN2	chr18:12785477-12884335	T3Spin	T0	OK	14.782	10.5473	0.486962	-0.654466	0.30525	0.778612	no
PPP2CA	chr5:134196456-134226259	T3Spin	T0	OK	88.5091	63.1706	0.486572	-1.21178	0.0556	0.553119	no
TAF1D	chr11:93735930-93741537	T3Spin	T0	OK	25.8211	18.43	0.486497	-0.723609	0.24345	0.760827	no
UBQLN1	chr9:83659962-83708253	T3Spin	T0	OK	53.6714	38.3089	0.486473	-1.18581	0.0626	0.572045	no
ZFAT	chr8:134477787-134713049	T3Spin	T0	OK	2.74993	1.96353	0.485945	-0.378198	0.48995	0.806716	no
FAM189A1	chr15_KI270905v1_alt:1394880-1854904	T3Spin	T0	OK	0.824057	0.588431	0.48587	-0.25733	0.735	0.92777	no
PDLIM3	chr4:185500660-185535558	T3Spin	T0	OK	5.86577	4.18866	0.48583	-0.389527	0.5114	0.817569	no
ZNF217	chr20:53552769-53583097	T3Spin	T0	OK	14.9354	10.6653	0.485804	-0.876013	0.117	0.707635	no
RAPGEF2	chr4:159267845-159360149	T3Spin	T0	OK	7.47337	5.33678	0.48579	-0.856997	0.14555	0.74108	no
SCYL2	chr12:100267770-100340136	T3Spin	T0	OK	13.9812	9.98564	0.485559	-0.935468	0.14755	0.744312	no
C11orf80,RCE1	chr11:66744735-66846532	T3Spin	T0	OK	36.3167	25.9387	0.485529	-0.661717	0.2669	0.766674	no
PSMC3IP	chr17:42567059-42577831	T3Spin	T0	OK	7.14897	5.10744	0.485135	-0.36818	0.59325	0.86652	no
ZNF131	chr5:43120900-43176324	T3Spin	T0	OK	10.5859	7.56464	0.484802	-0.763007	0.25545	0.761785	no
CHPT1	chr12:101697638-101739472	T3Spin	T0	OK	23.4056	16.7275	0.484626	-0.61574	0.30095	0.777285	no
BTBD1	chr15:83016428-83067415	T3Spin	T0	OK	33.794	24.155	0.484446	-1.1511	0.08235	0.641755	no
TNFRSF12A	chr16:3020311-3022382	T3Spin	T0	OK	502.397	359.298	0.483645	-1.01238	0.0672	0.591515	no
CHN2	chr7:29146546-29514335	T3Spin	T0	OK	4.10974	2.93922	0.483617	-0.385678	0.51775	0.822043	no
ARFGAP3	chr22:42796525-42857402	T3Spin	T0	OK	47.584	34.0348	0.483465	-1.0756	0.07665	0.623471	no
HMGXB4	chr22:35257451-35295807	T3Spin	T0	OK	15.3082	10.9508	0.48327	-0.914947	0.12	0.708062	no
FAM72D	chr1:145095999-145112692	T3Spin	T0	OK	0.60334	0.431614	0.483229	-0.274742	0.61995	0.880371	no
TERF2IP	chr16:75647736-75657443	T3Spin	T0	OK	49.4151	35.3547	0.48305	-0.990822	0.099	0.687186	no
TOP1MT	chr8:143309325-143359977	T3Spin	T0	OK	10.1684	7.27523	0.483033	-0.461695	0.413	0.799096	no
CADM1	chr11:115173624-115504523	T3Spin	T0	OK	37.3184	26.7038	0.482845	-1.16994	0.06365	0.572241	no
REEP4	chr8:22138019-22141935	T3Spin	T0	OK	47.7565	34.1764	0.482699	-0.75414	0.17155	0.760827	no
KLHDC2	chr14:49768068-49783138	T3Spin	T0	OK	18.5074	13.2458	0.482572	-0.6161	0.30505	0.778482	no
TPCN1	chr12:113221437-113298584	T3Spin	T0	OK	35.5347	25.4351	0.482408	-1.01534	0.07255	0.611562	no
CSNK2A3	chr11:11270873-11622014	T3Spin	T0	OK	27.8713	19.9557	0.481982	-0.702031	0.24885	0.760827	no
ZNF700	chr19:11925067-11950773	T3Spin	T0	OK	5.98242	4.28388	0.481813	-0.459179	0.43395	0.802543	no
WAPL	chr10:86435255-86521784	T3Spin	T0	OK	16.9299	12.1245	0.481643	-1.12154	0.0823	0.641645	no
SLC20A1	chr2:112645856-112663823	T3Spin	T0	OK	85.9667	61.5733	0.481472	-1.13513	0.05355	0.553119	no
ZBTB6	chr9:122908055-122913328	T3Spin	T0	OK	5.85237	4.19223	0.481302	-0.590354	0.3457	0.791021	no
TXNL4B	chr16:72084856-72112912	T3Spin	T0	OK	7.14489	5.1184	0.48122	-0.258386	0.57635	0.856914	no
KIF2A	chr5:62306161-62387184	T3Spin	T0	OK	15.4712	11.0833	0.481189	-0.963246	0.1325	0.726004	no
SENP6	chr6:75601508-75718285	T3Spin	T0	OK	16.5416	11.8523	0.480929	-1.11105	0.0985	0.686598	no
FAM175B	chr10:124801784-124836670	T3Spin	T0	OK	12.0041	8.60458	0.480352	-0.710669	0.2457	0.760827	no
U2AF2	chr19:55654049-55674716	T3Spin	T0	OK	89.5321	64.183	0.480214	-1.02609	0.069	0.597171	no
AMH	chr19:2249113-2252073	T3Spin	T0	OK	19.8077	14.2011	0.480061	-0.3936	0.47915	0.803841	no
GOLGA8A	chr15:34379068-34437466	T3Spin	T0	OK	4.99679	3.58246	0.480049	-0.53936	0.37765	0.791752	no
MASTL	chr10:27154823-27186919	T3Spin	T0	OK	13.1432	9.42471	0.479795	-0.815496	0.1802	0.760827	no
BAIAP2L1	chr7:98281666-98401115	T3Spin	T0	OK	19.9362	14.2973	0.479644	-0.687057	0.25745	0.762312	no
YME1L1	chr10:27110110-27154420	T3Spin	T0	OK	53.5133	38.3804	0.479528	-1.19357	0.0624	0.572045	no
MMP14	chr14:22836532-22847599	T3Spin	T0	OK	228.091	163.604	0.479403	-0.888712	0.10555	0.698336	no
BLNK	chr10:96191698-96271576	T3Spin	T0	OK	1.25516	0.900328	0.47935	-0.263663	0.63745	0.888884	no
SULF2	chr20:47657405-47786616	T3Spin	T0	OK	72.6728	52.13	0.479303	-1.01336	0.0731	0.612525	no
CHIC2	chr4:54009790-54064648	T3Spin	T0	OK	40.8244	29.2922	0.478916	-0.650967	0.2709	0.767001	no
SPG20	chr13:36301637-36370180	T3Spin	T0	OK	20.633	14.8053	0.478838	-1.1565	0.09185	0.669043	no
PRRC2C	chr1:171485526-171593511	T3Spin	T0	OK	40.1064	28.7812	0.478708	-1.0459	0.0715	0.605595	no
PACSIN2	chr22:42869765-43015178	T3Spin	T0	OK	38.5587	27.671	0.478681	-0.989648	0.08765	0.654304	no
ADPGK	chr15:72751366-72798199	T3Spin	T0	OK	24.006	17.229	0.478553	-0.720331	0.2488	0.760827	no
ASAP1	chr8:130052104-130443660	T3Spin	T0	OK	15.5541	11.1651	0.478306	-0.937222	0.128	0.720166	no
CCDC47	chr17:63745249-63773728	T3Spin	T0	OK	39.4217	28.2987	0.478257	-1.13269	0.08135	0.638142	no
THRA	chr17:40062192-40100725	T3Spin	T0	OK	4.29824	3.08681	0.477631	-0.289378	0.65305	0.895247	no
TSLP	chr5:111070079-111078024	T3Spin	T0	OK	1.0746	0.771777	0.477547	-0.208517	0.61475	0.877878	no
YWHAG	chr7:76326790-76359025	T3Spin	T0	OK	137.326	98.6506	0.477207	-1.11468	0.0674	0.591515	no
ITPRIPL2	chr16:19113931-19121630	T3Spin	T0	OK	20.5035	14.7309	0.477027	-1.06767	0.0702	0.60085	no
ODC1	chr2:10440370-10448554	T3Spin	T0	OK	85.6838	61.571	0.476772	-1.04707	0.0796	0.633104	no
SIK3	chr11:116835752-117098415	T3Spin	T0	OK	7.76096	5.57703	0.476737	-0.773053	0.1846	0.760827	no
NOP2	chr12:6556869-6568332	T3Spin	T0	OK	21.1019	15.1686	0.476283	-0.77361	0.16615	0.760743	no
ARF4	chr3:57571362-57597488	T3Spin	T0	OK	262.108	188.429	0.47614	-1.15718	0.0735	0.612525	no
SPINT2	chr19:38264457-38292614	T3Spin	T0	OK	448.416	322.383	0.476063	-1.02062	0.07505	0.619046	no
OVGP1	chr1:111414314-111427777	T3Spin	T0	OK	3.47697	2.50019	0.475792	-0.284415	0.5806	0.859296	no
HIPK2	chr7:139561569-139777894	T3Spin	T0	OK	60.4688	43.4874	0.475592	-0.901665	0.12675	0.719505	no
MTHFD2	chr2:74198562-74215297	T3Spin	T0	OK	38.3348	27.5712	0.47549	-0.97845	0.11015	0.703773	no
ZSWIM6	chr5:61332272-61546172	T3Spin	T0	OK	10.6041	7.62688	0.475463	-0.861713	0.139	0.735907	no
CTDSPL	chr3:37862177-37984469	T3Spin	T0	OK	29.3515	21.114	0.475239	-1.05857	0.0791	0.631431	no
WIPF1	chr2:174559573-174682899	T3Spin	T0	OK	20.1078	14.4657	0.475114	-1.0434	0.1025	0.693936	no
MAP3K7	chr6:90513572-90587301	T3Spin	T0	OK	14.4021	10.3621	0.474957	-1.02945	0.12095	0.710552	no
MPRIP	chr17:17042759-17192648	T3Spin	T0	OK	19.5895	14.0947	0.47493	-1.08459	0.06225	0.572045	no
GLA	chrX:101390889-101414140	T3Spin	T0	OK	31.8164	22.8929	0.474874	-0.478272	0.41985	0.800177	no
GYPC	chr2:126655934-126696675	T3Spin	T0	OK	21.2601	15.2983	0.474769	-0.502837	0.39145	0.794565	no
EFNA3	chr1:155078871-155087538	T3Spin	T0	OK	2.19275	1.5779	0.474741	-0.267195	0.63865	0.889653	no
SFT2D3	chr2:127701022-127703833	T3Spin	T0	OK	9.96964	7.17516	0.474531	-0.477735	0.4172	0.799478	no
LINC00641	chr14:21200078-21206900	T3Spin	T0	OK	4.19447	3.01906	0.474387	-0.427091	0.4632	0.803003	no
PRKAB2	chr1:147155105-147172589	T3Spin	T0	OK	10.3912	7.47946	0.47435	-0.88533	0.16205	0.759718	no
LEMD2	chr6:33771212-33789129	T3Spin	T0	OK	41.7361	30.0576	0.473567	-0.881886	0.12105	0.710611	no
PPFIBP1	chr12:27524111-27695564	T3Spin	T0	OK	16.8088	12.1055	0.473553	-1.06097	0.0921	0.670043	no
KPNA4	chr3:160494994-160565588	T3Spin	T0	OK	18.7566	13.5097	0.473404	-1.16114	0.0648	0.579079	no
HOOK1	chr1:59814860-59876378	T3Spin	T0	OK	6.43427	4.6344	0.473394	-0.818019	0.2439	0.760827	no
ASXL2	chr2:25739383-25878443	T3Spin	T0	OK	3.89634	2.80646	0.473369	-0.654978	0.23535	0.760827	no
NR1D2	chr3:23945259-23980618	T3Spin	T0	OK	14.341	10.3307	0.473206	-1.0218	0.10805	0.700355	no
TMEM259	chr19:1000437-1021142	T3Spin	T0	OK	122.395	88.187	0.472901	-0.920259	0.1083	0.700355	no
NSRP1	chr17:30116806-30186475	T3Spin	T0	OK	26.3004	18.9512	0.4728	-0.948478	0.10635	0.698336	no
SBDS	chr7:66987702-66995601	T3Spin	T0	OK	92.8729	66.9225	0.472766	-1.09452	0.07815	0.629361	no
COPRS	chr17:31851864-31859307	T3Spin	T0	OK	51.8491	37.3638	0.472675	-0.636134	0.2548	0.761413	no
PDGFB	chr22:39223679-39244952	T3Spin	T0	OK	61.0036	43.9624	0.472624	-0.973855	0.0828	0.642456	no
UHRF1BP1L	chr12:100037084-100142864	T3Spin	T0	OK	5.45035	3.92787	0.472602	-0.660571	0.26805	0.766674	no
TFE3	chrX:49028725-49043517	T3Spin	T0	OK	38.1987	27.529	0.472571	-0.964371	0.08915	0.659799	no
PBX2	chr6:32184732-32190186	T3Spin	T0	OK	0.622641	0.44875	0.472487	-0.254657	0.62585	0.883062	no
KLF12	chr13:73686011-74133929	T3Spin	T0	OK	3.09304	2.23	0.471982	-0.727882	0.2541	0.761198	no
NBPF12	chr1:146938544-146996093	T3Spin	T0	OK	1.59521	1.15031	0.471725	-0.385035	0.49935	0.810791	no
TKT	chr3:53224706-53256114	T3Spin	T0	OK	378.182	272.76	0.471449	-0.896466	0.10005	0.689912	no
POPDC3	chr6:105137686-105179983	T3Spin	T0	OK	1.39696	1.00758	0.471396	-0.220776	0.80085	0.952032	no
ANXA2P2	chr9:33624224-33625534	T3Spin	T0	OK	792.326	571.609	0.471066	-0.873542	0.13335	0.72709	no
HOTAIRM1	chr7:27096093-27100258	T3Spin	T0	OK	37.1508	26.803	0.471001	-0.543684	0.36085	0.791021	no
SSH2	chr17:29625938-30108452	T3Spin	T0	OK	7.59764	5.48193	0.470868	-0.556508	0.21315	0.760827	no
UBR4	chr1:19074505-19210252	T3Spin	T0	OK	12.079	8.71698	0.470604	-1.02167	0.0707	0.602825	no
STAT5A	chr17:42287546-42311942	T3Spin	T0	OK	3.05988	2.20828	0.470554	-0.389369	0.54465	0.837276	no
TCEA1	chr8:53966553-54022456	T3Spin	T0	OK	35.8957	25.9089	0.470362	-1.0227	0.1304	0.722351	no
TULP3	chr12:2890866-2941140	T3Spin	T0	OK	14.6894	10.605	0.470038	-0.790821	0.16755	0.760827	no
DGKE	chr17:56834098-56868675	T3Spin	T0	OK	2.5456	1.8379	0.469945	-0.495002	0.3928	0.794615	no
MED12	chrX:71118555-71142454	T3Spin	T0	OK	5.77197	4.16735	0.469932	-0.666402	0.1948	0.760827	no
LRRN4	chr20:6040545-6054080	T3Spin	T0	OK	72.6299	52.4454	0.469747	-0.91806	0.0918	0.669043	no
GADD45B	chr19:2476124-2478259	T3Spin	T0	OK	106.57	76.9537	0.469736	-0.976838	0.08725	0.652857	no
CYB5R4	chr6:83859650-83960427	T3Spin	T0	OK	10.6734	7.70724	0.469735	-0.608614	0.3654	0.791021	no
STXBP3	chr1:108746662-108809526	T3Spin	T0	OK	27.6323	19.9567	0.469488	-0.997499	0.11895	0.707635	no
GNG2	chr14:51860303-51969800	T3Spin	T0	OK	5.29943	3.82761	0.469395	-0.567923	0.3755	0.791752	no
SIRPB1	chr20:1564382-1620043	T3Spin	T0	OK	1.31191	0.947578	0.469348	-0.256642	0.7231	0.924054	no
SH2B2	chr7:102285061-102321711	T3Spin	T0	OK	12.6134	9.11471	0.468693	-0.423862	0.4663	0.803003	no
ARHGEF16	chr1:3454582-3481113	T3Spin	T0	OK	3.7399	2.70269	0.468605	-0.297668	0.6009	0.870145	no
DHX40	chr17:59565524-59608352	T3Spin	T0	OK	19.2854	13.938	0.468487	-0.962035	0.1319	0.724273	no
FGFR1OP2	chr12:26938371-26966648	T3Spin	T0	OK	16.9284	12.2371	0.468187	-0.623646	0.33065	0.789956	no
EYA3	chr1:27970343-28088637	T3Spin	T0	OK	7.96221	5.75581	0.46815	-0.769153	0.1874	0.760827	no
TDG	chr12:103965814-103988878	T3Spin	T0	OK	15.4284	11.1533	0.468114	-0.834474	0.18075	0.760827	no
POLR2C	chr16:57462638-57486473	T3Spin	T0	OK	36.6967	26.5375	0.467621	-0.696752	0.23815	0.760827	no
TRIM33	chr1:114392776-114511160	T3Spin	T0	OK	10.022	7.24775	0.467559	-1.0583	0.1065	0.698336	no
SRSF2	chr17:76734114-76779254	T3Spin	T0	OK	201.524	145.74	0.46755	-0.99539	0.11905	0.707635	no
AHCTF1	chr1:246839097-246931424	T3Spin	T0	OK	4.90557	3.54823	0.467322	-0.81697	0.1909	0.760827	no
TFAP2A	chr6:10396682-10419564	T3Spin	T0	OK	14.5754	10.5453	0.466941	-0.767094	0.20225	0.760827	no
RPH3AL	chr17:212388-352842	T3Spin	T0	OK	0.943118	0.682604	0.46639	-0.23967	0.74845	0.934045	no
GRB7	chr17:39737908-39747285	T3Spin	T0	OK	16.154	11.6923	0.466331	-0.509147	0.36235	0.791021	no
LINC01117	chr2:176637753-176655958	T3Spin	T0	OK	3.9388	2.85119	0.466193	-0.253163	0.61895	0.879511	no
ASNS	chr7:97852116-97872542	T3Spin	T0	OK	17.8374	12.9135	0.466032	-0.68482	0.28755	0.771324	no
IRX1	chr5:3596053-3601403	T3Spin	T0	OK	16.1784	11.7128	0.465981	-0.427202	0.41865	0.799927	no
SPCS2	chr11:74949246-74979031	T3Spin	T0	OK	6.58168	4.76603	0.465667	-0.49407	0.4355	0.802877	no
IGSF3	chr1:116574397-116667755	T3Spin	T0	OK	12.0869	8.75351	0.465511	-0.880748	0.1251	0.717626	no
FUBP1	chr1:77946481-77979205	T3Spin	T0	OK	52.2689	37.8631	0.465163	-1.02	0.0796	0.633104	no
SOCS3	chr17:78356776-78360079	T3Spin	T0	OK	21.3861	15.492	0.465148	-0.699802	0.23495	0.760827	no
SCPEP1	chr17:56978106-57006768	T3Spin	T0	OK	8.99531	6.51642	0.465093	-0.390396	0.48205	0.804664	no
AP2A2	chr11_KI270927v1_alt:22179-81836	T3Spin	T0	OK	0.651398	0.471903	0.46505	-0.239461	0.73795	0.929062	no
LRRC1	chr6:53794979-53924121	T3Spin	T0	OK	8.58036	6.21937	0.464268	-0.575594	0.2884	0.77147	no
LOC103611081	chr11:130866248-130870247	T3Spin	T0	OK	1.45152	1.05227	0.464068	-0.26886	0.66625	0.900612	no
AKAP9	chr7:91940874-92110673	T3Spin	T0	OK	8.12468	5.89038	0.463951	-1.08226	0.0827	0.642456	no
KDM5B	chr1:202727403-202808421	T3Spin	T0	OK	26.943	19.5399	0.463488	-1.0668	0.0752	0.619298	no
IPO4	chr14:24172024-24188918	T3Spin	T0	OK	20.6086	14.9467	0.463421	-0.700726	0.21645	0.760827	no
GPRC5B	chr16:19858970-19885634	T3Spin	T0	OK	21.2847	15.4384	0.463295	-0.745977	0.18745	0.760827	no
LINC01106,LINC01123	chr2:110375108-110384536	T3Spin	T0	OK	1.37929	1.00047	0.463238	-0.261631	0.6789	0.907809	no
TBCD	chr17_KI270860v1_alt:158238-177991	T3Spin	T0	OK	3.01766	2.18909	0.463102	-0.246863	0.67425	0.904706	no
RABL3	chr3:120686680-120742537	T3Spin	T0	OK	9.22566	6.69304	0.462991	-0.749074	0.2723	0.767001	no
ALDH2	chr12:111766886-111809985	T3Spin	T0	OK	24.2312	17.5819	0.462773	-0.654026	0.25365	0.761198	no
TOMM34	chr20:44942129-44960473	T3Spin	T0	OK	40.2889	29.2597	0.461467	-0.868336	0.12695	0.719505	no
TMEM63B	chr6:44127638-44155519	T3Spin	T0	OK	35.1178	25.5107	0.4611	-0.900776	0.10105	0.690912	no
NOP14	chr4:2935545-2963506	T3Spin	T0	OK	19.168	13.9278	0.460732	-0.819101	0.167	0.760827	no
FBXO11	chr2:47783081-47905793	T3Spin	T0	OK	22.7417	16.5292	0.46032	-0.727014	0.264	0.7652	no
CRLF3	chr17:30782683-30824760	T3Spin	T0	OK	6.37746	4.636	0.4601	-0.45352	0.46815	0.803003	no
OTUD5	chrX:48922025-48958386	T3Spin	T0	OK	33.3805	24.2658	0.460079	-0.864514	0.13165	0.723568	no
CDK16	chrX:47218128-47229995	T3Spin	T0	OK	51.52	37.4529	0.460057	-0.924709	0.0957	0.681031	no
TESK1	chr9:35605283-35618427	T3Spin	T0	OK	22.2076	16.1458	0.459898	-0.663222	0.25035	0.760827	no
SERPINB1	chr6:2832331-2842049	T3Spin	T0	OK	28.4955	20.7175	0.459884	-0.90054	0.1371	0.7343	no
TCEAL4	chrX:103576230-103587736	T3Spin	T0	OK	56.0856	40.7841	0.459625	-0.886696	0.14245	0.736904	no
RFX1	chr19:13961529-14006322	T3Spin	T0	OK	12.3977	9.01639	0.459457	-0.639841	0.26725	0.766674	no
LBR	chr1:225401501-225428855	T3Spin	T0	OK	49.3804	35.9208	0.459121	-1.21936	0.0785	0.630189	no
TRMT11	chr6:125986429-126039274	T3Spin	T0	OK	7.67013	5.58038	0.458888	-0.39529	0.5316	0.830673	no
SERTAD3	chr19:40440840-40444375	T3Spin	T0	OK	41.5215	30.2103	0.458819	-0.718373	0.21255	0.760827	no
PTBP1	chr19:797391-812327	T3Spin	T0	OK	201.053	146.296	0.458685	-0.96925	0.08965	0.66166	no
DSCR3	chr21:37223424-37267532	T3Spin	T0	OK	21.8326	15.8873	0.458606	-0.855155	0.13955	0.735907	no
SLC2A13	chr12:39755020-40105859	T3Spin	T0	OK	2.31445	1.68428	0.458534	-0.494418	0.46725	0.803003	no
EWSR1	chr22:29268008-29300525	T3Spin	T0	OK	68.4293	49.8017	0.458421	-1.0118	0.08315	0.643043	no
PAXIP1-AS1	chr7:155003432-155005703	T3Spin	T0	OK	2.68115	1.95139	0.458346	-0.245824	0.67095	0.902922	no
DCTN6	chr8:30156296-30183639	T3Spin	T0	OK	40.7352	29.6518	0.458158	-0.75241	0.2234	0.760827	no
ARL6IP6	chr2:152717892-152761253	T3Spin	T0	OK	16.1652	11.7674	0.458094	-0.736735	0.298	0.776479	no
SNHG10	chr14:95532911-95534872	T3Spin	T0	OK	5.27816	3.84285	0.457861	-0.274423	0.7716	0.940231	no
STAM	chr10:17644124-17716822	T3Spin	T0	OK	13.2293	9.63276	0.457712	-0.861024	0.20565	0.760827	no
EIF4H	chr7:74174375-74197099	T3Spin	T0	OK	119.124	86.7497	0.457534	-1.01273	0.0804	0.634595	no
IL15RA	chr10:5952370-5978187	T3Spin	T0	OK	8.92498	6.49961	0.457496	-0.370739	0.58165	0.859923	no
RBFOX2	chr22:35738735-36028537	T3Spin	T0	OK	0.89255	0.65004	0.457404	-0.257525	0.6597	0.898221	no
NIP7	chr16:69328620-69343110	T3Spin	T0	OK	24.791	18.0557	0.457367	-0.726119	0.2427	0.760827	no
AJAP1	chr1:4655044-4783791	T3Spin	T0	OK	8.16407	5.94837	0.456796	-0.414514	0.53085	0.830212	no
MFSD8	chr4:127917804-128031300	T3Spin	T0	OK	3.46914	2.52767	0.456769	-0.433535	0.452	0.803003	no
CUL3	chr2:224470149-224585397	T3Spin	T0	OK	16.5558	12.0668	0.456285	-1.13352	0.0938	0.676072	no
TRIP10	chr19:6739681-6751526	T3Spin	T0	OK	59.2428	43.1865	0.45606	-0.921438	0.11015	0.703773	no
RIPK2	chr8:89757746-89791064	T3Spin	T0	OK	20.352	14.8369	0.455982	-0.822637	0.1951	0.760827	no
SF3A1	chr22:30331987-30377905	T3Spin	T0	OK	28.3311	20.6579	0.455691	-0.841802	0.1506	0.744312	no
NOL11	chr17:67717832-67744208	T3Spin	T0	OK	19.4529	14.1859	0.455528	-0.820185	0.1976	0.760827	no
CCZ1B	chr7:6798934-6826295	T3Spin	T0	OK	4.7912	3.49445	0.455321	-0.332225	0.5267	0.827638	no
PSPC1	chr13:19674751-19783019	T3Spin	T0	OK	35.7118	26.0498	0.45513	-0.814418	0.15795	0.754968	no
DHX9	chr1:182839303-182887982	T3Spin	T0	OK	56.7731	41.4141	0.455085	-1.0745	0.0804	0.634595	no
BLZF1	chr1:169106708-169460669	T3Spin	T0	OK	9.42711	6.87791	0.454844	-0.381054	0.53175	0.830673	no
BNIP3L	chr8:26383006-26413128	T3Spin	T0	OK	57.3587	41.8505	0.454765	-1.17663	0.06505	0.579861	no
PUF60	chr8:143816343-143829386	T3Spin	T0	OK	1.61733	1.18011	0.454692	-0.235984	0.7295	0.925343	no
PXDC1	chr6:3722601-3752012	T3Spin	T0	OK	36.1342	26.3704	0.454446	-0.762687	0.17275	0.760827	no
LGALSL	chr2:64454192-64461383	T3Spin	T0	OK	3.53758	2.58204	0.454251	-0.415624	0.47305	0.803003	no
MRPL32	chr7:42932339-42937854	T3Spin	T0	OK	62.7551	45.8053	0.454218	-0.745152	0.2101	0.760827	no
ARL6IP5	chr3:69084938-69106088	T3Spin	T0	OK	117.817	85.9977	0.454174	-1.18157	0.07095	0.603078	no
COPS3	chr17:17246623-17281303	T3Spin	T0	OK	36.2398	26.4544	0.454069	-0.857864	0.15775	0.754949	no
GOLGA8B	chr15:34525282-34583570	T3Spin	T0	OK	6.92678	5.0568	0.45396	-0.591262	0.3246	0.78504	no
ADCK3	chr1:226940236-226987545	T3Spin	T0	OK	5.97636	4.36328	0.453855	-0.356129	0.52865	0.828514	no
SNHG19	chr16:2154781-2155358	T3Spin	T0	OK	43.6022	31.836	0.453745	-0.253036	0.67105	0.902922	no
PLEKHA3	chr2:178480471-178505055	T3Spin	T0	OK	11.4359	8.35046	0.453644	-0.563594	0.3375	0.791021	no
B3GNT5	chr3:183178003-183428269	T3Spin	T0	OK	17.5356	12.8053	0.453545	-0.811183	0.24975	0.760827	no
DNALI1	chr1:37556918-37595985	T3Spin	T0	OK	7.38955	5.39648	0.453467	-0.421021	0.4569	0.803003	no
SERINC5	chr5:80111226-80256082	T3Spin	T0	OK	12.3259	9.00236	0.453321	-0.775941	0.14955	0.744312	no
GOLPH3	chr5:32124717-32174319	T3Spin	T0	OK	72.275	52.7942	0.453118	-1.09941	0.07965	0.633104	no
ZNF148	chr3:125225668-125375354	T3Spin	T0	OK	8.25718	6.03195	0.453026	-1.03172	0.13345	0.72717	no
HNRNPH1	chr5:179614177-179623721	T3Spin	T0	OK	151.29	110.531	0.452861	-1.10896	0.0735	0.612525	no
ZNF207	chr17:32350108-32370449	T3Spin	T0	OK	74.8331	54.6744	0.452811	-1.01005	0.07925	0.631664	no
GOLGA4	chr3:37243190-37366879	T3Spin	T0	OK	14.1759	10.3593	0.452517	-1.07794	0.0858	0.648259	no
LOC150776	chr2:131492812-131521576	T3Spin	T0	OK	6.49941	4.75011	0.452347	-0.448517	0.4202	0.800177	no
BEX4	chrX:103215091-103217200	T3Spin	T0	OK	37.9431	27.7403	0.451855	-0.715394	0.25555	0.761785	no
MAML1	chr5:179732849-179777286	T3Spin	T0	OK	13.6791	10.0026	0.4516	-0.839337	0.13975	0.735907	no
SEPT7P2	chr7:45723786-45769018	T3Spin	T0	OK	0.951692	0.695919	0.451576	-0.259604	0.63945	0.889935	no
WWTR1	chr3:149517234-149703273	T3Spin	T0	OK	128.958	94.3042	0.451505	-1.044	0.11175	0.703773	no
PPP1R12A	chr12:79773562-79935455	T3Spin	T0	OK	33.4408	24.4583	0.451285	-1.10328	0.0785	0.630189	no
CPD	chr17:30378923-30469657	T3Spin	T0	OK	63.9371	46.7644	0.451242	-1.07412	0.1014	0.690912	no
PAXBP1	chr21:32728113-32771858	T3Spin	T0	OK	7.3113	5.34759	0.451239	-0.541596	0.3859	0.792859	no
CAPZA2	chr7:116862508-116919259	T3Spin	T0	OK	89.3508	65.3637	0.450991	-1.17234	0.0705	0.601982	no
MTRR	chr5:7869103-7901122	T3Spin	T0	OK	11.0777	8.10396	0.450962	-0.677228	0.27155	0.767001	no
GSPT1	chr16:11868127-11916662	T3Spin	T0	OK	37.613	27.5188	0.450811	-1.15074	0.0819	0.639644	no
DIMT1	chr5:62388523-62403901	T3Spin	T0	OK	25.9588	18.9931	0.450745	-0.704797	0.2521	0.760827	no
MAPK8	chr10:48306638-48439359	T3Spin	T0	OK	8.80528	6.44314	0.450605	-0.845761	0.1889	0.760827	no
UGCG	chr9:111896765-111935374	T3Spin	T0	OK	162.974	119.254	0.450602	-1.13519	0.09215	0.670134	no
C7orf60	chr7:112819146-112939877	T3Spin	T0	OK	8.39555	6.14341	0.450586	-0.700451	0.3024	0.777392	no
HCCS	chrX:11111285-11123084	T3Spin	T0	OK	19.6727	14.3957	0.450555	-0.754912	0.24595	0.760827	no
WDFY1	chr2:223875342-223945387	T3Spin	T0	OK	17.006	12.4471	0.450231	-0.961194	0.1297	0.721067	no
MAP1B	chr5:72107290-72209570	T3Spin	T0	OK	18.2709	13.3762	0.449874	-1.05091	0.06735	0.591515	no
LMO4	chr1:87328467-87348923	T3Spin	T0	OK	20.7379	15.1831	0.449803	-1.05766	0.09825	0.686519	no
ZNF787	chr19:56087362-56121373	T3Spin	T0	OK	48.4535	35.4778	0.449687	-0.679002	0.23565	0.760827	no
DRAM1	chr12:101877326-101923623	T3Spin	T0	OK	36.7944	26.9417	0.449643	-1.01681	0.08925	0.659799	no
NOP58	chr2:202265791-202303661	T3Spin	T0	OK	45.2701	33.1511	0.449501	-0.977585	0.1132	0.705612	no
TMEM178B	chr7:141074231-141480379	T3Spin	T0	OK	9.75232	7.14177	0.449465	-0.961053	0.11255	0.703773	no
SYTL3	chr6:158650013-158764876	T3Spin	T0	OK	3.38363	2.47794	0.449427	-0.280167	0.67625	0.906237	no
FBXO25	chr8:406807-469875	T3Spin	T0	OK	8.83111	6.46788	0.449302	-0.49574	0.44175	0.803003	no
RBM48	chr7:92528772-92537509	T3Spin	T0	OK	8.98682	6.5821	0.449262	-0.400413	0.4884	0.806164	no
CEBPG	chr19:33373668-33382686	T3Spin	T0	OK	14.7541	10.8088	0.448909	-0.846601	0.1865	0.760827	no
IFT20	chr17:28319094-28335489	T3Spin	T0	OK	29.0817	21.306	0.44885	-0.476469	0.4662	0.803003	no
CSNK1E,LOC400927-CSNK1E	chr22:38290690-38398926	T3Spin	T0	OK	83.2412	61.0041	0.448391	-0.902143	0.08515	0.646358	no
FBXL6,TMEM249	chr8:144353225-144358523	T3Spin	T0	OK	18.3966	13.4834	0.44825	-0.441343	0.45515	0.803003	no
PANK3	chr5:168555622-168579609	T3Spin	T0	OK	12.6311	9.25903	0.448048	-0.754438	0.24475	0.760827	no
DIAPH1	chr5:141515020-141619055	T3Spin	T0	OK	38.1842	28.0021	0.447442	-0.911814	0.1224	0.713433	no
CLCN7	chr16:1444932-1475084	T3Spin	T0	OK	35.8648	26.3133	0.446778	-0.873644	0.11855	0.707635	no
MTAP	chr9:21802635-21865970	T3Spin	T0	OK	10.7277	7.87121	0.446683	-0.848316	0.18545	0.760827	no
HEBP2	chr6:138404198-138413445	T3Spin	T0	OK	52.8429	38.7786	0.446446	-0.776009	0.1932	0.760827	no
HNRNPA2B1	chr7:26189935-26200793	T3Spin	T0	OK	289.1	212.172	0.446332	-0.977439	0.14245	0.736904	no
SMYD3	chr1:245749339-246507342	T3Spin	T0	OK	12.0107	8.81499	0.446291	-0.428179	0.45665	0.803003	no
CEP135	chr4:55948807-56033363	T3Spin	T0	OK	3.57283	2.62229	0.44624	-0.553677	0.41045	0.798062	no
AGFG1	chr2:227472131-227561222	T3Spin	T0	OK	16.2334	11.9146	0.446234	-1.04663	0.10155	0.690912	no
AUP1	chr2:74526647-74557551	T3Spin	T0	OK	105.325	77.3194	0.445946	-0.790047	0.173	0.760827	no
RMND5A	chr2:86503429-86778041	T3Spin	T0	OK	16.8174	12.3482	0.445651	-0.474165	0.42125	0.800258	no
PDK2	chr17:50094736-50129882	T3Spin	T0	OK	10.6869	7.84776	0.445495	-0.419408	0.42445	0.801363	no
CDC73	chr1:193121957-193254812	T3Spin	T0	OK	15.86	11.648	0.445318	-1.01712	0.12345	0.715289	no
SECISBP2	chr9:89318472-89359663	T3Spin	T0	OK	9.10203	6.68476	0.445311	-0.654722	0.27895	0.769438	no
ZNF10	chr12:133130627-133159463	T3Spin	T0	OK	2.26407	1.66287	0.445248	-0.341955	0.57855	0.857969	no
POFUT2	chr21:45263927-45287896	T3Spin	T0	OK	21.1443	15.5299	0.445219	-0.678744	0.23045	0.760827	no
NR2C2	chr3:14942778-15065309	T3Spin	T0	OK	6.78535	4.98369	0.445208	-0.496888	0.46465	0.803003	no
ELOVL5	chr6:53267397-53349179	T3Spin	T0	OK	102.058	74.9644	0.445108	-0.815049	0.1656	0.760566	no
EIF5AL1	chr10:79512600-79516436	T3Spin	T0	OK	13.2052	9.70071	0.444949	-0.787075	0.1665	0.760827	no
FAM126A	chr7:22941258-23014151	T3Spin	T0	OK	10.5119	7.72615	0.4442	-0.956082	0.17265	0.760827	no
RBM7	chr11:114391447-114410610	T3Spin	T0	OK	19.1643	14.0862	0.444139	-0.901259	0.14925	0.744312	no
AFAP1L2	chr10:114294823-114404778	T3Spin	T0	OK	45.6075	33.5239	0.444081	-0.969348	0.0934	0.674727	no
RNF11	chr1:51236272-51273447	T3Spin	T0	OK	71.375	52.47	0.443925	-1.1584	0.0853	0.646671	no
ZNF383	chr19:37226463-37243672	T3Spin	T0	OK	2.86172	2.10401	0.443742	-0.245405	0.67795	0.907219	no
C12orf29	chr12:88035490-88142216	T3Spin	T0	OK	9.71007	7.13932	0.443696	-0.61916	0.39235	0.794615	no
IDI2-AS1	chr10:1018906-1049121	T3Spin	T0	OK	1.28653	0.946018	0.44354	-0.0924409	0.7954	0.950047	no
CTDSP2	chr12:57819926-57846964	T3Spin	T0	OK	39.269	28.8807	0.443285	-0.962209	0.096	0.68147	no
EAF1	chr3:15427556-15442613	T3Spin	T0	OK	12.8306	9.43804	0.443032	-0.790087	0.16645	0.760827	no
B2M	chr15:44711486-44718159	T3Spin	T0	OK	401.404	295.294	0.4429	-1.02125	0.07215	0.609077	no
FXR1	chr3:180912445-180982751	T3Spin	T0	OK	19.2404	14.1547	0.442854	-1.13217	0.0892	0.659799	no
ATXN2L	chr16:28823047-28837237	T3Spin	T0	OK	48.2619	35.5085	0.442718	-0.918061	0.10995	0.703773	no
TRAPPC10	chr21:44012324-44106551	T3Spin	T0	OK	3.97722	2.92631	0.442679	-0.580637	0.33705	0.791021	no
TPP2	chr13:102596935-102679173	T3Spin	T0	OK	16.4956	12.1398	0.442335	-0.942886	0.13495	0.728689	no
CLIC4	chr1:24745268-24844324	T3Spin	T0	OK	124.855	91.8931	0.44223	-1.10358	0.09735	0.684331	no
ROCK2	chr2:11181651-11344585	T3Spin	T0	OK	9.33167	6.86916	0.442	-0.903989	0.16305	0.760332	no
FAM171A2	chr17:44353732-44363867	T3Spin	T0	OK	5.26981	3.87987	0.441741	-0.223743	0.7004	0.915904	no
MAP2K4	chr17:12020817-12143831	T3Spin	T0	OK	15.0701	11.0959	0.44167	-0.819973	0.18095	0.760827	no
LUC7L	chr16:188970-229450	T3Spin	T0	OK	43.7259	32.2155	0.440734	-0.699487	0.22595	0.760827	no
CD164	chr6:109366513-109382559	T3Spin	T0	OK	146.288	107.801	0.440437	-1.08572	0.1106	0.703773	no
AKT1S1	chr19:49869032-49888750	T3Spin	T0	OK	94.6016	69.7196	0.4403	-0.73555	0.19795	0.760827	no
MTM1	chrX:150568596-150673143	T3Spin	T0	OK	3.64863	2.68904	0.440263	-0.415129	0.50645	0.814244	no
EPT1	chr2:26308172-26395891	T3Spin	T0	OK	7.99993	5.89615	0.440214	-0.830076	0.1766	0.760827	no
RANBP9	chr6:13621497-13711564	T3Spin	T0	OK	20.4764	15.0923	0.440151	-0.849648	0.16855	0.760827	no
RBM25	chr14:73058512-73121368	T3Spin	T0	OK	57.6466	42.4938	0.439981	-0.972358	0.08635	0.649116	no
AHSA2	chr2:61177419-61470714	T3Spin	T0	OK	10.1013	7.44615	0.439975	-0.341255	0.5462	0.838349	no
BCAR1	chr16:75229029-75268053	T3Spin	T0	OK	77.8247	57.3833	0.439599	-0.906769	0.10205	0.692202	no
LMAN1	chr18:59327823-59359276	T3Spin	T0	OK	38.879	28.6671	0.439595	-1.14484	0.08795	0.6548	no
DDX17	chr22:38468061-38506340	T3Spin	T0	OK	87.3635	64.4214	0.439491	-0.96989	0.1097	0.703452	no
PNPLA2	chr11:818900-825571	T3Spin	T0	OK	96.9689	71.5104	0.439369	-0.943405	0.0935	0.674727	no
DHRS4	chr14:23938730-23969281	T3Spin	T0	OK	9.62418	7.09825	0.439199	-0.257378	0.7466	0.932976	no
PWWP2B	chr10:132397197-132417854	T3Spin	T0	OK	7.10331	5.23925	0.439131	-0.317138	0.62165	0.881173	no
HLA-C	chr6_GL000252v2_alt:2526548-2529926	T3Spin	T0	OK	22.534	16.6206	0.439131	-0.568153	0.2989	0.777285	no
ERO1B	chr1:236215121-236282039	T3Spin	T0	OK	3.10799	2.29279	0.438878	-0.431154	0.5075	0.814698	no
SCAMP2	chr15:74844855-74873329	T3Spin	T0	OK	56.0148	41.3297	0.438628	-0.683979	0.21325	0.760827	no
GULP1	chr2:188291668-188595925	T3Spin	T0	OK	19.4082	14.3254	0.438097	-0.961225	0.17895	0.760827	no
EIF3C,EIF3CL	chr16:28379578-28426454	T3Spin	T0	OK	1.03932	0.767186	0.437994	-0.263292	0.6159	0.878324	no
SFRP4	chr7:37905932-37916923	T3Spin	T0	OK	2.32396	1.71575	0.43774	-0.2332	0.70535	0.917937	no
XRN2	chr20:21303303-21389825	T3Spin	T0	OK	41.843	30.8976	0.437491	-1.00436	0.10405	0.696242	no
IQCK	chr16:19706351-19858467	T3Spin	T0	OK	11.183	8.25909	0.43725	-0.52025	0.37155	0.791021	no
SARAF	chr8:30063011-30083208	T3Spin	T0	OK	190.814	140.948	0.437007	-1.04598	0.0907	0.665009	no
SF1	chr11:64764603-64778844	T3Spin	T0	OK	80.8301	59.7096	0.436929	-0.900915	0.1183	0.707635	no
RABGGTB	chr1:75786193-75795090	T3Spin	T0	OK	35.9594	26.5637	0.436914	-0.768101	0.2377	0.760827	no
EIF4B	chr12:53006257-53042209	T3Spin	T0	OK	74.9403	55.3626	0.436831	-1.02911	0.08435	0.644038	no
HCFC2	chr12:104064457-104106526	T3Spin	T0	OK	3.71267	2.74312	0.436637	-0.530554	0.3953	0.794625	no
ADO	chr10:62804755-62808479	T3Spin	T0	OK	14.3309	10.5946	0.4358	-0.74567	0.25195	0.760827	no
KCTD3	chr1:215567391-215621808	T3Spin	T0	OK	20.4454	15.1155	0.435745	-0.917357	0.13855	0.735907	no
CAV1	chr7:116524784-116561185	T3Spin	T0	OK	143.212	105.879	0.435733	-1.04087	0.0966	0.683825	no
RSL24D1	chr15:55181313-55197033	T3Spin	T0	OK	71.6691	52.9888	0.435665	-0.99417	0.1153	0.707635	no
NAPG	chr18:10525875-10552769	T3Spin	T0	OK	12.6301	9.3391	0.435513	-0.720306	0.21915	0.760827	no
CSNK2A1	chr20:482693-543838	T3Spin	T0	OK	27.5292	20.3567	0.43546	-0.843416	0.1604	0.759319	no
VIMP	chr15:101270908-101277520	T3Spin	T0	OK	67.2921	49.7635	0.435351	-0.809056	0.17725	0.760827	no
EMC8	chr16:85778624-85799542	T3Spin	T0	OK	26.7308	19.7732	0.434957	-0.651742	0.2702	0.766734	no
KDM5A	chr12:280056-442640	T3Spin	T0	OK	9.47169	7.00869	0.434477	-0.897643	0.12435	0.716544	no
KLC2	chr11:66257293-66267861	T3Spin	T0	OK	27.1819	20.1137	0.434464	-0.716428	0.18835	0.760827	no
STK35	chr20:2101881-2148552	T3Spin	T0	OK	9.44256	6.98776	0.434347	-0.727087	0.2001	0.760827	no
MIR4435-2HG	chr2:111367010-111495115	T3Spin	T0	OK	145.09	107.392	0.434063	-0.67652	0.23925	0.760827	no
UXS1	chr2:106093302-106194339	T3Spin	T0	OK	64.7761	47.9548	0.433786	-0.964707	0.10995	0.703773	no
RNF111	chr15:58987665-59097419	T3Spin	T0	OK	9.9214	7.34537	0.433708	-0.787307	0.16735	0.760827	no
ESYT2	chr7:158730997-158829628	T3Spin	T0	OK	37.3876	27.6834	0.433543	-1.0514	0.0787	0.630377	no
DHX38	chr16:72084856-72112912	T3Spin	T0	OK	19.8985	14.7361	0.433301	-0.676752	0.23195	0.760827	no
MCTP1	chr5:94705536-95284575	T3Spin	T0	OK	8.86573	6.56639	0.433138	-0.733159	0.2655	0.765941	no
MTMR9	chr8:11284490-11328145	T3Spin	T0	OK	6.8863	5.10236	0.432565	-0.794979	0.21435	0.760827	no
SMAP2	chr1:40373705-40423326	T3Spin	T0	OK	8.23931	6.10529	0.432464	-0.482556	0.4025	0.794625	no
KHSRP	chr19:6413107-6424811	T3Spin	T0	OK	71.4406	52.9467	0.432204	-0.955868	0.09995	0.689755	no
CCDC86	chr11:60841955-60855971	T3Spin	T0	OK	32.076	23.7766	0.43195	-0.631944	0.2677	0.766674	no
PPP4R3A	chr14:91457480-91510480	T3Spin	T0	OK	29.5754	21.9262	0.431741	-0.987794	0.11215	0.703773	no
TECR	chr19:14529542-14565980	T3Spin	T0	OK	49.432	36.6475	0.431729	-0.608928	0.26015	0.765102	no
ZZZ3	chr1:77562415-77683427	T3Spin	T0	OK	12.1228	8.98755	0.431721	-0.921568	0.1463	0.742568	no
PIK3R1	chr5:68215755-68301821	T3Spin	T0	OK	10.146	7.52287	0.431562	-0.829672	0.18885	0.760827	no
TAF1C	chr16:84145259-84187070	T3Spin	T0	OK	14.641	10.8579	0.43126	-0.556065	0.3232	0.783992	no
PORCN	chrX:48508958-48520814	T3Spin	T0	OK	39.5946	29.3652	0.431195	-0.666887	0.2384	0.760827	no
USP24	chr1:55066358-55215366	T3Spin	T0	OK	9.97871	7.40184	0.430969	-0.962937	0.10945	0.702859	no
ECD	chr10:73134523-73168095	T3Spin	T0	OK	15.6879	11.637	0.430926	-0.63348	0.2843	0.771138	no
RAD23A	chr19:12945813-12953643	T3Spin	T0	OK	82.772	61.4016	0.430866	-0.88116	0.1179	0.707635	no
UBE3A	chr15:25337248-25439028	T3Spin	T0	OK	30.6045	22.7037	0.430817	-1.05917	0.08975	0.661768	no
MTMR3	chr22:29883168-30177073	T3Spin	T0	OK	8.5827	6.36734	0.430741	-0.82335	0.1628	0.760159	no
KRAS	chr12:25195215-25250931	T3Spin	T0	OK	13.8106	10.2459	0.430725	-0.944981	0.1661	0.760743	no
CCDC50	chr3:191267154-191398670	T3Spin	T0	OK	26.2143	19.4496	0.430612	-1.11797	0.0945	0.678105	no
NT5C3A	chr7:33014112-33062797	T3Spin	T0	OK	13.7602	10.2108	0.430396	-0.521167	0.4199	0.800177	no
TAPT1	chr4:16160504-16226538	T3Spin	T0	OK	7.26161	5.38855	0.430392	-0.654715	0.33525	0.791021	no
MXI1	chr10:110207604-110287365	T3Spin	T0	OK	12.6823	9.41262	0.430148	-0.694148	0.24775	0.760827	no
KMT2E	chr7:105014189-105114085	T3Spin	T0	OK	17.8608	13.2569	0.430053	-0.971477	0.097	0.684331	no
ADIPOR2	chr12:1691080-1788679	T3Spin	T0	OK	29.6922	22.0388	0.430035	-0.932711	0.1214	0.711496	no
HSPA9	chr5:138554881-138575629	T3Spin	T0	OK	88.8907	65.9821	0.429957	-1.01307	0.0944	0.678105	no
NMD3	chr3:161221310-161252007	T3Spin	T0	OK	27.7131	20.5722	0.42987	-0.935107	0.149	0.744312	no
MGAT5	chr2:134254258-134454621	T3Spin	T0	OK	3.88838	2.8868	0.429697	-0.593281	0.3097	0.778773	no
KLHL28	chr14:44924309-44961976	T3Spin	T0	OK	4.94676	3.67355	0.429307	-0.59777	0.31155	0.778773	no
SLCO3A1	chr15:91853707-92172435	T3Spin	T0	OK	10.623	7.88902	0.429276	-0.66794	0.25025	0.760827	no
PLAUR	chr19:43646094-43670346	T3Spin	T0	OK	85.5313	63.5186	0.429273	-0.898622	0.12525	0.717652	no
ALAS1	chr3:52198082-52214327	T3Spin	T0	OK	22.9834	17.0712	0.429023	-0.693914	0.23485	0.760827	no
ATP6V1F	chr7:128862802-128865849	T3Spin	T0	OK	130.065	96.6284	0.428715	-0.755861	0.189	0.760827	no
ZCCHC18	chrX:104099213-104157027	T3Spin	T0	OK	1.27368	0.946362	0.428542	-0.126621	0.8036	0.9534	no
ASB7	chr15:100602549-100651699	T3Spin	T0	OK	7.0443	5.23416	0.428498	-0.417567	0.414	0.79942	no
YWHAZ	chr8:100918575-100953395	T3Spin	T0	OK	302.247	224.694	0.427764	-0.893336	0.16275	0.760125	no
EHBP1L1	chr11:65576037-65592645	T3Spin	T0	OK	18.5918	13.8235	0.42754	-0.778136	0.15165	0.744312	no
LUZP6	chr7:135926754-135977456	T3Spin	T0	OK	74.4634	55.3836	0.427074	-1.11191	0.0954	0.680731	no
NABP1	chr2:191678071-191688522	T3Spin	T0	OK	11.6581	8.67169	0.42695	-0.751984	0.26215	0.7652	no
GOLGA7	chr8:41490561-41510980	T3Spin	T0	OK	42.2229	31.4093	0.426837	-0.904575	0.17355	0.760827	no
ZFAND6	chr15:80059567-80138393	T3Spin	T0	OK	77.5629	57.7163	0.426387	-0.97181	0.1281	0.720166	no
ANKRD49	chr11:94493986-94499578	T3Spin	T0	OK	6.45258	4.80201	0.426236	-0.345148	0.5419	0.836001	no
AGK	chr7:141551277-141654409	T3Spin	T0	OK	1.78516	1.32853	0.426225	-0.245734	0.68975	0.911866	no
CDK11A	chr1:1702730-1724352	T3Spin	T0	OK	4.59888	3.42276	0.426122	-0.338446	0.576	0.856822	no
MYO1E	chr15:59135968-59372872	T3Spin	T0	OK	51.2075	38.1121	0.426104	-0.939681	0.112	0.703773	no
CEBPZ	chr2:37196491-37231597	T3Spin	T0	OK	19.5436	14.5465	0.426025	-0.650087	0.31605	0.78084	no
SGCB	chr4:52020694-52038319	T3Spin	T0	OK	25.2931	18.8264	0.425988	-1.01917	0.1174	0.707635	no
CDC42	chr1:22052626-22092943	T3Spin	T0	OK	124.073	92.3633	0.425796	-1.02332	0.09965	0.689017	no
MPHOSPH10	chr2:71130313-71150102	T3Spin	T0	OK	14.6048	10.8731	0.425672	-0.68176	0.27995	0.769798	no
FNDC4	chr2:27491882-27495259	T3Spin	T0	OK	6.83813	5.09113	0.425616	-0.256062	0.6455	0.8923	no
PTPRM	chr18:7567315-8406861	T3Spin	T0	OK	34.5313	25.7162	0.425228	-0.92495	0.1084	0.700355	no
HNRNPAB	chr5:178204506-178232822	T3Spin	T0	OK	213.924	159.322	0.425156	-0.9068	0.12975	0.721121	no
LINC00152	chr2:87455454-87521511	T3Spin	T0	OK	192.096	143.07	0.425107	-0.685813	0.23445	0.760827	no
[truncated: 15,382 more rows]
