# Supplementary material for: Cell spinpods are a simple inexpensive suspension culture device to deliver fluid shear stress to renal proximal tubular cells
Source: Sci Rep. 2021 Oct 29;11:21296. doi: 10.1038/s41598-021-00304-8 (PMC8556299; doi:10.1038/s41598-021-00304-8)
Supplement: Supplementary file 5 — Supplementary Information 3. [file 41598_2021_304_MOESM5_ESM.xlsx]

## Sheet: Legend
Differentially expressed genes and their significance based on the FDR q-value in RPTEC/TERT1 cells, rotation versus static conditions at 3-, 24-, and 72-hours time points. FPKM (fragments per kilobase of exon model per million reads mapped) is a normalized estimation of gene expression based on RNA-seq data. q-values are FDR adjusted p-values.

## Sheet: T24StaticvsT0
gene	locus	sample_1	sample_2	status	FPKM_1	FPKM_2	log2(fold_change FPKM1/FPKM2)	test_stat	p_value	q_value	significant
LINC00431	chr13:110966026-110990602	T24Stat	T0	OK	1.75464	0.0244346	6.16611	-1.05727	0.0918	0.514316	no
HSPA6	chr1:161524539-161526897	T24Stat	T0	OK	42.9569	0.676999	5.98759	-4.04102	5e-05	0.00583693	yes
GDF6	chr8:96142329-96160792	T24Stat	T0	OK	2.64526	0.0739864	5.16001	-2.67593	0.2529	0.64467	no
DHRS2	chr14:23636363-23645639	T24Stat	T0	OK	9.5684	0.287939	5.05444	-2.78784	0.15225	0.615516	no
CYP1A1	chr15:74719541-74725536	T24Stat	T0	OK	15.7838	0.609933	4.69365	-2.74746	0.1772	0.640965	no
BEX1	chrX:103062652-103064240	T24Stat	T0	OK	0.76122	0.0337456	4.49554	-1.14024	0.3945	0.701733	no
C11orf96	chr11:43942555-43943883	T24Stat	T0	OK	6.20941	0.292403	4.40843	-2.63737	0.25185	0.64467	no
LOC104968399	chr18:3247481-3278284	T24Stat	T0	OK	1.87771	0.106403	4.14136	-0.0881841	0.2509	0.64467	no
ZNF474	chr5:122129512-122153571	T24Stat	T0	OK	6.0136	0.351492	4.09667	-2.51153	0.00015	0.014027	yes
GEM	chr8:94249256-94262319	T24Stat	T0	OK	66.3274	4.07344	4.02529	-4.38271	5e-05	0.00583693	yes
HMOX1	chr22:35381066-35394214	T24Stat	T0	OK	847.295	53.3267	3.98993	-6.73142	5e-05	0.00583693	yes
TCAP	chr17:39665345-39666554	T24Stat	T0	OK	1.43254	0.0952453	3.91079	-1.55497	0.06155	0.430272	no
NR1H4	chr12:100473772-100563867	T24Stat	T0	OK	6.23881	0.43856	3.83042	-2.58232	0.0008	0.0425262	yes
NGF	chr1:115285915-115338236	T24Stat	T0	OK	13.9161	0.98399	3.82197	-1.96022	0.24775	0.64467	no
NR1D1	chr17:40062192-40100725	T24Stat	T0	OK	91.6369	6.61198	3.79277	-4.40563	5e-05	0.00583693	yes
SCGB1B2P	chr19:34576732-34577691	T24Stat	T0	OK	1.58045	0.125526	3.65428	-1.3407	0.1549	0.618942	no
VGF	chr7:101162508-101165571	T24Stat	T0	OK	10.3211	0.843502	3.61307	-2.22228	0.00095	0.0475293	yes
LINC00702	chr10:4206875-4243912	T24Stat	T0	OK	1.11532	0.0965808	3.52958	-1.45966	0.3016	0.66404	no
EGR2	chr10:62811995-62819167	T24Stat	T0	OK	8.97862	0.794041	3.49921	-2.46846	0.00035	0.0248069	yes
DKK1	chr10:52314280-52317657	T24Stat	T0	OK	23.7435	2.10891	3.49296	-2.89205	0.0015	0.062597	no
CSF2	chr5:132073791-132076170	T24Stat	T0	OK	50.5453	4.81707	3.39135	-2.47421	0.0016	0.0648018	no
C1QTNF4	chr11:47589663-47594409	T24Stat	T0	OK	0.662577	0.0638956	3.3743	-1.50885	0.2	0.64467	no
NEUROG2	chr4:112513515-112516172	T24Stat	T0	OK	1.07842	0.105562	3.35276	-1.53673	0.25735	0.645399	no
OSR1	chr2:19351484-19358611	T24Stat	T0	OK	4.07768	0.408162	3.32054	-1.68628	0.2749	0.652208	no
FBN2	chr5:128257908-128538042	T24Stat	T0	OK	6.98158	0.700749	3.31658	-3.01262	5e-05	0.00583693	yes
STC2	chr5:173314722-173329503	T24Stat	T0	OK	122.34	12.9695	3.2377	-5.80707	5e-05	0.00583693	yes
PIM3	chr22:49960494-49964072	T24Stat	T0	OK	169.28	17.9861	3.23446	-4.07467	5e-05	0.00583693	yes
DDIT3	chr12:57487952-57520517	T24Stat	T0	OK	202.027	22.0852	3.1934	-1.79102	0.0317	0.33682	no
LY6K	chr8:142700110-142726973	T24Stat	T0	OK	10.0546	1.10169	3.19007	-0.569299	0.0274	0.310922	no
SERPINA1	chr14_KI270847v1_alt:1493318-1507264	T24Stat	T0	OK	0.822435	0.0902105	3.18853	-1.24866	0.05585	0.413401	no
LOC101928525	chr9:135500630-135506447	T24Stat	T0	OK	0.682976	0.0777618	3.1347	-0.26132	0.25815	0.645411	no
PINLYP	chr19:43576799-43582104	T24Stat	T0	OK	8.28391	0.96706	3.09863	-1.52463	0.18995	0.64467	no
CTB-12O2.1	chr5:151958897-152270449	T24Stat	T0	OK	1.72647	0.204588	3.07703	-1.27724	0.3739	0.69377	no
NFATC2	chr20:51386956-51562831	T24Stat	T0	OK	8.42394	1.06285	2.98656	-2.53639	0.0004	0.027165	yes
NR0B1	chrX:30304421-30309378	T24Stat	T0	OK	3.22778	0.41985	2.9426	-1.37282	0.20385	0.64467	no
SFTA1P	chr10:10784438-10794914	T24Stat	T0	OK	37.4221	5.19243	2.84941	-2.02345	0.00445	0.116031	no
ZSCAN12P1	chr6:28090806-28095715	T24Stat	T0	OK	2.67508	0.377316	2.82574	-1.56816	0.239	0.64467	no
HSPA1B	chr6_GL000250v2_alt:3160359-3162873	T24Stat	T0	OK	19.6945	2.78822	2.82038	-1.92538	0.0129	0.209842	no
SLC22A1	chr6:160121830-160158718	T24Stat	T0	OK	1.85675	0.263016	2.81956	-1.37907	0.18565	0.64467	no
HSPA1B	chr6_GL000251v2_alt:3304987-3307510	T24Stat	T0	OK	1.60473	0.230521	2.79936	-1.42388	0.0102	0.181637	no
SYNE1	chr6:152121683-152637399	T24Stat	T0	OK	18.0814	2.61425	2.79004	-4.7954	5e-05	0.00583693	yes
AKR1C2	chr10:4987775-5018033	T24Stat	T0	OK	19.161	2.81085	2.7691	-2.57257	0.0001	0.0102063	yes
AKR1C1	chr10:4963261-4977966	T24Stat	T0	OK	117.884	17.6071	2.74314	-3.77562	5e-05	0.00583693	yes
GADD45B	chr19:2476124-2478259	T24Stat	T0	OK	510.442	76.6927	2.73459	-5.08719	5e-05	0.00583693	yes
LOC344887	chr3:185959968-185980876	T24Stat	T0	OK	9.21808	1.44354	2.67486	-1.56287	0.00295	0.0922766	no
LINC01564	chr6:53628379-53631394	T24Stat	T0	OK	0.920693	0.144775	2.66891	-0.958312	0.2596	0.646404	no
OAZ3	chr1:151759642-151771330	T24Stat	T0	OK	1.51337	0.248548	2.60617	-0.336547	0.09005	0.511898	no
NR4A1	chr12:52022831-52059507	T24Stat	T0	OK	3.74826	0.629	2.57509	-1.68793	0.0494	0.39787	no
CEBPB	chr20:50184602-50192691	T24Stat	T0	OK	186.788	31.5176	2.56717	-2.62058	0.0006	0.0350216	yes
SLC3A2	chr11:62856011-62888883	T24Stat	T0	OK	506.376	85.738	2.5622	-4.64725	5e-05	0.00583693	yes
LOC401585	chrX:45848073-45851490	T24Stat	T0	OK	1.3604	0.232832	2.54666	-1.2108	0.18405	0.64467	no
GALNT9	chr12:132196371-132329319	T24Stat	T0	OK	3.85004	0.664038	2.53553	-1.53104	0.0401	0.375972	no
CXCL8	chr4:73740505-73743716	T24Stat	T0	OK	299.752	52.3039	2.51878	-5.09782	5e-05	0.00583693	yes
AKR1B10	chr7:134527591-134541414	T24Stat	T0	OK	3.33802	0.583232	2.51685	-1.24155	0.159	0.624842	no
OSGIN1	chr16:83953221-83966332	T24Stat	T0	OK	37.5784	6.6442	2.49973	-2.46647	0.0006	0.0350216	yes
FOLR3	chr11:72135724-72139890	T24Stat	T0	OK	0.82761	0.146846	2.49464	-1.05458	0.1803	0.643553	no
CTRL	chr16:67893271-67931875	T24Stat	T0	OK	0.989924	0.178417	2.47206	-0.325274	0.26805	0.649699	no
PPP1R15A	chr19:48872391-48876062	T24Stat	T0	OK	539.974	97.7378	2.4659	-4.30948	5e-05	0.00583693	yes
OXTR	chr3:8750408-8769614	T24Stat	T0	OK	7.47059	1.37312	2.44376	-1.59775	0.0271	0.309636	no
PANX2	chr22:50170730-50180295	T24Stat	T0	OK	2.76044	0.514243	2.42437	-1.39854	0.05835	0.42248	no
SQSTM1	chr5:179797597-179858840	T24Stat	T0	OK	1229.49	230.921	2.41259	-2.43054	5e-05	0.00583693	yes
ABL2	chr1:179099326-179229684	T24Stat	T0	OK	42.5281	7.9941	2.41141	-4.43631	5e-05	0.00583693	yes
TMEM88	chr17:7855065-7856099	T24Stat	T0	OK	13.232	2.50284	2.40239	-1.23848	0.03195	0.338068	no
HPX	chr11:6431037-6441024	T24Stat	T0	OK	1.66836	0.319895	2.38276	-1.14933	0.2959	0.660899	no
PTX3	chr3:157259742-157503626	T24Stat	T0	OK	15.6261	3.01734	2.37261	-1.47253	0.0785	0.481156	no
RGCC	chr13:41457405-41470877	T24Stat	T0	OK	10.1134	1.95489	2.3711	-1.39298	0.0084	0.165052	no
CLK1	chr2:200853008-200864744	T24Stat	T0	OK	76.0597	14.8442	2.35723	-3.07754	5e-05	0.00583693	yes
CMTM2	chr16:66579447-66588274	T24Stat	T0	OK	0.662531	0.129409	2.35605	-0.941678	0.2301	0.64467	no
SPG20-AS1	chr13:36301637-36370180	T24Stat	T0	OK	0.804653	0.157774	2.3505	-0.184059	0.215	0.64467	no
BEX2	chrX:103309345-103311046	T24Stat	T0	OK	11.6798	2.29053	2.35026	-1.45163	0.05665	0.416732	no
PDK4	chr7:95583496-95596613	T24Stat	T0	OK	8.15881	1.63747	2.31689	-2.07826	0.00085	0.0441333	yes
SNAPC1	chr14:61762356-61796428	T24Stat	T0	OK	201.983	41.2214	2.29277	-4.82454	5e-05	0.00583693	yes
TXNRD1	chr12:104215778-104350307	T24Stat	T0	OK	273.94	55.9846	2.29076	-3.99488	5e-05	0.00583693	yes
PDLIM2	chr8:22578740-22598025	T24Stat	T0	OK	37.4397	7.69254	2.28304	-1.59698	0.01225	0.204675	no
GOLGA7B	chr10:97850237-98030828	T24Stat	T0	OK	3.65389	0.751895	2.28083	-1.6469	0.0196	0.262622	no
HLA-F	chr6:29723339-29749049	T24Stat	T0	OK	4.18944	0.881911	2.24805	-1.14975	0.2467	0.64467	no
PNMA6A	chrX:153072413-153075019	T24Stat	T0	OK	0.719151	0.153034	2.23244	-1.08318	0.29025	0.657971	no
UAP1L1	chr9:137077500-137084538	T24Stat	T0	OK	40.2704	8.73836	2.20429	-3.07483	0.0002	0.0170105	yes
CDC26	chr9:113267010-113275589	T24Stat	T0	OK	3.80791	0.839403	2.18156	-1.0638	0.3097	0.667391	no
HSPH1	chr13:31134973-31162388	T24Stat	T0	OK	142.471	31.5808	2.17355	-4.31729	5e-05	0.00583693	yes
DOCK9	chr13:98793486-99086406	T24Stat	T0	OK	29.3847	6.51866	2.17242	-3.82545	5e-05	0.00583693	yes
ALDH1L1	chr3:126103560-126210168	T24Stat	T0	OK	1.33864	0.300338	2.15611	-0.461486	0.2025	0.64467	no
SLC7A5	chr16:87830022-87869494	T24Stat	T0	OK	57.8559	13.0234	2.15136	-3.59492	5e-05	0.00583693	yes
NEURL3	chr2:96497642-96508109	T24Stat	T0	OK	12.5437	2.82685	2.14969	-1.1941	0.16535	0.631455	no
KDM6B	chr17:7839916-7854800	T24Stat	T0	OK	20.9036	4.76629	2.13281	-3.09876	5e-05	0.00583693	yes
DNAJB9	chr7:108562143-108574850	T24Stat	T0	OK	61.0397	13.9436	2.13015	-3.43109	5e-05	0.00583693	yes
GCLC	chr6:53497340-53545129	T24Stat	T0	OK	43.0129	9.87822	2.12244	-3.82425	5e-05	0.00583693	yes
C12orf50	chr12:87980038-88029399	T24Stat	T0	OK	0.750611	0.172512	2.12137	-0.590867	0.2096	0.64467	no
LOC652276	chr16:2603383-2630494	T24Stat	T0	OK	0.967428	0.223032	2.11691	-0.976788	0.31495	0.67024	no
GADD45G	chr9:89605011-89606554	T24Stat	T0	OK	10.6594	2.46654	2.11156	-1.11506	0.0552	0.412005	no
ANGPTL4	chr19:8364126-8374375	T24Stat	T0	OK	69.6516	16.2125	2.10305	-2.49668	0.0011	0.0515672	no
TFAP2E	chr1:35573369-35595326	T24Stat	T0	OK	0.690174	0.160685	2.10273	-1.02235	0.3071	0.665588	no
LSMEM1	chr7:112480852-112490888	T24Stat	T0	OK	5.89031	1.37256	2.10148	-0.935741	0.3257	0.67416	no
TIMP4	chr3:12004359-12192032	T24Stat	T0	OK	0.758489	0.177521	2.09514	-0.933924	0.283	0.656378	no
HIST1H2BJ	chr6:27132315-27132796	T24Stat	T0	OK	1.17072	0.274152	2.09435	-0.965	0.19125	0.64467	no
RPSAP52	chr12:65758020-65966291	T24Stat	T0	OK	14.2262	3.34916	2.08668	-0.76798	0.33085	0.67744	no
HSPA5	chr9:125234847-125241387	T24Stat	T0	OK	1296.67	307.675	2.07533	-1.94084	0.0036	0.103877	no
ZFAND2A	chr7:1152906-1160219	T24Stat	T0	OK	78.036	18.5685	2.07128	-2.30924	0.0006	0.0350216	yes
C1QTNF9B-AS1	chr13:23730188-23897502	T24Stat	T0	OK	2.07834	0.495049	2.06979	-0.318197	0.2639	0.647118	no
MANF	chr3:51385236-51389397	T24Stat	T0	OK	465.227	111.108	2.06597	-3.956	5e-05	0.00583693	yes
CHORDC1	chr11:90200429-90223364	T24Stat	T0	OK	36.9667	8.84446	2.06338	-3.70146	5e-05	0.00583693	yes
HSD17B2	chr16:82035252-82098534	T24Stat	T0	OK	29.4683	7.06858	2.05967	-1.78121	0.0023	0.0791528	no
PTGS2	chr1:186671811-186680427	T24Stat	T0	OK	0.761946	0.183763	2.05184	-0.961134	0.26985	0.649731	no
IL7R	chr5:35856874-35879603	T24Stat	T0	OK	0.987487	0.238834	2.04776	-0.931834	0.29005	0.657828	no
CXCL3	chr4:74036590-74038773	T24Stat	T0	OK	35.0258	8.50083	2.04274	-1.90248	0.0031	0.0949727	no
CCDC154	chr16:1434387-1444489	T24Stat	T0	OK	0.961313	0.234439	2.03579	-0.894857	0.4946	0.733116	no
AKR1C3	chr10:5048765-5107686	T24Stat	T0	OK	222.925	54.5099	2.03197	-3.72319	5e-05	0.00583693	yes
SDF2L1	chr22:21642252-21644299	T24Stat	T0	OK	321.184	78.8404	2.02639	-3.19409	5e-05	0.00583693	yes
ORAOV1	chr11:69665563-69675397	T24Stat	T0	OK	17.1902	4.23191	2.02221	-1.91064	0.0054	0.129289	no
PREX1	chr20:48624254-48827883	T24Stat	T0	OK	4.64442	1.15047	2.01327	-1.23199	0.05605	0.414366	no
CIART	chr1:150282532-150287092	T24Stat	T0	OK	16.0875	3.98945	2.01167	-1.63163	0.0321	0.338761	no
SPHK1	chr17:76384608-76387860	T24Stat	T0	OK	133.922	33.2634	2.00939	-3.15877	5e-05	0.00583693	yes
HS3ST2	chr16:22814538-22916338	T24Stat	T0	OK	54.3326	13.6025	1.99795	-2.69122	0.00025	0.0196707	yes
IFRD1	chr7:112423143-112477203	T24Stat	T0	OK	66.7515	16.7121	1.99791	-3.55724	5e-05	0.00583693	yes
SLC7A11	chr4:138027422-138242349	T24Stat	T0	OK	35.8073	8.99678	1.99277	-4.47629	5e-05	0.00583693	yes
PLA2G4A	chr1:186828899-186988981	T24Stat	T0	OK	5.91393	1.49367	1.98525	-1.33435	0.04405	0.390842	no
TSPYL2	chrX:53082359-53088546	T24Stat	T0	OK	10.2867	2.60397	1.98199	-1.71919	0.00325	0.0970706	no
HSPBAP1	chr3:122739996-122793819	T24Stat	T0	OK	11.4791	2.91112	1.97937	-1.31783	0.05205	0.403325	no
PGAM2	chr7:44062726-44065587	T24Stat	T0	OK	1.10922	0.281632	1.97766	-0.908354	0.3018	0.66404	no
CTH	chr1:70411217-70439851	T24Stat	T0	OK	8.64431	2.19585	1.97697	-1.35596	0.04045	0.377865	no
SH2D5	chr1:20719731-20732640	T24Stat	T0	OK	10.1576	2.58153	1.97627	-1.46862	0.0717	0.464166	no
TNFAIP3	chr6:137823669-137883314	T24Stat	T0	OK	61.3721	15.6028	1.97578	-3.59892	5e-05	0.00583693	yes
VEGFC	chr4:176683533-176792745	T24Stat	T0	OK	3.57248	0.912696	1.96872	-1.17916	0.03175	0.33695	no
SNAP25	chr20:10023811-10307418	T24Stat	T0	OK	3.43722	0.878974	1.96735	-0.785906	0.1788	0.64202	no
CHKA	chr11:68052858-68121391	T24Stat	T0	OK	33.3683	8.599	1.95624	-2.54343	0.0002	0.0170105	yes
CLK4	chr5:178602663-178627053	T24Stat	T0	OK	17.9437	4.65033	1.94807	-2.15307	0.00255	0.0840324	no
C2orf70	chr2:26562612-26579527	T24Stat	T0	OK	1.47017	0.386402	1.92781	-0.895144	0.33205	0.678134	no
RAP1GAP	chr1:21596214-21669363	T24Stat	T0	OK	1.37652	0.362062	1.92671	-0.931809	0.3669	0.693167	no
BATF3	chr1:212686416-212699985	T24Stat	T0	OK	20.1171	5.2972	1.92512	-1.34516	0.03635	0.356729	no
MAFG	chr17:81918268-81927711	T24Stat	T0	OK	52.0814	13.7578	1.92052	-3.53381	5e-05	0.00583693	yes
NQO1	chr16:69709400-69726668	T24Stat	T0	OK	291.766	77.3795	1.91479	-3.81467	5e-05	0.00583693	yes
FOXC2-AS1	chr16:86565144-86568931	T24Stat	T0	OK	3.45909	0.92042	1.91003	-0.266542	0.3826	0.697772	no
PNLIPRP3	chr10:116427911-116477956	T24Stat	T0	OK	0.946106	0.252456	1.90597	-0.573227	0.25955	0.646404	no
FLNC	chr7:128830428-128859274	T24Stat	T0	OK	5.96627	1.59386	1.9043	-1.79747	0.01465	0.222503	no
ZNF165	chr6:28080703-28089562	T24Stat	T0	OK	9.07292	2.43472	1.89781	-1.28546	0.05575	0.413346	no
KISS1	chr1:204190340-204196491	T24Stat	T0	OK	1.49406	0.402469	1.89229	-0.892319	0.33565	0.679682	no
MIR100HG	chr11:122089102-122203062	T24Stat	T0	OK	7.64021	2.0595	1.89132	-1.38577	0.01525	0.226042	no
KIAA0907	chr1:155913042-155934442	T24Stat	T0	OK	38.2296	10.3138	1.89011	-3.07274	5e-05	0.00583693	yes
LRRC66	chr4:51993699-52017620	T24Stat	T0	OK	0.816092	0.221225	1.88322	-0.88779	0.33865	0.68061	no
NOV	chr8:119416311-119424438	T24Stat	T0	OK	30.1244	8.1664	1.88316	-2.68022	0.0001	0.0102063	yes
HERPUD1	chr16:56932089-56943881	T24Stat	T0	OK	322.431	87.4982	1.88167	-3.54094	5e-05	0.00583693	yes
FAM131C	chr1:16057768-16073632	T24Stat	T0	OK	0.982055	0.266718	1.88049	-0.875693	0.3346	0.679124	no
C10orf11	chr10:75431645-76557376	T24Stat	T0	OK	2.61848	0.711434	1.87993	-0.873548	0.2732	0.651046	no
SNRK-AS1	chr3:43286511-43351962	T24Stat	T0	OK	0.907511	0.246839	1.87834	-0.541691	0.4679	0.724311	no
NEDD4L	chr18:58044377-58401540	T24Stat	T0	OK	30.4993	8.37337	1.8649	-3.65274	5e-05	0.00583693	yes
KRTDAP	chr19:35487323-35490531	T24Stat	T0	OK	1.57291	0.432031	1.86423	-0.790707	0.5356	0.757911	no
CYLD	chr16:50742049-50801935	T24Stat	T0	OK	18.2749	5.07407	1.84865	-3.554	5e-05	0.00583693	yes
HSP90B1	chr12:103930333-103947930	T24Stat	T0	OK	1747.39	485.204	1.84854	-1.71611	0.0067	0.146653	no
PRH1,PRH1-PRR4,PRR4	chr12_KI270904v1_alt:44554-370959	T24Stat	T0	OK	1.58924	0.442869	1.84338	-0.354854	0.2632	0.647077	no
DNAJB11	chr3:186570675-186585800	T24Stat	T0	OK	254.884	71.068	1.84257	-3.68353	5e-05	0.00583693	yes
HCN2	chr19:589892-617159	T24Stat	T0	OK	5.5904	1.56517	1.83663	-1.0663	0.0383	0.366797	no
KCNE5	chrX:109623699-109625164	T24Stat	T0	OK	1.93569	0.543686	1.832	-0.951409	0.2612	0.646657	no
KLHL21	chr1:6590723-6602898	T24Stat	T0	OK	53.2658	14.9701	1.83113	-3.20059	5e-05	0.00583693	yes
BAIAP2L2	chr22:38084888-38110669	T24Stat	T0	OK	29.3347	8.25799	1.82875	-1.77212	0.00125	0.0568098	no
UPP1	chr7:48088602-48108733	T24Stat	T0	OK	147.028	41.592	1.82171	-2.93641	5e-05	0.00583693	yes
AMIGO3	chr3:49689516-49723974	T24Stat	T0	OK	9.34605	2.65489	1.81571	-1.08224	0.11515	0.561875	no
S100A4	chr1:153543618-153551769	T24Stat	T0	OK	7.70203	2.19093	1.81369	-0.692574	0.50325	0.737205	no
FTH1	chr11:61949883-61967660	T24Stat	T0	OK	9030.21	2572.5	1.81159	-1.13401	0.06825	0.452814	no
HIVEP1	chr6:12012490-12164999	T24Stat	T0	OK	10.8843	3.10347	1.8103	-2.90595	5e-05	0.00583693	yes
ICAM1	chr19:10270840-10286615	T24Stat	T0	OK	45.3652	12.9561	1.80795	-3.07991	5e-05	0.00583693	yes
GNRH1	chr8:25419257-25425040	T24Stat	T0	OK	1.91844	0.550054	1.80229	-1.01703	0.08665	0.501509	no
EEF1A2	chr20:63488011-63499315	T24Stat	T0	OK	17.9742	5.15992	1.80051	-1.06533	0.0641	0.438992	no
LAMB3	chr1:209614872-209652475	T24Stat	T0	OK	128.798	37.0498	1.79757	-3.31709	5e-05	0.00583693	yes
MAFF	chr22:38201931-38216510	T24Stat	T0	OK	68.2011	19.6216	1.79735	-2.99205	5e-05	0.00583693	yes
CUZD1,FAM24B	chr10:122832154-122898714	T24Stat	T0	OK	37.4882	10.7957	1.79597	-1.27933	0.1783	0.641644	no
RSRC2	chr12:122504642-122527013	T24Stat	T0	OK	86.376	24.9124	1.79377	-3.5682	5e-05	0.00583693	yes
IRAK2	chr3:10164878-10243743	T24Stat	T0	OK	28.2215	8.18177	1.78631	-2.59868	0.00015	0.014027	yes
GET4	chr7:876553-896434	T24Stat	T0	OK	88.0711	25.571	1.78416	-2.75935	0.00015	0.014027	yes
JMJD6	chr17:76712831-76726799	T24Stat	T0	OK	55.563	16.1353	1.7839	-2.05489	0.0007	0.0390709	yes
LBX2	chr2:74497516-74507694	T24Stat	T0	OK	1.04065	0.302536	1.7823	-0.305701	0.30335	0.664883	no
DNAJB4	chr1:78004951-78017311	T24Stat	T0	OK	37.7208	10.9684	1.78201	-2.84446	0.00015	0.014027	yes
HID1	chr17:74950743-74975728	T24Stat	T0	OK	9.2456	2.69105	1.7806	-1.51401	0.0251	0.296698	no
KYNU	chr2:142877625-143042316	T24Stat	T0	OK	1.42601	0.41567	1.77847	-0.808539	0.2631	0.647009	no
TRIM16L	chr17:18722088-18736118	T24Stat	T0	OK	71.9908	20.9883	1.77823	-2.88384	5e-05	0.00583693	yes
CFAP45	chr1:159872363-159900116	T24Stat	T0	OK	1.11426	0.325973	1.77326	-0.837184	0.3233	0.673609	no
RAB38	chr11:88113246-88175467	T24Stat	T0	OK	8.10356	2.37275	1.772	-1.13088	0.062	0.432065	no
PRPF38B	chr1:108692309-108701800	T24Stat	T0	OK	62.6404	18.3996	1.76742	-3.68432	5e-05	0.00583693	yes
ADM	chr11:10304979-10307402	T24Stat	T0	OK	264.134	77.7283	1.76476	-3.36005	5e-05	0.00583693	yes
OVGP1	chr1:111414314-111427777	T24Stat	T0	OK	8.39565	2.47344	1.76312	-1.23023	0.05585	0.413401	no
SSTR5	chr16:1064080-1081454	T24Stat	T0	OK	1.60985	0.47428	1.76312	-0.634679	0.64565	0.827256	no
HNRNPU-AS1	chr1:244835336-244846941	T24Stat	T0	OK	5.65394	1.67137	1.75822	-1.11782	0.0852	0.498148	no
CCNL1	chr3:157146501-157160760	T24Stat	T0	OK	61.4914	18.2125	1.75545	-3.26898	5e-05	0.00583693	yes
SNHG12	chr1:28553016-28581854	T24Stat	T0	OK	55.507	16.4913	1.75096	-1.3092	0.10285	0.538553	no
CPEB2	chr4:15002673-15446167	T24Stat	T0	OK	23.0957	6.86376	1.75055	-3.12859	5e-05	0.00583693	yes
ZBTB21	chr21:41986830-42024920	T24Stat	T0	OK	13.9174	4.1375	1.75006	-2.93118	5e-05	0.00583693	yes
RYBP	chr3:72374592-72446623	T24Stat	T0	OK	40.162	11.961	1.74749	-3.56791	5e-05	0.00583693	yes
UPF3B	chrX:119834025-119853028	T24Stat	T0	OK	31.4938	9.40418	1.74369	-2.67068	5e-05	0.00583693	yes
GPR89B	chr1:147928392-147993521	T24Stat	T0	OK	2.33246	0.698231	1.74008	-0.87216	0.3337	0.678917	no
MICB	chr6_GL000255v2_alt:2750768-2767002	T24Stat	T0	OK	0.619453	0.186107	1.73486	-0.778805	0.28985	0.657828	no
MTHFD2L	chr4:74158111-74303097	T24Stat	T0	OK	2.72635	0.820368	1.73263	-0.83757	0.31245	0.668773	no
YJEFN3	chr19:19528860-19537584	T24Stat	T0	OK	12.1139	3.65565	1.72847	-0.987597	0.081	0.488434	no
HOXC-AS1	chr12:53999021-54000010	T24Stat	T0	OK	4.53341	1.37491	1.72126	-0.907392	0.3064	0.665588	no
LINC01534	chr19:36685438-36687449	T24Stat	T0	OK	0.980284	0.298245	1.7167	-0.712918	0.29155	0.659412	no
JUN	chr1:58780790-58784113	T24Stat	T0	OK	217.554	66.374	1.71268	-3.44905	5e-05	0.00583693	yes
C1orf54	chr1:150272283-150280924	T24Stat	T0	OK	2.34401	0.717619	1.70769	-0.803729	0.2122	0.64467	no
RHBDL1	chr16:675665-678268	T24Stat	T0	OK	2.66982	0.822225	1.69914	-0.875016	0.29415	0.660193	no
NOXO1	chr16:1978916-1981549	T24Stat	T0	OK	0.999262	0.308284	1.6966	-0.909964	0.2636	0.647118	no
NR4A3	chr9:99821854-99866891	T24Stat	T0	OK	0.990065	0.306493	1.69167	-0.613848	0.3703	0.693258	no
FKBP4	chr12:2794941-2805421	T24Stat	T0	OK	103.179	32.2937	1.67583	-3.22399	5e-05	0.00583693	yes
SNHG15	chr7:44983027-44986660	T24Stat	T0	OK	52.7419	16.5554	1.67164	-1.507	0.0128	0.209168	no
INHBA	chr7:41689002-41779378	T24Stat	T0	OK	25.153	7.89677	1.6714	-1.84197	0.00385	0.106612	no
SORCS3	chr10:104641100-105265242	T24Stat	T0	OK	2.61803	0.824653	1.66662	-0.669008	0.145	0.606765	no
NFKBIB	chr19:38878554-38908894	T24Stat	T0	OK	135.545	42.7143	1.66598	-2.58053	5e-05	0.00583693	yes
SNHG8	chr4:118278761-118279823	T24Stat	T0	OK	314.145	99.0465	1.66525	-2.22565	0.0001	0.0102063	yes
NR1D2	chr3:23945259-23980618	T24Stat	T0	OK	32.6861	10.3099	1.66465	-3.30757	5e-05	0.00583693	yes
SCX	chr8:144262045-144291438	T24Stat	T0	OK	16.1631	5.09875	1.66449	-0.714753	0.33275	0.678726	no
GCLM	chr1:93885199-93909598	T24Stat	T0	OK	44.4427	14.0375	1.66266	-3.51608	5e-05	0.00583693	yes
KLF10	chr8:102648776-102655902	T24Stat	T0	OK	107.017	34.0267	1.6531	-3.12245	5e-05	0.00583693	yes
STX1A	chr7:73699204-73719687	T24Stat	T0	OK	43.7459	13.9889	1.64487	-2.25011	0.0008	0.0425262	yes
BIRC3	chr11:102317449-102339403	T24Stat	T0	OK	26.3642	8.45483	1.64073	-3.47954	5e-05	0.00583693	yes
RP9P	chr7:32916814-32943170	T24Stat	T0	OK	15.6743	5.03544	1.63821	-1.08859	0.0855	0.498406	no
LOC646626	chr1:85265775-85278088	T24Stat	T0	OK	4.15633	1.33556	1.63786	-0.318327	0.38095	0.697329	no
SERTAD2	chr2:64631620-64653912	T24Stat	T0	OK	33.5274	10.8329	1.62993	-3.16682	5e-05	0.00583693	yes
NFKBIA	chr14:35401509-35404754	T24Stat	T0	OK	159.208	51.4644	1.62927	-3.07866	5e-05	0.00583693	yes
RSRP1	chr1:25242248-25247494	T24Stat	T0	OK	54.4799	17.6317	1.62755	-2.07314	0.0028	0.0894648	no
CIDECP	chr3:10017552-10026136	T24Stat	T0	OK	34.4303	11.1579	1.62561	-1.07464	0.0814	0.489194	no
MERTK	chr2:111898613-112029368	T24Stat	T0	OK	5.01766	1.63057	1.62164	-1.02914	0.08925	0.510273	no
ZP3	chr7:76389328-76442071	T24Stat	T0	OK	1.94107	0.634015	1.61426	-0.155559	0.39905	0.704779	no
ASNS	chr7:97852116-97872542	T24Stat	T0	OK	39.6052	12.9564	1.61203	-2.4969	0.00065	0.036856	yes
NALCN	chr13:100708324-101416462	T24Stat	T0	OK	1.12529	0.3683	1.61134	-0.517533	0.2103	0.64467	no
AREG	chr4:74445097-74455009	T24Stat	T0	OK	9.64436	3.16271	1.60852	-1.03247	0.1005	0.53339	no
LGALS3	chr14:55129216-55145430	T24Stat	T0	OK	275.163	90.2922	1.60761	-2.92917	5e-05	0.00583693	yes
TIPARP	chr3:156673170-156706768	T24Stat	T0	OK	76.1241	25.0146	1.60558	-3.1869	5e-05	0.00583693	yes
ARNTL	chr11:13277726-13387265	T24Stat	T0	OK	18.0151	5.92045	1.60543	-1.92128	0.0132	0.212593	no
HYOU1	chr11:119044184-119057246	T24Stat	T0	OK	218.66	72.1205	1.60021	-2.77265	5e-05	0.00583693	yes
ATF4	chr22:39520558-39522686	T24Stat	T0	OK	509.93	168.91	1.59405	-2.9119	5e-05	0.00583693	yes
ANKRD10	chr13:110878539-110915107	T24Stat	T0	OK	97.5703	32.3593	1.59226	-2.09565	0.00215	0.0763442	no
PMAIP1	chr18:59899959-59904306	T24Stat	T0	OK	98.8281	32.8003	1.59121	-3.38115	5e-05	0.00583693	yes
RAMP1	chr2:237859543-237912117	T24Stat	T0	OK	0.598449	0.199442	1.58526	-0.659939	0.52545	0.750925	no
HIVEP2	chr6:142751466-142945201	T24Stat	T0	OK	14.7376	4.91197	1.58512	-2.80943	5e-05	0.00583693	yes
PI3	chr20:45174898-45176544	T24Stat	T0	OK	1.74704	0.584463	1.57973	-0.732946	0.45665	0.721741	no
ZFPM2-AS1	chr8:105318918-106060503	T24Stat	T0	OK	12.8744	4.31203	1.57807	-0.75292	0.2361	0.64467	no
HOTAIRM1	chr7:27096093-27100258	T24Stat	T0	OK	79.9751	26.8089	1.57684	-1.97299	0.0063	0.140655	no
GULP1	chr2:188291668-188595925	T24Stat	T0	OK	42.48	14.3363	1.56712	-3.15738	5e-05	0.00583693	yes
MAP2K3	chr17:21284655-21315239	T24Stat	T0	OK	45.5831	15.3871	1.56678	-2.17302	0.00085	0.0441333	yes
SNHG17	chr20:38420591-38435375	T24Stat	T0	OK	34.2824	11.5823	1.56554	-1.3587	0.0571	0.418663	no
LAMTOR5-AS1	chr1:110401254-110416274	T24Stat	T0	OK	0.588408	0.199516	1.56031	-0.101643	0.4785	0.726256	no
CALHM2	chr10:103446785-103452405	T24Stat	T0	OK	0.655441	0.223573	1.55172	-0.783918	0.2868	0.657578	no
LOC102724094	chr7:100969622-101018949	T24Stat	T0	OK	1.20702	0.41216	1.55017	-0.0644378	0.56935	0.780366	no
ODC1	chr2:10440370-10448554	T24Stat	T0	OK	180.398	61.6036	1.5501	-3.04172	5e-05	0.00583693	yes
SUZ12P1	chr17:30709607-30770050	T24Stat	T0	OK	3.85915	1.32135	1.54626	-0.770229	0.3907	0.700365	no
LACC1	chr13:43836352-43893932	T24Stat	T0	OK	14.5881	5.01932	1.53923	-2.48236	0.00275	0.0885004	no
CRELD2	chr22:49918629-49927540	T24Stat	T0	OK	84.2026	28.9933	1.53814	-2.15588	0.001	0.0484038	yes
NFKB2	chr10:102394109-102402529	T24Stat	T0	OK	82.1752	28.4627	1.52963	-2.71928	5e-05	0.00583693	yes
TSC22D3	chrX:107713221-107775787	T24Stat	T0	OK	211.854	73.4541	1.52816	-2.99168	5e-05	0.00583693	yes
ACKR3	chr2:236569736-236582351	T24Stat	T0	OK	1.51726	0.52619	1.52781	-0.809635	0.12455	0.578674	no
THUMPD2	chr2:39736059-39779276	T24Stat	T0	OK	15.5327	5.39431	1.52579	-1.69917	0.02865	0.319026	no
CLCN7	chr16:1444932-1475084	T24Stat	T0	OK	75.6663	26.3738	1.52055	-2.71739	5e-05	0.00583693	yes
GADD45A	chr1:67685176-67688338	T24Stat	T0	OK	209.257	73.2033	1.51529	-2.966	5e-05	0.00583693	yes
SNHG7,SNORA17,SNORA43	chr9:136712571-136728184	T24Stat	T0	OK	49.8621	17.4557	1.51424	-1.15992	0.08145	0.48933	no
SIX4	chr14:60709537-60724134	T24Stat	T0	OK	11.9618	4.18887	1.51381	-2.19464	0.0005	0.0314454	yes
LHX4-AS1	chr1:180230297-180275053	T24Stat	T0	OK	1.37854	0.482962	1.51316	-0.776669	0.2375	0.64467	no
TBX19	chr1:168281039-168314428	T24Stat	T0	OK	2.32744	0.815575	1.51286	-0.781752	0.1785	0.641795	no
LINS	chr15:100569222-100602240	T24Stat	T0	OK	9.60824	3.37015	1.51146	-1.3168	0.029	0.321675	no
SPATA5L1	chr15:45402320-45421418	T24Stat	T0	OK	17.5856	6.17761	1.50927	-1.49687	0.0283	0.316708	no
GDF15	chr19:18386157-18389176	T24Stat	T0	OK	779.55	274.938	1.50353	-2.96719	5e-05	0.00583693	yes
PISD	chr22:31496138-31630824	T24Stat	T0	OK	38.2378	13.491	1.503	-2.01413	0.00045	0.0293338	yes
GKAP1	chr9:83739420-83817837	T24Stat	T0	OK	10.6458	3.75745	1.50245	-1.26739	0.0515	0.400802	no
PER1	chr17:8140469-8152435	T24Stat	T0	OK	42.1872	14.896	1.50188	-2.68947	5e-05	0.00583693	yes
BRD2	chr6_GL000253v2_alt:4388043-4400883	T24Stat	T0	OK	4.8808	1.72595	1.49972	-0.975614	0.1031	0.53921	no
HBP1	chr7:107168960-107578523	T24Stat	T0	OK	49.9644	17.6753	1.49917	-2.13253	0.00605	0.136784	no
ATF3	chr1:212565333-212620777	T24Stat	T0	OK	312.48	110.543	1.49916	-2.73419	5e-05	0.00583693	yes
ATP6V0A1	chr17:42458843-42522579	T24Stat	T0	OK	31.2057	11.0524	1.49745	-2.53697	5e-05	0.00583693	yes
SH3BP5-AS1	chr3:15254183-15341394	T24Stat	T0	OK	1.46835	0.520555	1.49607	-0.837894	0.30935	0.667307	no
HDAC9	chr7:18086948-18997369	T24Stat	T0	OK	22.984	8.159	1.49417	-2.67671	0.00025	0.0196707	yes
ADGRG1	chr16:57619692-57665039	T24Stat	T0	OK	42.0599	14.9321	1.49403	-2.47726	5e-05	0.00583693	yes
PPIF	chr10:79347463-79355333	T24Stat	T0	OK	68.6502	24.4505	1.4894	-2.6177	5e-05	0.00583693	yes
DNAJB1	chr19:14514763-14518559	T24Stat	T0	OK	203.357	72.7708	1.48258	-2.91136	5e-05	0.00583693	yes
ESF1	chr20:13714321-13784933	T24Stat	T0	OK	36.2757	12.9924	1.48134	-2.85927	5e-05	0.00583693	yes
CRYBA2	chr2:218990189-218993405	T24Stat	T0	OK	1.30509	0.467485	1.48116	-0.663558	0.60365	0.801084	no
GPR146	chr7:996986-1138257	T24Stat	T0	OK	1.85648	0.665597	1.47985	-0.427693	0.6133	0.807055	no
SNHG1	chr11:62851987-62855888	T24Stat	T0	OK	52.2345	18.7573	1.47755	-1.83372	0.0074	0.155087	no
CD69	chr12:9752485-9760901	T24Stat	T0	OK	3.2221	1.1589	1.47524	-0.812619	0.15875	0.624842	no
BDNF	chr11:27506851-27722058	T24Stat	T0	OK	11.4507	4.11999	1.47472	-1.88113	0.00735	0.154445	no
CCDC42B	chr12:113149857-113185479	T24Stat	T0	OK	0.598617	0.21575	1.47227	-0.118355	0.50445	0.737387	no
ARMC9	chr2:231198545-231375879	T24Stat	T0	OK	34.3768	12.3906	1.47219	-1.78565	0.00275	0.0885004	no
ZNF330	chr4:141220886-141234696	T24Stat	T0	OK	46.5622	16.8073	1.47007	-2.34962	0.0003	0.0221417	yes
SIRT1	chr10:67884668-67918390	T24Stat	T0	OK	22.6659	8.18271	1.46987	-2.56568	5e-05	0.00583693	yes
DCUN1D2	chr13:113455818-113490708	T24Stat	T0	OK	8.94514	3.24446	1.46312	-1.4171	0.03235	0.338888	no
HOXB-AS1	chr17:48542655-48574448	T24Stat	T0	OK	2.961	1.07414	1.4629	-0.252116	0.39465	0.701733	no
APCDD1L-AS1	chr20:58515378-58619892	T24Stat	T0	OK	2.38144	0.8665	1.45857	-0.714811	0.4074	0.707219	no
RNF6	chr13:26212767-26222371	T24Stat	T0	OK	39.5916	14.406	1.45852	-2.82199	5e-05	0.00583693	yes
ELL	chr19:18442662-18522127	T24Stat	T0	OK	15.4087	5.61022	1.45761	-1.74367	0.00465	0.118648	no
APCDD1L	chr20:58459100-58514938	T24Stat	T0	OK	24.4494	8.91234	1.45592	-1.49631	0.0067	0.146653	no
RHOF	chr12:121712751-121793688	T24Stat	T0	OK	40.6434	14.8216	1.45532	-1.55026	0.0228	0.281431	no
EGFR	chr7:55019031-55207338	T24Stat	T0	OK	13.2503	4.83499	1.45444	-1.93891	0.0011	0.0515672	no
PHF1	chr6_GL000256v2_alt:4859722-4865178	T24Stat	T0	OK	2.23136	0.81435	1.4542	-0.761146	0.3723	0.693539	no
SLC31A2	chr9:113150957-113164142	T24Stat	T0	OK	9.25806	3.3895	1.44964	-0.939256	0.11435	0.560633	no
IKZF5	chr10:122990805-123008850	T24Stat	T0	OK	7.38428	2.71009	1.44612	-1.70549	0.0249	0.295115	no
PRG2	chr11:57386786-57390657	T24Stat	T0	OK	0.633032	0.232509	1.44499	-0.648511	0.35115	0.688031	no
NPIPB5	chr16:22513522-22536520	T24Stat	T0	OK	4.15557	1.52763	1.44375	-0.920134	0.11095	0.555187	no
PDRG1	chr20:31944954-31952080	T24Stat	T0	OK	40.4758	14.8842	1.44327	-1.77684	0.0066	0.145355	no
GNPDA1	chr5:142000668-142013055	T24Stat	T0	OK	62.2035	22.8942	1.44202	-2.60036	5e-05	0.00583693	yes
HLX	chr1:220832762-220885058	T24Stat	T0	OK	17.3372	6.38689	1.44068	-1.19964	0.0285	0.318149	no
ZNF295-AS1	chr21:41986830-42024920	T24Stat	T0	OK	7.06153	2.60657	1.43783	-0.466653	0.4995	0.735254	no
IRS2	chr13:109753836-109786567	T24Stat	T0	OK	49.703	18.3528	1.43733	-2.81954	5e-05	0.00583693	yes
ANXA5	chr4:121667996-121696992	T24Stat	T0	OK	1014.43	374.687	1.43691	-2.19614	0.00055	0.0330759	yes
RRAGC	chr1:38838196-38859823	T24Stat	T0	OK	50.3194	18.5914	1.43648	-2.56751	5e-05	0.00583693	yes
KMO	chr1:241532133-241640399	T24Stat	T0	OK	2.71234	1.00229	1.43623	-0.613477	0.333	0.678726	no
IFNGR2	chr21:33402895-33480009	T24Stat	T0	OK	3.46822	1.28817	1.42887	-0.750787	0.18985	0.64467	no
NDRG1	chr8:133237170-133297304	T24Stat	T0	OK	53.2988	19.8155	1.42747	-2.52127	5e-05	0.00583693	yes
FGF2	chr4:122826707-122923004	T24Stat	T0	OK	40.103	14.9377	1.42475	-3.08511	5e-05	0.00583693	yes
CRY1	chr12:106991364-107093857	T24Stat	T0	OK	26.1308	9.74092	1.42362	-2.2409	0.0004	0.027165	yes
METRNL	chr17_KI270860v1_alt:8451-24134	T24Stat	T0	OK	4.99173	1.86443	1.4208	-0.735182	0.20885	0.64467	no
SEC11C	chr18:59139856-59158837	T24Stat	T0	OK	90.12	33.7483	1.41703	-1.79465	0.00725	0.153427	no
DMPK	chr19:45769708-45782557	T24Stat	T0	OK	53.5978	20.1683	1.41008	-2.16114	0.00135	0.0586675	no
SMG1P7	chr16:70219580-70226033	T24Stat	T0	OK	3.89593	1.4662	1.40988	-0.751	0.1931	0.64467	no
UPF1	chr19:18831934-18868232	T24Stat	T0	OK	62.6039	23.5623	1.40977	-2.67242	5e-05	0.00583693	yes
ATP6V1B2	chr8:20197192-20221696	T24Stat	T0	OK	125.204	47.1727	1.40826	-2.81353	5e-05	0.00583693	yes
FTL	chr19:48965308-48966879	T24Stat	T0	OK	4659.57	1756.85	1.4072	-1.71663	0.0093	0.174117	no
RGS2	chr1:192809038-192812277	T24Stat	T0	OK	4.9766	1.87682	1.40687	-0.761584	0.2035	0.64467	no
CBWD5,CBWD6	chr9:41131308-41189401	T24Stat	T0	OK	2.37126	0.894822	1.40598	-0.815621	0.14695	0.610009	no
GREM1	chr15:32718003-32734669	T24Stat	T0	OK	0.72272	0.273379	1.40253	-0.63523	0.41805	0.710819	no
JARID2	chr6:15245974-15522042	T24Stat	T0	OK	14.9566	5.66624	1.40032	-2.14788	0.00035	0.0248069	yes
RRAD	chr16:66921678-66925536	T24Stat	T0	OK	3.79668	1.44036	1.39831	-0.777742	0.33115	0.677666	no
ME3	chr11:86441107-86672636	T24Stat	T0	OK	8.23143	3.12409	1.39771	-1.05418	0.38455	0.698794	no
RND3	chr2:150468192-150487695	T24Stat	T0	OK	93.1208	35.3628	1.39687	-2.86469	5e-05	0.00583693	yes
ATP6V1C1	chr8:103021019-103073057	T24Stat	T0	OK	27.9016	10.6062	1.39544	-2.77933	5e-05	0.00583693	yes
STX3	chr11:59755058-59805882	T24Stat	T0	OK	16.8514	6.42946	1.3901	-2.49941	5e-05	0.00583693	yes
CARS	chr11_KI270831v1_alt:231983-288483	T24Stat	T0	OK	5.90057	2.25726	1.38628	-0.89959	0.1195	0.567528	no
SLC25A25	chr9:128068199-128109258	T24Stat	T0	OK	22.0206	8.43188	1.38493	-1.8725	0.0037	0.104566	no
PAX8-AS1	chr2:113215996-113278921	T24Stat	T0	OK	1.54927	0.594037	1.38296	-0.274788	0.61175	0.806024	no
ARMCX6	chrX:101615117-101618001	T24Stat	T0	OK	15.3472	5.89682	1.37996	-0.784923	0.1572	0.623944	no
MOK	chr14:102224496-102305200	T24Stat	T0	OK	12.2147	4.69938	1.37807	-1.0694	0.1283	0.584285	no
ZNF335	chr20:45948652-45972194	T24Stat	T0	OK	12.3842	4.773	1.37553	-1.70973	0.00285	0.0904154	no
CHD2	chr15:92900320-93028007	T24Stat	T0	OK	27.1382	10.4624	1.37511	-2.52878	5e-05	0.00583693	yes
DEDD2	chr19:42198592-42220152	T24Stat	T0	OK	58.6118	22.6338	1.37271	-1.95848	0.0033	0.098072	no
SMCR8	chr17:18315279-18363563	T24Stat	T0	OK	13.8758	5.36994	1.36959	-2.01341	0.00115	0.0532128	no
ANKLE2	chr12:132725666-132761888	T24Stat	T0	OK	109.058	42.2246	1.36894	-2.75132	5e-05	0.00583693	yes
ZCCHC18	chrX:104099213-104157027	T24Stat	T0	OK	2.45168	0.950148	1.36755	-0.436972	0.50895	0.740269	no
HIST1H1C	chr6:26055739-26056471	T24Stat	T0	OK	46.2552	17.9695	1.36406	-0.842225	0.1443	0.606291	no
PTHLH	chr12:27958083-27971983	T24Stat	T0	OK	108.3	42.0763	1.36396	-2.43491	0.0001	0.0102063	yes
SOD2	chr6:159679115-159693321	T24Stat	T0	OK	150.357	58.4209	1.36384	-2.46775	0.0001	0.0102063	yes
MXD1	chr2:69915040-69942944	T24Stat	T0	OK	8.47474	3.29312	1.36371	-1.57706	0.0066	0.145355	no
BCL6	chr3:187698258-187745725	T24Stat	T0	OK	28.0223	10.9099	1.36094	-2.29355	0.0006	0.0350216	yes
CXCL2	chr4:74097036-74099280	T24Stat	T0	OK	35.8587	13.9974	1.35717	-1.51086	0.0161	0.2336	no
MALAT1	chr11:65497761-65506512	T24Stat	T0	OK	378.791	147.99	1.3559	-1.43896	0.0209	0.270308	no
USP36	chr17:78796882-78840887	T24Stat	T0	OK	21.5888	8.43553	1.35573	-2.29749	0.00025	0.0196707	yes
RIOK3	chr18:23452822-23483135	T24Stat	T0	OK	43.7569	17.1155	1.35421	-2.73943	5e-05	0.00583693	yes
NDUFAF2	chr5:60945128-61153037	T24Stat	T0	OK	27.3132	10.6897	1.35337	-0.960719	0.13385	0.594701	no
UBR4	chr1:19074505-19210252	T24Stat	T0	OK	22.2767	8.72309	1.35263	-2.50273	5e-05	0.00583693	yes
FBXO30	chr6:145625303-145964097	T24Stat	T0	OK	21.2736	8.33895	1.35113	-2.17185	0.0047	0.119242	no
FBXO32	chr8:123497886-123541253	T24Stat	T0	OK	12.3691	4.85278	1.34986	-2.06702	0.00055	0.0330759	yes
HOXC-AS3	chr12:53983950-53990278	T24Stat	T0	OK	2.39374	0.939608	1.34914	-0.177574	0.49325	0.732574	no
ULBP2	chr6:149941937-149949232	T24Stat	T0	OK	13.3121	5.25085	1.34212	-0.832776	0.14525	0.606765	no
H1F0	chr22:37668025-38041915	T24Stat	T0	OK	39.0412	15.4083	1.34129	-0.394008	0.5682	0.780003	no
LCORL	chr4:17810812-18021860	T24Stat	T0	OK	8.81198	3.47908	1.34076	-1.24531	0.10715	0.548054	no
CRTC2	chr1:153947671-153958656	T24Stat	T0	OK	34.5611	13.6488	1.34037	-2.07405	0.0006	0.0350216	yes
YOD1	chr1:207043848-207052980	T24Stat	T0	OK	7.89414	3.11936	1.33953	-1.79191	0.0024	0.0814951	no
CD55	chr1:207321471-207360966	T24Stat	T0	OK	40.436	15.9784	1.33951	-2.21242	0.0004	0.027165	yes
CRTAC1	chr10:97850237-98030828	T24Stat	T0	OK	0.76774	0.303676	1.33808	-0.337734	0.43545	0.716282	no
FNIP1	chr5:131641713-131797063	T24Stat	T0	OK	17.6328	6.99641	1.33357	-2.41418	0.0002	0.0170105	yes
TRNP1	chr1:26993703-27000886	T24Stat	T0	OK	62.5259	24.8332	1.33218	-2.05437	0.0013	0.0577595	no
SOCS2-AS1	chr12:93565627-93576745	T24Stat	T0	OK	1.3199	0.524464	1.33152	-0.190351	0.51495	0.744859	no
WHAMM	chr15:82809627-82834861	T24Stat	T0	OK	21.8046	8.67388	1.32988	-2.02158	0.0016	0.0648018	no
ZBTB40	chr1:22451850-22531157	T24Stat	T0	OK	8.62772	3.43243	1.32975	-1.98507	0.0017	0.0665871	no
UPF2	chr10:11920021-12043170	T24Stat	T0	OK	22.6317	9.02309	1.32665	-2.43972	5e-05	0.00583693	yes
CPT1A	chr11:68754619-68841931	T24Stat	T0	OK	25.8763	10.3229	1.32578	-2.34034	0.0001	0.0102063	yes
NPFFR2	chr4:72031803-72148201	T24Stat	T0	OK	2.87998	1.14907	1.32559	-0.686456	0.2005	0.64467	no
MAPK8IP3	chr16:1706219-1770317	T24Stat	T0	OK	27.9886	11.1801	1.3239	-2.22556	0.0003	0.0221417	yes
NFKBIE	chr6:44258165-44265788	T24Stat	T0	OK	41.928	16.7644	1.32251	-1.9832	0.00165	0.0659299	no
HSPB8	chr12:119178789-119194746	T24Stat	T0	OK	123.51	49.4042	1.32192	-2.51413	5e-05	0.00583693	yes
UGDH	chr4:39498754-39527598	T24Stat	T0	OK	72.0385	28.8403	1.32068	-2.77944	5e-05	0.00583693	yes
RLF	chr1:40161368-40240921	T24Stat	T0	OK	14.0363	5.62417	1.31945	-2.24765	0.0002	0.0170105	yes
TMEM159	chr16:20933110-21180616	T24Stat	T0	OK	50.5431	20.2549	1.31925	-1.73701	0.0062	0.139293	no
SLC39A14	chr8:22367248-22434127	T24Stat	T0	OK	63.7295	25.5575	1.31822	-2.57673	5e-05	0.00583693	yes
TBC1D15	chr12:71839706-71926849	T24Stat	T0	OK	14.1076	5.65943	1.31774	-1.87289	0.0292	0.322736	no
TAF1A	chr1:222557901-222592633	T24Stat	T0	OK	7.1364	2.86602	1.31615	-0.781309	0.19225	0.64467	no
BTG1,C12orf79	chr12:91984975-92145897	T24Stat	T0	OK	49.9746	20.0707	1.3161	-2.88186	5e-05	0.00583693	yes
HCST	chr19:35902479-35904271	T24Stat	T0	OK	1.31399	0.528694	1.31345	-0.632082	0.6193	0.81178	no
MITD1	chr2:99169262-99181029	T24Stat	T0	OK	41.4886	16.7185	1.31127	-1.49472	0.01915	0.25971	no
MAFK	chr7:1530731-1556430	T24Stat	T0	OK	30.997	12.4995	1.31026	-1.68926	0.0173	0.243112	no
GTF2H1	chr11:18322268-18367043	T24Stat	T0	OK	26.7677	10.8085	1.30832	-2.31836	0.00045	0.0293338	yes
DGKE	chr17:56834098-56868675	T24Stat	T0	OK	4.50955	1.8233	1.30643	-1.51565	0.00435	0.114764	no
GPRC5C	chr17:74431527-74447429	T24Stat	T0	OK	191.176	77.4301	1.30394	-2.38358	0.0001	0.0102063	yes
FLJ42351	chr2:112641829-112644180	T24Stat	T0	OK	1.11469	0.45169	1.30324	-0.462032	0.6353	0.820831	no
GPR176	chr15:39799021-39920892	T24Stat	T0	OK	41.25	16.7589	1.29947	-2.39207	0.00025	0.0196707	yes
C4orf32	chr4:112145396-112189081	T24Stat	T0	OK	10.2745	4.18616	1.29537	-1.47467	0.02635	0.303441	no
GRHL1	chr2:9951662-10002284	T24Stat	T0	OK	0.795992	0.324463	1.2947	-0.632984	0.1702	0.636371	no
NSRP1	chr17:30116806-30186475	T24Stat	T0	OK	46.3186	18.9009	1.29314	-2.42409	0.00025	0.0196707	yes
RRP12	chr10:97356700-97401370	T24Stat	T0	OK	25.7139	10.5191	1.28953	-2.00645	0.001	0.0484038	yes
HIST1H3C	chr6:26045410-26045869	T24Stat	T0	OK	0.85135	0.348562	1.28834	-0.602127	0.41085	0.708115	no
MECP2	chrX:154021812-154097731	T24Stat	T0	OK	20.3465	8.34818	1.28525	-1.24659	0.03525	0.35214	no
SLC22A4	chr5:132294451-132395614	T24Stat	T0	OK	3.78608	1.55498	1.28381	-0.581694	0.4781	0.726256	no
ZNF790-AS1	chr19:36797549-36916291	T24Stat	T0	OK	5.43554	2.23353	1.28309	-0.352016	0.48855	0.730025	no
SCML1	chrX:17737448-17754988	T24Stat	T0	OK	13.1827	5.4174	1.28298	-1.66237	0.0323	0.338761	no
PPP4R1L	chr20:58232776-58309439	T24Stat	T0	OK	3.06993	1.26162	1.28293	-0.672636	0.25295	0.64467	no
UVRAG	chr11:75815166-76144238	T24Stat	T0	OK	10.9296	4.49634	1.28142	-1.8287	0.0032	0.0965459	no
ARC	chr8:142611043-142614472	T24Stat	T0	OK	0.636086	0.261714	1.28123	-0.625102	0.4123	0.708972	no
NAV3	chr12:77831288-78213012	T24Stat	T0	OK	5.50503	2.2662	1.28048	-1.8216	0.0019	0.0712939	no
PDIA4	chr7:149003061-149028690	T24Stat	T0	OK	369.543	152.211	1.27967	-2.24791	0.0003	0.0221417	yes
NOCT	chr4:139015758-139045939	T24Stat	T0	OK	27.5702	11.3686	1.27806	-1.53129	0.01505	0.225126	no
DFNB31	chr9:114402079-114505456	T24Stat	T0	OK	7.15396	2.95042	1.27782	-1.05882	0.10205	0.536408	no
ADRA1B	chr5:159916732-159973010	T24Stat	T0	OK	10.4402	4.31333	1.27528	-0.794528	0.1611	0.625694	no
NPC1	chr18:23503469-23586617	T24Stat	T0	OK	70.6783	29.233	1.27367	-2.31258	0.0002	0.0170105	yes
OSER1	chr20:44195940-44210906	T24Stat	T0	OK	43.594	18.0598	1.27135	-2.16658	0.0011	0.0515672	no
TPRA1	chr3:127573063-127590759	T24Stat	T0	OK	110.178	45.7306	1.26861	-2.29065	0.0005	0.0314454	yes
MIR4315-1,PLEKHM1P	chr17:64784840-64837184	T24Stat	T0	OK	3.36486	1.39682	1.26841	-0.705059	0.1379	0.59957	no
G0S2	chr1:209675324-209676390	T24Stat	T0	OK	25.1218	10.4437	1.26631	-0.801969	0.15735	0.624262	no
HSPA4L	chr4:127782297-127833371	T24Stat	T0	OK	29.0054	12.0645	1.26555	-2.28109	0.0009	0.0457974	yes
C5orf56	chr5:132410772-132476044	T24Stat	T0	OK	16.018	6.6626	1.26554	-0.778921	0.14175	0.603441	no
RASAL2	chr1:178091507-178479513	T24Stat	T0	OK	8.83304	3.68036	1.26306	-2.06751	0.00055	0.0330759	yes
CYB561	chr17:63432303-63446361	T24Stat	T0	OK	34.7724	14.494	1.26248	-1.92481	0.0022	0.0771988	no
SNX9	chr6:157823170-157945077	T24Stat	T0	OK	51.465	21.4713	1.26118	-2.51547	0.0001	0.0102063	yes
IL6	chr7:22725394-22732002	T24Stat	T0	OK	247.496	103.305	1.26049	-2.48951	5e-05	0.00583693	yes
EIF1B	chr3:39808913-40312426	T24Stat	T0	OK	119.536	49.9913	1.2577	-1.98024	0.0031	0.0949727	no
NOP2	chr12:6556869-6568332	T24Stat	T0	OK	36.3644	15.2146	1.25707	-1.99247	0.0009	0.0457974	yes
ERO1B	chr1:236215121-236282039	T24Stat	T0	OK	5.45684	2.28513	1.25579	-1.38608	0.03115	0.333555	no
RAB3IL1	chr11:61897295-61920269	T24Stat	T0	OK	6.20478	2.60473	1.25225	-1.01149	0.1385	0.599687	no
POPDC3	chr6:105137686-105179983	T24Stat	T0	OK	2.39436	1.00534	1.25196	-0.595659	0.4823	0.726964	no
R3HCC1L	chr10:98134623-98244897	T24Stat	T0	OK	12.0411	5.05932	1.25095	-1.29885	0.02595	0.302308	no
MYSM1	chr1:58654738-58700075	T24Stat	T0	OK	5.25086	2.20633	1.2509	-1.72294	0.00815	0.162645	no
ZBTB43	chr9:126805005-126838208	T24Stat	T0	OK	11.452	4.816	1.24969	-1.87611	0.0018	0.0695883	no
DNTTIP1	chr20:45791936-45811427	T24Stat	T0	OK	65.1764	27.4095	1.24967	-1.86834	0.0019	0.0712939	no
PHRF1	chr11_KI270832v1_alt:106101-142116	T24Stat	T0	OK	0.92698	0.390118	1.24863	-0.695562	0.25755	0.645411	no
YY1AP1	chr1:155659441-155689032	T24Stat	T0	OK	28.4303	11.9674	1.24832	-1.91989	0.0039	0.107497	no
LINC01106,LINC01123	chr2:110375108-110384536	T24Stat	T0	OK	2.37464	0.999716	1.24812	-0.725158	0.30545	0.665246	no
ASPG	chr14:104085685-104112709	T24Stat	T0	OK	0.538559	0.22676	1.24794	-0.460177	0.68015	0.845737	no
MYDGF	chr19:4657544-4670403	T24Stat	T0	OK	341.774	143.97	1.24727	-2.37242	5e-05	0.00583693	yes
PLEKHM2	chr1:15684331-15734769	T24Stat	T0	OK	65.0842	27.427	1.24671	-2.32133	0.00015	0.014027	yes
TERF2IP	chr16:75647736-75657443	T24Stat	T0	OK	83.8498	35.3658	1.24545	-2.39984	0.00015	0.014027	yes
DNAJB2	chr2:219279317-219286900	T24Stat	T0	OK	129.704	54.708	1.2454	-2.26493	5e-05	0.00583693	yes
MBNL2	chr13:97222288-97394120	T24Stat	T0	OK	37.4146	15.7834	1.2452	-2.6124	0.0002	0.0170105	yes
CHIC2	chr4:54009790-54064648	T24Stat	T0	OK	69.3115	29.2405	1.24513	-1.76083	0.00415	0.1118	no
PVT1	chr8:127890627-128101253	T24Stat	T0	OK	11.9004	5.02369	1.24418	-0.682238	0.17955	0.642545	no
BAG3	chr10:119651369-119677817	T24Stat	T0	OK	107.72	45.4968	1.24345	-2.36765	5e-05	0.00583693	yes
FABP5	chr8:81280482-81284777	T24Stat	T0	OK	0.672493	0.284081	1.24321	-0.491234	0.65695	0.834195	no
TMEM265	chr16:30740190-30745196	T24Stat	T0	OK	26.6863	11.2959	1.2403	-1.6178	0.00755	0.156439	no
HOXD-AS2	chr2:176134840-176137098	T24Stat	T0	OK	11.1717	4.73016	1.23988	-0.739027	0.4149	0.709696	no
FLCN	chr17:17212212-17237188	T24Stat	T0	OK	36.603	15.5136	1.23843	-2.05876	0.0009	0.0457974	yes
CHMP2B	chr3:87227262-87255548	T24Stat	T0	OK	33.5826	14.2378	1.23799	-2.36039	0.0013	0.0577595	no
PORCN	chrX:48508958-48520814	T24Stat	T0	OK	69.1962	29.3452	1.23757	-1.92755	0.00185	0.0703039	no
ITPKA	chr15:41493857-41503559	T24Stat	T0	OK	9.72403	4.12915	1.23571	-0.779457	0.16755	0.634028	no
CLASRP	chr19:45039039-45070956	T24Stat	T0	OK	35.2739	14.9863	1.23496	-1.57229	0.00545	0.129963	no
PCF11	chr11:83157094-83185793	T24Stat	T0	OK	17.1496	7.28753	1.23468	-2.21245	0.00015	0.014027	yes
DNAJC3	chr13:95677138-95794989	T24Stat	T0	OK	56.1376	23.8797	1.23319	-2.60714	0.0001	0.0102063	yes
DIEXF	chr1:209827966-209857565	T24Stat	T0	OK	6.84453	2.91558	1.23117	-1.8712	0.0018	0.0695883	no
LONRF3	chrX:118974613-119018355	T24Stat	T0	OK	4.90367	2.09023	1.2302	-0.884192	0.3107	0.668282	no
CCDC85B	chr11:65890403-65891635	T24Stat	T0	OK	248.146	105.931	1.22806	-2.19103	0.00055	0.0330759	yes
SPNS1	chr16:28974774-28984548	T24Stat	T0	OK	130.053	55.5213	1.22799	-2.18929	0.00065	0.036856	yes
LOC93622	chr4:6674093-6676047	T24Stat	T0	OK	9.59028	4.09778	1.22673	-0.806279	0.1898	0.64467	no
ZFYVE26	chr14:67746519-67816589	T24Stat	T0	OK	9.13459	3.90371	1.22649	-2.00314	0.00095	0.0475293	yes
HLA-B	chr6_GL000256v2_alt:2656109-2659450	T24Stat	T0	OK	56.9285	24.3409	1.22577	-1.8202	0.0032	0.0965459	no
TXN	chr9:110243811-110256640	T24Stat	T0	OK	570.305	243.858	1.22569	-2.55414	5e-05	0.00583693	yes
HSP90B2P	chr15:99251361-99386309	T24Stat	T0	OK	3.21393	1.37578	1.22409	-0.681366	0.40705	0.707023	no
LINC01561	chr10:120597948-120600123	T24Stat	T0	OK	1.95743	0.838172	1.22364	-0.671737	0.2318	0.64467	no
CBS	chr21:6444868-6468040	T24Stat	T0	OK	0.683952	0.293174	1.22213	-0.579928	0.42855	0.714757	no
RASSF1	chr3:50329785-50340936	T24Stat	T0	OK	45.8141	19.6775	1.21924	-1.71171	0.00615	0.138518	no
SAP25	chr7:100572229-100573647	T24Stat	T0	OK	4.53594	1.94966	1.21818	-0.65737	0.21095	0.64467	no
DLX2	chr2:172099437-172102750	T24Stat	T0	OK	4.87564	2.09976	1.21537	-0.699928	0.27805	0.653612	no
SPAG9	chr17:50962173-51120865	T24Stat	T0	OK	25.8567	11.1369	1.21519	-2.51364	5e-05	0.00583693	yes
PRR34-AS1	chr22:46050458-46058522	T24Stat	T0	OK	2.28696	0.985138	1.21503	-0.596554	0.33525	0.679642	no
BCAR3	chr1:93561740-93847150	T24Stat	T0	OK	63.9393	27.5547	1.21441	-2.21418	0.0003	0.0221417	yes
PI4KAP2	chr22:21472997-21517491	T24Stat	T0	OK	2.63988	1.13797	1.21401	-0.620841	0.24215	0.64467	no
TIMM44	chr19:7926717-7943823	T24Stat	T0	OK	38.4498	16.6117	1.21078	-1.63875	0.0037	0.104566	no
SLC35G2	chr3:136819018-136862063	T24Stat	T0	OK	25.7903	11.1497	1.20983	-1.30794	0.04295	0.388676	no
CDYL	chr6:4706158-4955544	T24Stat	T0	OK	20.4711	8.85786	1.20856	-1.85518	0.0034	0.10021	no
PAQR5	chr15:69298954-69407637	T24Stat	T0	OK	5.53853	2.39815	1.20758	-1.23323	0.02135	0.27277	no
SLC13A3,TP53RK	chr20:46557822-46689637	T24Stat	T0	OK	17.1768	7.44306	1.20649	-1.795	0.0096	0.176951	no
NPTX1	chr17:80466832-80476604	T24Stat	T0	OK	1.35823	0.58947	1.20424	-0.558713	0.4542	0.721059	no
BTN2A3P	chr6:26421390-26430588	T24Stat	T0	OK	0.777967	0.338072	1.20238	-0.622294	0.22155	0.64467	no
ZNF317	chr19:9140379-9163415	T24Stat	T0	OK	32.6427	14.2188	1.19896	-2.0964	0.00055	0.0330759	yes
CCDC93	chr2:117915477-118014163	T24Stat	T0	OK	12.9623	5.64695	1.19878	-2.07895	0.0005	0.0314454	yes
SYF2	chr1:25222275-25232522	T24Stat	T0	OK	67.4954	29.4073	1.19861	-2.31244	0.00035	0.0248069	yes
LOC100506548	chr5:40825262-40829142	T24Stat	T0	OK	9.62091	4.19264	1.19831	-1.48497	0.009	0.17174	no
FAM21C	chr10:45727199-45792964	T24Stat	T0	OK	14.5909	6.36514	1.19681	-1.83543	0.0037	0.104566	no
RAB9A	chrX:13689120-13709826	T24Stat	T0	OK	69.5885	30.4143	1.1941	-2.00612	0.0019	0.0712939	no
EFNA1	chr1:155127872-155134910	T24Stat	T0	OK	46.8341	20.4748	1.19371	-1.773	0.00285	0.0904154	no
TSLP	chr5:111070079-111078024	T24Stat	T0	OK	1.74238	0.7619	1.19338	-0.521904	0.232	0.64467	no
RPS26	chr12:56041901-56044223	T24Stat	T0	OK	13.9696	6.11347	1.19222	-0.651351	0.24345	0.64467	no
LINC00622	chr1:119597701-119599291	T24Stat	T0	OK	1.35076	0.591224	1.19199	-0.664084	0.22145	0.64467	no
ASIC3	chr7:151048291-151052756	T24Stat	T0	OK	3.3721	1.47812	1.18989	-0.62466	0.35755	0.690242	no
STIP1	chr11:64185271-64204548	T24Stat	T0	OK	179.816	78.8452	1.18942	-2.28954	5e-05	0.00583693	yes
TBX3	chr12:114670253-114684164	T24Stat	T0	OK	5.64331	2.47474	1.18926	-1.08617	0.07575	0.474355	no
ZNF263	chr16:3283486-3291459	T24Stat	T0	OK	17.354	7.61144	1.18903	-1.62461	0.0046	0.117709	no
DNAJA1	chr9:33025210-33039064	T24Stat	T0	OK	299.646	131.475	1.18847	-2.42513	5e-05	0.00583693	yes
MGLL	chr3:127689061-127823250	T24Stat	T0	OK	180.619	79.3142	1.1873	-2.17023	0.00025	0.0196707	yes
C16orf72	chr16:9091679-9119698	T24Stat	T0	OK	47.4372	20.8351	1.187	-2.42418	0.00015	0.014027	yes
CABLES1	chr18:23134563-23260470	T24Stat	T0	OK	9.71541	4.26927	1.18629	-1.40647	0.0213	0.272326	no
TRMU	chr22:46335400-46357340	T24Stat	T0	OK	15.178	6.67927	1.18422	-0.975679	0.0854	0.498148	no
NXPH4	chr12:57216794-57226449	T24Stat	T0	OK	2.18903	0.964444	1.18252	-0.648233	0.42	0.711291	no
FOXD1	chr5:73446255-73448527	T24Stat	T0	OK	46.1752	20.3477	1.18225	-1.43005	0.025	0.295908	no
MBP	chr18:76978832-77132818	T24Stat	T0	OK	17.4973	7.72133	1.18021	-1.8398	0.00595	0.13538	no
SLIT2	chr4:20253563-20620561	T24Stat	T0	OK	2.02663	0.894699	1.17961	-0.950189	0.0858	0.499177	no
ZRSR2	chrX:15790450-15823259	T24Stat	T0	OK	7.96301	3.51609	1.17934	-0.754103	0.19575	0.64467	no
PLA2G4C	chr19:48047842-48110852	T24Stat	T0	OK	7.09952	3.13751	1.1781	-0.967655	0.09435	0.520601	no
CDKL3	chr5:134298423-134371047	T24Stat	T0	OK	1.62677	0.720524	1.17489	-0.643893	0.52245	0.748735	no
ZNF83	chr19:52612364-52690581	T24Stat	T0	OK	37.297	16.5243	1.17447	-2.16118	0.0011	0.0515672	no
ZNRD1	chr6_GL000255v2_alt:1316421-1320070	T24Stat	T0	OK	6.86153	3.04016	1.17438	-0.668857	0.33695	0.680381	no
AK5	chr1:77281976-77559969	T24Stat	T0	OK	34.0268	15.0792	1.17411	-2.15744	0.00015	0.014027	yes
ETS1	chr11:128458760-128587558	T24Stat	T0	OK	80.6317	35.7426	1.1737	-2.38358	0.0003	0.0221417	yes
RSF1	chr11:77666228-77820834	T24Stat	T0	OK	37.7349	16.73	1.17346	-2.41383	0.0002	0.0170105	yes
CYP1B1	chr2:38067602-38076181	T24Stat	T0	OK	39.2705	17.4119	1.17337	-2.48083	0.0001	0.0102063	yes
GORAB	chr1:170461316-170553833	T24Stat	T0	OK	10.0542	4.46128	1.17226	-1.19641	0.07165	0.46401	no
ALKBH1	chr14:77672405-77708013	T24Stat	T0	OK	11.6354	5.16434	1.17186	-1.17651	0.0489	0.395834	no
RDH10	chr8:73294601-73356461	T24Stat	T0	OK	18.194	8.07598	1.17175	-1.45884	0.01055	0.185649	no
AKAP8L	chr19:15380047-15419121	T24Stat	T0	OK	104.609	46.4356	1.1717	-2.21751	0.00025	0.0196707	yes
C11orf68	chr11:65916811-65919060	T24Stat	T0	OK	69.618	30.9039	1.17167	-1.87178	0.00255	0.0840324	no
CPNE7	chr16:89575767-89597246	T24Stat	T0	OK	19.5963	8.70594	1.17051	-1.35323	0.03455	0.349432	no
SLC7A6OS	chr16:68264515-68310965	T24Stat	T0	OK	12.4517	5.53395	1.16996	-0.721956	0.26915	0.649699	no
ABTB2	chr11:34150986-34358008	T24Stat	T0	OK	30.5351	13.5757	1.16944	-1.95341	0.0006	0.0350216	yes
OGFR	chr20:62800626-62814000	T24Stat	T0	OK	87.1974	38.7676	1.16943	-2.0027	0.00095	0.0475293	yes
TRAF1	chr9:120902392-120929173	T24Stat	T0	OK	10.7493	4.78087	1.16889	-1.47229	0.02335	0.285654	no
MSMP	chr9:35749279-35754277	T24Stat	T0	OK	2.20789	0.982582	1.16802	-0.260391	0.61075	0.805182	no
LINC01322	chr3:165206959-165513728	T24Stat	T0	OK	3.18145	1.41592	1.16795	-0.564193	0.23225	0.64467	no
FGF13	chrX:138631572-139205023	T24Stat	T0	OK	6.67883	2.97365	1.16736	-0.906268	0.20515	0.64467	no
HSP90AA1	chr14:102080737-102139749	T24Stat	T0	OK	1452.01	647.35	1.16543	-0.65076	0.2133	0.64467	no
ARL8B	chr3:5122244-5180916	T24Stat	T0	OK	69.202	30.8559	1.16527	-2.4663	0.00015	0.014027	yes
SIK1	chr21:43414518-43427122	T24Stat	T0	OK	15.5422	6.93104	1.16504	-1.63125	0.00525	0.126375	no
GPN2	chr1:26879381-26890378	T24Stat	T0	OK	27.7148	12.3652	1.16437	-1.15513	0.0346	0.349542	no
DUSP28	chr2:240479421-240564014	T24Stat	T0	OK	4.60745	2.05772	1.16292	-0.444898	0.6603	0.836308	no
MRPS6,SLC5A3	chr21:34073522-34143034	T24Stat	T0	OK	205.936	91.9751	1.16288	-1.61678	0.00805	0.162281	no
PXDC1	chr6:3722601-3752012	T24Stat	T0	OK	59.0829	26.3967	1.16238	-1.90936	0.00135	0.0586675	no
INSIG1	chr7:155297775-155310235	T24Stat	T0	OK	90.7288	40.5563	1.16163	-2.44381	0.0002	0.0170105	yes
TARSL2	chr15:101653751-101724442	T24Stat	T0	OK	7.23109	3.23423	1.16079	-1.14802	0.08595	0.499724	no
IL18R1	chr2:102356282-102398775	T24Stat	T0	OK	1.65758	0.741653	1.16026	-0.766429	0.3631	0.691811	no
AMH	chr19:2249113-2252073	T24Stat	T0	OK	31.4936	14.142	1.15507	-1.01154	0.08575	0.499177	no
DNTTIP2	chr1:93869457-93879206	T24Stat	T0	OK	40.2011	18.066	1.15396	-2.26392	0.00035	0.0248069	yes
TMEM38B	chr9:105694524-105776611	T24Stat	T0	OK	11.6017	5.21954	1.15234	-1.39927	0.0087	0.16872	no
KLF4	chr9:107484851-107489766	T24Stat	T0	OK	37.3109	16.7965	1.15143	-1.83823	0.00275	0.0885004	no
LGALSL	chr2:64454192-64461383	T24Stat	T0	OK	5.70862	2.57084	1.1509	-1.13094	0.0415	0.382472	no
RAE1	chr20:57351088-57378463	T24Stat	T0	OK	40.398	18.1988	1.15044	-1.70826	0.00555	0.13182	no
HES7	chr17:8120589-8124092	T24Stat	T0	OK	3.83094	1.72644	1.14989	-0.622527	0.2875	0.657828	no
SUPV3L1	chr10:69180203-69209098	T24Stat	T0	OK	19.2503	8.67595	1.14979	-1.5593	0.0143	0.220373	no
ZNF622	chr5:16451518-16465785	T24Stat	T0	OK	60.4616	27.2516	1.14968	-1.82321	0.0037	0.104566	no
SUPT6H	chr17:28662283-28702231	T24Stat	T0	OK	40.0308	18.0473	1.14933	-2.18283	0.0002	0.0170105	yes
AEN	chr15:88621295-88632281	T24Stat	T0	OK	46.6906	21.0742	1.14765	-2.06864	0.0007	0.0390709	yes
SERPINE2	chr2:223975047-224039319	T24Stat	T0	OK	185.676	83.9174	1.14574	-2.38241	0.00015	0.014027	yes
S100A3	chr1:153543618-153551769	T24Stat	T0	OK	4.46312	2.01726	1.14565	-0.487523	0.602	0.800143	no
CCDC59	chr12:82352303-82479237	T24Stat	T0	OK	23.3302	10.5456	1.14555	-1.56279	0.03535	0.35214	no
UBE2E2	chr3:23203292-23590805	T24Stat	T0	OK	41.4487	18.741	1.14513	-1.79786	0.0026	0.0850524	no
CCNH	chr5:87394261-87413033	T24Stat	T0	OK	36.0066	16.2849	1.14473	-1.54813	0.02005	0.264877	no
AGAP6	chr10:49988317-50010499	T24Stat	T0	OK	6.04544	2.73798	1.14273	-0.939814	0.07885	0.482308	no
FAM21A	chr10:50067887-50133509	T24Stat	T0	OK	15.9537	7.22765	1.14229	-1.90427	0.0028	0.0894648	no
NGDN	chr14:23469688-23478193	T24Stat	T0	OK	44.4501	20.1656	1.14029	-1.44968	0.01995	0.264338	no
CRELD1	chr3:9933839-9945413	T24Stat	T0	OK	29.3978	13.3516	1.1387	-1.59938	0.01275	0.208733	no
GATA2	chr3:128479421-128503207	T24Stat	T0	OK	1.94156	0.88196	1.13843	-0.544663	0.38615	0.699637	no
SHC2	chr19:416582-460996	T24Stat	T0	OK	8.21303	3.73463	1.13695	-0.76917	0.19755	0.64467	no
RNMTL1	chr17:759308-792501	T24Stat	T0	OK	15.0849	6.86313	1.13617	-0.762801	0.2362	0.64467	no
ZNF467	chr7:149764363-149773206	T24Stat	T0	OK	5.74454	2.61516	1.13529	-0.759151	0.1592	0.624842	no
TNFRSF10B	chr8:22987416-23083619	T24Stat	T0	OK	104.094	47.4085	1.13467	-2.16097	0.0002	0.0170105	yes
PPARG	chr3:12287849-12434356	T24Stat	T0	OK	8.53575	3.88784	1.13455	-0.840109	0.22265	0.64467	no
LOC100506860	chr7:130913463-130921946	T24Stat	T0	OK	2.16922	0.988395	1.13402	-0.567307	0.2395	0.64467	no
PAXIP1-AS1	chr7:155003432-155005703	T24Stat	T0	OK	4.25872	1.94216	1.13276	-0.703353	0.20265	0.64467	no
KLF5	chr13:73054975-73077542	T24Stat	T0	OK	50.5375	23.0481	1.13271	-2.30437	0.0002	0.0170105	yes
TMEM86B	chr19:55226633-55229264	T24Stat	T0	OK	4.8769	2.22438	1.13256	-0.591164	0.29645	0.660899	no
SLU7	chr5:160401640-160419161	T24Stat	T0	OK	32.3584	14.7652	1.13194	-2.19744	0.00025	0.0196707	yes
KDM5C	chrX:53191320-53225422	T24Stat	T0	OK	24.1846	11.0361	1.13185	-2.03327	0.00065	0.036856	yes
EPHB1	chr3:134795256-135260465	T24Stat	T0	OK	18.7601	8.56328	1.13143	-1.85943	0.0014	0.0598215	no
EPG5	chr18:45847608-45967339	T24Stat	T0	OK	9.58849	4.3795	1.13054	-2.06155	0.00055	0.0330759	yes
FBXO28	chr1:224114086-224162047	T24Stat	T0	OK	23.6836	10.8188	1.13035	-2.26609	0.00075	0.0408407	yes
GPAT3	chr4:83535913-83605874	T24Stat	T0	OK	23.9221	10.9431	1.12833	-1.7144	0.00575	0.133551	no
SELK	chr3:53885198-53891962	T24Stat	T0	OK	77.663	35.5284	1.12826	-1.51848	0.01535	0.22621	no
CRYBB2P1	chr22:25448086-25461678	T24Stat	T0	OK	9.76476	4.468	1.12795	-0.855245	0.1565	0.622549	no
CLUH	chr17:2689385-2711633	T24Stat	T0	OK	43.5939	19.9652	1.12663	-2.0653	0.00075	0.0408407	yes
FNTA	chr8:43056298-43085788	T24Stat	T0	OK	46.9329	21.5441	1.12331	-1.88549	0.00365	0.104566	no
TBC1D10A	chr22:30291989-30326966	T24Stat	T0	OK	22.8215	10.5002	1.11998	-1.21923	0.0235	0.285922	no
EIF3J	chr15:44537067-44663678	T24Stat	T0	OK	83.8193	38.6165	1.11807	-2.0296	0.00285	0.0904154	no
H2AFJ	chr12:14774335-14778002	T24Stat	T0	OK	15.5751	7.18712	1.11576	-1.63646	0.01225	0.204675	no
KLC3	chr19:45340739-45370587	T24Stat	T0	OK	2.80131	1.29361	1.1147	-0.443503	0.5781	0.785922	no
UCN2	chr3:48561717-48563768	T24Stat	T0	OK	9.82937	4.53911	1.11469	-0.709089	0.20905	0.64467	no
RNF114	chr20:49936376-49953885	T24Stat	T0	OK	62.8841	29.0439	1.11446	-2.10619	0.0005	0.0314454	yes
HPCAL1	chr2:10302903-10427617	T24Stat	T0	OK	129.597	59.8833	1.11381	-2.07614	0.0005	0.0314454	yes
LINC01573	chr9:136547841-136549744	T24Stat	T0	OK	0.713185	0.329578	1.11365	-0.436652	0.5561	0.771576	no
TEX10	chr9:100302074-100352977	T24Stat	T0	OK	22.9299	10.5993	1.11326	-1.8009	0.00395	0.108207	no
DNAJC7	chr17:41966740-42038026	T24Stat	T0	OK	79.8447	36.9251	1.11259	-1.3373	0.0443	0.390842	no
TMEM158	chr3:45224463-45226322	T24Stat	T0	OK	40.491	18.7301	1.11224	-1.18126	0.0467	0.393633	no
AFTPH	chr2:64524304-64593004	T24Stat	T0	OK	22.6362	10.4759	1.11156	-2.02933	0.00125	0.0568098	no
WNT9A	chr1:227921463-227947975	T24Stat	T0	OK	6.78845	3.14283	1.11102	-0.624888	0.51635	0.745435	no
UBC	chr12:124911644-124915041	T24Stat	T0	OK	795.314	368.206	1.11101	-1.53276	0.00575	0.133551	no
PLD6	chr17:17200994-17206332	T24Stat	T0	OK	8.5526	3.96939	1.10745	-0.839987	0.12305	0.575189	no
FBRS	chr16:30659518-30670810	T24Stat	T0	OK	49.1071	22.7939	1.10728	-2.03418	0.0003	0.0221417	yes
EFTUD1	chr15:82130219-82262763	T24Stat	T0	OK	10.939	5.08491	1.10518	-1.47725	0.01755	0.245274	no
TJAP1	chr6:43477522-43506556	T24Stat	T0	OK	24.2744	11.2869	1.10479	-1.51828	0.0089	0.170561	no
C5orf51	chr5:41904367-41921636	T24Stat	T0	OK	18.9439	8.80889	1.1047	-2.06485	0.00175	0.0682462	no
FAM133B	chr7:92560757-92590394	T24Stat	T0	OK	4.64901	2.16233	1.10433	-0.829409	0.2432	0.64467	no
PTGS1	chr9:122370529-122395703	T24Stat	T0	OK	2.54784	1.18532	1.104	-0.750677	0.26925	0.649699	no
C21orf91	chr21:17777403-17819386	T24Stat	T0	OK	8.55222	3.97886	1.10394	-1.63685	0.0104	0.184098	no
ARID4B	chr1:235166894-235328217	T24Stat	T0	OK	30.4907	14.1873	1.10376	-2.31632	0.00025	0.0196707	yes
NPIPB3	chr16:21402133-21425337	T24Stat	T0	OK	3.77625	1.75828	1.10279	-0.753296	0.2038	0.64467	no
TMEM199	chr17:28335521-28363683	T24Stat	T0	OK	16.6399	7.75189	1.10202	-0.785567	0.17975	0.643003	no
THAP9-AS1	chr4:82893451-82920131	T24Stat	T0	OK	20.1868	9.40518	1.10188	-1.44474	0.02195	0.276285	no
RP9	chr7:33094797-33109390	T24Stat	T0	OK	17.0117	7.92714	1.10165	-0.958139	0.11	0.554868	no
RPS28	chr19:8321499-8322396	T24Stat	T0	OK	14.9086	6.94997	1.10107	-0.630267	0.4288	0.715003	no
SLC1A3	chr5:36606354-36688334	T24Stat	T0	OK	9.39616	4.38211	1.10045	-0.939121	0.07875	0.481862	no
SMG9	chr19:43731148-43754990	T24Stat	T0	OK	33.6333	15.6865	1.10037	-1.60658	0.00705	0.151165	no
RB1CC1	chr8:52622457-52714466	T24Stat	T0	OK	27.8264	12.9827	1.09986	-2.34057	0.0001	0.0102063	yes
SRSF11	chr1:70205681-70252018	T24Stat	T0	OK	128.838	60.1199	1.09964	-2.3622	5e-05	0.00583693	yes
WDR43	chr2:28894642-28948220	T24Stat	T0	OK	40.4235	18.8675	1.09929	-2.20914	0.00015	0.014027	yes
CSPP1	chr8:67064367-67196614	T24Stat	T0	OK	11.0635	5.16615	1.09864	-1.71077	0.0063	0.140655	no
IER5	chr1:181088501-181090843	T24Stat	T0	OK	66.8212	31.2064	1.09846	-1.80787	0.00215	0.0763442	no
CYFIP1	chr15_KI270848v1_alt:743-77414	T24Stat	T0	OK	1.95897	0.915079	1.09813	-0.550658	0.4913	0.732113	no
NRG1	chr8:31639751-32765040	T24Stat	T0	OK	31.6951	14.8168	1.09703	-1.2459	0.04865	0.395834	no
DDX52	chr17:37609740-37643464	T24Stat	T0	OK	1.96491	0.919187	1.09603	-0.739626	0.2277	0.64467	no
PSAT1	chr9:78297074-78330093	T24Stat	T0	OK	43.1659	20.2026	1.09535	-1.8415	0.0041	0.110955	no
SART3	chr12:108522213-108561389	T24Stat	T0	OK	28.6146	13.3926	1.09531	-2.01294	0.0012	0.0552402	no
TCP11L2	chr12:106302790-106347014	T24Stat	T0	OK	5.66129	2.65166	1.09424	-0.805393	0.1195	0.567528	no
FAM83G	chr17:18950675-19047023	T24Stat	T0	OK	11.6364	5.45316	1.09348	-1.09716	0.06465	0.440899	no
CLCN6	chr1:11762192-11847783	T24Stat	T0	OK	10.8892	5.10573	1.09271	-0.934739	0.06765	0.451869	no
GLRX3	chr10:130136374-130180382	T24Stat	T0	OK	104.353	48.9672	1.09159	-2.08509	0.0014	0.0598215	no
PRR7	chr5:177426685-177456286	T24Stat	T0	OK	32.005	15.0264	1.0908	-0.966153	0.15085	0.614517	no
MGEA5	chr10:101784442-101818465	T24Stat	T0	OK	49.6106	23.2933	1.09074	-2.27441	0.0003	0.0221417	yes
NOL7	chr6:13615326-13620895	T24Stat	T0	OK	152.256	71.4946	1.09059	-1.92369	0.00295	0.0922766	no
MBIP	chr14:36298557-36320676	T24Stat	T0	OK	25.8004	12.1157	1.09052	-1.57781	0.021	0.271012	no
LOC439994	chr10:87238666-87343574	T24Stat	T0	OK	7.25812	3.41004	1.08981	-0.355676	0.6414	0.824057	no
FOXP4-AS1	chr6:41523894-41602384	T24Stat	T0	OK	0.892014	0.419124	1.08969	-0.108339	0.48335	0.727367	no
SLC19A2	chr1:169463910-169485970	T24Stat	T0	OK	11.8752	5.58166	1.08918	-1.33014	0.03675	0.359762	no
SEPW1	chr19:47778584-47784686	T24Stat	T0	OK	188.277	88.5757	1.08787	-1.79308	0.00225	0.0778823	no
NOP16	chr5:176383936-176388762	T24Stat	T0	OK	65.9446	31.0291	1.08763	-1.48354	0.0242	0.290286	no
C18orf8	chr18:23503469-23586617	T24Stat	T0	OK	21.7449	10.2338	1.08734	-0.763671	0.20445	0.64467	no
ERP44	chr9:99979180-100099052	T24Stat	T0	OK	30.7644	14.5034	1.08487	-2.27566	0.0004	0.027165	yes
LEMD2	chr6:33771212-33789129	T24Stat	T0	OK	63.7692	30.084	1.08386	-1.91783	0.0017	0.0665871	no
STX18	chr4:4386255-4542048	T24Stat	T0	OK	18.5166	8.73837	1.08338	-1.29707	0.0357	0.354346	no
HIST1H2BD	chr6:26158120-26171348	T24Stat	T0	OK	16.9779	8.0138	1.0831	-0.601519	0.27895	0.6542	no
NUDC	chr1:26921721-26946871	T24Stat	T0	OK	142.339	67.191	1.08299	-2.05043	0.00035	0.0248069	yes
PPARGC1A	chr4:23792020-23890077	T24Stat	T0	OK	7.10578	3.35497	1.08269	-1.55755	0.00575	0.133551	no
LINC00673	chr17:72403321-72592804	T24Stat	T0	OK	51.0862	24.1222	1.08257	-1.84813	0.003	0.0928648	no
TRIB3	chr20:380628-397559	T24Stat	T0	OK	27.5689	13.019	1.08242	-1.41081	0.02825	0.316545	no
PSPC1	chr13:19674751-19783019	T24Stat	T0	OK	55.1366	26.0397	1.0823	-1.83801	0.00245	0.0824095	no
FAM214A	chr15:52581320-52678634	T24Stat	T0	OK	14.3245	6.76674	1.08195	-1.80621	0.00665	0.146096	no
CREBZF	chr11:85657563-85665138	T24Stat	T0	OK	16.5467	7.81682	1.08189	-2.07263	0.00255	0.0840324	no
HIST1H2AC	chr6:26124144-26124690	T24Stat	T0	OK	82.7244	39.0857	1.08167	-0.918222	0.10735	0.548292	no
PPP3CC	chr8:22440969-22541144	T24Stat	T0	OK	25.0139	11.8214	1.08134	-1.53845	0.01395	0.218754	no
TMEM55B	chr14:20457852-20461612	T24Stat	T0	OK	42.0575	19.8764	1.0813	-1.52549	0.0117	0.199212	no
AP5Z1	chr7:4775630-4794395	T24Stat	T0	OK	21.0448	9.95072	1.08059	-1.76174	0.00385	0.106612	no
INAFM1	chr19:47274401-47275723	T24Stat	T0	OK	63.6835	30.1313	1.07966	-0.930864	0.12305	0.575189	no
BTN2A2	chr6:26383095-26394872	T24Stat	T0	OK	12.0594	5.71045	1.07849	-1.20612	0.04715	0.395559	no
TTC29	chr4:146707026-146945882	T24Stat	T0	OK	7.19574	3.40965	1.07752	-0.725458	0.21915	0.64467	no
TMEM161B-AS1	chr5:88268881-88439090	T24Stat	T0	OK	9.43131	4.47481	1.07563	-0.49442	0.43405	0.715875	no
PILRB	chr7:100307701-100367831	T24Stat	T0	OK	92.6708	44.021	1.07392	-1.69992	0.00545	0.129963	no
PHGDH	chr1:119711795-119744226	T24Stat	T0	OK	21.852	10.3866	1.07305	-1.21509	0.02945	0.323497	no
CEBPG	chr19:33373668-33382686	T24Stat	T0	OK	22.7354	10.8096	1.07263	-1.96033	0.0028	0.0894648	no
BOD1	chr5:173607144-173616663	T24Stat	T0	OK	38.6875	18.3954	1.07252	-1.64516	0.00805	0.162281	no
LOC100507424	chr12:2836815-2889525	T24Stat	T0	OK	1.38878	0.661174	1.07072	-0.161235	0.5768	0.785111	no
CPEB4	chr5:173888327-173960991	T24Stat	T0	OK	15.3954	7.32989	1.07064	-1.72807	0.00335	0.0993926	no
ALDH3A2	chr17:19648750-19677595	T24Stat	T0	OK	14.4935	6.9018	1.07036	-1.56282	0.0166	0.237384	no
CLEC3B	chr3:45026266-45036073	T24Stat	T0	OK	1.00401	0.478184	1.07013	-0.495848	0.68365	0.847022	no
LMAN2L	chr2:96705929-96740076	T24Stat	T0	OK	30.9345	14.7375	1.06973	-1.6011	0.00745	0.155087	no
SLC35F3	chr1:233904711-234324518	T24Stat	T0	OK	11.8266	5.64531	1.06691	-1.03224	0.079	0.482705	no
ZNF182	chrX:47974850-48003995	T24Stat	T0	OK	3.7774	1.80346	1.06663	-0.759511	0.23235	0.64467	no
YARS	chr1:32775238-32858879	T24Stat	T0	OK	81.6991	39.0234	1.06598	-1.60162	0.0134	0.21446	no
COBL	chr7:51016211-51316818	T24Stat	T0	OK	2.13919	1.02188	1.06585	-0.735521	0.21645	0.64467	no
TRIM23	chr5:65589679-65624360	T24Stat	T0	OK	7.05916	3.37217	1.06582	-1.20742	0.06985	0.457153	no
CXCL1	chr4:73869391-73871302	T24Stat	T0	OK	250.324	119.687	1.06453	-2.07025	0.0005	0.0314454	yes
ZCCHC3	chr20:297562-300319	T24Stat	T0	OK	18.4815	8.84051	1.06388	-1.29088	0.0368	0.359762	no
ATP6V0D1	chr16:67438013-67481186	T24Stat	T0	OK	179.762	86.0539	1.06278	-2.05975	0.00035	0.0248069	yes
COPS2	chr15:49125273-49155657	T24Stat	T0	OK	45.7938	21.9388	1.06167	-2.39587	0.0005	0.0314454	yes
SRXN1	chr20:646623-653370	T24Stat	T0	OK	53.0821	25.4348	1.06142	-1.93855	0.0008	0.0425262	yes
DKFZp434J0226	chr19:46210241-46214837	T24Stat	T0	OK	2.52488	1.21021	1.06096	-0.578019	0.29535	0.660899	no
NUTM2A-AS1	chr10:87238666-87343574	T24Stat	T0	OK	14.8417	7.11645	1.06043	-0.576087	0.52545	0.750925	no
PTOV1-AS2	chr19:49838645-49860744	T24Stat	T0	OK	8.41389	4.03537	1.06007	-0.370259	0.7387	0.874117	no
ZCCHC14	chr16:87406245-87491854	T24Stat	T0	OK	24.2394	11.6273	1.05984	-2.0706	0.00075	0.0408407	yes
NOP14	chr4:2935545-2963506	T24Stat	T0	OK	29.0911	13.9642	1.05885	-1.78422	0.00325	0.0970706	no
HIST1H2BK	chr6:27138292-27146858	T24Stat	T0	OK	63.398	30.4499	1.058	-1.10222	0.06225	0.432794	no
RNMT	chr18:13726659-13764556	T24Stat	T0	OK	17.0732	8.20267	1.05757	-1.76086	0.0044	0.115232	no
MRPL18	chr6:159790459-159798429	T24Stat	T0	OK	131.794	63.3543	1.05678	-1.87335	0.0025	0.0829972	no
ZMIZ1-AS1	chr10:78943325-79067448	T24Stat	T0	OK	4.04317	1.94418	1.05632	-0.66307	0.23015	0.64467	no
MLF1	chr3:158571163-158606460	T24Stat	T0	OK	12.0461	5.7928	1.05623	-1.19629	0.08555	0.498535	no
RPGR	chrX:38269169-38327535	T24Stat	T0	OK	2.8424	1.36692	1.05618	-0.741139	0.22135	0.64467	no
PITRM1	chr10:3137726-3172841	T24Stat	T0	OK	45.3323	21.8036	1.05597	-1.95935	0.00135	0.0586675	no
LRRC37B	chr17:32021135-32053501	T24Stat	T0	OK	3.10044	1.4917	1.05552	-0.544679	0.28165	0.655307	no
EDRF1	chr10:125719514-125764143	T24Stat	T0	OK	5.57395	2.68362	1.05452	-1.15156	0.0687	0.453283	no
E2F6	chr2:11444374-11466177	T24Stat	T0	OK	5.40705	2.60677	1.05258	-0.864563	0.1753	0.639664	no
IPPK	chr9:92297357-92670265	T24Stat	T0	OK	8.0724	3.8966	1.05078	-0.492998	0.22635	0.64467	no
RGS17	chr6:153010896-153131254	T24Stat	T0	OK	5.08259	2.4562	1.04914	-0.562734	0.3545	0.689007	no
MED10	chr5:6371925-6378526	T24Stat	T0	OK	83.3237	40.2831	1.04855	-1.5733	0.0099	0.17861	no
GALK2	chr15:49155758-49620921	T24Stat	T0	OK	13.4742	6.51899	1.04748	-1.27699	0.03525	0.35214	no
PI4K2A	chr10:97640685-97676432	T24Stat	T0	OK	34.6437	16.7669	1.04698	-1.93189	0.00085	0.0441333	yes
TOM1	chr22:35299274-35347994	T24Stat	T0	OK	34.2133	16.566	1.04633	-1.50484	0.0103	0.183053	no
ZNF697	chr1:119619376-119647767	T24Stat	T0	OK	6.99842	3.38958	1.04592	-1.1812	0.06915	0.454745	no
CSF1	chr1:109910610-109930994	T24Stat	T0	OK	63.1573	30.5943	1.04569	-1.99467	0.0004	0.027165	yes
ANKRD28	chr3:15667235-15859546	T24Stat	T0	OK	17.1097	8.29396	1.04469	-2.06086	0.00155	0.0637893	no
CLK3	chr15:74608371-74630201	T24Stat	T0	OK	39.1448	18.9818	1.04421	-1.57926	0.0068	0.147576	no
AHSA1	chr14:77458029-77469472	T24Stat	T0	OK	130.385	63.228	1.04415	-1.99356	0.00085	0.0441333	yes
ATG14	chr14:55366390-55411858	T24Stat	T0	OK	11.1878	5.42873	1.04324	-1.51997	0.00965	0.177324	no
TLR2	chr4:153684288-153706090	T24Stat	T0	OK	24.112	11.7053	1.04259	-1.86746	0.0059	0.134757	no
TXNL4B	chr16:72084856-72112912	T24Stat	T0	OK	10.5042	5.10081	1.04218	-0.531603	0.2691	0.649699	no
HOXC9	chr12:54000092-54003336	T24Stat	T0	OK	18.3998	8.93799	1.04167	-0.961291	0.11775	0.56417	no
LINC01170	chr5:124059793-124438520	T24Stat	T0	OK	0.606102	0.294875	1.03946	-0.450963	0.4876	0.729277	no
CEBPD	chr8:47736913-47738164	T24Stat	T0	OK	140.674	68.4478	1.03928	-1.53758	0.0112	0.193465	no
SECTM1	chr17:82321023-82334045	T24Stat	T0	OK	17.6395	8.58726	1.03854	-1.0621	0.05935	0.422668	no
AKIRIN2	chr6:87674859-87702267	T24Stat	T0	OK	102.363	49.8384	1.03836	-2.01427	0.0006	0.0350216	yes
GTPBP4	chr10:988408-1017768	T24Stat	T0	OK	53.0026	25.8119	1.03803	-1.99699	0.00145	0.0609375	no
UBQLN1	chr9:83659962-83708253	T24Stat	T0	OK	78.8142	38.3867	1.03785	-2.16497	0.00025	0.0196707	yes
DNAJC2	chr7:103297425-103344873	T24Stat	T0	OK	33.1701	16.1666	1.03687	-1.39645	0.0231	0.284152	no
KDM7A	chr7:140084745-140176941	T24Stat	T0	OK	2.63287	1.28368	1.03635	-1.01811	0.08955	0.510518	no
FAM134B	chr5:16473037-16629969	T24Stat	T0	OK	15.2256	7.42444	1.03615	-1.54143	0.018	0.248837	no
PNRC1	chr6:89080709-89085160	T24Stat	T0	OK	118.028	57.6386	1.03402	-2.23822	0.00085	0.0441333	yes
FBXW7	chr4:152321257-152535241	T24Stat	T0	OK	14.2655	6.9684	1.03364	-1.49691	0.0096	0.176951	no
CDK20	chr9:87966443-87974780	T24Stat	T0	OK	7.30372	3.56909	1.03307	-0.670825	0.31325	0.668854	no
BRI3	chr7:98281666-98401115	T24Stat	T0	OK	299.829	146.526	1.03298	-1.3561	0.01865	0.254864	no
SLC15A4	chr12:128793193-128823996	T24Stat	T0	OK	51.9535	25.3976	1.03253	-1.88254	0.0018	0.0695883	no
PLEC	chr8:143915146-143976745	T24Stat	T0	OK	213.205	104.43	1.02971	-1.29903	0.02705	0.309507	no
CLEC4E	chr12:8533304-8540962	T24Stat	T0	OK	14.7607	7.23001	1.02969	-1.10487	0.07485	0.472032	no
BMP2	chr20:6768097-6780263	T24Stat	T0	OK	17.344	8.50226	1.02852	-1.50364	0.0177	0.246984	no
USP47	chr11:11841422-11959325	T24Stat	T0	OK	19.6692	9.65065	1.02724	-2.12544	0.0016	0.0648018	no
CBWD2	chr2:113437690-113496204	T24Stat	T0	OK	11.3637	5.578	1.02662	-1.04105	0.1313	0.59042	no
LOC101927572	chr19:36014498-36054762	T24Stat	T0	OK	0.713036	0.350152	1.02599	-0.145445	0.5985	0.797926	no
KHDRBS3	chr8:135457464-135647609	T24Stat	T0	OK	33.8637	16.6346	1.02555	-1.55697	0.01355	0.215701	no
TMEM255B	chr13:113759242-113811926	T24Stat	T0	OK	19.6295	9.65322	1.02394	-0.620974	0.23135	0.64467	no
CCDC28A	chr6:138725210-138793319	T24Stat	T0	OK	15.6741	7.70814	1.02393	-0.697119	0.1615	0.625694	no
N4BP3	chr5:178113554-178126106	T24Stat	T0	OK	2.75732	1.35654	1.02334	-0.670795	0.26085	0.646657	no
MCOLN1	chr19:7522609-7534009	T24Stat	T0	OK	41.085	20.2202	1.02282	-1.47214	0.01645	0.236946	no
MCCC1	chr3:183015217-183099587	T24Stat	T0	OK	13.1588	6.47999	1.02196	-1.23964	0.03985	0.375674	no
UBR5	chr8:102252273-102412689	T24Stat	T0	OK	12.7108	6.26325	1.02107	-2.01129	0.00155	0.0637893	no
SARS	chr1:109213892-109238182	T24Stat	T0	OK	142.118	70.0611	1.02041	-1.89429	0.001	0.0484038	yes
ZNHIT6	chr1:85649422-85708433	T24Stat	T0	OK	16.1348	7.95419	1.02038	-1.93434	0.0022	0.0771988	no
BTN2A1	chr6:26457903-26482509	T24Stat	T0	OK	16.9383	8.35334	1.01987	-1.04509	0.1088	0.551754	no
THAP1	chr8:42836673-42843331	T24Stat	T0	OK	13.3183	6.57441	1.01848	-1.29972	0.0645	0.440212	no
TSC1	chr9:132891347-132944633	T24Stat	T0	OK	6.45846	3.19076	1.01729	-1.54499	0.00955	0.176576	no
DRAP1	chr11:65919256-65921577	T24Stat	T0	OK	327.739	161.956	1.01695	-2.01371	0.001	0.0484038	yes
RAET1E-AS1	chr6:149818757-149923152	T24Stat	T0	OK	0.819908	0.405276	1.01656	-0.129309	0.5159	0.745364	no
FIP1L1	chr4:53377652-53459936	T24Stat	T0	OK	31.7325	15.6863	1.01645	-1.70798	0.0083	0.163989	no
MEF2C	chr5:88718240-89032376	T24Stat	T0	OK	2.00349	0.990506	1.01628	-0.71108	0.1852	0.64467	no
SLC26A11	chr17:80220400-80253509	T24Stat	T0	OK	19.4366	9.61036	1.01612	-1.1679	0.0614	0.429728	no
HSPA9	chr5:138554881-138575629	T24Stat	T0	OK	133.521	66.0426	1.0156	-2.0605	0.00055	0.0330759	yes
NR3C1	chr5:143277930-143435512	T24Stat	T0	OK	20.6474	10.213	1.01555	-1.98875	0.002	0.0733511	no
CALR	chr19:12938599-12944490	T24Stat	T0	OK	1665.04	823.826	1.01514	-1.10299	0.045	0.390842	no
VPS11	chr11:119067751-119081978	T24Stat	T0	OK	20.6833	10.241	1.01411	-1.61393	0.00745	0.155087	no
ZFAS1	chr20:49245900-49289258	T24Stat	T0	OK	399.733	198.042	1.01323	-1.04194	0.10005	0.53322	no
WDR75	chr2:189441432-189475562	T24Stat	T0	OK	22.829	11.3121	1.01299	-1.71945	0.00585	0.134475	no
SLCO4A1	chr20:62642444-62672295	T24Stat	T0	OK	56.223	27.8748	1.0122	-1.72754	0.0044	0.115232	no
SAFB2	chr19:5586998-5622927	T24Stat	T0	OK	55.9683	27.7494	1.01215	-1.88824	0.0013	0.0577595	no
DNAJB6	chr7:157337015-157417439	T24Stat	T0	OK	64.1621	31.8198	1.01179	-1.80457	0.00225	0.0778823	no
CDH13	chr16:82626793-83796610	T24Stat	T0	OK	55.3855	27.4821	1.01102	-1.45412	0.02075	0.268952	no
CHST2	chr3:143119775-143124014	T24Stat	T0	OK	9.01745	4.4747	1.01093	-1.05798	0.07455	0.471621	no
TMEM161B	chr5:88189632-88268879	T24Stat	T0	OK	9.2864	4.60938	1.01055	-1.06102	0.08435	0.496335	no
ZC3H12C	chr11:110093360-110171841	T24Stat	T0	OK	8.51138	4.2249	1.01048	-1.78308	0.0046	0.117709	no
CACNA2D3	chr3:54122665-55074557	T24Stat	T0	OK	2.95817	1.46861	1.01026	-0.646989	0.31765	0.670473	no
ATP6V1D	chr14:67337863-67360003	T24Stat	T0	OK	81.2973	40.3653	1.01009	-1.96351	0.00135	0.0586675	no
HIST1H2AI	chr6:27808198-27808667	T24Stat	T0	OK	0.994916	0.494216	1.00943	-0.555861	0.4655	0.724311	no
LINC01239	chr9:22646199-22824213	T24Stat	T0	OK	1.42265	0.707407	1.00797	-0.48328	0.2378	0.64467	no
ZNF416	chr19:57571565-57578875	T24Stat	T0	OK	4.26012	2.11836	1.00794	-0.604966	0.30185	0.66404	no
SPEN	chr1:15834214-15940455	T24Stat	T0	OK	11.1227	5.53734	1.00625	-1.55829	0.00695	0.150102	no
HLA-B	chr6_GL000251v2_alt:2834231-2837571	T24Stat	T0	OK	4.65754	2.32134	1.00461	-0.520696	0.5629	0.775727	no
PMP22	chr17:15229776-15265357	T24Stat	T0	OK	48.8737	24.3689	1.00402	-1.66774	0.00745	0.155087	no
TMEM259	chr19:1000437-1021142	T24Stat	T0	OK	177.234	88.3948	1.00362	-1.72997	0.00365	0.104566	no
IZUMO4	chr19:2096868-2099584	T24Stat	T0	OK	2.7481	1.37093	1.00328	-0.478034	0.5724	0.782307	no
TRMT6	chr20:5937832-5950558	T24Stat	T0	OK	14.0116	6.9904	1.00317	-1.26668	0.04425	0.390842	no
SNX8	chr7:2251769-2314475	T24Stat	T0	OK	11.1442	5.56139	1.00277	-1.22599	0.043	0.388676	no
CA5BP1	chrX:15674915-15703351	T24Stat	T0	OK	7.88888	3.93839	1.00222	-0.520734	0.33325	0.678852	no
ULBP1	chr6:149964006-149973711	T24Stat	T0	OK	0.88743	0.443232	1.00157	-0.491925	0.2869	0.657723	no
RAP1B	chr12:68610838-68660606	T24Stat	T0	OK	30.5187	15.2488	1.001	-1.67449	0.0189	0.257493	no
BRD1	chr22:49773277-49827548	T24Stat	T0	OK	21.5434	10.7655	1.00083	-1.57885	0.00965	0.177324	no
ZNF654	chr3:88051949-88157965	T24Stat	T0	OK	8.37874	4.18695	1.00083	-0.885092	0.19395	0.64467	no
GOLGA4	chr3:37243190-37366879	T24Stat	T0	OK	20.7227	10.3557	1.00078	-2.04077	0.00075	0.0408407	yes
PNN	chr14:39175182-39183218	T24Stat	T0	OK	51.7598	25.8749	1.00028	-2.09394	0.001	0.0484038	yes
MPP3	chr17:43800798-43833179	T24Stat	T0	OK	3.62006	1.80973	1.00024	-0.619975	0.28555	0.657365	no
DDX27	chr20:49219294-49244077	T24Stat	T0	OK	40.7883	20.3916	1.00018	-1.78414	0.00215	0.0763442	no
WASH1	chr9:11986-29739	T24Stat	T0	OK	3.48229	1.74123	0.999934	-0.578293	0.353	0.688311	no
RARRES2	chr7:150338317-150341674	T24Stat	T0	OK	8.72159	4.36466	0.998721	-0.521778	0.30595	0.665357	no
SP140	chr2:230225729-230313215	T24Stat	T0	OK	5.54724	2.7766	0.99845	-0.522451	0.38225	0.697772	no
SYNJ2	chr6:157981855-158099175	T24Stat	T0	OK	28.9178	14.4824	0.997661	-1.94095	0.0013	0.0577595	no
MIR17,MIR17HG,MIR18A,MIR19A,MIR19B1,MIR20A,MIR92A1	chr13:91347819-91354575	T24Stat	T0	OK	1.40211	0.702297	0.997441	-0.184949	0.2382	0.64467	no
SAFB	chr19:5623034-5668478	T24Stat	T0	OK	76.9029	38.5321	0.996976	-1.88912	0.0017	0.0665871	no
NFKBID	chr19:35888240-35900650	T24Stat	T0	OK	6.72116	3.36764	0.996973	-0.683858	0.274	0.651046	no
LUC7L	chr16:188970-229450	T24Stat	T0	OK	64.0289	32.1687	0.993065	-1.51763	0.00985	0.178248	no
IRF1	chr5:132481608-132490773	T24Stat	T0	OK	41.1458	20.6727	0.993021	-1.85609	0.00145	0.0609375	no
ZNF112	chr19:44326552-44356704	T24Stat	T0	OK	3.61372	1.81592	0.992788	-0.836197	0.14485	0.606765	no
LYST	chr1:235512822-235883708	T24Stat	T0	OK	4.41852	2.22206	0.991666	-1.16169	0.05065	0.39787	no
MAF	chr16:79593847-79600725	T24Stat	T0	OK	6.0881	3.06352	0.9908	-0.952989	0.0421	0.384628	no
UBE2MP1	chr16:35169430-35170391	T24Stat	T0	OK	39.6484	19.9737	0.989158	-1.07376	0.04665	0.393397	no
C5orf38	chr5:2752130-2755397	T24Stat	T0	OK	58.5547	29.5003	0.989055	-0.786088	0.1766	0.640769	no
SLC38A2	chr12:46358187-46372862	T24Stat	T0	OK	102.482	51.6604	0.988238	-2.22956	0.00165	0.0659299	no
ATP6V1H	chr8:53715542-53843311	T24Stat	T0	OK	101.473	51.152	0.988231	-1.95589	0.00205	0.0744208	no
ZEB2	chr2:144384374-144520898	T24Stat	T0	OK	6.0636	3.05757	0.987789	-1.26403	0.0212	0.272076	no
AP2A2	chr11_KI270902v1_alt:22179-74988	T24Stat	T0	OK	4.83059	2.43607	0.987642	-0.875072	0.12125	0.571411	no
ARRDC4	chr15:97960702-97973838	T24Stat	T0	OK	18.1419	9.15241	0.987103	-1.70977	0.00475	0.119661	no
PQBP1	chrX:48893446-48903145	T24Stat	T0	OK	58.685	29.6094	0.986938	-1.09081	0.10535	0.543674	no
STX4	chr16:31033094-31040167	T24Stat	T0	OK	52.9384	26.7352	0.985573	-1.53741	0.0118	0.199962	no
FAM129A	chr1:184791024-184974586	T24Stat	T0	OK	14.8214	7.48862	0.984913	-1.79791	0.0032	0.0965459	no
SEC23B	chr20:18507543-18561415	T24Stat	T0	OK	42.2351	21.3436	0.984641	-1.8971	0.00155	0.0637893	no
KCTD5	chr16:2682493-2709031	T24Stat	T0	OK	40.2217	20.3262	0.984634	-1.56343	0.00905	0.171777	no
KRT15	chr17:41513744-41519018	T24Stat	T0	OK	0.986845	0.499119	0.983441	-0.237929	0.5402	0.760144	no
UPF3A	chr13:114281583-114305816	T24Stat	T0	OK	20.5933	10.4161	0.983354	-1.37601	0.024	0.288468	no
LYSMD3	chr5:90515625-90529584	T24Stat	T0	OK	15.0617	7.62221	0.982606	-1.85076	0.00775	0.158378	no
ARHGEF18	chr19:7395112-7472485	T24Stat	T0	OK	34.7069	17.5647	0.982542	-1.894	0.002	0.0733511	no
NFATC1	chr18:79395771-79529323	T24Stat	T0	OK	6.77121	3.42703	0.982455	-0.58853	0.3366	0.680381	no
MKLN1	chr7:131110095-131496639	T24Stat	T0	OK	11.4723	5.81414	0.980512	-1.92543	0.0032	0.0965459	no
ATG4B	chr2:241637611-241673856	T24Stat	T0	OK	37.8176	19.1699	0.980215	-1.54418	0.0076	0.156748	no
LARP4B	chr10:806913-931705	T24Stat	T0	OK	20.3683	10.3307	0.97939	-1.96871	0.00185	0.0703039	no
ATP6V1A	chr3:113747018-113812058	T24Stat	T0	OK	56.0772	28.4499	0.978991	-2.10988	0.00145	0.0609375	no
DAGLB	chr7:6409115-6448012	T24Stat	T0	OK	31.0324	15.746	0.978787	-1.56249	0.013	0.21051	no
SLC6A6	chr3:14402575-14540343	T24Stat	T0	OK	40.937	20.7834	0.977977	-1.80634	0.0011	0.0515672	no
CCDC130	chr19:13747938-13763292	T24Stat	T0	OK	31.2048	15.8431	0.977912	-1.11781	0.0558	0.413374	no
C15orf61	chr15:67200674-67527303	T24Stat	T0	OK	7.46032	3.78842	0.977642	-0.485578	0.57225	0.782307	no
MRPS18C	chr4:83455931-83485137	T24Stat	T0	OK	18.9779	9.64742	0.976106	-0.849742	0.2322	0.64467	no
PDCD4-AS1	chr10:110868889-110870904	T24Stat	T0	OK	0.83833	0.426362	0.975438	-0.480362	0.49085	0.731809	no
NOC3L	chr10:94333225-94362976	T24Stat	T0	OK	15.8896	8.08476	0.974809	-1.61321	0.01495	0.224766	no
NDUFAF5	chr20:13785025-13818421	T24Stat	T0	OK	7.83727	3.99177	0.973323	-0.853378	0.20965	0.64467	no
NOP56	chr20:2652531-2658393	T24Stat	T0	OK	104.617	53.2918	0.973131	-1.87244	0.0013	0.0577595	no
GPR89A	chr1:145607959-145670464	T24Stat	T0	OK	5.29522	2.69811	0.972743	-0.573405	0.29865	0.662911	no
COQ10B	chr2:197453506-197475127	T24Stat	T0	OK	37.3885	19.0543	0.972474	-1.65161	0.00745	0.155087	no
C1orf52	chr1:85249953-85259672	T24Stat	T0	OK	17.9075	9.12796	0.972198	-1.62594	0.01255	0.207168	no
TET3	chr2:73986403-74108175	T24Stat	T0	OK	6.89198	3.51364	0.97195	-1.55498	0.00825	0.163363	no
RRAGD	chr6:89364615-89412276	T24Stat	T0	OK	5.07813	2.59001	0.971339	-0.899555	0.06375	0.437783	no
ZNF143	chr11:9460964-9528524	T24Stat	T0	OK	11.9073	6.07415	0.971087	-1.22361	0.04785	0.395834	no
RASGEF1B	chr4:81426392-81471928	T24Stat	T0	OK	5.20818	2.65802	0.97043	-0.786257	0.1338	0.594701	no
NEAT1	chr11:65422797-65445538	T24Stat	T0	OK	27.7479	14.1666	0.969882	-1.78752	0.00265	0.0860575	no
PEA15	chr1:160202198-160215376	T24Stat	T0	OK	186.693	95.3939	0.968696	-1.78386	0.00205	0.0744208	no
AUP1	chr2:74526647-74557551	T24Stat	T0	OK	151.666	77.4969	0.968686	-1.54156	0.01235	0.20596	no
CHCHD3	chr7:132784861-133082068	T24Stat	T0	OK	47.3783	24.2147	0.968344	-1.60054	0.0076	0.156748	no
AP2A2	chr11_KI270927v1_alt:22179-81836	T24Stat	T0	OK	0.92908	0.475005	0.96786	-0.500676	0.4746	0.725135	no
IFNE	chr9:21454267-21559698	T24Stat	T0	OK	1.07867	0.551562	0.967661	-0.287897	0.62115	0.812893	no
EIF2B5	chr3:184135021-184145311	T24Stat	T0	OK	27.0826	13.8532	0.967151	-1.50319	0.0089	0.170561	no
SIRT6	chr19:4174108-4182599	T24Stat	T0	OK	29.9485	15.3375	0.965426	-1.09303	0.05095	0.398432	no
DHX36	chr3:154275667-154324497	T24Stat	T0	OK	17.9044	9.16941	0.965409	-1.65089	0.01225	0.204675	no
FOSL1	chr11:65892135-65900526	T24Stat	T0	OK	126.264	64.6699	0.96527	-1.75123	0.0036	0.103877	no
ZIC2	chr13:99981771-99986765	T24Stat	T0	OK	3.83938	1.96656	0.965197	-0.635683	0.2702	0.649775	no
RNF25	chr2:218663863-218702717	T24Stat	T0	OK	25.576	13.104	0.964785	-1.05281	0.07575	0.474355	no
AKT1S1	chr19:49869032-49888750	T24Stat	T0	OK	135.733	69.5621	0.964401	-1.43792	0.01395	0.218754	no
DMRTA1	chr9:22446840-22452473	T24Stat	T0	OK	4.31506	2.21155	0.964324	-0.635183	0.25335	0.64467	no
C1orf162	chr1:111473868-111478512	T24Stat	T0	OK	0.78689	0.403579	0.963311	-0.386616	0.47145	0.724617	no
PPIL4	chr6:149504494-149546102	T24Stat	T0	OK	26.8035	13.749	0.96309	-1.63747	0.01055	0.185649	no
BMF	chr15:40087890-40108884	T24Stat	T0	OK	33.8543	17.3679	0.962912	-1.73625	0.0022	0.0771988	no
DSCR3	chr21:37223424-37267532	T24Stat	T0	OK	30.9811	15.8972	0.962617	-1.67648	0.0057	0.133082	no
LMNA	chr1:156082545-156140089	T24Stat	T0	OK	527.189	270.778	0.961212	-1.58211	0.0056	0.131955	no
CBLL1	chr7:107743696-107761667	T24Stat	T0	OK	11.604	5.96261	0.960602	-1.57048	0.0229	0.282275	no
SRFBP1	chr5:121961960-122028600	T24Stat	T0	OK	11.1063	5.70896	0.960073	-1.21327	0.0373	0.362862	no
RCHY1	chr4:75479036-75514430	T24Stat	T0	OK	13.458	6.91882	0.959869	-1.68377	0.01655	0.237239	no
KDM6A	chrX:44873174-45112612	T24Stat	T0	OK	6.46746	3.32666	0.959125	-1.19563	0.058	0.421971	no
IFT57	chr3:108160811-108222570	T24Stat	T0	OK	20.218	10.4025	0.958707	-1.67666	0.011	0.190749	no
ASGR1	chr17:7173430-7179564	T24Stat	T0	OK	0.855829	0.440602	0.957847	-0.417254	0.7021	0.856747	no
TALDO1	chr11:747431-765024	T24Stat	T0	OK	421.453	217.107	0.956964	-1.84191	0.0011	0.0515672	no
SLC12A7	chr5:1050373-1112057	T24Stat	T0	OK	5.31058	2.73578	0.956915	-0.828189	0.15535	0.619908	no
CNKSR3	chr6:154405298-154510619	T24Stat	T0	OK	15.2368	7.85178	0.956471	-1.23689	0.03995	0.375749	no
ICAM4	chr19:10286966-10288584	T24Stat	T0	OK	5.11113	2.63483	0.955931	-0.543077	0.50185	0.736286	no
RPS6KA3	chrX:20149910-20266632	T24Stat	T0	OK	16.5011	8.508	0.955667	-1.95025	0.0033	0.098072	no
CSNK1D	chr17:82242660-82273742	T24Stat	T0	OK	108.346	55.8757	0.95536	-1.84315	0.00115	0.0532128	no
HSPD1	chr2:197486583-197553699	T24Stat	T0	OK	187.469	96.7463	0.954376	-1.53251	0.0121	0.20331	no
RPF1	chr1:84479236-84574480	T24Stat	T0	OK	38.3471	19.7993	0.953668	-1.1325	0.0789	0.482449	no
ZEB1	chr10:31319171-31529814	T24Stat	T0	OK	10.3569	5.34876	0.953311	-1.63317	0.00715	0.152212	no
ISL2	chr15:76336723-76342475	T24Stat	T0	OK	0.640639	0.330937	0.952955	-0.475988	0.5025	0.736634	no
SFSWAP	chr12:131711086-131799738	T24Stat	T0	OK	24.745	12.7826	0.952952	-1.54287	0.0082	0.162915	no
RAD9A	chr11:67391951-67401905	T24Stat	T0	OK	12.8722	6.6515	0.952508	-0.407397	0.4367	0.716323	no
IQCJ,IQCJ-SCHIP1,SCHIP1	chr3:159069251-159897366	T24Stat	T0	OK	32.1096	16.5929	0.952433	-1.46826	0.0238	0.28703	no
PINK1	chr1:20633454-20661544	T24Stat	T0	OK	68.9111	35.6213	0.951998	-0.782773	0.1686	0.635363	no
GTF3C3	chr2:196763031-196799768	T24Stat	T0	OK	14.4157	7.4544	0.951474	-1.5874	0.0192	0.259993	no
ACADVL	chr17:7189890-7225267	T24Stat	T0	OK	251.213	129.952	0.950938	-1.65005	0.0037	0.104566	no
HMGA1	chr6:34236799-34246231	T24Stat	T0	OK	353.443	182.86	0.950737	-1.68412	0.00375	0.104982	no
SNW1	chr14:77708070-77769742	T24Stat	T0	OK	54.493	28.1933	0.950721	-1.3857	0.0303	0.32859	no
FICD	chr12:108515273-108519603	T24Stat	T0	OK	12.9905	6.72752	0.949305	-0.679982	0.26875	0.649699	no
NAV2	chr11:19350723-20121601	T24Stat	T0	OK	13.8486	7.17501	0.948685	-1.52056	0.0092	0.173152	no
ARL13B	chr3:93980138-94055678	T24Stat	T0	OK	8.60824	4.46003	0.948664	-1.34742	0.05435	0.408219	no
CBWD5	chr9:65675833-65734041	T24Stat	T0	OK	12.5718	6.51532	0.948287	-0.340644	0.40605	0.706549	no
ALDH1A2	chr15:57953423-58065923	T24Stat	T0	OK	10.8836	5.64222	0.947818	-1.18482	0.05025	0.39787	no
AUH	chr9:91213814-91361969	T24Stat	T0	OK	14.3478	7.4409	0.94728	-0.927351	0.14425	0.606291	no
PNISR	chr6:99399964-99431314	T24Stat	T0	OK	54.2701	28.1522	0.946911	-1.93944	0.00195	0.0724095	no
JMJD1C	chr10:63167220-63466562	T24Stat	T0	OK	9.04696	4.69448	0.946468	-1.68773	0.00405	0.110102	no
CWC22	chr2:179944876-180007053	T24Stat	T0	OK	13.029	6.76453	0.945665	-1.41613	0.02625	0.303267	no
TRIM16	chr17:15627965-15682879	T24Stat	T0	OK	86.2347	44.7802	0.945407	-1.87281	0.00165	0.0659299	no
PRSS53	chr16:31074421-31088809	T24Stat	T0	OK	1.75644	0.9121	0.94539	-0.347744	0.70975	0.860322	no
SEC31B	chr10:100486645-100519838	T24Stat	T0	OK	5.043	2.62089	0.944225	-0.812942	0.14735	0.610206	no
CBWD1	chr9:121037-179075	T24Stat	T0	OK	11.2429	5.84581	0.943541	-0.884273	0.20275	0.64467	no
LINC00937	chr12:8356963-8390752	T24Stat	T0	OK	0.628594	0.327049	0.942623	-0.395096	0.54265	0.761612	no
MRPS30	chr5:44808924-44815516	T24Stat	T0	OK	46.5957	24.2595	0.941647	-1.48679	0.0149	0.224203	no
LINC00960	chr3:75672280-75679303	T24Stat	T0	OK	11.5556	6.02094	0.940534	-0.636881	0.2974	0.661864	no
SMURF1	chr7:98878489-99144120	T24Stat	T0	OK	18.9148	9.85587	0.940461	-1.1948	0.0437	0.390653	no
UBB	chr17:16380792-16382745	T24Stat	T0	OK	1806.26	941.215	0.94041	-1.33645	0.0198	0.263992	no
EIF5	chr14:103334001-103345024	T24Stat	T0	OK	62.1446	32.3932	0.939938	-2.03159	0.00105	0.0501445	no
ARL8A	chr1:202133403-202144743	T24Stat	T0	OK	59.2837	30.9114	0.939496	-1.59256	0.0056	0.131955	no
MRFAP1L1	chr4:6707700-6709879	T24Stat	T0	OK	83.0834	43.3461	0.938658	-1.79162	0.0044	0.115232	no
SLC25A27	chr6:46652914-46678190	T24Stat	T0	OK	2.11616	1.10449	0.938063	-0.590154	0.50235	0.736634	no
SDCBP	chr8:58553168-58582860	T24Stat	T0	OK	176.47	92.152	0.937336	-1.96099	0.00265	0.0860575	no
SLC37A2	chr11:125063116-125090516	T24Stat	T0	OK	6.21159	3.24421	0.937098	-0.776866	0.16655	0.632577	no
LONP1	chr19:5691833-5720452	T24Stat	T0	OK	71.2026	37.2014	0.936573	-1.67314	0.0032	0.0965459	no
LYG1	chr2:99284237-99301176	T24Stat	T0	OK	2.22599	1.16364	0.935795	-0.46424	0.3217	0.672584	no
CLPTM1L	chr5:1317884-1344887	T24Stat	T0	OK	21.5856	11.2867	0.935445	-1.10124	0.0602	0.425666	no
KCNN4	chr19:43766532-43781257	T24Stat	T0	OK	28.5463	14.9299	0.935096	-1.17946	0.04335	0.389866	no
LINC01578	chr15:92882842-92898747	T24Stat	T0	OK	47.9278	25.0867	0.933938	-1.52207	0.013	0.21051	no
GAK	chr4:849276-958655	T24Stat	T0	OK	33.3225	17.444	0.933762	-1.54451	0.00955	0.176576	no
GTF2F2	chr13:45120495-45284104	T24Stat	T0	OK	111.753	58.5052	0.933677	-1.63985	0.02355	0.285946	no
AKR1B1	chr7:134442354-134459136	T24Stat	T0	OK	798.243	418.07	0.933083	-1.56754	0.0074	0.155087	no
CACYBP	chr1:174999434-175012027	T24Stat	T0	OK	32.4939	17.0184	0.933075	-1.84748	0.0037	0.104566	no
RBM19	chr12:113816737-113966371	T24Stat	T0	OK	23.0797	12.093	0.932448	-1.58872	0.00855	0.167263	no
NBPF11	chr1:148102045-148152190	T24Stat	T0	OK	1.51495	0.793941	0.932171	-0.60972	0.3623	0.691498	no
GABRE	chrX:151953123-151974679	T24Stat	T0	OK	2.22951	1.16961	0.930695	-0.467402	0.3814	0.697561	no
SEL1L	chr14:81471546-81533861	T24Stat	T0	OK	32.0422	16.8141	0.9303	-1.76279	0.0057	0.133082	no
MAX	chr14:64914360-65102695	T24Stat	T0	OK	63.2883	33.2124	0.930218	-1.1214	0.0556	0.413346	no
TRMT61A	chr14:103529171-103537073	T24Stat	T0	OK	14.3734	7.54335	0.930124	-1.07874	0.05775	0.420666	no
SURF6	chr9:133330706-133336210	T24Stat	T0	OK	32.0477	16.82	0.930046	-1.29345	0.03055	0.330299	no
LUC7L3	chr17:50719564-50752711	T24Stat	T0	OK	139.217	73.0704	0.929971	-1.57496	0.00585	0.134475	no
SMG1P2	chr16:29527607-29566219	T24Stat	T0	OK	1.44123	0.756565	0.92977	-0.468238	0.3641	0.692128	no
ALKBH3	chr11:43880806-43920944	T24Stat	T0	OK	11.972	6.29015	0.928493	-0.486029	0.2501	0.64467	no
RIT1	chr1:155897807-155911402	T24Stat	T0	OK	24.5073	12.8767	0.928444	-1.50446	0.0087	0.16872	no
SRP68	chr17:76038774-76072526	T24Stat	T0	OK	58.2038	30.5905	0.92803	-1.5691	0.00625	0.140064	no
C17orf49,RNASEK	chr17:7012416-7019654	T24Stat	T0	OK	612.646	321.998	0.928	-1.71199	0.00465	0.118648	no
CCNA1	chr13:36431829-36442882	T24Stat	T0	OK	1.77116	0.931048	0.927769	-0.520843	0.54935	0.766977	no
AHSA2	chr2:61177419-61470714	T24Stat	T0	OK	14.1281	7.42715	0.927684	-0.600059	0.27445	0.651682	no
PPIG	chr2:169584339-169637744	T24Stat	T0	OK	63.312	33.2888	0.927445	-1.94684	0.00165	0.0659299	no
HINFP	chr11:119121522-119135055	T24Stat	T0	OK	14.3079	7.52678	0.926705	-1.01102	0.0832	0.494356	no
ZSWIM8	chr10:73785623-73801798	T24Stat	T0	OK	28.7286	15.116	0.92641	-1.66417	0.0051	0.124102	no
LOC101927354	chr7:7255153-7278069	T24Stat	T0	OK	2.19053	1.15265	0.926323	-0.351776	0.5361	0.758301	no
ST7	chr7:116952446-117230021	T24Stat	T0	OK	12.248	6.44512	0.926264	-0.611382	0.21415	0.64467	no
HOXA4	chr7:27106189-27130780	T24Stat	T0	OK	16.0869	8.46628	0.926082	-0.65535	0.2894	0.657828	no
NSMCE2	chr8:125091840-125367125	T24Stat	T0	OK	25.5926	13.4696	0.926013	-1.12613	0.06365	0.437756	no
DDX26B	chrX:135520082-135582535	T24Stat	T0	OK	2.06029	1.0844	0.925943	-0.618299	0.30285	0.664718	no
HOXA11	chr7:27181156-27185216	T24Stat	T0	OK	4.8173	2.53553	0.925936	-0.541045	0.3454	0.685283	no
PIP5K1A	chr1:151198544-151249531	T24Stat	T0	OK	43.3967	22.8512	0.925317	-1.75667	0.0034	0.10021	no
ABCB6	chr2:219209765-219218990	T24Stat	T0	OK	16.827	8.86153	0.925151	-1.08028	0.0625	0.433688	no
CSGALNACT2	chr10:43138444-43185306	T24Stat	T0	OK	20.4695	10.7813	0.924944	-1.66239	0.0072	0.152912	no
CIR1	chr2:174348149-174395715	T24Stat	T0	OK	43.0254	22.6656	0.924684	-1.66164	0.0048	0.119739	no
FAM133DP	chr2:157378490-157380509	T24Stat	T0	OK	8.65529	4.56224	0.923838	-0.79952	0.1567	0.622929	no
FBXO38	chr5:148383934-148442836	T24Stat	T0	OK	12.3068	6.4883	0.923547	-1.44392	0.0223	0.277796	no
HCCS	chrX:11111285-11123084	T24Stat	T0	OK	27.3837	14.4436	0.922894	-1.5168	0.0246	0.292725	no
NTMT1	chr9:129608883-129642169	T24Stat	T0	OK	42.4421	22.3916	0.922537	-1.00616	0.10935	0.553757	no
IGHMBP2	chr11:68903850-68940601	T24Stat	T0	OK	9.19041	4.85371	0.92104	-0.925493	0.1001	0.53322	no
AMD1	chr6:110609977-110895712	T24Stat	T0	OK	31.4941	16.6359	0.920786	-1.51827	0.02375	0.286621	no
BAZ1A	chr14:34752730-34875647	T24Stat	T0	OK	33.7414	17.8246	0.920651	-1.89543	0.0013	0.0577595	no
SAT1	chrX:23783157-23786223	T24Stat	T0	OK	695.708	367.585	0.920402	-1.73829	0.0039	0.107497	no
NELFA	chr4:1982713-2009235	T24Stat	T0	OK	29.1645	15.4169	0.919702	-1.22192	0.0362	0.355648	no
TIMM17A	chr1:201955490-201970661	T24Stat	T0	OK	98.0419	51.874	0.918389	-1.79023	0.0025	0.0829972	no
PDIA3P1	chr1:147177850-147179949	T24Stat	T0	OK	184.031	97.3797	0.918255	-1.85	0.0019	0.0712939	no
MAGI2-AS3	chr7:78017056-79471208	T24Stat	T0	OK	3.33524	1.76504	0.918088	-0.449155	0.3016	0.66404	no
RAB5A	chr3:19947079-20012273	T24Stat	T0	OK	52.9103	28.0044	0.917895	-1.77639	0.0068	0.147576	no
PSMD12	chr17:67340502-67366605	T24Stat	T0	OK	46.4226	24.5918	0.916649	-1.68386	0.0088	0.169921	no
UBE2D3	chr4:102777036-102868893	T24Stat	T0	OK	87.3864	46.3394	0.915169	-1.92186	0.0026	0.0850524	no
HIST1H4H	chr6:26285125-26285499	T24Stat	T0	OK	10.6967	5.67288	0.915011	-0.334759	0.5381	0.759174	no
SSTR5-AS1	chr16:1064080-1081454	T24Stat	T0	OK	1.73463	0.91995	0.915002	-0.454284	0.54185	0.761149	no
AFP	chr4:73436218-73455785	T24Stat	T0	OK	0.659188	0.350021	0.913248	-0.416443	0.49945	0.735241	no
ZBTB17	chr1:15941868-15976132	T24Stat	T0	OK	17.2755	9.18009	0.912145	-1.09963	0.05615	0.414591	no
ZNF667-AS1	chr19:56477873-56495436	T24Stat	T0	OK	19.3759	10.2988	0.911788	-1.00745	0.09485	0.522231	no
FNBP4	chr11:47716516-47767441	T24Stat	T0	OK	23.4525	12.4694	0.911351	-1.65823	0.00515	0.124809	no
SYT14	chr1:209938173-210164288	T24Stat	T0	OK	2.016	1.07197	0.91124	-0.718201	0.28305	0.656378	no
DPY19L2	chr12:63558912-63668574	T24Stat	T0	OK	5.84361	3.10747	0.911122	-1.03243	0.1141	0.559874	no
ZNF473	chr19:50025805-50048774	T24Stat	T0	OK	6.12445	3.26126	0.909151	-1.04511	0.08155	0.489766	no
DDX39A	chr19:14408797-14419383	T24Stat	T0	OK	108.986	58.0388	0.909048	-1.62088	0.0048	0.119739	no
ZNF57	chr19:2900897-2918476	T24Stat	T0	OK	6.7901	3.61601	0.909034	-0.746891	0.1591	0.624842	no
ALG2	chr9:99216424-99221964	T24Stat	T0	OK	26.6629	14.1997	0.908975	-1.55089	0.01435	0.220573	no
SNX16	chr8:81799582-81842286	T24Stat	T0	OK	11.0533	5.88773	0.90869	-1.22319	0.05875	0.42248	no
RBM39	chr20:35703608-35742336	T24Stat	T0	OK	89.8527	47.8682	0.908495	-1.85552	0.0037	0.104566	no
WDSUB1	chr2:159235792-159286799	T24Stat	T0	OK	12.2495	6.52615	0.908423	-0.797286	0.194	0.64467	no
ZKSCAN8	chr6:28141909-28159472	T24Stat	T0	OK	7.73258	4.12222	0.907529	-1.41866	0.0166	0.237384	no
ATP1B3	chr3:141876627-141926540	T24Stat	T0	OK	158.494	84.4934	0.907521	-1.92814	0.00185	0.0703039	no
RNF185	chr22:31160151-31207019	T24Stat	T0	OK	24.1184	12.8598	0.907266	-1.47715	0.01375	0.217528	no
ATP6V0B	chr1:43974647-43978300	T24Stat	T0	OK	169.388	90.3236	0.90716	-1.64214	0.005	0.122672	no
NUDT17	chr1:145845632-145859081	T24Stat	T0	OK	2.9854	1.59199	0.907091	-0.265816	0.709	0.860129	no
PRRT3-AS1	chr3:9945541-9954787	T24Stat	T0	OK	1.06141	0.566034	0.907022	-0.139096	0.63185	0.818559	no
HSP90AB1	chr6:44246165-44253888	T24Stat	T0	OK	754.213	402.341	0.906553	-1.19638	0.04495	0.390842	no
TFB2M	chr1:246540560-246566263	T24Stat	T0	OK	17.5197	9.34982	0.905968	-1.0194	0.11615	0.563305	no
ATG2A	chr11:64894531-64917250	T24Stat	T0	OK	12.6224	6.73648	0.905923	-1.29726	0.0222	0.277796	no
KDM3A	chr2:86441147-86492716	T24Stat	T0	OK	16.1656	8.62801	0.905828	-1.616	0.0081	0.162645	no
PSME4	chr2:53864066-53970840	T24Stat	T0	OK	16.452	8.78104	0.905795	-1.77545	0.00455	0.117269	no
AFG3L2	chr18:12307668-12377276	T24Stat	T0	OK	35.0843	18.7469	0.904173	-1.03461	0.08095	0.488297	no
EXOSC7	chr3:44976248-45012666	T24Stat	T0	OK	54.3988	29.0722	0.903934	-1.26052	0.03605	0.355648	no
BCOR	chrX:40051245-40177329	T24Stat	T0	OK	11.3208	6.05339	0.903167	-1.45462	0.01255	0.207168	no
RICTOR	chr5:38937920-39074408	T24Stat	T0	OK	6.05135	3.23593	0.903074	-1.53852	0.01605	0.233064	no
POR	chr7:75915101-75994674	T24Stat	T0	OK	50.768	27.1501	0.902964	-1.47331	0.01245	0.207048	no
LIN52	chr14:74084952-74200414	T24Stat	T0	OK	9.57783	5.1225	0.902851	-0.782649	0.17475	0.639664	no
CEBPZ	chr2:37196491-37231597	T24Stat	T0	OK	27.228	14.5626	0.902825	-1.31484	0.05975	0.423995	no
TFRC	chr3:196049283-196082161	T24Stat	T0	OK	48.4741	25.9312	0.902528	-1.9299	0.0029	0.0913526	no
PTOV1-AS1	chr19:49838645-49860744	T24Stat	T0	OK	8.59715	4.60049	0.902071	-0.49712	0.35265	0.688049	no
TMEM200A	chr6:130366280-130443065	T24Stat	T0	OK	4.09917	2.19364	0.902005	-0.68339	0.30705	0.665588	no
GPC1	chr2:240435697-240468078	T24Stat	T0	OK	108.608	58.1676	0.90085	-1.70278	0.00305	0.0939242	no
GATA6	chr18:22169436-22202528	T24Stat	T0	OK	9.95821	5.3339	0.900695	-0.974213	0.0851	0.498148	no
PXK	chr3:58332889-58426127	T24Stat	T0	OK	10.9637	5.87294	0.900574	-1.15883	0.07455	0.471621	no
UBE2E1	chr3:23804023-23891640	T24Stat	T0	OK	108.397	58.1074	0.899535	-1.83802	0.0042	0.1123	no
UBXN11	chr1:26282281-26320523	T24Stat	T0	OK	17.9549	9.62488	0.899534	-0.831327	0.19205	0.64467	no
ATG2B	chr14:96281257-96363341	T24Stat	T0	OK	5.83209	3.12947	0.898096	-1.51363	0.01345	0.214875	no
GNGT1	chr7:93906507-93911173	T24Stat	T0	OK	1.11134	0.596388	0.897979	-0.341354	0.4477	0.718667	no
EML1	chr14:99793407-99942058	T24Stat	T0	OK	33.4944	17.9861	0.897038	-1.7628	0.0038	0.105719	no
OAF	chr11:120211038-120229941	T24Stat	T0	OK	28.21	15.1551	0.896402	-1.03112	0.07765	0.481156	no
RPS19BP1	chr22:39529092-39532855	T24Stat	T0	OK	142.561	76.6374	0.895455	-1.466	0.0142	0.220162	no
TRIT1	chr1:39841030-39883505	T24Stat	T0	OK	10.6549	5.72929	0.895092	-0.893206	0.11935	0.567528	no
PFDN2	chr1:161100555-161132688	T24Stat	T0	OK	185.183	99.6171	0.894487	-1.22112	0.03945	0.373406	no
ST13	chr22:40824534-40857008	T24Stat	T0	OK	55.4053	29.8062	0.894413	-1.87081	0.0021	0.075469	no
ATXN2	chr12:111452213-111599676	T24Stat	T0	OK	22.9445	12.3469	0.894003	-1.56249	0.0076	0.156748	no
LARP4	chr12:50400808-50480005	T24Stat	T0	OK	16.0904	8.66145	0.89352	-1.74994	0.00565	0.132782	no
RAB3GAP1	chr2:135052264-135170709	T24Stat	T0	OK	23.6276	12.7204	0.893333	-1.70969	0.0086	0.167691	no
VAPA	chr18:9913957-9960021	T24Stat	T0	OK	40.3454	21.7239	0.893122	-2.03936	0.00195	0.0724095	no
MGST1	chr12:16347141-16377189	T24Stat	T0	OK	323.465	174.285	0.892158	-1.8383	0.003	0.0928648	no
ADAMTS1	chr21:26836286-26845409	T24Stat	T0	OK	81.186	43.7567	0.891726	-1.75774	0.00375	0.104982	no
SERP1	chr3:150541992-150546641	T24Stat	T0	OK	95.2798	51.353	0.891721	-2.03641	0.00275	0.0885005	no
CEP72	chr5:612289-653551	T24Stat	T0	OK	1.18365	0.637978	0.891667	-0.452915	0.4758	0.725851	no
TTC21A	chr3:39051985-39138903	T24Stat	T0	OK	0.78097	0.421007	0.891423	-0.248927	0.56735	0.779076	no
SLC2A3	chr12:7919227-7936296	T24Stat	T0	OK	23.0594	12.4336	0.89111	-1.43434	0.0092	0.173152	no
SLC35B1	chr17:49700933-49707951	T24Stat	T0	OK	54.6825	29.4894	0.890884	-1.44459	0.0149	0.224203	no
ANXA1	chr9:73151730-73170394	T24Stat	T0	OK	615.941	332.181	0.890824	-1.62195	0.0068	0.147576	no
CDK11A	chr1:1702730-1724352	T24Stat	T0	OK	6.33928	3.42095	0.889922	-0.755216	0.20275	0.64467	no
DDX31	chr9:132594288-132690083	T24Stat	T0	OK	10.4477	5.63954	0.889532	-0.859257	0.15135	0.614517	no
RHOD	chr11:67056817-67072017	T24Stat	T0	OK	142.037	76.6764	0.889414	-1.47605	0.01265	0.207858	no
TP53BP2	chr1:223779892-223845972	T24Stat	T0	OK	24.9296	13.4584	0.889359	-1.65754	0.0049	0.12105	no
TUBE1	chr6:112070656-112102790	T24Stat	T0	OK	6.92312	3.73778	0.889239	-0.708418	0.24015	0.64467	no
SLC9A8	chr20:49812712-49892242	T24Stat	T0	OK	6.47233	3.4946	0.889157	-1.03752	0.075	0.472144	no
LYAR	chr4:4267700-4290169	T24Stat	T0	OK	23.0846	12.4756	0.88782	-1.17971	0.0548	0.410047	no
ATP6V1F	chr7:128862802-128865849	T24Stat	T0	OK	178.102	96.2596	0.887699	-1.51505	0.00935	0.174504	no
RAB7A	chr3:128726135-128814798	T24Stat	T0	OK	202.579	109.503	0.887513	-1.69097	0.00375	0.104982	no
CCT6P1	chr7:65647009-65770810	T24Stat	T0	OK	2.85002	1.54086	0.887239	-0.277751	0.42985	0.715003	no
BRICD5	chr16:2205176-2211068	T24Stat	T0	OK	4.99491	2.70174	0.886573	-0.33007	0.7094	0.860131	no
CNPPD1	chr2:219171896-219176980	T24Stat	T0	OK	55.1926	29.8713	0.885718	-1.44851	0.01465	0.222503	no
PTDSS2	chr11:450279-491387	T24Stat	T0	OK	3.23981	1.75369	0.885516	-0.462451	0.39815	0.704374	no
KIF21A	chr12:39293227-39443390	T24Stat	T0	OK	14.4079	7.80026	0.885263	-1.67864	0.0059	0.134757	no
KIFC2	chr8:144466336-144476335	T24Stat	T0	OK	37.6284	20.3808	0.884613	-1.20195	0.0458	0.390842	no
SWAP70	chr11:9664076-9752991	T24Stat	T0	OK	27.4259	14.8563	0.884462	-1.76305	0.0046	0.117709	no
ERBB2IP	chr5:65926553-66081023	T24Stat	T0	OK	28.2225	15.2923	0.884041	-1.80916	0.0106	0.185979	no
HSBP1L1	chr18:79964581-79970822	T24Stat	T0	OK	43.5783	23.614	0.883966	-0.773746	0.1859	0.64467	no
METTL22	chr16:8621669-8646222	T24Stat	T0	OK	10.1326	5.49073	0.883933	-0.500907	0.32925	0.676376	no
ZC3HC1	chr7:130018285-130051451	T24Stat	T0	OK	26.1842	14.1946	0.88335	-1.11209	0.05725	0.418948	no
YDJC	chr22:21628089-21630051	T24Stat	T0	OK	68.4979	37.1367	0.883212	-1.10646	0.0551	0.41143	no
YIPF4	chr2:32277888-32306589	T24Stat	T0	OK	39.9174	21.645	0.882984	-1.60667	0.0179	0.248416	no
GLA	chrX:101390889-101414140	T24Stat	T0	OK	42.2279	22.9008	0.882797	-0.833491	0.16065	0.625694	no
FAM103A1	chr15:82986202-83011641	T24Stat	T0	OK	3.03851	1.64959	0.881254	-0.433894	0.7474	0.878996	no
PAWR	chr12:79591964-79691010	T24Stat	T0	OK	85.4858	46.4196	0.880951	-1.78109	0.0072	0.152912	no
UHRF1BP1L	chr12:100037084-100142864	T24Stat	T0	OK	7.22416	3.92389	0.880545	-1.20759	0.04655	0.393111	no
VCPKMT	chr14:50108631-50116579	T24Stat	T0	OK	10.7068	5.81564	0.880512	-0.75866	0.23465	0.64467	no
TANK	chr2:161136954-161254643	T24Stat	T0	OK	31.7073	17.2233	0.880453	-1.41685	0.0244	0.291901	no
DCP1A	chr3:53283424-53347627	T24Stat	T0	OK	16.2764	8.84221	0.880304	-1.51187	0.00865	0.168298	no
MOSPD1	chrX:134887625-134915344	T24Stat	T0	OK	10.7488	5.8398	0.880189	-0.95626	0.14275	0.6054	no
TTC7A	chr2:46901869-47076136	T24Stat	T0	OK	16.9904	9.2347	0.879588	-0.680641	0.2417	0.64467	no
DBP	chr19:48630559-48637550	T24Stat	T0	OK	13.1582	7.15207	0.879535	-0.536014	0.3306	0.677161	no
NUP88	chr17:5282262-5439151	T24Stat	T0	OK	23.0721	12.5429	0.879279	-0.712624	0.25625	0.645274	no
SAV1	chr14:50633579-50668353	T24Stat	T0	OK	21.0171	11.4288	0.878885	-1.47705	0.0135	0.215289	no
ELF1	chr13:40931918-41019372	T24Stat	T0	OK	38.6216	21.0148	0.878	-1.79358	0.0046	0.117709	no
LOC642846	chr12:9283656-9314088	T24Stat	T0	OK	0.965255	0.525303	0.877761	-0.454339	0.43785	0.716436	no
CTSK	chr1:150796207-150808441	T24Stat	T0	OK	4.8444	2.63762	0.87708	-0.538057	0.32835	0.675802	no
THOC2	chrX:123600560-123733054	T24Stat	T0	OK	20.1496	10.9812	0.875708	-1.79348	0.00425	0.11296	no
PPP2CA	chr5:134196456-134226259	T24Stat	T0	OK	116.042	63.253	0.875444	-1.89289	0.0031	0.0949727	no
ZNF44	chr19:12271809-12294899	T24Stat	T0	OK	10.4604	5.70258	0.87525	-0.971035	0.09465	0.521773	no
RMND5A	chr2:86503429-86778041	T24Stat	T0	OK	22.5184	12.2792	0.874886	-0.85592	0.14635	0.608746	no
BANP	chr16:87951431-88077318	T24Stat	T0	OK	18.0434	9.83948	0.87482	-0.978507	0.119	0.567243	no
GARS	chr7:30594564-30634032	T24Stat	T0	OK	112.2	61.1946	0.874589	-1.74173	0.0042	0.1123	no
SGMS2	chr4:107824564-107953457	T24Stat	T0	OK	16.0355	8.7467	0.874459	-1.61766	0.02395	0.28845	no
PDIA3	chr15:43746391-43802571	T24Stat	T0	OK	117.155	63.9038	0.874449	-0.91524	0.1334	0.594179	no
DENND4A	chr15:65611404-65792293	T24Stat	T0	OK	4.48598	2.44726	0.874256	-1.06985	0.0828	0.493292	no
SERPINA1	chr14:94376746-94390692	T24Stat	T0	OK	30.3393	16.5536	0.874043	-1.52295	0.00815	0.162645	no
WBP2	chr17:75845698-75855420	T24Stat	T0	OK	108.177	59.0451	0.873511	-1.71472	0.00395	0.108207	no
TMEM222	chr1:27322144-27336400	T24Stat	T0	OK	64.5851	35.2592	0.873204	-1.34603	0.0201	0.265021	no
ZFAT	chr8:134477787-134713049	T24Stat	T0	OK	3.60425	1.96786	0.873067	-0.689381	0.2269	0.64467	no
FBXO2	chr1:11648360-11663327	T24Stat	T0	OK	4.33494	2.36712	0.872882	-0.343743	0.6167	0.809501	no
SLC7A6	chr16:68264515-68310965	T24Stat	T0	OK	12.1362	6.62799	0.872673	-1.39423	0.02	0.264412	no
FXR2	chr17:7591229-7633383	T24Stat	T0	OK	27.3642	14.9458	0.872548	-1.12431	0.05715	0.418858	no
AURKC	chr19:57231008-57235548	T24Stat	T0	OK	0.634012	0.346374	0.872181	-0.421805	0.5979	0.797564	no
MIR4435-2HG	chr2:111367010-111495115	T24Stat	T0	OK	195.791	106.997	0.871749	-1.32316	0.02725	0.30981	no
TRMT1	chr19:13104899-13116749	T24Stat	T0	OK	49.3588	26.9776	0.871545	-1.39284	0.01985	0.263992	no
ZNF267	chr16:31873757-31917308	T24Stat	T0	OK	8.84053	4.8327	0.871301	-1.01493	0.0606	0.427142	no
LZTFL1	chr3:45823317-45915724	T24Stat	T0	OK	10.1757	5.56307	0.871176	-1.33507	0.0508	0.398215	no
ADGRE5	chr19:14381143-14408725	T24Stat	T0	OK	42.2881	23.1195	0.87114	-1.51955	0.0097	0.177512	no
FARSA	chr19:12922469-12933744	T24Stat	T0	OK	116.548	63.7372	0.870718	-1.6559	0.0044	0.115232	no
ZNF740	chr12:53157662-53190870	T24Stat	T0	OK	9.07253	4.96266	0.870391	-0.960887	0.12875	0.585141	no
SAT2	chr17:7591229-7633383	T24Stat	T0	OK	65.8601	36.028	0.870287	-0.739601	0.19015	0.64467	no
RELB	chr19:45001448-45038198	T24Stat	T0	OK	59.9294	32.7904	0.869992	-1.50742	0.00995	0.17879	no
USP38	chr4:143184916-143223874	T24Stat	T0	OK	12.8232	7.01668	0.869892	-1.50862	0.02225	0.277796	no
CLIP4	chr2:29097675-29183813	T24Stat	T0	OK	22.7875	12.4787	0.868769	-1.51836	0.0191	0.259229	no
ZNF207	chr17:32350108-32370449	T24Stat	T0	OK	99.9506	54.7344	0.868768	-1.68008	0.00355	0.103268	no
ZNF644	chr1:90915299-91022255	T24Stat	T0	OK	23.5547	12.9035	0.868257	-1.01705	0.10345	0.53921	no
CREBRF	chr5:173056351-173139288	T24Stat	T0	OK	10.5519	5.78123	0.868059	-1.00183	0.05345	0.405623	no
RRN3P1	chr16:21796629-21819174	T24Stat	T0	OK	1.73635	0.951358	0.867999	-0.492203	0.3735	0.69377	no
C1orf109	chr1:37681569-37690595	T24Stat	T0	OK	8.10669	4.44231	0.867803	-0.783302	0.1958	0.64467	no
SLTM	chr15:58879044-58933653	T24Stat	T0	OK	59.6168	32.673	0.867621	-1.81468	0.0025	0.0829972	no
TBC1D23	chr3:100260816-100325252	T24Stat	T0	OK	22.0724	12.0973	0.86756	-1.65421	0.01475	0.223073	no
CRBN	chr3:3149632-3179717	T24Stat	T0	OK	17.0803	9.37101	0.86606	-1.32857	0.04285	0.388676	no
CNOT3	chr19:54137719-54159743	T24Stat	T0	OK	2.90515	1.59391	0.866045	-0.530609	0.32955	0.676376	no
NFKB1	chr4:102501328-102617302	T24Stat	T0	OK	29.9541	16.4372	0.865787	-1.59128	0.0065	0.143862	no
HIF1A	chr14:61681040-61749089	T24Stat	T0	OK	264.969	145.423	0.865569	-1.41748	0.0275	0.311661	no
CEP95	chr17:64507039-64537944	T24Stat	T0	OK	9.88369	5.42551	0.865291	-1.04076	0.08485	0.49754	no
VIMP	chr15:101270908-101277520	T24Stat	T0	OK	90.4872	49.6917	0.864708	-1.50011	0.01155	0.197222	no
RAB6B	chr3:133824235-133895847	T24Stat	T0	OK	1.17296	0.644289	0.864374	-0.46208	0.4318	0.715185	no
DDX55	chr12:123602124-123620935	T24Stat	T0	OK	17.8809	9.82357	0.864102	-1.24268	0.0261	0.302308	no
WARS	chr14:100333787-100376343	T24Stat	T0	OK	74.8367	41.1202	0.863898	-1.66148	0.00455	0.117269	no
ZC3H11A	chr1:203795622-203854128	T24Stat	T0	OK	30.5172	16.7745	0.863353	-1.4346	0.0261	0.302308	no
ARID4A	chr14:58298503-58373733	T24Stat	T0	OK	14.4413	7.94553	0.861986	-1.64596	0.00925	0.173727	no
PPP1R12C	chr19:55090912-55117600	T24Stat	T0	OK	58.0731	31.9694	0.861178	-1.49883	0.0093	0.174117	no
SEC61A2	chr10:12129640-12250590	T24Stat	T0	OK	6.54808	3.60549	0.860877	-0.400162	0.5885	0.791685	no
ZNF292	chr6:87155550-87263688	T24Stat	T0	OK	9.12664	5.02572	0.860753	-1.49913	0.01	0.178968	no
GNA13	chr17:65009288-65056802	T24Stat	T0	OK	37.8533	20.8496	0.860398	-1.86719	0.0029	0.0913526	no
TSG101	chr11:18480310-18526956	T24Stat	T0	OK	43.8167	24.1428	0.859891	-1.34362	0.0257	0.300214	no
ITSN2	chr2:24202865-24360528	T24Stat	T0	OK	10.1884	5.61479	0.859623	-1.36712	0.01835	0.251728	no
ANKRD13C	chr1:70259001-70354734	T24Stat	T0	OK	16.9033	9.31732	0.859322	-1.67213	0.00795	0.161175	no
CCDC112	chr5:115267187-115296761	T24Stat	T0	OK	11.1745	6.15969	0.859275	-1.11791	0.0961	0.524906	no
NTF3	chr12:5432113-5495299	T24Stat	T0	OK	22.6072	12.466	0.858784	-0.866646	0.13725	0.59805	no
RNF115	chr1:145746081-145844401	T24Stat	T0	OK	40.827	22.5142	0.858686	-1.25607	0.0369	0.360439	no
EMP1	chr12:13196667-13216774	T24Stat	T0	OK	116.084	64.0421	0.858074	-1.70929	0.00435	0.114764	no
HSPE1,HSPE1-MOB4,MOB4	chr2:197486583-197553699	T24Stat	T0	OK	262.673	144.918	0.858032	-0.803588	0.1893	0.64467	no
ACBD3	chr1:226144678-226186722	T24Stat	T0	OK	33.7551	18.6238	0.857955	-1.7041	0.0052	0.12568	no
DGKD	chr2:233354506-233472097	T24Stat	T0	OK	13.0814	7.21778	0.85789	-1.31462	0.0227	0.280779	no
KIAA1217	chr10:23694745-24547848	T24Stat	T0	OK	17.7855	9.81397	0.85779	-1.52223	0.009	0.17174	no
GTPBP1	chr22:38705801-38733587	T24Stat	T0	OK	15.7864	8.71229	0.85756	-1.37553	0.0147	0.222694	no
ADPRHL2	chr1:36088851-36093932	T24Stat	T0	OK	46.9799	25.9277	0.85755	-1.26463	0.0301	0.327815	no
SLC25A26	chr3:66133609-66500421	T24Stat	T0	OK	13.5432	7.47458	0.857503	-0.811652	0.2005	0.64467	no
LHFP	chr13:39342891-39603219	T24Stat	T0	OK	16.1469	8.91333	0.857219	-1.09999	0.0554	0.412463	no
ZBTB11	chr3:101649438-101679213	T24Stat	T0	OK	9.45373	5.21883	0.857157	-1.2951	0.02895	0.321565	no
MRGBP	chr20:62796452-62800593	T24Stat	T0	OK	24.3913	13.4662	0.85703	-1.00628	0.085	0.498092	no
GNL2	chr1:37556918-37595985	T24Stat	T0	OK	35.3123	19.5028	0.856493	-1.40783	0.02065	0.26824	no
SPACA6P	chr19:51685362-51705190	T24Stat	T0	OK	3.31372	1.83132	0.855569	-0.299939	0.4618	0.723038	no
DPM1	chr20:50888917-50958523	T24Stat	T0	OK	77.0176	42.5952	0.854498	-0.894746	0.1535	0.616381	no
WDR48	chr3:39051985-39138903	T24Stat	T0	OK	17.9308	9.92693	0.853021	-1.21294	0.0694	0.455872	no
METAP2	chr12:95474045-95515837	T24Stat	T0	OK	66.1378	36.6199	0.852846	-1.82145	0.00505	0.123559	no
POLR1C	chr6:43517038-43521508	T24Stat	T0	OK	37.7316	20.8979	0.852413	-1.08254	0.0643	0.439687	no
SCAF4	chr21:31670999-31732118	T24Stat	T0	OK	15.4782	8.57637	0.851803	-1.3411	0.02255	0.279893	no
TJP2	chr9:69121263-69255208	T24Stat	T0	OK	41.434	22.9711	0.850996	-1.67506	0.0045	0.116654	no
CANX	chr5:179698928-179731638	T24Stat	T0	OK	276.825	153.514	0.850604	-1.35706	0.03425	0.348371	no
LAMTOR3	chr4:99878337-99894546	T24Stat	T0	OK	19.9772	11.0802	0.850363	-1.63726	0.01295	0.210273	no
PSMD6	chr3:64004021-64024010	T24Stat	T0	OK	109.843	60.943	0.849913	-1.56066	0.01465	0.222503	no
TPD52L2	chr20:63865227-63891545	T24Stat	T0	OK	117.477	65.189	0.849675	-1.65894	0.0051	0.124102	no
BAK1	chr6:33572545-33580293	T24Stat	T0	OK	16.2328	9.00867	0.849524	-0.87544	0.1279	0.584102	no
ACYP2	chr2:54115272-54305298	T24Stat	T0	OK	25.3248	14.0558	0.849387	-0.856245	0.1468	0.609908	no
UTP18	chr17:51260535-51297931	T24Stat	T0	OK	34.9935	19.4229	0.849329	-1.35381	0.0243	0.29129	no
FH	chr1:241497556-241519785	T24Stat	T0	OK	54.4314	30.213	0.84927	-1.53887	0.014	0.218961	no
GBE1	chr3:81489698-81761799	T24Stat	T0	OK	60.8882	33.7974	0.849251	-1.74305	0.00425	0.11296	no
MST1	chr3:49683946-49688763	T24Stat	T0	OK	2.53212	1.40581	0.848947	-0.427355	0.3904	0.700365	no
MBD1	chr18:50266881-50281774	T24Stat	T0	OK	29.7947	16.5429	0.848848	-1.36464	0.02155	0.27337	no
ANO9	chr11:417929-442011	T24Stat	T0	OK	6.59031	3.65919	0.848821	-0.650459	0.2122	0.64467	no
STAM	chr10:17644124-17716822	T24Stat	T0	OK	17.3792	9.65306	0.848301	-1.49671	0.02995	0.326979	no
PGS1	chr17:78378617-78577394	T24Stat	T0	OK	29.1407	16.1867	0.848227	-0.720951	0.14355	0.605915	no
EIF1	chr17:41688874-41691646	T24Stat	T0	OK	773.987	430.039	0.847842	-1.53288	0.00955	0.176576	no
RNF146	chr6:127266681-127288560	T24Stat	T0	OK	28.1669	15.6513	0.847718	-1.3858	0.0251	0.296698	no
ZFC3H1	chr12:71609600-71680648	T24Stat	T0	OK	9.5308	5.29868	0.846965	-1.11478	0.06815	0.452814	no
ZNF10	chr12:133130627-133159463	T24Stat	T0	OK	2.98081	1.65784	0.846405	-0.723104	0.22565	0.64467	no
SLC6A8	chrX:153688296-153696593	T24Stat	T0	OK	36.5006	20.3198	0.845033	-1.46888	0.01075	0.187506	no
BHLHE41	chr12:26120025-26125070	T24Stat	T0	OK	27.5415	15.3366	0.844625	-1.58052	0.01065	0.186307	no
NXF1	chr11:62792125-62805492	T24Stat	T0	OK	57.1293	31.8132	0.844605	-1.46154	0.01205	0.202851	no
FAM117A	chr17:49710324-49764156	T24Stat	T0	OK	4.41086	2.45628	0.844585	-0.54872	0.35745	0.690242	no
SLC36A4	chr11:93144170-93197975	T24Stat	T0	OK	4.36655	2.43196	0.844378	-1.08682	0.13705	0.597692	no
MRPL32	chr7:42932339-42937854	T24Stat	T0	OK	82.2839	45.8476	0.843764	-1.34869	0.0244	0.291901	no
HSF2	chr6:122399550-122433119	T24Stat	T0	OK	10.9233	6.08756	0.843469	-0.901771	0.1178	0.56417	no
FBXW9	chr19:12688915-12696641	T24Stat	T0	OK	21.4612	11.9645	0.842968	-0.845713	0.12545	0.579963	no
SIK1	chr21:6111139-6123742	T24Stat	T0	OK	14.7486	8.22312	0.842822	-1.24402	0.03415	0.348147	no
CEMP1	chr16:2520361-2531408	T24Stat	T0	OK	16.3891	9.14058	0.842382	-0.635543	0.2782	0.653612	no
MAPRE3	chr2:26970370-27027219	T24Stat	T0	OK	10.722	5.98156	0.841981	-0.696693	0.1987	0.64467	no
RABGAP1	chr9:122941008-123104868	T24Stat	T0	OK	13.8313	7.7191	0.84143	-1.41997	0.0236	0.286164	no
AVL9	chr7:32495425-32719168	T24Stat	T0	OK	10.5029	5.86311	0.841052	-1.46433	0.01925	0.260473	no
DPP4	chr2:161992244-162074542	T24Stat	T0	OK	24.0503	13.4328	0.840296	-1.54834	0.0127	0.208488	no
NAPA	chr19:47484281-47515258	T24Stat	T0	OK	154.36	86.2256	0.84011	-1.61032	0.0049	0.12105	no
ZNF555	chr19:2841434-2860474	T24Stat	T0	OK	2.0887	1.16702	0.839777	-0.788002	0.15965	0.624842	no
EWSR1	chr22:29268008-29300525	T24Stat	T0	OK	89.0555	49.7653	0.839564	-1.61289	0.0057	0.133082	no
SIK3	chr11:116835752-117098415	T24Stat	T0	OK	9.96109	5.56825	0.839079	-1.2689	0.0294	0.323346	no
MED27	chr9:131860109-132079887	T24Stat	T0	OK	16.8324	9.40999	0.838972	-0.764651	0.1893	0.64467	no
NDUFAF7	chr2:37231630-37249161	T24Stat	T0	OK	9.80252	5.48082	0.838761	-0.87186	0.13025	0.587919	no
C3orf17	chr3:113002444-113019708	T24Stat	T0	OK	11.3918	6.37133	0.838329	-1.33425	0.04955	0.39787	no
MRPL45	chr17_KI270857v1_alt:2332053-2458850	T24Stat	T0	OK	3.86103	2.16008	0.8379	-0.446757	0.4056	0.706428	no
LOC150776	chr2:131492812-131521576	T24Stat	T0	OK	8.45739	4.733	0.837457	-0.849341	0.131	0.589814	no
RBM5	chr3:50088907-50118964	T24Stat	T0	OK	35.3784	19.8034	0.837119	-1.47585	0.01155	0.197222	no
SIGIRR	chr11:405715-417397	T24Stat	T0	OK	2.22969	1.24843	0.836734	-0.442406	0.55295	0.769396	no
MRPS22	chr3:139344018-139357045	T24Stat	T0	OK	46.6989	26.1588	0.83609	-1.2675	0.0377	0.364767	no
CCNT2	chr2:134918821-134959345	T24Stat	T0	OK	9.14711	5.12549	0.835626	-1.4406	0.02015	0.265021	no
HOXA11-AS	chr7:27185407-27189293	T24Stat	T0	OK	1.50894	0.845636	0.835427	-0.418565	0.52725	0.751573	no
SOCS2	chr12:93565627-93576745	T24Stat	T0	OK	7.20611	4.03882	0.835285	-0.734732	0.2179	0.64467	no
FBXL6,TMEM249	chr8:144353225-144358523	T24Stat	T0	OK	24.1412	13.5351	0.834791	-0.867342	0.14115	0.602761	no
PPTC7	chr12:110534431-110583259	T24Stat	T0	OK	15.132	8.48423	0.834751	-1.24864	0.03225	0.338761	no
TFE3	chrX:49028725-49043517	T24Stat	T0	OK	49.1517	27.5648	0.834414	-1.53711	0.008	0.161638	no
HSPA4	chr5:133051969-133105017	T24Stat	T0	OK	69.8998	39.2051	0.834249	-1.76429	0.00435	0.114764	no
CAMK2D	chr4:113451031-113761927	T24Stat	T0	OK	19.0392	10.6789	0.834213	-1.5425	0.01395	0.218754	no
EIF3C,EIF3CL	chr16:28379578-28426454	T24Stat	T0	OK	1.37211	0.769812	0.833816	-0.484415	0.4267	0.714557	no
YY1	chr14:100238764-100279034	T24Stat	T0	OK	56.5606	31.7404	0.833475	-1.70774	0.0059	0.134757	no
TVP23B	chr17:18781268-18806713	T24Stat	T0	OK	28.1826	15.8242	0.832669	-1.23291	0.05605	0.414366	no
TRMT13	chr1:100133149-100178273	T24Stat	T0	OK	7.59381	4.2652	0.832211	-0.911232	0.17785	0.641644	no
IRX6	chr16:55324558-55330760	T24Stat	T0	OK	3.10559	1.74556	0.831182	-0.439161	0.4276	0.714557	no
IGF2BP2	chr3:185643738-185825039	T24Stat	T0	OK	33.1593	18.6456	0.83058	-1.54501	0.00965	0.177324	no
ANKHD1,ANKHD1-EIF4EBP3,EIF4EBP3	chr5:140401813-140549578	T24Stat	T0	OK	32.942	18.5369	0.829527	-0.734195	0.0758	0.474355	no
SNAPC4	chr9:136375576-136398437	T24Stat	T0	OK	9.69181	5.45588	0.828955	-1.00188	0.07025	0.4581	no
TNFRSF12A	chr16:3020311-3022382	T24Stat	T0	OK	639.408	360.026	0.828635	-1.56601	0.00635	0.141242	no
ID2	chr2:8681982-8684453	T24Stat	T0	OK	46.3469	26.0971	0.828582	-1.27248	0.03885	0.369767	no
PAXBP1	chr21:32728113-32771858	T24Stat	T0	OK	9.50241	5.35096	0.828496	-1.00692	0.122	0.572847	no
ZUFSP	chr6:116635617-116668810	T24Stat	T0	OK	9.13474	5.14424	0.828404	-0.805802	0.1699	0.636371	no
RRAS2	chr11:14277919-14364506	T24Stat	T0	OK	36.5664	20.5969	0.828089	-1.50662	0.02475	0.294314	no
RPSA	chr3:39406688-39412541	T24Stat	T0	OK	60.1565	33.8888	0.827912	-1.14923	0.0443	0.390842	no
WDR81	chr17:1716522-1738599	T24Stat	T0	OK	5.91117	3.33458	0.82594	-0.632936	0.317	0.670368	no
SMAD3	chr15:67065856-67195195	T24Stat	T0	OK	21.2545	11.9907	0.825851	-1.55856	0.0077	0.157537	no
CCAR1	chr10:68721143-68792377	T24Stat	T0	OK	51.1044	28.8371	0.825522	-1.70344	0.0058	0.133842	no
SPIRE1	chr18:12446511-12657913	T24Stat	T0	OK	13.0658	7.37358	0.825359	-1.38631	0.01985	0.263992	no
APBB1	chr11:6395123-6419472	T24Stat	T0	OK	21.4727	12.1199	0.825125	-1.15168	0.0452	0.390842	no
ILKAP	chr2:238170401-238203683	T24Stat	T0	OK	32.3179	18.244	0.824908	-1.03081	0.07385	0.469742	no
WDR26	chr1:224385142-224434299	T24Stat	T0	OK	33.1634	18.7233	0.824754	-1.80167	0.0058	0.133842	no
SNRNP48	chr6:7590198-7611967	T24Stat	T0	OK	10.1222	5.71576	0.824505	-1.28197	0.0505	0.39787	no
TACC2	chr10:121989173-122254545	T24Stat	T0	OK	10.7576	6.07537	0.824312	-1.02672	0.0971	0.527588	no
LOC653513	chr1:149197558-149201146	T24Stat	T0	OK	0.950958	0.537124	0.824127	-0.355587	0.5322	0.754954	no
IDH3A	chr15:78149376-78170542	T24Stat	T0	OK	25.0676	14.1594	0.824058	-1.41426	0.0204	0.266738	no
LINC00641	chr14:21200078-21206900	T24Stat	T0	OK	5.32006	3.00546	0.823857	-0.698867	0.2244	0.64467	no
YKT6	chr7:44200978-44214294	T24Stat	T0	OK	71.6541	40.4861	0.823622	-1.52636	0.00815	0.162645	no
MMADHC	chr2:149569632-149848234	T24Stat	T0	OK	127.345	71.9708	0.823261	-1.68627	0.00765	0.157415	no
ARHGAP39	chr8:144529178-144685812	T24Stat	T0	OK	7.52405	4.2528	0.823097	-0.84568	0.14965	0.612529	no
ATP6V0D2	chr8:86098909-86154225	T24Stat	T0	OK	0.798155	0.451328	0.822494	-0.269039	0.5732	0.782485	no
ZNF322	chr6:26634382-26659752	T24Stat	T0	OK	1.88597	1.06651	0.822405	-0.588564	0.34245	0.683126	no
VPS37A	chr8:17246891-17413531	T24Stat	T0	OK	14.1783	8.01822	0.822327	-1.48428	0.0303	0.32859	no
ETFDH	chr4:158666674-158708713	T24Stat	T0	OK	9.75993	5.52384	0.8212	-0.708041	0.27055	0.649775	no
IL23A	chr12:56338878-56340410	T24Stat	T0	OK	8.23753	4.66365	0.82075	-0.528085	0.3346	0.679124	no
TAF1C	chr16:84145259-84187070	T24Stat	T0	OK	19.2027	10.8749	0.820306	-1.03514	0.0798	0.484799	no
CCHCR1	chr6:31142438-31158238	T24Stat	T0	OK	0.987388	0.559228	0.82018	-0.40452	0.5799	0.787111	no
EID2	chr19:39538805-39540198	T24Stat	T0	OK	42.1999	23.905	0.819926	-1.08061	0.0478	0.395834	no
VAMP5	chr2:85584407-85593388	T24Stat	T0	OK	2.89927	1.64253	0.819772	-0.415757	0.5415	0.761095	no
MFSD2A	chr1:39955111-39969968	T24Stat	T0	OK	2.3814	1.34931	0.819585	-0.423828	0.52695	0.751562	no
ATG101	chr12:52069973-52077495	T24Stat	T0	OK	86.9053	49.2522	0.819255	-1.40579	0.02015	0.265021	no
ZRANB2	chr1:70852352-71081289	T24Stat	T0	OK	48.1431	27.2931	0.818791	-1.76232	0.0158	0.230183	no
PPAP2C	chr19:281039-291435	T24Stat	T0	OK	73.7263	41.8002	0.81867	-1.27178	0.0332	0.344159	no
AXL	chr19:41219198-41261767	T24Stat	T0	OK	184.675	104.744	0.818121	-1.3515	0.02125	0.272076	no
ZFYVE1	chr14:72969444-73027212	T24Stat	T0	OK	26.1649	14.8428	0.817871	-1.19364	0.03575	0.354346	no
CCDC137	chr17:81666730-81673906	T24Stat	T0	OK	29.597	16.7904	0.81781	-1.18706	0.034	0.348147	no
ACIN1	chr14:23058564-23100456	T24Stat	T0	OK	89.868	51.0444	0.816055	-1.31609	0.0305	0.330158	no
PSMD7	chr16:74296774-74306288	T24Stat	T0	OK	125.771	71.4465	0.815868	-1.65304	0.00595	0.13538	no
RASA3	chr13:113977782-114132620	T24Stat	T0	OK	20.436	11.6135	0.815314	-1.32382	0.02025	0.265165	no
NME7	chr1:169106708-169460669	T24Stat	T0	OK	30.5912	17.3969	0.814285	-0.767046	0.21005	0.64467	no
PRKCH	chr14:61321442-61550980	T24Stat	T0	OK	1.49918	0.853027	0.813513	-0.437127	0.4411	0.716681	no
C2orf47	chr2:199928910-199964124	T24Stat	T0	OK	19.8161	11.2759	0.813426	-0.586808	0.25455	0.644756	no
EMC9	chr14:24136157-24141588	T24Stat	T0	OK	31.709	18.0525	0.812698	-0.417915	0.56145	0.774906	no
IL1R1	chr2:102070375-102179874	T24Stat	T0	OK	16.8783	9.60956	0.81263	-1.51465	0.0146	0.222311	no
ZFPM1	chr16:88453605-88535166	T24Stat	T0	OK	6.97664	3.97241	0.812516	-0.494898	0.3407	0.682126	no
ABLIM3	chr5:149141482-149260438	T24Stat	T0	OK	34.0102	19.3656	0.812472	-1.48167	0.00955	0.176576	no
ATG16L1	chr2:233251570-233295674	T24Stat	T0	OK	24.6462	14.0382	0.812008	-1.31994	0.02545	0.298269	no
CD7	chr17:82314869-82317604	T24Stat	T0	OK	2.85665	1.62741	0.811741	-0.438015	0.5667	0.778722	no
CEP152	chr15:48737937-48811146	T24Stat	T0	OK	6.94576	3.95955	0.810798	-1.19883	0.0435	0.390429	no
EP300	chr22:41092609-41180077	T24Stat	T0	OK	17.7756	10.1352	0.810523	-1.44853	0.0104	0.184098	no
MIER3	chr5:56909259-56952130	T24Stat	T0	OK	7.47137	4.26306	0.809485	-1.21887	0.08985	0.511655	no
ALOXE3	chr17:8095899-8118916	T24Stat	T0	OK	6.11912	3.49215	0.809211	-0.678862	0.2952	0.660899	no
S100A10	chr1:151982909-151994238	T24Stat	T0	OK	1045.17	596.486	0.809171	-1.52114	0.0099	0.17861	no
RASD1	chr17:17494438-17496395	T24Stat	T0	OK	68.4635	39.079	0.808943	-1.16671	0.03375	0.34724	no
CCDC91	chr12:28257199-28550166	T24Stat	T0	OK	25.3653	14.4795	0.808851	-1.4513	0.02605	0.302308	no
SMG1	chr16:18804852-18926404	T24Stat	T0	OK	9.31194	5.31644	0.808622	-1.56295	0.0077	0.157537	no
TRMT11	chr6:125986429-126039274	T24Stat	T0	OK	9.77467	5.58271	0.808081	-0.742021	0.23965	0.64467	no
LLPH-AS1	chr12:66123068-66134449	T24Stat	T0	OK	0.726335	0.414962	0.807655	-0.0931529	0.69975	0.855516	no
FAM126B	chr2:200973717-201071669	T24Stat	T0	OK	5.43478	3.10507	0.807598	-1.3007	0.0255	0.298659	no
GPKOW	chrX:49113384-49123801	T24Stat	T0	OK	22.1847	12.6762	0.807444	-0.932236	0.0993	0.531495	no
IFIH1	chr2:162267078-162318708	T24Stat	T0	OK	7.58236	4.33479	0.806687	-0.989714	0.1004	0.53339	no
WBP4	chr13:41061560-41084003	T24Stat	T0	OK	25.5061	14.5876	0.806101	-1.42311	0.0257	0.300214	no
EMC7	chr15:34084022-34101852	T24Stat	T0	OK	156.317	89.4254	0.805717	-1.51802	0.00945	0.175819	no
UBE2B	chr5:134371175-134392108	T24Stat	T0	OK	49.4415	28.2867	0.805598	-1.68117	0.00995	0.17879	no
TARS	chr5:33440695-33468091	T24Stat	T0	OK	94.6691	54.1713	0.805364	-1.63007	0.0088	0.169921	no
LOC103611081	chr11:130866248-130870247	T24Stat	T0	OK	1.84277	1.05454	0.805255	-0.553099	0.33865	0.68061	no
PHF21A	chr11:45929318-46121434	T24Stat	T0	OK	7.80907	4.46963	0.804996	-1.24038	0.0328	0.3412	no
NUCB2	chr11:17276738-17331523	T24Stat	T0	OK	38.3938	21.9763	0.804923	-1.41471	0.01935	0.26143	no
ZNF134	chr19:57614461-57622268	T24Stat	T0	OK	9.87126	5.65061	0.804827	-0.833473	0.1506	0.613985	no
GPATCH8	chr17:44395276-44503602	T24Stat	T0	OK	13.5506	7.75693	0.804799	-1.43096	0.01415	0.219768	no
TOX4	chr14:21477175-21511375	T24Stat	T0	OK	23.2063	13.287	0.804505	-1.29773	0.02585	0.301572	no
HCFC2	chr12:104064457-104106526	T24Stat	T0	OK	4.77214	2.73261	0.804355	-0.986199	0.10035	0.53339	no
CD163L1	chr12:7354960-7444185	T24Stat	T0	OK	1.1548	0.661514	0.803799	-0.404807	0.4186	0.710975	no
UTY	chrY:13248378-13480670	T24Stat	T0	OK	4.24628	2.4327	0.803642	-0.916923	0.10045	0.53339	no
WASH3P	chr15:101960812-101979093	T24Stat	T0	OK	1.90361	1.09059	0.803633	-0.431271	0.43015	0.715003	no
ARMCX1	chrX:101550530-101554692	T24Stat	T0	OK	16.2763	9.32584	0.803467	-0.976771	0.10685	0.547147	no
SBDS	chr7:66987702-66995601	T24Stat	T0	OK	116.865	66.9691	0.803279	-1.65739	0.0089	0.170561	no
SELO	chr22:50200978-50217616	T24Stat	T0	OK	31.1023	17.8276	0.802907	-1.02042	0.07705	0.479175	no
NIPBL	chr5:36876758-37065819	T24Stat	T0	OK	10.8404	6.21913	0.801633	-1.56194	0.0098	0.178248	no
FAH	chr15:80152890-80186582	T24Stat	T0	OK	52.8482	30.3256	0.801318	-1.28687	0.0277	0.312935	no
ATP6V1G1	chr9:114587713-114598872	T24Stat	T0	OK	111.906	64.225	0.801084	-1.69241	0.0062	0.139293	no
NRARP	chr9:137299630-137302251	T24Stat	T0	OK	2.25155	1.29222	0.801063	-0.459158	0.4171	0.710336	no
2021-03-09	chr12:57755097-57760410	T24Stat	T0	OK	11.3635	6.52366	0.800654	-0.824965	0.1549	0.618942	no
SHMT2	chr12:57229572-57240692	T24Stat	T0	OK	91.6612	52.6538	0.799773	-1.4957	0.01055	0.185649	no
HLA-A	chr6_GL000255v2_alt:1197428-1200858	T24Stat	T0	OK	370.963	213.139	0.799483	-1.52031	0.009	0.17174	no
POMP	chr13:28659003-28678956	T24Stat	T0	OK	175.66	100.981	0.7987	-1.79291	0.00605	0.136784	no
PTBP2	chr1:96721604-96815049	T24Stat	T0	OK	10.6941	6.14797	0.79863	-0.936503	0.09345	0.517831	no
TCERG1	chr5:146447309-146511506	T24Stat	T0	OK	23.0427	13.2493	0.798391	-1.47817	0.01265	0.207858	no
PKP3	chr11:392598-404908	T24Stat	T0	OK	0.61598	0.354362	0.797659	-0.397925	0.5765	0.785002	no
DNAJC8	chr1:28200278-28233031	T24Stat	T0	OK	66.4366	38.2256	0.797438	-1.54067	0.00885	0.170151	no
POLR3C	chr1:145746081-145844401	T24Stat	T0	OK	11.4864	6.60979	0.797249	-0.9518	0.11775	0.56417	no
MIB2	chr1:1615414-1630610	T24Stat	T0	OK	18.2027	10.4759	0.797072	-0.850242	0.1201	0.568391	no
NOVA1	chr14:26445882-26597754	T24Stat	T0	OK	8.44117	4.85914	0.796743	-0.598196	0.36125	0.690836	no
LRIF1	chr1:110947189-110963944	T24Stat	T0	OK	10.08	5.80326	0.796555	-0.788182	0.1752	0.639664	no
NSUN5P1	chr7:75410321-75486288	T24Stat	T0	OK	7.17016	4.129	0.796212	-0.427831	0.5558	0.77134	no
GHITM	chr10:84139428-84153555	T24Stat	T0	OK	145.35	83.7321	0.795674	-1.72466	0.00705	0.151165	no
MTSS1	chr8:124550769-124728507	T24Stat	T0	OK	10.8541	6.25463	0.795241	-1.22781	0.04705	0.395092	no
MED13	chr17:61942604-62065282	T24Stat	T0	OK	14.2627	8.21981	0.795072	-1.53221	0.00975	0.17788	no
NSUN5	chr7:73302515-73308867	T24Stat	T0	OK	11.1482	6.42518	0.794995	-0.727363	0.2111	0.64467	no
RPL32P3	chr3:129382833-129399439	T24Stat	T0	OK	2.74394	1.58211	0.7944	-0.420632	0.4342	0.715891	no
ANKRD18B	chr9:33524412-33573003	T24Stat	T0	OK	2.36986	1.36649	0.79433	-0.492758	0.40935	0.707974	no
AGPAT4	chr6:161130024-161274075	T24Stat	T0	OK	5.96846	3.44188	0.794161	-0.962283	0.0959	0.524455	no
MRPS9	chr2:104936240-105102944	T24Stat	T0	OK	37.0325	21.3597	0.793902	-1.18648	0.05345	0.405623	no
MIR6511B1,NPIPA1,NPIPA3,NPIPA8,PKD1P6	chr16_KI270853v1_alt:284550-791405	T24Stat	T0	OK	0.766494	0.442206	0.793555	-0.153212	0.5362	0.758301	no
EIF3A	chr10:119035028-119080822	T24Stat	T0	OK	91.9903	53.0779	0.793372	-1.60783	0.00755	0.156439	no
PTGR1	chr9:111525158-111599855	T24Stat	T0	OK	155.651	89.8575	0.792607	-1.07556	0.08805	0.505679	no
SLC22A15	chr1:115919375-116070054	T24Stat	T0	OK	3.23725	1.86911	0.792416	-0.612438	0.354	0.688922	no
CDC34	chr19:531732-542087	T24Stat	T0	OK	109.184	63.0475	0.792251	-1.36949	0.0166	0.237384	no
COL6A2	chr21:46098118-46132849	T24Stat	T0	OK	20.2277	11.6902	0.791027	-1.05866	0.07345	0.468867	no
MAT2A	chr2:85538977-85561534	T24Stat	T0	OK	124.185	71.7708	0.791018	-1.49726	0.0151	0.225126	no
RPS6KB2	chr11:67428463-67435408	T24Stat	T0	OK	31.9755	18.4816	0.790876	-1.07018	0.05345	0.405623	no
EIF2S2	chr20:34088308-34112279	T24Stat	T0	OK	40.0266	23.1561	0.789567	-1.45505	0.01615	0.233756	no
MIR4763,MIRLET7A3,MIRLET7B,MIRLET7BHG	chr22:46085996-46113928	T24Stat	T0	OK	4.20402	2.43369	0.788622	-0.572266	0.2359	0.64467	no
CHD1	chr5:98855203-98926534	T24Stat	T0	OK	12.9061	7.47188	0.788513	-1.49121	0.0153	0.22621	no
PPIB	chr15:64151716-64163155	T24Stat	T0	OK	1066.72	617.62	0.788396	-1.4307	0.01355	0.215701	no
ATG3	chr3:112532506-112561963	T24Stat	T0	OK	73.6432	42.6477	0.788083	-1.34814	0.0171	0.24125	no
MTG2	chr20:62183024-62202754	T24Stat	T0	OK	9.74206	5.64338	0.787667	-0.760664	0.1637	0.628357	no
PPID	chr4:158709126-158723400	T24Stat	T0	OK	50.4027	29.2006	0.787503	-1.49388	0.0192	0.259993	no
FRMD6	chr14:51454511-51730726	T24Stat	T0	OK	83.4917	48.4012	0.786589	-1.5279	0.01525	0.226042	no
RRP1	chr21:43789536-43804102	T24Stat	T0	OK	34.1766	19.8137	0.786516	-1.07742	0.0597	0.423995	no
PPP1R12A	chr12:79773562-79935455	T24Stat	T0	OK	42.1377	24.4324	0.786316	-1.68382	0.0071	0.151872	no
RAB21	chr12:71754877-71787370	T24Stat	T0	OK	47.8076	27.7201	0.786308	-1.5331	0.01095	0.190066	no
TAF2	chr8:119730773-119832834	T24Stat	T0	OK	9.2327	5.35562	0.785699	-1.24813	0.03515	0.351914	no
SPG20	chr13:36301637-36370180	T24Stat	T0	OK	25.534	14.8167	0.785189	-1.67163	0.0134	0.21446	no
MAGT1	chrX:77826364-77895568	T24Stat	T0	OK	45.3209	26.3143	0.784328	-1.65586	0.0079	0.160343	no
GAS5	chr1:173863247-173867987	T24Stat	T0	OK	154.175	89.5834	0.783268	-1.26068	0.03065	0.330979	no
HNF4G	chr8:75539967-75566826	T24Stat	T0	OK	1.49491	0.868626	0.783253	-0.464095	0.4761	0.725999	no
PPP2R2A	chr8:26291490-26372679	T24Stat	T0	OK	28.4792	16.5483	0.783231	-1.61745	0.0134	0.21446	no
ADK	chr10:74151184-74709303	T24Stat	T0	OK	40.6716	23.6404	0.78277	-1.50157	0.02195	0.276285	no
PFKP	chr10:3067519-3136805	T24Stat	T0	OK	436.749	253.889	0.782607	-1.32757	0.01795	0.248531	no
AFF4	chr5:132875378-132963662	T24Stat	T0	OK	26.8851	15.629	0.782581	-1.59431	0.0084	0.165052	no
DNLZ	chr9:136361899-136363811	T24Stat	T0	OK	63.0233	36.647	0.782189	-0.68514	0.2308	0.64467	no
PDDC1	chr11:767222-777487	T24Stat	T0	OK	21.967	12.7747	0.782042	-1.31235	0.01985	0.263992	no
LOC100129148	chr7:139340358-139427526	T24Stat	T0	OK	0.63859	0.371614	0.781083	-0.0429775	0.7209	0.866137	no
LRRFIP2	chr3:37052625-37176360	T24Stat	T0	OK	30.5099	17.7592	0.780706	-1.46987	0.01785	0.248301	no
CXorf40B	chrX:149932196-149938498	T24Stat	T0	OK	15.3473	8.93735	0.780062	-0.664008	0.2305	0.64467	no
CARD10	chr22:37490361-37519203	T24Stat	T0	OK	56.5151	32.9198	0.779681	-1.46636	0.0112	0.193465	no
TRNT1	chr3:3126915-3149022	T24Stat	T0	OK	10.967	6.39045	0.779185	-0.891219	0.1876	0.64467	no
SURF2	chr9:133356544-133361165	T24Stat	T0	OK	31.0619	18.1087	0.778467	-0.655145	0.24045	0.64467	no
KPNA1	chr3:122416205-122514939	T24Stat	T0	OK	19.1647	11.1762	0.778028	-1.58571	0.0118	0.199962	no
SLC52A2	chr8:144358556-144361286	T24Stat	T0	OK	111.091	64.7939	0.777808	-1.38385	0.0167	0.237862	no
CARKD	chr13:110615459-110639995	T24Stat	T0	OK	32.0393	18.6904	0.777542	-1.14073	0.0613	0.429196	no
PSMD14	chr2:161308274-161411717	T24Stat	T0	OK	107.178	62.5282	0.777427	-1.57744	0.0097	0.177512	no
OSBP	chr11:59574397-59616144	T24Stat	T0	OK	24.5408	14.318	0.777348	-1.45553	0.01255	0.207168	no
OGT	chrX:71533061-71575897	T24Stat	T0	OK	25.4429	14.8456	0.777226	-1.54821	0.0124	0.206601	no
KDSR	chr18:63327737-63367273	T24Stat	T0	OK	35.4234	20.6704	0.777135	-1.65144	0.00985	0.178248	no
LSG1	chr3:194640787-194672477	T24Stat	T0	OK	15.0478	8.78479	0.776469	-1.16201	0.0527	0.405623	no
P2RX4	chr12:121209860-121234106	T24Stat	T0	OK	12.4731	7.2823	0.776349	-0.75533	0.1753	0.639664	no
IL6ST	chr5:55935096-55994993	T24Stat	T0	OK	34.4231	20.1011	0.7761	-1.65343	0.0133	0.213818	no
TKT	chr3:53224706-53256114	T24Stat	T0	OK	468.568	273.673	0.775805	-1.25229	0.02525	0.297292	no
ZFR	chr5:32354349-32444738	T24Stat	T0	OK	35.1175	20.5134	0.775622	-1.56654	0.0076	0.156748	no
FXR1	chr3:180912445-180982751	T24Stat	T0	OK	24.2143	14.1449	0.775578	-1.73287	0.00605	0.136784	no
SERPINE1	chr7:101127088-101139266	T24Stat	T0	OK	978.92	571.983	0.775219	-0.823794	0.13465	0.595513	no
PRRC2A	chr6_GL000254v2_alt:2962554-2979657	T24Stat	T0	OK	1.01849	0.595232	0.774904	-0.414033	0.4747	0.725164	no
PILRA	chr7:100373444-100400099	T24Stat	T0	OK	4.576	2.67477	0.774673	-0.458158	0.6323	0.818672	no
NAMPT	chr7:106248285-106285192	T24Stat	T0	OK	21.746	12.7226	0.773358	-1.63188	0.02035	0.266279	no
SMOX	chr20:4148778-4187747	T24Stat	T0	OK	120.495	70.5091	0.773096	-1.3662	0.0179	0.248416	no
UBR3	chr2:169827507-170084129	T24Stat	T0	OK	7.59781	4.44751	0.772586	-1.33146	0.03355	0.346695	no
KDM2A	chr11:67119268-67258079	T24Stat	T0	OK	30.3386	17.766	0.772041	-1.44324	0.01435	0.220573	no
PLAG1	chr8:56160908-56211300	T24Stat	T0	OK	3.12808	1.83178	0.772031	-0.878201	0.16325	0.627595	no
UFM1	chr13:38349770-38363007	T24Stat	T0	OK	47.6037	27.8868	0.771491	-1.6843	0.0122	0.204605	no
RAB40B	chr17:82657066-82698722	T24Stat	T0	OK	13.1407	7.69809	0.771474	-0.647914	0.25135	0.64467	no
EPC1	chr10:32267715-32378798	T24Stat	T0	OK	15.784	9.2467	0.771454	-0.949633	0.0507	0.39787	no
ZSCAN9	chr6:28225250-28233486	T24Stat	T0	OK	9.6675	5.66547	0.770947	-0.633662	0.30225	0.664429	no
RNF149	chr2:101275600-101308716	T24Stat	T0	OK	36.457	21.3696	0.770633	-1.5169	0.016	0.232527	no
NAGPA	chr16:5024843-5042971	T24Stat	T0	OK	15.3725	9.01445	0.770043	-0.653285	0.23475	0.64467	no
NUFIP2	chr17:29255835-29294148	T24Stat	T0	OK	21.2191	12.4508	0.76912	-1.67101	0.0092	0.173152	no
SAP30BP	chr17:75588057-75708062	T24Stat	T0	OK	39.7543	23.3269	0.769115	-1.11157	0.06225	0.432794	no
ABHD5	chr3:43690882-43722725	T24Stat	T0	OK	12.4567	7.30992	0.768996	-1.39072	0.02935	0.323346	no
ZXDB	chrX:57591835-57597477	T24Stat	T0	OK	5.10554	2.99644	0.768815	-0.861383	0.169	0.635476	no
C7orf61	chr7:100456614-100464271	T24Stat	T0	OK	3.70119	2.17238	0.768714	-0.367643	0.5914	0.793271	no
RRP9	chr3:51933425-51941941	T24Stat	T0	OK	29.6258	17.3905	0.76856	-0.943885	0.08435	0.496335	no
C19orf24	chr19:1275520-1279244	T24Stat	T0	OK	73.6788	43.2979	0.766955	-0.886243	0.11505	0.561875	no
SBNO2	chr19:1107633-1174283	T24Stat	T0	OK	0.602785	0.354303	0.76666	-0.390515	0.59005	0.792547	no
HLA-C	chr6_GL000252v2_alt:2526548-2529926	T24Stat	T0	OK	28.4018	16.7015	0.766005	-0.977036	0.0907	0.513679	no
NUDT9	chr4:87422575-87459454	T24Stat	T0	OK	43.1332	25.3657	0.76592	-1.51979	0.014	0.218961	no
PRSS2	chr7:142770942-142774564	T24Stat	T0	OK	2.30851	1.35809	0.765382	-0.370917	0.57965	0.786891	no
MFAP3L	chr4:169986596-170026430	T24Stat	T0	OK	2.56268	1.50768	0.765326	-0.718162	0.26695	0.648795	no
RABGGTB	chr1:75786193-75795090	T24Stat	T0	OK	45.1373	26.5595	0.765091	-1.29852	0.04695	0.394623	no
CRK	chr17:1421352-1456267	T24Stat	T0	OK	3.73856	2.20069	0.764528	-0.489683	0.4299	0.715003	no
AAMP	chr2:218264128-218270209	T24Stat	T0	OK	74.829	44.0517	0.764401	-1.32967	0.02225	0.277796	no
YARS2	chr12:32746543-32755953	T24Stat	T0	OK	22.2015	13.0784	0.763468	-1.02263	0.0926	0.515681	no
TFPI	chr2:187464230-187554492	T24Stat	T0	OK	59.376	34.9832	0.76322	-1.6305	0.00815	0.162645	no
ATP2A2	chr12:110281226-110351092	T24Stat	T0	OK	57.6284	33.9699	0.762523	-1.36008	0.02635	0.303441	no
OFD1	chrX:13734712-13769361	T24Stat	T0	OK	7.43876	4.38555	0.762305	-0.936826	0.11775	0.56417	no
KRT10	chr17:40818116-40836274	T24Stat	T0	OK	23.0694	13.6027	0.762094	-0.894877	0.1158	0.562957	no
SRPR	chr11:126211723-126268982	T24Stat	T0	OK	63.0107	37.1552	0.762032	-1.32971	0.024	0.288468	no
GYG1	chr3:148991407-149027669	T24Stat	T0	OK	36.733	21.6673	0.761555	-1.25525	0.03825	0.366797	no
FAM207A	chr21:44940039-44976973	T24Stat	T0	OK	28.9714	17.0916	0.761339	-0.627638	0.23595	0.64467	no
POLG2	chr17:64477784-64497066	T24Stat	T0	OK	6.54993	3.86638	0.760495	-0.473467	0.40645	0.706549	no
COA6	chr1:234372806-234384049	T24Stat	T0	OK	50.2825	29.6822	0.760461	-0.775338	0.2079	0.64467	no
ATL2	chr2:38293956-38377290	T24Stat	T0	OK	22.0671	13.0278	0.760303	-1.35413	0.03785	0.365032	no
LOC102723703	chr10:80529596-80535942	T24Stat	T0	OK	1.99797	1.18022	0.759483	-0.374763	0.59325	0.794618	no
DDX21	chr10:68956122-68985069	T24Stat	T0	OK	77.9841	46.092	0.758663	-1.58523	0.00995	0.17879	no
NPIPB11	chr16:29381317-29403802	T24Stat	T0	OK	2.19281	1.29683	0.757796	-0.480951	0.38265	0.697772	no
IRF7	chr11_KI270832v1_alt:142447-145898	T24Stat	T0	OK	0.854801	0.505582	0.757644	-0.359808	0.59215	0.793666	no
AP2A2	chr11:925808-1012245	T24Stat	T0	OK	1.08664	0.642831	0.757363	-0.408972	0.6768	0.844157	no
NKAP	chrX:119925049-119943772	T24Stat	T0	OK	28.5898	16.9138	0.757302	-0.977347	0.09335	0.517758	no
ARG2	chr14:67619861-67674885	T24Stat	T0	OK	5.59381	3.30934	0.757289	-0.454304	0.4371	0.716323	no
PDIA6	chr2:10721648-10837977	T24Stat	T0	OK	479.152	283.475	0.757262	-1.2961	0.0302	0.328447	no
C11orf80,RCE1	chr11:66744735-66846532	T24Stat	T0	OK	43.9202	25.9856	0.75717	-0.928731	0.12375	0.5768	no
ZNF692	chr1:248850003-248859116	T24Stat	T0	OK	15.4269	9.12766	0.757135	-0.723736	0.18205	0.644558	no
GRB10	chr7:50590062-50793462	T24Stat	T0	OK	20.397	12.07	0.75693	-1.36198	0.02095	0.270563	no
CTAGE8	chr7:144182969-144186081	T24Stat	T0	OK	0.765542	0.453079	0.75672	-0.465777	0.52785	0.752068	no
DHX38	chr16:72084856-72112912	T24Stat	T0	OK	24.989	14.79	0.756667	-1.08332	0.07225	0.465197	no
NOP58	chr2:202265791-202303661	T24Stat	T0	OK	55.9914	33.1495	0.75622	-1.50164	0.0145	0.221923	no
PIK3C3	chr18:41955197-42081482	T24Stat	T0	OK	15.5641	9.21576	0.756047	-1.15916	0.0682	0.452814	no
SEPT7P2	chr7:45723786-45769018	T24Stat	T0	OK	1.17719	0.69713	0.755845	-0.429921	0.4365	0.716323	no
CUL4A	chr13:113177538-113265078	T24Stat	T0	OK	38.8231	22.9949	0.755601	-1.36464	0.03705	0.36102	no
EIF3D	chr22:36510849-36529230	T24Stat	T0	OK	134.787	79.8536	0.75525	-1.45009	0.0104	0.184098	no
SP140L	chr2:230327178-230403730	T24Stat	T0	OK	9.05759	5.36706	0.754995	-0.817366	0.1881	0.64467	no
XBP1	chr22:28794559-28800572	T24Stat	T0	OK	117.552	69.656	0.754978	-1.51182	0.00905	0.171777	no
HSD17B12	chr11:43680592-43856619	T24Stat	T0	OK	28.5111	16.8956	0.754878	-1.32826	0.03785	0.365032	no
TAPT1	chr4:16160504-16226538	T24Stat	T0	OK	9.09778	5.39235	0.7546	-1.16076	0.07315	0.467773	no
CDK8	chr13:26254618-26404432	T24Stat	T0	OK	8.4551	5.01177	0.754501	-0.678712	0.2468	0.64467	no
GPNMB	chr7:23246696-23275110	T24Stat	T0	OK	19.1526	11.3529	0.754485	-1.17936	0.046	0.390842	no
CAB39L	chr13:49308649-49444126	T24Stat	T0	OK	7.05801	4.1844	0.754243	-0.787022	0.1642	0.629216	no
CUL3	chr2:224470149-224585397	T24Stat	T0	OK	20.3598	12.0746	0.753743	-1.65444	0.0147	0.222694	no
ZBTB2	chr6:151364114-151391700	T24Stat	T0	OK	14.7073	8.72429	0.753423	-1.09779	0.0485	0.395834	no
GRTP1	chr13:113324163-113364148	T24Stat	T0	OK	2.55332	1.51609	0.75202	-0.350875	0.68265	0.846605	no
AQP3	chr9:33441153-33447633	T24Stat	T0	OK	5.96233	3.54029	0.75201	-0.483998	0.40615	0.706549	no
FBXO8	chr4:174236658-174333380	T24Stat	T0	OK	12.8946	7.65653	0.752007	-0.688885	0.2289	0.64467	no
PRKAB2	chr1:147155105-147172589	T24Stat	T0	OK	12.5821	7.47703	0.750837	-1.32252	0.0356	0.353644	no
ZNF830	chr17:34961529-34963186	T24Stat	T0	OK	19.2611	11.4472	0.750688	-0.88285	0.13605	0.596902	no
CCNL2	chr1:1385710-1399338	T24Stat	T0	OK	65.5247	38.9436	0.750652	-1.20625	0.04365	0.390653	no
PITPNB	chr22:27851668-27919306	T24Stat	T0	OK	47.338	28.1361	0.750578	-1.53916	0.01575	0.229829	no
TXLNG	chrX:16786431-16844519	T24Stat	T0	OK	6.13829	3.64894	0.750357	-0.942429	0.1367	0.597625	no
RBM25	chr14:73058512-73121368	T24Stat	T0	OK	71.148	42.2996	0.750178	-1.46239	0.0129	0.209842	no
TNIP1	chr5:151029942-151087660	T24Stat	T0	OK	158.176	94.0796	0.749574	-1.33246	0.0215	0.27337	no
C10orf2	chr10:100987535-100994401	T24Stat	T0	OK	10.3149	6.13516	0.749559	-0.671177	0.26095	0.646657	no
AP3D1	chr19:2100987-2151557	T24Stat	T0	OK	93.7907	55.7857	0.749548	-1.45949	0.012	0.202391	no
FRAT2	chr10:97332496-97334701	T24Stat	T0	OK	14.9481	8.89291	0.749236	-0.711126	0.17295	0.638605	no
NOC2L	chr1:925740-959299	T24Stat	T0	OK	41.3312	24.589	0.749222	-1.20988	0.03765	0.364678	no
POLK	chr5:75371102-75599821	T24Stat	T0	OK	8.21206	4.88588	0.749125	-0.796965	0.2912	0.659121	no
FAHD2CP	chr2:96010550-96034979	T24Stat	T0	OK	0.633874	0.377216	0.748807	-0.340275	0.6031	0.80083	no
CNBP	chr3:129167814-129183967	T24Stat	T0	OK	124.93	74.354	0.748642	-1.55957	0.00935	0.174504	no
PHC3	chr3:170087579-170181749	T24Stat	T0	OK	7.21924	4.29945	0.747697	-1.46844	0.02235	0.277796	no
MTDH	chr8:97644178-97730260	T24Stat	T0	OK	40.7257	24.2595	0.747387	-1.60632	0.0082	0.162915	no
TYW5	chr2:199928910-199964124	T24Stat	T0	OK	5.00129	2.97937	0.747294	-0.72836	0.2264	0.64467	no
SKIV2L2	chr5:55307747-55535078	T24Stat	T0	OK	26.8168	15.9791	0.746951	-1.19267	0.09115	0.513679	no
KDM5A	chr12:280056-442640	T24Stat	T0	OK	11.729	6.98893	0.746942	-1.39357	0.01675	0.238005	no
PSMA5	chr1:109399030-109426486	T24Stat	T0	OK	32.304	19.2492	0.746912	-1.57533	0.01305	0.211129	no
GPX4	chr19:1103925-1106789	T24Stat	T0	OK	666.179	396.967	0.746891	-1.46045	0.0128	0.209168	no
ME1	chr6:83210390-83431219	T24Stat	T0	OK	44.9427	26.7856	0.746629	-1.58568	0.01345	0.214875	no
MKNK1	chr1:46538695-46604294	T24Stat	T0	OK	13.7392	8.18923	0.746494	-0.847242	0.15375	0.616969	no
COG3	chr13:45464894-45536698	T24Stat	T0	OK	11.9514	7.12691	0.745836	-1.1784	0.0398	0.375674	no
AP1AR	chr4:112231738-112270056	T24Stat	T0	OK	11.0788	6.60684	0.745773	-0.970366	0.1539	0.617155	no
BOD1L1	chr4:13568741-13627704	T24Stat	T0	OK	13.0548	7.78733	0.745385	-1.51837	0.01095	0.190066	no
CTNNAL1	chr9:108942568-109013594	T24Stat	T0	OK	53.6635	32.0141	0.745236	-1.50192	0.0151	0.225126	no
CYTH3	chr7:6161780-6272611	T24Stat	T0	OK	17.1007	10.2044	0.744857	-1.21616	0.0346	0.349542	no
HLA-C	chr6_GL000251v2_alt:2749674-2753062	T24Stat	T0	OK	11.3951	6.80134	0.744524	-0.603188	0.2993	0.66325	no
PCGF1	chr2:74497516-74507694	T24Stat	T0	OK	24.4777	14.6145	0.74407	-0.618743	0.2779	0.653612	no
GABPB1-AS1	chr15:50277191-50358306	T24Stat	T0	OK	2.73422	1.6328	0.743782	-0.40376	0.44435	0.718629	no
JMY	chr5:79236101-79327215	T24Stat	T0	OK	6.74079	4.0258	0.743643	-1.14608	0.04595	0.390842	no
PTOV1	chr19:49838645-49860744	T24Stat	T0	OK	179.059	106.983	0.743048	-1.31646	0.0191	0.259229	no
ATG4D	chr19:10543893-10566026	T24Stat	T0	OK	28.9838	17.3272	0.742205	-0.769666	0.2511	0.64467	no
PIEZO1	chr16:88706482-88785220	T24Stat	T0	OK	53.1283	31.7618	0.742189	-1.27891	0.0267	0.306878	no
VAC14	chr16:70687438-70801158	T24Stat	T0	OK	24.7282	14.785	0.742028	-0.90779	0.11655	0.563816	no
BRAP	chr12:111642145-111685996	T24Stat	T0	OK	12.4895	7.46766	0.741991	-1.14028	0.0491	0.396463	no
ADAMTS7	chr15:78759202-78811431	T24Stat	T0	OK	23.6733	14.156	0.741845	-1.26141	0.02155	0.27337	no
TGFBR3	chr1:91680342-91906002	T24Stat	T0	OK	2.26572	1.35498	0.741697	-0.658499	0.24295	0.64467	no
PRSS16	chr6:27247722-27256620	T24Stat	T0	OK	0.870667	0.520779	0.741452	-0.384248	0.4337	0.715727	no
ATF1	chr12:50764005-50821160	T24Stat	T0	OK	16.2331	9.7108	0.741272	-1.1084	0.11275	0.557171	no
SMNDC1	chr10:110293039-110304949	T24Stat	T0	OK	38.0163	22.7421	0.74125	-1.37696	0.0307	0.331119	no
CD9	chr12:6200315-6238271	T24Stat	T0	OK	326.281	195.208	0.741107	-1.5229	0.01285	0.209602	no
SLCO3A1	chr15:91853707-92172435	T24Stat	T0	OK	13.1868	7.89195	0.74064	-1.09149	0.0562	0.414617	no
RNF126	chr19:647525-663233	T24Stat	T0	OK	68.6985	41.1197	0.740449	-1.16872	0.0337	0.346925	no
MFSD1	chr3:158801925-158829719	T24Stat	T0	OK	40.5146	24.2556	0.740124	-1.36911	0.03385	0.347468	no
LOC101929231	chr2:149569632-149848234	T24Stat	T0	OK	1.15886	0.694023	0.73965	-0.100263	0.68905	0.849939	no
CCR10	chr17:42679401-42681827	T24Stat	T0	OK	4.973	2.97849	0.739535	-0.375351	0.43325	0.715513	no
SNX3	chr6:108211216-108261260	T24Stat	T0	OK	222.824	133.488	0.739197	-1.56057	0.0118	0.199962	no
ABCA10,ABCA5	chr17:69148006-69327182	T24Stat	T0	OK	2.43744	1.46022	0.739184	-0.593924	0.18625	0.64467	no
HABP4	chr9:96450154-96491336	T24Stat	T0	OK	25.35	15.1872	0.739129	-1.20106	0.036	0.355648	no
SON	chr21:33543037-33577514	T24Stat	T0	OK	88.6	53.0935	0.738773	-1.13078	0.04745	0.395834	no
TBRG4	chr7:45100099-45111747	T24Stat	T0	OK	38.4087	23.0257	0.738189	-1.16021	0.0401	0.375972	no
PRMT3	chr11:20387529-20509333	T24Stat	T0	OK	11.0095	6.60034	0.738142	-0.909874	0.17795	0.641644	no
WASH2P	chr2:113583652-113603717	T24Stat	T0	OK	0.825462	0.494909	0.738039	-0.27899	0.7324	0.871454	no
RHBDD2	chr7:75878998-75888926	T24Stat	T0	OK	110.871	66.4766	0.737968	-1.43699	0.0138	0.217548	no
CLTB	chr5:176392454-176416569	T24Stat	T0	OK	148.761	89.1965	0.737933	-1.33331	0.0211	0.271714	no
VPS37B	chr12:122865327-122896165	T24Stat	T0	OK	45.7882	27.4555	0.737878	-1.3137	0.0245	0.29251	no
EMC8	chr16:85778624-85799542	T24Stat	T0	OK	32.9826	19.7812	0.737579	-1.10149	0.065	0.44261	no
CHMP4B	chr20:33811303-33854367	T24Stat	T0	OK	150.951	90.5415	0.737425	-1.44996	0.01655	0.237239	no
SEC24B	chr4:109429962-109540459	T24Stat	T0	OK	19.3674	11.6213	0.736862	-1.33634	0.03045	0.329817	no
SIRT7	chr17:81911938-81918182	T24Stat	T0	OK	26.1606	15.698	0.736808	-0.841323	0.1339	0.594701	no
ASXL2	chr2:25739383-25878443	T24Stat	T0	OK	4.66601	2.79997	0.736778	-0.952284	0.08435	0.496335	no
MID2	chrX:107825853-107935980	T24Stat	T0	OK	3.54751	2.12888	0.736713	-0.880661	0.18755	0.64467	no
DUSP10	chr1:221701419-221742176	T24Stat	T0	OK	38.8884	23.3471	0.736097	-1.20036	0.03615	0.355648	no
CLDND1	chr3:98515472-98523066	T24Stat	T0	OK	46.709	28.046	0.735904	-1.43077	0.0307	0.331119	no
CD44	chr11:35138869-35232402	T24Stat	T0	OK	246.148	147.801	0.735871	-1.21336	0.0405	0.377937	no
PES1	chr22:30576624-30607013	T24Stat	T0	OK	70.6505	42.4271	0.735715	-1.34392	0.0176	0.245781	no
PPP1R35	chr7:100435288-100436471	T24Stat	T0	OK	50.7844	30.5099	0.735109	-0.614359	0.25675	0.645288	no
TRIM33	chr1:114392776-114511160	T24Stat	T0	OK	12.06	7.24633	0.734907	-1.49588	0.02235	0.277796	no
UST	chr6:148747134-149076990	T24Stat	T0	OK	5.87627	3.53092	0.734857	-0.811405	0.17105	0.637653	no
LINC00116	chr2:110211528-110222940	T24Stat	T0	OK	18.3183	11.0072	0.734833	-0.733607	0.20375	0.64467	no
DDX20	chr1:111722063-111767577	T24Stat	T0	OK	13.5417	8.14125	0.734091	-0.851816	0.1539	0.617155	no
ABHD3	chr18:21650896-21704805	T24Stat	T0	OK	30.0425	18.0618	0.73406	-1.17194	0.0664	0.447198	no
CDKN2AIP	chr4:183444635-183447896	T24Stat	T0	OK	27.9449	16.8017	0.733978	-1.20915	0.04615	0.390842	no
KDM5D	chrY:19705414-19744939	T24Stat	T0	OK	9.5089	5.72011	0.733234	-1.06985	0.0608	0.427876	no
CRMP1	chr4:5820763-5893083	T24Stat	T0	OK	1.79585	1.08051	0.73295	-0.395931	0.61805	0.810743	no
YAF2	chr12:42157104-42238352	T24Stat	T0	OK	14.9255	8.98123	0.732797	-1.2483	0.04975	0.39787	no
ST6GALNAC4	chr9:127907885-127917026	T24Stat	T0	OK	18.8607	11.3599	0.731437	-0.663972	0.22805	0.64467	no
C6orf106	chr6:34587279-34696850	T24Stat	T0	OK	40.0994	24.1547	0.731279	-1.42699	0.01745	0.244451	no
INTS6-AS1	chr13:51453344-51454715	T24Stat	T0	OK	1.30759	0.787831	0.730948	-0.361098	0.5888	0.791969	no
RBM14,RBM14-RBM4,RBM4	chr11:66616581-66677921	T24Stat	T0	OK	142.276	85.7507	0.730472	-1.2575	0.03425	0.348371	no
PPP1R1A	chr12:54579239-54588659	T24Stat	T0	OK	26.3265	15.8743	0.729821	-0.970803	0.09445	0.520831	no
DDIT4	chr10:72273918-72276039	T24Stat	T0	OK	80.0775	48.2883	0.729723	-1.26904	0.0276	0.312398	no
LCMT1-AS1	chr16:25100563-25111555	T24Stat	T0	OK	0.683023	0.411878	0.729716	-0.331594	0.57065	0.781265	no
BUD31	chr7:99408977-99466201	T24Stat	T0	OK	110.708	66.7655	0.729588	-0.887575	0.1302	0.587919	no
RHEB	chr7:151466011-151519924	T24Stat	T0	OK	44.8263	27.0338	0.72958	-1.26168	0.04015	0.376046	no
PIH1D2	chr11:112024813-112074171	T24Stat	T0	OK	1.70188	1.02664	0.729199	-0.201383	0.7426	0.876178	no
CHAC1	chr15:40953437-40956519	T24Stat	T0	OK	10.2476	6.18198	0.729141	-0.524362	0.3747	0.694389	no
PAK1IP1	chr6:10694954-10709737	T24Stat	T0	OK	28.4716	17.1768	0.729066	-1.06624	0.0819	0.491372	no
ZNF432	chr19:52033423-52048820	T24Stat	T0	OK	3.76788	2.27356	0.728804	-0.530584	0.32685	0.674923	no
TCEAL1	chrX:103628719-103630948	T24Stat	T0	OK	26.2068	15.8162	0.728542	-0.786249	0.22995	0.64467	no
MTCH1	chr6:36968134-36986551	T24Stat	T0	OK	183.875	110.993	0.728255	-1.38891	0.01525	0.226042	no
PLAGL2	chr20:32192503-32207743	T24Stat	T0	OK	5.21015	3.146	0.727809	-0.839987	0.1436	0.605915	no
KRR1	chr12:75480732-75511638	T24Stat	T0	OK	21.8485	13.193	0.727763	-0.673353	0.2723	0.650673	no
BRPF3	chr6:36196772-36232790	T24Stat	T0	OK	11.6694	7.04702	0.727641	-1.14981	0.0404	0.377595	no
TYW3	chr1:74705487-74766676	T24Stat	T0	OK	11.2486	6.79303	0.727614	-0.642238	0.3246	0.674096	no
RCAN1	chr21:34516442-34615142	T24Stat	T0	OK	23.6733	14.3011	0.727129	-1.10155	0.0811	0.488843	no
SERPINB2	chr18:63887704-63903890	T24Stat	T0	OK	0.888791	0.536997	0.72693	-0.248585	0.6044	0.801484	no
SLC33A1	chr3:155826510-155854459	T24Stat	T0	OK	22.8559	13.8136	0.726479	-1.3149	0.0513	0.400118	no
RGAG4	chrX:71911087-72143574	T24Stat	T0	OK	1.73908	1.05128	0.726177	-0.393772	0.48825	0.72976	no
EPC2	chr2:148644990-148787567	T24Stat	T0	OK	9.71331	5.87335	0.725779	-1.07665	0.08175	0.490802	no
PNPLA2	chr11:818900-825571	T24Stat	T0	OK	118.153	71.4658	0.725333	-1.38687	0.015	0.225126	no
CNST	chr1:246566336-246668582	T24Stat	T0	OK	7.60925	4.60253	0.725327	-1.00541	0.08375	0.495777	no
CFAP69	chr7:90245173-90311063	T24Stat	T0	OK	1.12456	0.680203	0.725316	-0.400219	0.4856	0.728359	no
ANKRD11	chr16:89267620-89490561	T24Stat	T0	OK	46.9858	28.4252	0.725056	-1.2579	0.0138	0.217548	no
PMPCA	chr9:136401921-136423761	T24Stat	T0	OK	45.1899	27.3416	0.7249	-1.05179	0.07025	0.4581	no
RELL2	chr5:141636949-141651419	T24Stat	T0	OK	9.1911	5.56476	0.723919	-0.589965	0.3341	0.679124	no
GPATCH4	chr1:156594307-156601487	T24Stat	T0	OK	36.5117	22.1115	0.723561	-1.29544	0.02725	0.30981	no
USP10	chr16:84699948-84779921	T24Stat	T0	OK	38.6277	23.3959	0.723382	-1.32487	0.0266	0.305926	no
LINC00909	chr18:74591773-74597835	T24Stat	T0	OK	4.65723	2.82093	0.723302	-0.608678	0.32605	0.674338	no
AMY2B,RNPC3	chr1:103525955-103579534	T24Stat	T0	OK	5.69893	3.45192	0.723292	-0.52805	0.4148	0.709696	no
GUSBP11	chr22:23638487-23717423	T24Stat	T0	OK	3.19051	1.93258	0.723256	-0.443814	0.4472	0.718667	no
PITRM1-AS1	chr10:3137726-3172841	T24Stat	T0	OK	1.08371	0.656634	0.722823	-0.2343	0.7317	0.871262	no
PNPLA8	chr7:108470421-108528161	T24Stat	T0	OK	12.3739	7.49974	0.722383	-1.19252	0.0536	0.405623	no
ZC3H15	chr2:186486157-186509360	T24Stat	T0	OK	78.593	47.6391	0.722254	-1.51204	0.0153	0.22621	no
IFI16	chr1:159009891-159055155	T24Stat	T0	OK	40.4209	24.5048	0.722034	-1.41958	0.0181	0.249448	no
LINC00152	chr2:87455454-87521511	T24Stat	T0	OK	235.099	142.539	0.721913	-1.11525	0.05365	0.405623	no
PRKCZ	chr1:2050469-2212720	T24Stat	T0	OK	22.3033	13.5237	0.721766	-0.531048	0.37475	0.694409	no
WDR45B	chr17:82614561-82648535	T24Stat	T0	OK	66.1552	40.1374	0.720907	-1.39436	0.0157	0.229287	no
MAP3K8	chr10:30434020-30461833	T24Stat	T0	OK	3.77068	2.28852	0.720408	-0.565149	0.4388	0.716654	no
STK32C	chr10:132207491-132307973	T24Stat	T0	OK	10.0587	6.10927	0.719368	-0.584266	0.255	0.644756	no
TROVE2	chr1:193012365-193091776	T24Stat	T0	OK	14.8181	9.00139	0.719144	-0.917495	0.1511	0.614517	no
RASEF	chr9:82979584-83063128	T24Stat	T0	OK	6.87798	4.17884	0.718883	-0.983646	0.1219	0.572661	no
GRPEL1	chr4:7060052-7068073	T24Stat	T0	OK	38.6101	23.4631	0.718589	-1.06425	0.0726	0.466399	no
UBXN6	chr19:4445005-4457794	T24Stat	T0	OK	137.778	83.7334	0.718468	-1.32941	0.01665	0.237718	no
SNX30	chr9:112750853-112874987	T24Stat	T0	OK	9.0548	5.50311	0.718434	-1.21734	0.0334	0.346031	no
ASH1L	chr1:155335260-155563944	T24Stat	T0	OK	7.9621	4.83973	0.718223	-1.15266	0.0309	0.331873	no
CHRNA10	chr11:3665586-3671384	T24Stat	T0	OK	0.970974	0.590344	0.717879	-0.371414	0.5748	0.784122	no
BNIP1	chr5:173144441-173164387	T24Stat	T0	OK	15.656	9.51876	0.717867	-0.626546	0.2689	0.649699	no
AOC2	chr17:42844591-42850711	T24Stat	T0	OK	4.12332	2.50708	0.717798	-0.513803	0.41635	0.709921	no
IP6K1	chr3:49724294-49786540	T24Stat	T0	OK	33.6149	20.4416	0.717595	-1.3479	0.02095	0.270562	no
FAM193A	chr4:2625431-2732575	T24Stat	T0	OK	13.2809	8.07859	0.717176	-1.17524	0.04385	0.390842	no
BRF2	chr8:37796882-37849913	T24Stat	T0	OK	13.7192	8.34778	0.716733	-0.699472	0.22265	0.64467	no
MARS	chr12:57487952-57520517	T24Stat	T0	OK	78.3958	47.7331	0.715786	-1.08371	0.0618	0.431513	no
SASH1	chr6:148342592-148552048	T24Stat	T0	OK	7.48725	4.55929	0.715626	-1.1035	0.06365	0.437756	no
TBCD	chr17_KI270860v1_alt:158238-177991	T24Stat	T0	OK	3.59391	2.18855	0.715576	-0.372801	0.52165	0.748487	no
LSM1	chr8:38163320-38213301	T24Stat	T0	OK	78.9271	48.0775	0.71516	-0.730757	0.17375	0.6391	no
UTP3	chr4:70688478-70690551	T24Stat	T0	OK	45.4278	27.672	0.715149	-1.30289	0.02815	0.31602	no
BCL3	chr19:44748720-44760044	T24Stat	T0	OK	64.0573	39.0224	0.715061	-1.18334	0.04475	0.390842	no
GNPTG	chr16:1351898-1414720	T24Stat	T0	OK	91.0447	55.4638	0.715029	-1.09145	0.0585	0.42248	no
ARGLU1	chr13:106543313-106568166	T24Stat	T0	OK	73.031	44.4904	0.715017	-1.40202	0.02015	0.265021	no
PPP2R5A	chr1:212285536-212361863	T24Stat	T0	OK	18.9075	11.5195	0.714874	-1.21188	0.06125	0.429183	no
WDR90	chr16:649362-667829	T24Stat	T0	OK	5.90204	3.597	0.71442	-0.648818	0.2134	0.64467	no
SYVN1	chr11:65120626-65134532	T24Stat	T0	OK	33.8804	20.6517	0.714188	-0.516472	0.3883	0.700365	no
NFAT5	chr16:69565965-69704666	T24Stat	T0	OK	9.44016	5.75893	0.713009	-1.28481	0.02535	0.297488	no
ZNF316	chr7:6637321-6658279	T24Stat	T0	OK	16.5331	10.0861	0.712992	-1.21149	0.0341	0.348147	no
LSM14A	chr19:34172446-34229515	T24Stat	T0	OK	0.627727	0.382964	0.712927	-0.394504	0.46055	0.722598	no
HOMER3	chr19:18929200-18941232	T24Stat	T0	OK	98.0121	59.7986	0.712848	-1.20319	0.04015	0.376046	no
RUNX1	chr21:34787800-35049298	T24Stat	T0	OK	11.174	6.81792	0.712745	-1.17018	0.04075	0.378884	no
ALX3	chr1:110060374-110070700	T24Stat	T0	OK	1.59871	0.975624	0.712514	-0.38094	0.4606	0.722598	no
PLOD3	chr7:101205976-101224190	T24Stat	T0	OK	74.361	45.3811	0.712455	-1.09232	0.0568	0.41732	no
PGF	chr14:74941829-74955764	T24Stat	T0	OK	1.63294	0.996582	0.712411	-0.405354	0.61295	0.806785	no
DUSP12	chr1:161749767-161757164	T24Stat	T0	OK	30.5078	18.6198	0.71234	-0.85518	0.13195	0.592002	no
RAPGEF1	chr9:131576769-131739944	T24Stat	T0	OK	28.9269	17.6613	0.711818	-1.32124	0.0221	0.277587	no
ZSWIM6	chr5:61332272-61546172	T24Stat	T0	OK	12.4489	7.6028	0.711416	-1.16933	0.0412	0.380887	no
FUBP1	chr1:77946481-77979205	T24Stat	T0	OK	62.0645	37.9276	0.710521	-1.35495	0.0195	0.262464	no
REXO4	chr9:133361448-133459403	T24Stat	T0	OK	28.3079	17.3018	0.71028	-0.403659	0.5177	0.745877	no
HOXA10-AS	chr7:27162437-27180261	T24Stat	T0	OK	14.4022	8.8027	0.710268	-0.352768	0.55825	0.773058	no
CCDC86	chr11:60841955-60855971	T24Stat	T0	OK	39.0159	23.8529	0.709899	-1.03392	0.0785	0.481156	no
OSGIN2	chr8:89901867-89927867	T24Stat	T0	OK	21.0827	12.8922	0.709565	-1.36984	0.043	0.388676	no
MRPL44	chr2:223957403-223967714	T24Stat	T0	OK	34.1555	20.8866	0.709542	-1.11467	0.05675	0.417296	no
RGMB	chr5:98769294-98796494	T24Stat	T0	OK	10.6869	6.53542	0.70949	-1.00242	0.10075	0.533817	no
PRNP	chr20:4686150-4701588	T24Stat	T0	OK	101.696	62.1943	0.709415	-1.46838	0.01535	0.22621	no
DDX3Y	chrY:12904107-12920478	T24Stat	T0	OK	28.5908	17.4866	0.709301	-1.49487	0.0217	0.274687	no
FAM65A	chr16:67528813-67546788	T24Stat	T0	OK	39.0059	23.8691	0.708545	-1.22958	0.0246	0.292725	no
MSANTD2	chr11:124766497-124800404	T24Stat	T0	OK	9.39279	5.74856	0.708352	-0.668657	0.31205	0.668689	no
FTSJ1	chrX:48476020-48486364	T24Stat	T0	OK	76.9023	47.0701	0.708216	-1.32477	0.02195	0.276285	no
ZC3H7A	chr16:11750585-11797258	T24Stat	T0	OK	22.9987	14.078	0.70811	-1.34283	0.02635	0.303441	no
PRPF40A	chr2:152651592-152717461	T24Stat	T0	OK	31.6345	19.3665	0.707932	-1.63435	0.014	0.218961	no
SREK1	chr5:66144217-66183616	T24Stat	T0	OK	32.2701	19.7582	0.707742	-1.03401	0.0624	0.433331	no
PITPNM3	chr17:6451262-6556557	T24Stat	T0	OK	2.19651	1.34494	0.70767	-0.600763	0.33735	0.680424	no
IPMK	chr10:58191516-58267934	T24Stat	T0	OK	8.29507	5.07979	0.707486	-1.01013	0.07385	0.469742	no
AKAP9	chr7:91940874-92110673	T24Stat	T0	OK	9.60419	5.88152	0.707475	-1.43351	0.0182	0.250439	no
DOHH	chr19:3490820-3500940	T24Stat	T0	OK	34.4413	21.0927	0.707391	-0.859692	0.14485	0.606765	no
EML2	chr19:45609399-45645517	T24Stat	T0	OK	28.809	17.6445	0.707302	-1.00954	0.0925	0.51565	no
TRIM47	chr17:75874163-75878575	T24Stat	T0	OK	79.4497	48.6607	0.707285	-1.28213	0.03225	0.338761	no
EDC4	chr16:67873022-67884514	T24Stat	T0	OK	21.326	13.0619	0.707246	-1.14919	0.03785	0.365032	no
HAGHL	chr16:726935-729715	T24Stat	T0	OK	19.5388	11.9689	0.707053	-0.585255	0.3318	0.678089	no
IARS	chr9:92210208-92293756	T24Stat	T0	OK	67.9908	41.6646	0.706518	-1.41103	0.02055	0.26772	no
PLEKHB2	chr2:131104846-131149852	T24Stat	T0	OK	65.4894	40.1478	0.705942	-1.39288	0.0241	0.289476	no
MRPL47	chr3:179588465-179604646	T24Stat	T0	OK	59.5935	36.5371	0.705793	-1.19555	0.0524	0.404458	no
TXNDC11	chr16:11668432-11742878	T24Stat	T0	OK	25.1044	15.3927	0.705693	-1.07172	0.06665	0.447869	no
PEX13	chr2:60940412-61051990	T24Stat	T0	OK	16.4977	10.1181	0.705327	-1.2668	0.04465	0.390842	no
ARMCX3	chrX:101623129-101627841	T24Stat	T0	OK	29.7845	18.2689	0.705168	-1.39776	0.03385	0.347468	no
MAP2K2	chr19:4090321-4124129	T24Stat	T0	OK	116.686	71.5733	0.705138	-1.25959	0.0227	0.280779	no
ZCCHC10	chr5:132996985-133026604	T24Stat	T0	OK	12.509	7.67621	0.704498	-0.881525	0.21025	0.64467	no
ABHD4	chr14:22598237-22612359	T24Stat	T0	OK	54.3636	33.364	0.704347	-1.28044	0.02615	0.302308	no
NOL11	chr17:67717832-67744208	T24Stat	T0	OK	23.1169	14.1913	0.703941	-1.2077	0.0538	0.405623	no
NOB1	chr16:69741853-69754968	T24Stat	T0	OK	46.0751	28.3087	0.702738	-1.15368	0.0499	0.39787	no
DPP7	chr9:137110539-137114743	T24Stat	T0	OK	154.627	95.0261	0.7024	-1.27545	0.02455	0.29252	no
CAB39	chr2:230712841-230821075	T24Stat	T0	OK	57.0694	35.0757	0.702246	-1.50698	0.02175	0.27493	no
ANKRD12	chr18:9136752-9285985	T24Stat	T0	OK	16.4504	10.1147	0.701668	-1.42451	0.0185	0.253202	no
CCDC174	chr3:14651745-14672659	T24Stat	T0	OK	11.0643	6.80443	0.701368	-0.862143	0.13755	0.598339	no
UTP11L	chr1:38012711-38024825	T24Stat	T0	OK	30.3975	18.6951	0.701291	-1.1603	0.05655	0.416168	no
GPBP1	chr5:57173947-57264679	T24Stat	T0	OK	23.9596	14.7401	0.70086	-1.4061	0.02905	0.321675	no
C10orf88	chr10:122930902-122954403	T24Stat	T0	OK	6.54312	4.02566	0.700755	-0.697118	0.2439	0.64467	no
ANGPTL2	chr9:126914773-127223166	T24Stat	T0	OK	8.53251	5.24999	0.700657	-0.789159	0.15755	0.624362	no
NPAS2	chr2:100820150-100996825	T24Stat	T0	OK	3.79475	2.3352	0.700461	-0.488709	0.38875	0.700365	no
CCDC9	chr19:47256473-47271953	T24Stat	T0	OK	16.395	10.0899	0.700352	-0.753856	0.1942	0.64467	no
ATAD1	chr10:87753117-87818160	T24Stat	T0	OK	30.8023	18.9567	0.70033	-1.3893	0.02865	0.319026	no
NIFK	chr2:121649653-121736927	T24Stat	T0	OK	38.1442	23.4765	0.700249	-1.07811	0.0796	0.484407	no
MCFD2	chr2:46901869-47076136	T24Stat	T0	OK	53.3314	32.829	0.700016	-1.19096	0.0461	0.390842	no
RTCB	chr22:32387574-32412287	T24Stat	T0	OK	62.924	38.7509	0.699382	-1.27721	0.02695	0.309133	no
CSNK2A2	chr16:58157907-58197878	T24Stat	T0	OK	23.8559	14.6921	0.699306	-0.900918	0.12395	0.57698	no
RALY-AS1	chr20:33992487-34083185	T24Stat	T0	OK	0.919972	0.566596	0.699269	-0.0684189	0.6545	0.832623	no
EPHX1	chr1:225810073-225882720	T24Stat	T0	OK	123.285	75.9419	0.699025	-1.15706	0.0431	0.388792	no
EIF5B	chr2:99337370-99400265	T24Stat	T0	OK	95.5158	58.8411	0.698915	-1.36174	0.0218	0.275173	no
MSANTD3,MSANTD3-TMEFF1,TMEFF1	chr9:100427212-100577636	T24Stat	T0	OK	65.7402	40.4991	0.698885	-1.3032	0.035	0.351397	no
EIF3M	chr11:32583766-32794658	T24Stat	T0	OK	118.308	72.8893	0.698766	-1.50175	0.0208	0.269209	no
ELP2	chr18:36129873-36174726	T24Stat	T0	OK	23.8075	14.6735	0.698208	-1.11006	0.0749	0.472032	no
ZNF24	chr18:35332207-35344467	T24Stat	T0	OK	23.6348	14.5694	0.697969	-0.962455	0.0576	0.420602	no
UBXN7	chr3:196353497-196432474	T24Stat	T0	OK	7.23489	4.46019	0.697867	-0.901849	0.1019	0.535935	no
GABARAPL1	chr12:10212889-10223125	T24Stat	T0	OK	93.1905	57.4573	0.697692	-1.36187	0.02025	0.265165	no
USP15	chr12:62260339-62409721	T24Stat	T0	OK	11.9832	7.38846	0.69767	-1.11434	0.05975	0.423995	no
PPP1R15B	chr1:204403363-204411817	T24Stat	T0	OK	26.1473	16.1237	0.697481	-1.35889	0.02335	0.285654	no
RARA	chr17:40309170-40357643	T24Stat	T0	OK	19.979	12.3211	0.697358	-1.04955	0.07015	0.4581	no
TMEM115	chr3:50347487-50504244	T24Stat	T0	OK	60.8989	37.563	0.697104	-1.05842	0.06955	0.456033	no
MOB2	chr11:1469447-1486779	T24Stat	T0	OK	32.6591	20.1463	0.696968	-0.858268	0.1186	0.566785	no
MTHFD2	chr2:74198562-74215297	T24Stat	T0	OK	44.6196	27.5267	0.696846	-1.30225	0.0316	0.335957	no
LAMB2	chr3:49121113-49133166	T24Stat	T0	OK	77.3275	47.7091	0.696716	-1.28188	0.02265	0.280549	no
KLHL24	chr3:183635622-183684516	T24Stat	T0	OK	12.9109	7.96656	0.696563	-1.15142	0.03665	0.359279	no
TINAG	chr6:54308404-54390152	T24Stat	T0	OK	24.7467	15.2725	0.696298	-1.01029	0.07495	0.472032	no
SLC9A3R1	chr17:74748611-74769360	T24Stat	T0	OK	29.2144	18.0421	0.69531	-0.965931	0.07795	0.481156	no
UCHL1	chr4:41256880-41268429	T24Stat	T0	OK	654.633	404.322	0.695179	-1.30321	0.0235	0.285922	no
DDX47	chr12:12813345-12829981	T24Stat	T0	OK	56.8919	35.1386	0.695169	-1.27957	0.03425	0.348371	no
IGFBP4	chr17:40443423-40457730	T24Stat	T0	OK	391.307	241.718	0.694975	-1.28311	0.026	0.302308	no
IST1	chr16:71894407-71999978	T24Stat	T0	OK	42.783	26.4305	0.694835	-1.39577	0.0215	0.27337	no
CADM1	chr11:115173624-115504523	T24Stat	T0	OK	43.2553	26.7223	0.694832	-1.44288	0.01785	0.248301	no
IL11	chr19:55364381-55370463	T24Stat	T0	OK	14.8306	9.16329	0.694642	-0.795169	0.1597	0.624842	no
EIF2B2	chr14:75002908-75009591	T24Stat	T0	OK	52.2601	32.2921	0.694528	-1.18161	0.04075	0.378884	no
NAB2	chr12:57088893-57111413	T24Stat	T0	OK	11.3376	7.00566	0.694518	-0.400049	0.45285	0.720132	no
PPWD1	chr5:65563235-65587549	T24Stat	T0	OK	13.1561	8.13308	0.693858	-0.884182	0.15665	0.622929	no
ST3GAL1	chr8:133454847-133571940	T24Stat	T0	OK	3.24766	2.00807	0.693594	-0.676749	0.24025	0.64467	no
PATL1	chr11:59636715-59669038	T24Stat	T0	OK	24.9395	15.4222	0.693425	-1.25371	0.0322	0.338761	no
PPRC1	chr10:102132993-102150333	T24Stat	T0	OK	19.5671	12.1009	0.693315	-1.23807	0.03595	0.355648	no
CCZ1B	chr7:6798934-6826295	T24Stat	T0	OK	5.63412	3.48476	0.693131	-0.410052	0.48135	0.726745	no
WDFY1	chr2:223875342-223945387	T24Stat	T0	OK	20.1433	12.4598	0.693023	-1.34439	0.0389	0.369767	no
VPS33A	chr12:122231546-122266521	T24Stat	T0	OK	13.6573	8.45109	0.69246	-0.887073	0.1275	0.584023	no
AGPAT1	chr6:32152801-32178111	T24Stat	T0	OK	2.39865	1.48553	0.691251	-0.316149	0.5174	0.745721	no
PTRH2	chr17:59697305-59840591	T24Stat	T0	OK	57.7912	35.7934	0.691158	-0.591013	0.31225	0.668744	no
ALAS1	chr3:52198082-52214327	T24Stat	T0	OK	27.5207	17.0486	0.690859	-1.08311	0.0678	0.452363	no
CCDC50	chr3:191267154-191398670	T24Stat	T0	OK	31.3972	19.4527	0.690667	-1.55924	0.0187	0.255352	no
NUS1	chr6:117675453-117710723	T24Stat	T0	OK	12.9409	8.0186	0.690513	-1.2463	0.0593	0.42248	no
LGALS8	chr1:236518213-236604541	T24Stat	T0	OK	16.8735	10.4583	0.690111	-0.942467	0.11845	0.566284	no
STAC	chr3:36380486-36548006	T24Stat	T0	OK	6.01798	3.73029	0.689993	-0.675918	0.26005	0.646512	no
STOM	chr9:121338987-121370304	T24Stat	T0	OK	38.3367	23.7655	0.689856	-1.03216	0.07695	0.479175	no
DNALI1	chr1:37556918-37595985	T24Stat	T0	OK	8.7053	5.39754	0.689592	-0.548784	0.34075	0.682149	no
PQLC2	chr1:19312245-19332428	T24Stat	T0	OK	28.168	17.4653	0.689567	-0.911553	0.1411	0.602761	no
PDPK1	chr16:2537963-2603190	T24Stat	T0	OK	10.6101	6.57975	0.689341	-1.13754	0.0568	0.41732	no
LOC100288152	chr5:473218-524434	T24Stat	T0	OK	6.23819	3.86905	0.689148	-0.419625	0.4349	0.716252	no
CMAS	chr12:22046175-22065672	T24Stat	T0	OK	45.3853	28.1492	0.689128	-1.20264	0.0612	0.429	no
PUM1	chr1:30931505-31065717	T24Stat	T0	OK	42.3251	26.2527	0.689045	-1.40718	0.01825	0.250741	no
PSMC4	chr19:39971004-39981764	T24Stat	T0	OK	87.3435	54.1794	0.688955	-1.28172	0.0259	0.301958	no
EPS8	chr12:15620140-15789576	T24Stat	T0	OK	40.1938	24.9426	0.688361	-1.40261	0.01905	0.259141	no
SAMD4A	chr14:54567611-54793315	T24Stat	T0	OK	16.2044	10.0571	0.688162	-1.21133	0.048	0.395834	no
RIOK2	chr5:97160866-97183301	T24Stat	T0	OK	11.5077	7.14484	0.68762	-0.929988	0.1237	0.576718	no
STAG2	chrX:123959232-124102655	T24Stat	T0	OK	23.5281	14.6082	0.687602	-1.4662	0.02765	0.312568	no
CISD2	chr4:102868977-103019739	T24Stat	T0	OK	13.2327	8.21742	0.68735	-1.29179	0.03535	0.35214	no
TNPO3	chr7:128954179-129055173	T24Stat	T0	OK	33.1207	20.5715	0.687089	-1.3274	0.024	0.288468	no
PSMD8	chr19:38374549-38383824	T24Stat	T0	OK	220.889	137.204	0.687006	-1.31089	0.0234	0.285678	no
MRPL22	chr5:154941072-154969411	T24Stat	T0	OK	11.2378	6.9806	0.68694	-0.921353	0.14905	0.612529	no
FBXO25	chr8:406807-469875	T24Stat	T0	OK	10.4361	6.48494	0.686422	-0.737809	0.25165	0.64467	no
SENP1	chr12:48042897-48146404	T24Stat	T0	OK	6.29469	3.91258	0.686015	-0.698203	0.2958	0.660899	no
MICU1	chr10:72367325-72626191	T24Stat	T0	OK	39.1982	24.371	0.685621	-1.10091	0.05635	0.415381	no
PUM2	chr2:20248691-20350850	T24Stat	T0	OK	23.2995	14.4918	0.685059	-1.4123	0.02865	0.319026	no
FAM50A	chrX:154444125-154450654	T24Stat	T0	OK	100.124	62.291	0.684699	-1.1999	0.0343	0.348483	no
TNKS2	chr10:91798393-91865475	T24Stat	T0	OK	19.9852	12.4432	0.683575	-1.36896	0.03245	0.339736	no
ATP6V0C	chr16:2513725-2520223	T24Stat	T0	OK	644.673	401.636	0.682678	-1.355	0.0174	0.243941	no
MIS12	chr17:5486373-5490810	T24Stat	T0	OK	19.0118	11.8465	0.68243	-0.969758	0.1113	0.555537	no
COASY	chr17:42562073-42566281	T24Stat	T0	OK	49.3618	30.7599	0.682344	-1.15794	0.04305	0.388792	no
SRSF4	chr1:29147737-29182125	T24Stat	T0	OK	88.0627	54.8836	0.682155	-1.36047	0.01945	0.262384	no
EBNA1BP2	chr1:43164173-43254358	T24Stat	T0	OK	89.1234	55.5467	0.682102	-1.19144	0.0524	0.404458	no
RBM48	chr7:92528772-92537509	T24Stat	T0	OK	10.4989	6.54414	0.681967	-0.633142	0.2485	0.64467	no
BRIX1	chr5:34915714-34925682	T24Stat	T0	OK	41.799	26.0542	0.681952	-1.09538	0.06985	0.457153	no
NUMB	chr14:73275209-73458580	T24Stat	T0	OK	28.5049	17.7697	0.681787	-1.25551	0.0406	0.378474	no
SLC25A38	chr3:39383323-39397328	T24Stat	T0	OK	30.7816	19.1907	0.68166	-0.990134	0.08585	0.499305	no
ALDH8A1	chr6:134917389-134950122	T24Stat	T0	OK	0.879034	0.548071	0.681555	-0.282681	0.7563	0.882663	no
FBRSL1	chr12:132490570-132585187	T24Stat	T0	OK	11.5593	7.20811	0.681364	-0.854594	0.12765	0.584023	no
MET	chr7:116672404-116798386	T24Stat	T0	OK	64.2869	40.094	0.68114	-1.3488	0.0285	0.318149	no
NECAB3	chr20:33657086-33674458	T24Stat	T0	OK	10.5211	6.56232	0.681009	-0.454357	0.45285	0.720132	no
SUGT1	chr13:52652695-52688298	T24Stat	T0	OK	48.7494	30.408	0.680932	-1.2418	0.05005	0.39787	no
TOPORS	chr9:32540543-32573184	T24Stat	T0	OK	17.2723	10.7738	0.680927	-1.02711	0.09765	0.528474	no
SLC25A37	chr8:23528849-23572550	T24Stat	T0	OK	21.8911	13.6602	0.680366	-0.780622	0.18555	0.64467	no
LOC389765	chr9:85806001-85842879	T24Stat	T0	OK	1.61702	1.00927	0.680028	-0.338019	0.4688	0.724311	no
CAV2	chr7:116499600-116508541	T24Stat	T0	OK	81.403	50.8168	0.679776	-1.53641	0.0226	0.280318	no
UBXN1	chr11:62676497-62679117	T24Stat	T0	OK	148.549	92.754	0.679461	-1.24734	0.02905	0.321675	no
TFPI2	chr7:93885396-93890991	T24Stat	T0	OK	22.2118	13.8694	0.679419	-1.14992	0.0973	0.527588	no
SLK	chr10:103967184-104029233	T24Stat	T0	OK	14.85	9.27267	0.679406	-1.4089	0.0294	0.323346	no
DDX12P	chr12:9417690-9448172	T24Stat	T0	OK	1.31639	0.822162	0.679087	-0.356464	0.4836	0.727375	no
ADO	chr10:62804755-62808479	T24Stat	T0	OK	16.9954	10.6168	0.678796	-1.13608	0.06705	0.449205	no
LGMN	chr14:92703806-92748702	T24Stat	T0	OK	38.5404	24.0759	0.678784	-1.11932	0.04525	0.390842	no
CLDN4	chr7:73830862-73832693	T24Stat	T0	OK	57.9358	36.1927	0.678755	-1.09496	0.0514	0.400723	no
GRIK2	chr6:101398984-102070083	T24Stat	T0	OK	0.918036	0.57354	0.678655	-0.348617	0.5696	0.780366	no
CAPN10	chr2:240586715-240599109	T24Stat	T0	OK	15.7705	9.85405	0.678444	-0.720855	0.1629	0.626925	no
DPH3	chr3:16257060-16264989	T24Stat	T0	OK	13.2516	8.28072	0.67834	-1.16086	0.06875	0.453283	no
FAM95C	chr9:38540566-38545372	T24Stat	T0	OK	3.35716	2.09811	0.67815	-0.417635	0.45965	0.722231	no
GMEB2	chr20:63587601-63627028	T24Stat	T0	OK	9.5664	5.97912	0.678042	-0.778421	0.1702	0.636371	no
CCT4	chr2:61868126-61888671	T24Stat	T0	OK	170.07	106.366	0.677085	-1.42424	0.0199	0.264067	no
EDA2R	chrX:66595639-66639298	T24Stat	T0	OK	7.78342	4.8687	0.676868	-0.786704	0.19015	0.64467	no
OGDH	chr7:44606521-44709070	T24Stat	T0	OK	37.9422	23.7341	0.676842	-1.24534	0.0272	0.309636	no
CYC1	chr8:144095034-144097527	T24Stat	T0	OK	135.746	84.9187	0.676753	-1.25866	0.02495	0.295512	no
TAX1BP1	chr7:27739372-27829767	T24Stat	T0	OK	48.219	30.1672	0.67662	-1.47365	0.0228	0.281431	no
LHFPL2	chr5:78485214-78648825	T24Stat	T0	OK	7.87787	4.93007	0.676199	-0.964798	0.1075	0.548745	no
IDH3B	chr20:2658394-2664219	T24Stat	T0	OK	53.4098	33.4263	0.67612	-1.10487	0.0545	0.40883	no
NABP1	chr2:191678071-191688522	T24Stat	T0	OK	13.823	8.65321	0.67576	-1.13913	0.08125	0.489116	no
WTAP	chr6:159726997-159756321	T24Stat	T0	OK	72.918	45.6549	0.675506	-1.33758	0.0296	0.324546	no
MAP1LC3B	chr16:87392194-87404774	T24Stat	T0	OK	88.859	55.6388	0.675428	-1.40575	0.02265	0.280549	no
MORF4L2	chrX:103675497-103692556	T24Stat	T0	OK	251.299	157.35	0.675428	-1.29637	0.0421	0.384628	no
PSMB7	chr9:124353464-124415473	T24Stat	T0	OK	216.054	135.357	0.674626	-0.920237	0.10835	0.551036	no
CDKN1A	chr6:36676459-36687339	T24Stat	T0	OK	523.699	328.183	0.674238	-1.09586	0.0579	0.421587	no
MTMR1	chrX:150693363-150765103	T24Stat	T0	OK	13.0222	8.16101	0.674154	-0.964963	0.0865	0.501255	no
KCNJ6	chr21:37624222-37916438	T24Stat	T0	OK	0.776167	0.486533	0.673831	-0.355451	0.4874	0.729277	no
ABCB7	chrX:75053171-75156340	T24Stat	T0	OK	11.5775	7.25802	0.67368	-0.782765	0.19395	0.64467	no
GNL3	chr3:52685919-52708181	T24Stat	T0	OK	53.0657	33.272	0.67347	-0.865188	0.1733	0.638656	no
MTO1	chr6:73461730-73501456	T24Stat	T0	OK	9.40187	5.89755	0.672832	-0.751667	0.1999	0.64467	no
AMDHD2	chr16:2520361-2531408	T24Stat	T0	OK	13.1316	8.23967	0.672384	-0.457662	0.42755	0.714557	no
ALDH2	chr12:111766886-111809985	T24Stat	T0	OK	28.0044	17.5731	0.672282	-0.937935	0.0993	0.531495	no
ZBTB10	chr8:80485618-80526265	T24Stat	T0	OK	9.38005	5.89006	0.671314	-1.14832	0.048	0.395834	no
CENPT	chr16:67828156-67871316	T24Stat	T0	OK	30.39	19.083	0.671307	-0.553422	0.3377	0.68061	no
RELT	chr11:73376359-73397474	T24Stat	T0	OK	5.05442	3.17387	0.671303	-0.540269	0.34095	0.68232	no
BAZ2A	chr12:56521824-56636379	T24Stat	T0	OK	19.9642	12.5373	0.671186	-0.898012	0.12435	0.578389	no
EMD	chrX:154379236-154381523	T24Stat	T0	OK	90.1596	56.6574	0.670217	-1.0834	0.0569	0.417539	no
TBXAS1	chr7:139778247-140020325	T24Stat	T0	OK	35.6197	22.3856	0.670106	-1.00402	0.0867	0.501635	no
ANKRD17	chr4:73074784-73258785	T24Stat	T0	OK	25.1887	15.8312	0.669999	-1.37046	0.0185	0.253202	no
MAP4K5	chr14:50418492-50532658	T24Stat	T0	OK	23.0057	14.4607	0.669851	-1.31814	0.0374	0.363242	no
MIDN	chr19:1248552-1259143	T24Stat	T0	OK	67.2135	42.2509	0.669768	-1.32033	0.0248	0.294321	no
CYTH1	chr17:78674046-78782342	T24Stat	T0	OK	34.1403	21.4666	0.669384	-1.22664	0.03445	0.349014	no
TRIP10	chr19:6739681-6751526	T24Stat	T0	OK	68.6912	43.2176	0.668504	-1.23497	0.0319	0.338068	no
RARG	chr12:53210565-53232256	T24Stat	T0	OK	12.1355	7.63536	0.668461	-0.765246	0.20485	0.64467	no
DR1	chr1:93345920-93362591	T24Stat	T0	OK	41.4517	26.0819	0.668383	-1.38503	0.02965	0.324696	no
DOCK3	chr3:50675240-51384198	T24Stat	T0	OK	0.872216	0.548811	0.668374	-0.415256	0.44955	0.719319	no
RLIM	chrX:74582975-74614626	T24Stat	T0	OK	8.85166	5.5707	0.668089	-1.30684	0.03425	0.348371	no
MTRF1L	chr6:152987365-153002815	T24Stat	T0	OK	7.95613	5.00768	0.667925	-0.571395	0.254	0.64467	no
KCMF1	chr2:84971107-85059472	T24Stat	T0	OK	16.5526	10.4194	0.667777	-1.34903	0.0258	0.301185	no
SCYL1	chr11:65525076-65558228	T24Stat	T0	OK	45.2981	28.5143	0.667762	-0.879906	0.1109	0.555187	no
GTF2B	chr1:88852637-88891618	T24Stat	T0	OK	28.6578	18.0429	0.667498	-0.999152	0.1034	0.53921	no
PPAP2B	chr1:56494746-56579584	T24Stat	T0	OK	2.81206	1.77047	0.667495	-0.385333	0.46065	0.722613	no
BID	chr22:17734139-17774665	T24Stat	T0	OK	14.4923	9.12682	0.667104	-0.849408	0.16775	0.634277	no
PCSK1N	chrX:48831091-48835638	T24Stat	T0	OK	45.1096	28.4134	0.666863	-0.543735	0.31785	0.670579	no
CNOT4	chr7:135361794-135510127	T24Stat	T0	OK	12.9565	8.16109	0.666841	-1.03692	0.0913	0.513679	no
TRIM4	chr7:99890406-99919600	T24Stat	T0	OK	21.0309	13.2492	0.666612	-1.15857	0.0536	0.405623	no
PDHX	chr11:34882295-34996128	T24Stat	T0	OK	22.3122	14.0597	0.666263	-1.05759	0.0924	0.51565	no
DCAF13	chr8:103398637-103443452	T24Stat	T0	OK	27.9314	17.6071	0.665736	-1.01993	0.0991	0.531379	no
MPC1	chr6:166364919-166383013	T24Stat	T0	OK	32.5529	20.5211	0.665679	-0.697572	0.25335	0.64467	no
FAT4	chr4:125316411-125492932	T24Stat	T0	OK	2.18736	1.3789	0.665673	-0.883355	0.1312	0.590417	no
ZCCHC6	chr9:86287732-86354487	T24Stat	T0	OK	7.58135	4.7807	0.665233	-0.993164	0.0925	0.51565	no
RMND1	chr6:151404761-151452181	T24Stat	T0	OK	14.2828	9.00855	0.664911	-0.781416	0.21035	0.64467	no
ELP4	chr11:31509728-31784525	T24Stat	T0	OK	15.4461	9.74252	0.664879	-0.932345	0.171	0.637653	no
ABCE1	chr4:144994574-145129524	T24Stat	T0	OK	29.0156	18.3016	0.664863	-1.37907	0.0412	0.380887	no
C12orf29	chr12:88035490-88142216	T24Stat	T0	OK	11.324	7.14265	0.664851	-0.887461	0.22525	0.64467	no
ZNF542P	chr19:56368098-56379827	T24Stat	T0	OK	11.6925	7.3771	0.664453	-0.970035	0.12005	0.568391	no
TOMM34	chr20:44942129-44960473	T24Stat	T0	OK	46.4991	29.3403	0.664319	-1.15365	0.0403	0.376858	no
FAM120C	chrX:54068323-54183281	T24Stat	T0	OK	4.62443	2.91815	0.664224	-0.381437	0.41105	0.708153	no
SLC4A2	chr7:151058211-151076527	T24Stat	T0	OK	96.6829	61.0463	0.663356	-1.28895	0.02515	0.2967	no
SERTAD1	chr19:40422500-40426025	T24Stat	T0	OK	53.3388	33.6806	0.663267	-0.893618	0.1349	0.595513	no
CARS2	chr13:110641409-110706180	T24Stat	T0	OK	43.7722	27.6412	0.663197	-1.03021	0.0791	0.482845	no
EIF3I	chr1:32222369-32231604	T24Stat	T0	OK	157.07	99.1883	0.663165	-1.26933	0.02325	0.285016	no
NPIPB4	chr16:21834562-21857756	T24Stat	T0	OK	2.04406	1.29125	0.662669	-0.429971	0.4439	0.718617	no
PLRG1	chr4:154534996-154550433	T24Stat	T0	OK	22.701	14.3442	0.662285	-1.27419	0.0496	0.39787	no
CDK17	chr12:96278260-96400588	T24Stat	T0	OK	30.2749	19.1346	0.661938	-1.37446	0.03395	0.348095	no
MRFAP1	chr4:6640090-6642743	T24Stat	T0	OK	384.147	242.795	0.661923	-1.26573	0.031	0.332547	no
PA2G4	chr12:56104318-56113910	T24Stat	T0	OK	39.3577	24.8826	0.661507	-1.22177	0.03885	0.369767	no
TCP1	chr6:159760258-159789703	T24Stat	T0	OK	143.577	90.8282	0.660615	-1.32037	0.03495	0.351092	no
TAB2	chr6:149217923-149411613	T24Stat	T0	OK	38.4681	24.3383	0.660438	-1.3193	0.02935	0.323346	no
FSD1L	chr9:105448033-105552433	T24Stat	T0	OK	1.38586	0.876925	0.660259	-0.398603	0.47835	0.726256	no
HSPA13	chr21:14371115-14383188	T24Stat	T0	OK	21.2038	13.4172	0.660245	-1.31249	0.05465	0.409096	no
GSE1	chr16:85611422-85676206	T24Stat	T0	OK	14.8715	9.41154	0.660043	-1.18088	0.044	0.390842	no
DOT1L	chr19:2164148-2236353	T24Stat	T0	OK	14.0882	8.91821	0.659664	-0.840696	0.1457	0.607457	no
UBN1	chr16:4847630-4882401	T24Stat	T0	OK	18.0696	11.4388	0.659629	-1.18315	0.041	0.380021	no
LONRF1	chr8:12721896-12755483	T24Stat	T0	OK	6.35186	4.02102	0.659618	-0.687056	0.2666	0.648474	no
FAM160A1	chr4:151409245-151663632	T24Stat	T0	OK	2.84509	1.80196	0.658909	-0.528404	0.3388	0.68061	no
TPP1	chr11:6612765-6619461	T24Stat	T0	OK	74.9605	47.4782	0.658863	-1.27	0.027	0.309133	no
LINC00240	chr6:26956992-27023974	T24Stat	T0	OK	0.815731	0.516859	0.658324	-0.144832	0.8108	0.911715	no
ZNF383	chr19:37226463-37243672	T24Stat	T0	OK	3.30179	2.09231	0.658152	-0.365287	0.5288	0.752521	no
B2M	chr15:44711486-44718159	T24Stat	T0	OK	464.556	294.516	0.657507	-1.32914	0.0237	0.286598	no
OTUD5	chrX:48922025-48958386	T24Stat	T0	OK	38.3199	24.3036	0.656924	-1.1064	0.0518	0.402086	no
SLC20A2	chr8:42416461-42552997	T24Stat	T0	OK	15.646	9.92369	0.656842	-0.898669	0.1237	0.576718	no
TSSC4	chr11:2400487-2403878	T24Stat	T0	OK	43.3822	27.5253	0.656347	-0.895923	0.10565	0.544694	no
CDKN2A	chr9:21967138-21994491	T24Stat	T0	OK	34.8808	22.1324	0.65627	-0.650457	0.2619	0.646853	no
RSL1D1	chr16:11834195-11851585	T24Stat	T0	OK	40.9799	26.0152	0.655562	-1.34233	0.02125	0.272076	no
TBCA	chr5:77691168-77776361	T24Stat	T0	OK	152.194	96.6191	0.655533	-1.13349	0.05545	0.412664	no
EGR3	chr8:22687660-22693302	T24Stat	T0	OK	2.46145	1.5631	0.655097	-0.48688	0.51965	0.74712	no
BASP1	chr5:17130027-17276845	T24Stat	T0	OK	130.421	82.8366	0.654835	-1.23443	0.04275	0.388381	no
MLPH	chr2:237486409-237555318	T24Stat	T0	OK	14.7702	9.38165	0.654771	-0.923497	0.10505	0.542753	no
EIF3B	chr7:2354838-2380742	T24Stat	T0	OK	113.897	72.3708	0.654254	-1.29272	0.0248	0.294321	no
RALA	chr7:39623552-39708124	T24Stat	T0	OK	53.743	34.1513	0.654136	-1.38096	0.0353	0.35214	no
ERICH2	chr2:170700367-170798971	T24Stat	T0	OK	1.83192	1.16429	0.653906	-0.229314	0.64125	0.823924	no
EFNB2	chr13:106489730-106535040	T24Stat	T0	OK	27.0837	17.2195	0.653382	-1.26134	0.0326	0.340508	no
ERCC4	chr16:13920156-13952348	T24Stat	T0	OK	3.19187	2.02961	0.653204	-0.709079	0.25655	0.645274	no
ZMIZ2	chr7:44748565-44769880	T24Stat	T0	OK	25.9468	16.5003	0.653065	-1.13373	0.044	0.390842	no
DUSP3	chr17:43766120-43779000	T24Stat	T0	OK	50.4193	32.0644	0.653004	-1.30457	0.02335	0.285654	no
GSPT1	chr16:11868127-11916662	T24Stat	T0	OK	43.3135	27.5472	0.652914	-1.45814	0.02255	0.279893	no
FBXL3	chr13:77005253-77027196	T24Stat	T0	OK	27.2278	17.3179	0.652813	-1.32084	0.04455	0.390842	no
LIMA1	chr12:50175779-50283570	T24Stat	T0	OK	43.9651	27.9711	0.652423	-1.29328	0.03445	0.349014	no
TCEAL4	chrX:103576230-103587736	T24Stat	T0	OK	64.2137	40.8663	0.651969	-1.17942	0.05355	0.405623	no
CCT2	chr12:69585427-69601577	T24Stat	T0	OK	158.486	100.863	0.651956	-1.34969	0.0309	0.331873	no
REPIN1	chr7:150368789-150374044	T24Stat	T0	OK	81.8575	52.0997	0.651839	-1.24633	0.0311	0.33322	no
MEF2D	chr1:156463720-156500842	T24Stat	T0	OK	15.4903	9.85927	0.651809	-1.13718	0.0522	0.403787	no
LTB4R,LTB4R2	chr14:24299853-24318036	T24Stat	T0	OK	5.13283	3.27037	0.650302	-0.318013	0.46655	0.724311	no
YPEL3	chr16:30092313-30096216	T24Stat	T0	OK	55.0212	35.0575	0.650266	-0.774709	0.18	0.643453	no
NAA16	chr13:41311204-41377030	T24Stat	T0	OK	7.76062	4.94551	0.650052	-0.807763	0.13605	0.596902	no
LOC100289561,PRKRIP1	chr7:102363860-102426682	T24Stat	T0	OK	28.028	17.8613	0.65003	-0.725778	0.18505	0.64467	no
ARFIP2	chr11:6474682-6484681	T24Stat	T0	OK	14.8561	9.46823	0.649886	-0.839683	0.14315	0.605877	no
WDR74	chr11:62832904-62840156	T24Stat	T0	OK	47.1491	30.0642	0.649185	-0.969128	0.10215	0.536617	no
HIST2H2BE	chr1:149884459-149886682	T24Stat	T0	OK	2.90396	1.85175	0.649131	-0.355021	0.5477	0.765821	no
TTC1	chr5:160009099-160065545	T24Stat	T0	OK	60.6309	38.686	0.64824	-1.23282	0.04225	0.385407	no
ATG12	chr5:115828196-115841851	T24Stat	T0	OK	16.2174	10.3478	0.648227	-1.12491	0.0645	0.440212	no
ACOT9	chrX:23703659-23743290	T24Stat	T0	OK	40.1724	25.636	0.648037	-1.0652	0.07495	0.472032	no
G6PD	chrX:154531389-154565046	T24Stat	T0	OK	98.5388	62.8903	0.647855	-1.18168	0.03485	0.350877	no
NANS	chr9:98056676-98083083	T24Stat	T0	OK	114.5	73.0841	0.647719	-1.17952	0.04155	0.382736	no
SNRNP70	chr19:49085139-49108613	T24Stat	T0	OK	241.979	154.457	0.647671	-1.20868	0.03505	0.351504	no
NAT8L	chr4:2059511-2069089	T24Stat	T0	OK	1.21018	0.772747	0.647148	-0.357492	0.5298	0.753284	no
BAZ2B	chr2:159318978-159618042	T24Stat	T0	OK	9.62974	6.15074	0.646737	-1.11078	0.0591	0.42248	no
MAEA	chr4:1289850-1340148	T24Stat	T0	OK	74.135	47.3525	0.646713	-1.1848	0.0418	0.38326	no
BBC3	chr19:47220821-47232766	T24Stat	T0	OK	42.2131	26.9674	0.646476	-0.83445	0.14485	0.606765	no
NBPF12	chr1:146938544-146996093	T24Stat	T0	OK	1.7965	1.14773	0.646402	-0.527427	0.36125	0.690836	no
SUN1	chr7:815556-874920	T24Stat	T0	OK	43.6282	27.8742	0.646329	-1.22103	0.0313	0.33416	no
LOC101927497	chr7:92604920-92917187	T24Stat	T0	OK	2.68647	1.71695	0.645868	-0.0696731	0.68595	0.848283	no
ACBD6	chr1:180288216-180502887	T24Stat	T0	OK	75.0279	47.9546	0.645757	-1.15217	0.0475	0.395834	no
TM4SF1	chr3:149369017-149386583	T24Stat	T0	OK	382.024	244.241	0.64536	-1.30068	0.0319	0.338068	no
PUF60	chr8:143816343-143829386	T24Stat	T0	OK	1.86203	1.19047	0.64534	-0.336738	0.6063	0.802455	no
C18orf21	chr18:35972624-35979287	T24Stat	T0	OK	18.1918	11.6311	0.645297	-0.586909	0.34475	0.684784	no
CWF19L2	chr11:107326345-107457846	T24Stat	T0	OK	11.6494	7.44882	0.64517	-0.939094	0.09905	0.531271	no
YTHDF3	chr8:63168552-63212788	T24Stat	T0	OK	32.4414	20.7474	0.644909	-1.18381	0.0612	0.429	no
WSB1	chr17:27294079-27313619	T24Stat	T0	OK	48.0594	30.7492	0.644268	-1.2601	0.0389	0.369767	no
PIM1	chr6:37170145-37175428	T24Stat	T0	OK	25.175	16.1115	0.643903	-0.937606	0.10355	0.53921	no
HNRNPH3	chr10:68282659-68407294	T24Stat	T0	OK	120.921	77.3916	0.643811	-1.19663	0.0743	0.471579	no
ATP1A1-AS1	chr1:116373172-116418622	T24Stat	T0	OK	0.631568	0.404395	0.643172	-0.0186678	0.64735	0.82795	no
NAF1	chr4:163126707-163166921	T24Stat	T0	OK	7.96433	5.09975	0.643127	-0.492382	0.425	0.713517	no
THOC6	chr16:3022619-3027755	T24Stat	T0	OK	33.7287	21.5981	0.643072	-0.625483	0.2715	0.650673	no
SPDYA	chr2:28810833-28870309	T24Stat	T0	OK	2.59851	1.66397	0.643056	-0.211261	0.7324	0.871454	no
CRYAB	chr11:111908619-111926871	T24Stat	T0	OK	34.2353	21.9299	0.642588	-0.642683	0.2499	0.64467	no
WDR83OS	chr19:12666803-12681887	T24Stat	T0	OK	193.273	123.824	0.642349	-0.897677	0.1248	0.578674	no
TRABD	chr22:50185930-50199598	T24Stat	T0	OK	45.7629	29.319	0.642342	-1.02369	0.07085	0.460667	no
SHISA9	chr16:12901619-13240416	T24Stat	T0	OK	29.0451	18.6126	0.642011	-1.20139	0.04085	0.379419	no
ING1	chr13:110712622-110721074	T24Stat	T0	OK	13.9352	8.93099	0.64184	-0.777456	0.2112	0.64467	no
DNER	chr2:229357628-229714570	T24Stat	T0	OK	3.54355	2.27117	0.641763	-0.388406	0.50285	0.736966	no
HTRA2	chr2:74526647-74557551	T24Stat	T0	OK	21.2363	13.6113	0.641729	-0.485532	0.38165	0.697678	no
TCEB1	chr8:73945137-73972287	T24Stat	T0	OK	30.2895	19.4147	0.641667	-1.12286	0.09445	0.520831	no
USP24	chr1:55066358-55215366	T24Stat	T0	OK	11.5532	7.40585	0.641551	-1.24143	0.0453	0.390842	no
CCDC127	chr5:204759-218182	T24Stat	T0	OK	28.3012	18.1438	0.641388	-0.807206	0.1525	0.615516	no
DNAJC6	chr1:65264693-65415869	T24Stat	T0	OK	6.30903	4.04552	0.641093	-0.881344	0.12845	0.584521	no
AGAP3	chr7:151085830-151144436	T24Stat	T0	OK	67.3658	43.1999	0.640989	-1.15201	0.05005	0.39787	no
KLHL17	chr1:960586-965719	T24Stat	T0	OK	9.87071	6.33011	0.640923	-0.519572	0.327	0.675052	no
USP8	chr15:50424376-50546705	T24Stat	T0	OK	15.9224	10.2131	0.640637	-1.25622	0.0403	0.376858	no
NUTM2B-AS1	chr10:79691499-79827602	T24Stat	T0	OK	5.84647	3.75058	0.640453	-0.341258	0.5625	0.775696	no
FAM46A	chr6:81745729-81752711	T24Stat	T0	OK	7.14292	4.58316	0.640173	-0.937813	0.1146	0.560633	no
KPNA4	chr3:160494994-160565588	T24Stat	T0	OK	21.0207	13.4877	0.640168	-1.33682	0.02745	0.311292	no
STRN4	chr19:46719510-46758575	T24Stat	T0	OK	65.4326	41.9872	0.640061	-0.819909	0.15505	0.619125	no
CPNE8	chr12:38652199-38905618	T24Stat	T0	OK	13.7244	8.80846	0.639779	-1.00553	0.0844	0.496335	no
COPS3	chr17:17246623-17281303	T24Stat	T0	OK	41.2683	26.4891	0.639636	-1.10787	0.06865	0.453283	no
AGFG1	chr2:227472131-227561222	T24Stat	T0	OK	18.5584	11.9139	0.639422	-1.33183	0.03255	0.340185	no
RFNG	chr17:82047901-82051774	T24Stat	T0	OK	24.8724	15.9718	0.639019	-0.755301	0.1543	0.617973	no
PPP1R11	chr6_GL000255v2_alt:1322314-1331006	T24Stat	T0	OK	12.0621	7.74579	0.639003	-0.535127	0.33985	0.68157	no
TMEM243	chr7:87152360-87219715	T24Stat	T0	OK	34.5827	22.2081	0.638967	-0.654345	0.29405	0.660193	no
TMEM186	chr16:8795179-8797648	T24Stat	T0	OK	9.55379	6.13541	0.638913	-0.451392	0.3985	0.704523	no
AHR	chr7:17298651-17346151	T24Stat	T0	OK	36.7895	23.6282	0.638784	-1.37446	0.0321	0.338761	no
MROH1	chr8:144148015-144261940	T24Stat	T0	OK	11.1834	7.18275	0.638747	-0.599095	0.2219	0.64467	no
PHLDA1	chr12:76025446-76031776	T24Stat	T0	OK	64.0451	41.1435	0.638425	-1.38373	0.02515	0.2967	no
HSPA14	chr10:14838159-14871741	T24Stat	T0	OK	22.5864	14.5119	0.63822	-0.960383	0.11545	0.562444	no
SLC25A33	chr1:9539468-9582773	T24Stat	T0	OK	4.09953	2.63404	0.638184	-0.338375	0.5344	0.757053	no
ATE1	chr10:121740420-121951965	T24Stat	T0	OK	11.607	7.46106	0.637545	-1.07539	0.09235	0.51565	no
RBFOX2	chr22:35738735-36028537	T24Stat	T0	OK	1.01011	0.649715	0.636634	-0.406704	0.48035	0.726402	no
NAA25	chr12:112026688-112108831	T24Stat	T0	OK	9.46795	6.09041	0.636513	-1.00836	0.086	0.499852	no
ZNF441	chr19:11766999-11784078	T24Stat	T0	OK	3.93987	2.5344	0.636505	-0.593441	0.23735	0.64467	no
CDKN1B	chr12:12717269-12722382	T24Stat	T0	OK	34.221	22.0139	0.636468	-1.17395	0.06195	0.431885	no
ZNF598	chr16:1997651-2009821	T24Stat	T0	OK	24.1078	15.5112	0.636194	-0.948878	0.08545	0.498277	no
TRIM3	chr11:6448612-6474459	T24Stat	T0	OK	8.97891	5.77817	0.635926	-0.578479	0.30115	0.66404	no
CCDC82	chr11:96352764-96389919	T24Stat	T0	OK	18.7749	12.0823	0.63591	-1.07233	0.12155	0.571768	no
PRPF18	chr10:13586938-13630868	T24Stat	T0	OK	19.0505	12.2633	0.635481	-0.843092	0.1521	0.615516	no
IQCB1	chr3:121769762-121835079	T24Stat	T0	OK	7.91822	5.09957	0.6348	-0.674897	0.28945	0.657828	no
CCND1	chr11:69641104-69654474	T24Stat	T0	OK	318.614	205.211	0.634702	-1.0872	0.06845	0.452977	no
TMEM126B	chr11:85628572-85636539	T24Stat	T0	OK	53.4172	34.4107	0.634446	-0.980977	0.12475	0.578674	no
NRCAM	chr7:108147625-108456397	T24Stat	T0	OK	26.1185	16.8279	0.634218	-1.28547	0.04245	0.386639	no
CRYM	chr16:21258517-21318591	T24Stat	T0	OK	3.74719	2.41436	0.634169	-0.227211	0.5736	0.782783	no
PSMC2	chr7:103347523-103989516	T24Stat	T0	OK	64.2644	41.4089	0.634079	-1.06452	0.0758	0.474355	no
FAM8A1	chr6:17600286-17611719	T24Stat	T0	OK	10.2062	6.57674	0.634	-1.02359	0.11685	0.563816	no
OSTM1	chr6:108041408-108074737	T24Stat	T0	OK	21.8509	14.081	0.633942	-1.26807	0.04445	0.390842	no
RBM34	chr1:235131182-235161256	T24Stat	T0	OK	34.1131	21.9847	0.63383	-1.06749	0.0877	0.504642	no
ENDOG	chr9:128818499-128829821	T24Stat	T0	OK	25.0336	16.1375	0.633446	-0.42222	0.46615	0.724311	no
MOSPD2	chrX:14873404-14921337	T24Stat	T0	OK	7.45833	4.8088	0.633174	-0.793638	0.2142	0.64467	no
CACTIN	chr19:3607246-3626815	T24Stat	T0	OK	22.8332	14.7224	0.633117	-0.921707	0.11065	0.554868	no
CTR9	chr11:10750986-10779755	T24Stat	T0	OK	20.677	13.3324	0.633089	-1.20268	0.0434	0.390119	no
MNAT1	chr14:60734740-60968680	T24Stat	T0	OK	38.0557	24.5397	0.632998	-1.02223	0.0997	0.532626	no
HMGCL	chr1:23801876-23825459	T24Stat	T0	OK	25.9175	16.7155	0.632739	-0.772855	0.17605	0.640386	no
PWWP2B	chr10:132397197-132417854	T24Stat	T0	OK	8.08876	5.21723	0.632633	-0.475749	0.45185	0.719934	no
MORC3	chr21:36320188-36376646	T24Stat	T0	OK	11.0469	7.12675	0.632331	-1.03565	0.1053	0.543674	no
BTG3	chr21:17593649-17612950	T24Stat	T0	OK	40.6974	26.2606	0.632038	-0.992563	0.09855	0.53029	no
IFITM10	chr11:1732409-1750594	T24Stat	T0	OK	2.64674	1.70798	0.631919	-0.386176	0.46725	0.724311	no
NUDT4	chr12:93377922-93403248	T24Stat	T0	OK	14.7066	9.49156	0.631743	-1.09998	0.06665	0.447869	no
CLDN15	chr7:101232091-101238820	T24Stat	T0	OK	12.3998	8.00345	0.631618	-0.571739	0.3802	0.697171	no
HSPA8	chr11:123057491-123062335	T24Stat	T0	OK	961.782	620.839	0.63149	-0.761695	0.18045	0.643657	no
GDPD3	chr16:30104809-30113557	T24Stat	T0	OK	1.09264	0.705418	0.631267	-0.310712	0.3256	0.67416	no
SGSH	chr17:80169991-80220400	T24Stat	T0	OK	30.7086	19.8284	0.631075	-0.86587	0.12825	0.584285	no
GOLT1A	chr1:204198159-204214092	T24Stat	T0	OK	5.59161	3.61189	0.63051	-0.343996	0.5201	0.747538	no
HEIH	chr5:180829953-180835726	T24Stat	T0	OK	12.3451	7.97465	0.630447	-0.4689	0.41645	0.709956	no
SFT2D3	chr2:127701022-127703833	T24Stat	T0	OK	11.1103	7.17889	0.63006	-0.62325	0.30075	0.663664	no
SEC24D	chr4:118722822-118836171	T24Stat	T0	OK	29.0138	18.7493	0.629904	-1.18987	0.0418	0.38326	no
M6PR	chr12:8914719-8949761	T24Stat	T0	OK	55.4163	35.8145	0.629767	-1.18192	0.05525	0.412206	no
SECISBP2L	chr15:48988638-49046563	T24Stat	T0	OK	10.7369	6.94213	0.629129	-1.16177	0.06385	0.437783	no
RHBDD3	chr22:29259854-29267925	T24Stat	T0	OK	26.9087	17.4001	0.628976	-0.641546	0.26225	0.647002	no
AOX1	chr2:200586007-200671494	T24Stat	T0	OK	1.64848	1.06598	0.62896	-0.386892	0.4849	0.728057	no
SERINC1	chr6:122443347-122471807	T24Stat	T0	OK	105.779	68.4019	0.628938	-1.37874	0.03605	0.355648	no
PTPN2	chr18:12785477-12884335	T24Stat	T0	OK	16.3063	10.5452	0.628842	-0.776545	0.22235	0.64467	no
TIAM2	chr6:155090288-155314483	T24Stat	T0	OK	3.50732	2.26829	0.628766	-0.506113	0.4409	0.716681	no
SUSD1	chr9:112040780-112175297	T24Stat	T0	OK	1.53313	0.991586	0.628669	-0.385714	0.55565	0.771252	no
GOLGA8A	chr15:34379068-34437466	T24Stat	T0	OK	5.54516	3.58648	0.628658	-0.709713	0.2549	0.644756	no
EZH1	chr17:42700274-42745053	T24Stat	T0	OK	5.17982	3.35072	0.628433	-0.705128	0.19875	0.64467	no
RPAP3	chr12:47661931-47706061	T24Stat	T0	OK	13.5376	8.75724	0.628424	-1.10658	0.10325	0.53921	no
PRKAA2	chr1:56645316-56715335	T24Stat	T0	OK	4.16832	2.69655	0.628355	-0.926656	0.14635	0.608746	no
OGFOD1	chr16:56451511-56477495	T24Stat	T0	OK	28.6591	18.5414	0.62824	-1.14278	0.0508	0.398215	no
MFSD8	chr4:127917804-128031300	T24Stat	T0	OK	3.89579	2.5205	0.628207	-0.591027	0.315	0.670266	no
ZZEF1	chr17:4004444-4263979	T24Stat	T0	OK	6.52026	4.21852	0.628194	-0.687306	0.22245	0.64467	no
SCLY,UBE2F	chr2:237966944-238099413	T24Stat	T0	OK	23.7042	15.3394	0.627898	-0.912924	0.1195	0.567528	no
GJC2	chr1:228149713-228159826	T24Stat	T0	OK	0.666433	0.431271	0.627863	-0.315021	0.60505	0.801943	no
MADD	chr11:47269375-47330031	T24Stat	T0	OK	9.62822	6.23161	0.627663	-0.908505	0.1161	0.563305	no
FOXO4	chrX:71096148-71103534	T24Stat	T0	OK	3.16742	2.05032	0.627457	-0.363467	0.5134	0.743774	no
PRRC2C	chr1:171485526-171593511	T24Stat	T0	OK	44.4101	28.7484	0.627406	-1.20449	0.0336	0.346695	no
ADGRL4	chr1:78889763-79006810	T24Stat	T0	OK	66.2605	42.9018	0.627111	-1.45864	0.0278	0.313668	no
ZNF229	chr19:44426250-44448578	T24Stat	T0	OK	4.04116	2.61654	0.627108	-0.618032	0.3323	0.678387	no
CUL1	chr7:148698840-148801110	T24Stat	T0	OK	31.008	20.0814	0.626776	-1.19969	0.04815	0.395834	no
SEC24C	chr10:73744372-73772175	T24Stat	T0	OK	36.5031	23.6417	0.626686	-1.15456	0.0458	0.390842	no
ZNF155	chr19:43984169-44002870	T24Stat	T0	OK	4.78577	3.10071	0.626152	-0.466248	0.4103	0.708091	no
ZNF667	chr19:56439323-56477401	T24Stat	T0	OK	5.67236	3.67565	0.625951	-0.666507	0.2407	0.64467	no
DNAAF5	chr7:549196-786479	T24Stat	T0	OK	23.3986	15.1672	0.625468	-0.861843	0.14965	0.612529	no
C7orf55,C7orf55-LUC7L2,LUC7L2	chr7:139340358-139427526	T24Stat	T0	OK	60.9379	39.5047	0.625315	-1.10277	0.06355	0.437574	no
ITPR3	chr6:33621378-33696571	T24Stat	T0	OK	42.358	27.462	0.625197	-1.15943	0.0383	0.366797	no
BBS12	chr4:122732701-122744943	T24Stat	T0	OK	4.64287	3.01025	0.625134	-0.506572	0.396	0.702588	no
ZNF140	chr12:133080202-133107672	T24Stat	T0	OK	13.5549	8.78847	0.625133	-0.854949	0.13365	0.594403	no
WDR20	chr14:102139851-102223673	T24Stat	T0	OK	20.0989	13.0313	0.625133	-0.907823	0.1326	0.593576	no
NGLY1	chr3:25718943-25790039	T24Stat	T0	OK	18.8097	12.1957	0.62511	-0.984255	0.11225	0.556761	no
ABI1	chr10:26697665-26861087	T24Stat	T0	OK	28.4035	18.4186	0.624906	-1.20778	0.05655	0.416168	no
KIAA0895	chr7:36324149-36453791	T24Stat	T0	OK	6.21453	4.0305	0.624686	-0.355372	0.5508	0.767981	no
UBFD1	chr16:23557540-23574389	T24Stat	T0	OK	31.4289	20.384	0.624659	-1.21415	0.0429	0.388676	no
MTRR	chr5:7869103-7901122	T24Stat	T0	OK	12.5041	8.10997	0.624633	-0.938364	0.1246	0.578674	no
SPRY2	chr13:80335976-80340951	T24Stat	T0	OK	43.4915	28.2121	0.624422	-1.13056	0.0553	0.412234	no
PAXIP1	chr7:154928516-155002972	T24Stat	T0	OK	7.65237	4.96572	0.623903	-0.748372	0.1899	0.64467	no
CHPT1	chr12:101697638-101739472	T24Stat	T0	OK	25.8383	16.7672	0.623868	-0.761168	0.20965	0.64467	no
PTBP1	chr19:797391-812327	T24Stat	T0	OK	225.79	146.549	0.623602	-1.15257	0.04445	0.390842	no
ARHGAP42	chr11:100687675-100990925	T24Stat	T0	OK	3.41711	2.21999	0.622221	-0.620405	0.34885	0.686999	no
SMG5	chr1:156249223-156282829	T24Stat	T0	OK	38.0623	24.7284	0.622194	-1.18795	0.0405	0.377937	no
TTC8	chr14:88824152-88877996	T24Stat	T0	OK	12.0553	7.83228	0.622166	-0.713157	0.2376	0.64467	no
RPP30	chr10:90871951-90908555	T24Stat	T0	OK	16.0303	10.4161	0.621988	-0.887359	0.16765	0.634272	no
ACTR3B	chr7:152759748-152855379	T24Stat	T0	OK	5.00761	3.25406	0.621883	-0.415359	0.52055	0.747812	no
TXNL1	chr18:56602821-56638689	T24Stat	T0	OK	83.6208	54.3649	0.621185	-1.1757	0.0504	0.39787	no
ESRRA	chr11:64305527-64318084	T24Stat	T0	OK	28.8995	18.7915	0.620964	-0.625732	0.2934	0.660193	no
ACVR2A	chr2:147844516-148513475	T24Stat	T0	OK	3.69721	2.40477	0.620538	-0.506667	0.4013	0.705451	no
PPP4R2	chr3:72996967-73065860	T24Stat	T0	OK	18.7231	12.1781	0.620534	-0.682255	0.27375	0.651046	no
LOC100506603	chr14:76761891-76786724	T24Stat	T0	OK	8.50095	5.52991	0.62037	-0.436838	0.44465	0.718656	no
PPP2R2D	chr10:131900643-131959834	T24Stat	T0	OK	11.4904	7.47456	0.620367	-1.02638	0.07905	0.482705	no
RNF39	chr6_GL000255v2_alt:1322314-1331006	T24Stat	T0	OK	0.813408	0.529163	0.620266	-0.170382	0.75285	0.881234	no
JAZF1	chr7:27830573-28241377	T24Stat	T0	OK	6.73539	4.38379	0.619582	-0.669286	0.2817	0.655307	no
ADAMTS5	chr21:26917911-26967120	T24Stat	T0	OK	8.39133	5.46216	0.619427	-1.14278	0.0591	0.42248	no
NPB	chr17:81902108-81911477	T24Stat	T0	OK	2.14934	1.39908	0.619408	-0.122912	0.73415	0.872027	no
RPRD1B	chr20:38033545-38092364	T24Stat	T0	OK	15.3531	9.99528	0.619206	-0.974482	0.08965	0.510762	no
PDXDC1	chr16_KI270853v1_alt:284550-791405	T24Stat	T0	OK	1.0881	0.708479	0.619008	-0.289914	0.5173	0.745721	no
CXXC1	chr18:50282342-50288322	T24Stat	T0	OK	29.9249	19.4858	0.618926	-0.986574	0.08115	0.488843	no
SCO1	chr17:10680331-10697568	T24Stat	T0	OK	30.008	19.5401	0.618909	-0.913331	0.1188	0.567198	no
SUPT5H	chr19:39445545-39476668	T24Stat	T0	OK	80.2471	52.2606	0.618727	-1.21995	0.0362	0.355648	no
LOC541472	chr7:22725394-22732002	T24Stat	T0	OK	1.35794	0.885008	0.617662	-0.0996014	0.67185	0.841863	no
MAP3K14	chr17:45247924-45317064	T24Stat	T0	OK	11.4765	7.47959	0.61765	-0.874454	0.12145	0.571599	no
ANXA2	chr15:60347150-60397986	T24Stat	T0	OK	387.217	252.399	0.617432	-1.18254	0.0417	0.38326	no
EMC3	chr3:9963951-9986838	T24Stat	T0	OK	82.2189	53.6069	0.617054	-1.04088	0.07195	0.464606	no
SPCS2	chr11:74949246-74979031	T24Stat	T0	OK	7.30484	4.7632	0.616921	-0.64668	0.3094	0.667308	no
FAM206A	chr9:108934392-108940957	T24Stat	T0	OK	10.7625	7.01823	0.616836	-0.659544	0.2827	0.656351	no
CCDC58	chr3:122359590-122383231	T24Stat	T0	OK	22.571	14.7198	0.616716	-0.577711	0.366	0.692724	no
HIF1A-AS1	chr14:61681040-61749089	T24Stat	T0	OK	1.47287	0.960598	0.616622	-0.0255049	0.7367	0.873139	no
BAMBI	chr10:28677494-28682939	T24Stat	T0	OK	10.141	6.61455	0.616484	-0.499648	0.3738	0.69377	no
LIG4	chr13:108207443-108218368	T24Stat	T0	OK	10.9515	7.14379	0.616364	-0.961801	0.12095	0.570448	no
DYRK1A	chr21:37367556-37515376	T24Stat	T0	OK	18.2709	11.9204	0.616108	-1.12052	0.05435	0.408219	no
ISCU	chr12:108561462-108569384	T24Stat	T0	OK	59.7167	38.9619	0.616072	-1.16551	0.0518	0.402086	no
HLA-A	chr6:29942469-29945884	T24Stat	T0	OK	246.764	161.001	0.616063	-1.21688	0.0362	0.355648	no
BBS7	chr4:121824328-121870497	T24Stat	T0	OK	8.94096	5.83397	0.615951	-0.803402	0.2076	0.64467	no
RAD18	chr3:8877195-8963475	T24Stat	T0	OK	4.66493	3.04437	0.615713	-0.731947	0.2432	0.64467	no
LIF	chr22:30240446-30246851	T24Stat	T0	OK	23.6891	15.4614	0.615551	-1.0214	0.0695	0.455872	no
CDK5RAP1	chr20:33358838-33401569	T24Stat	T0	OK	13.4393	8.77202	0.615476	-0.614063	0.26815	0.649699	no
ACTN2	chr1:236686453-236764627	T24Stat	T0	OK	0.832178	0.543194	0.615425	-0.261906	0.6905	0.850377	no
FAM210A	chr18:13663346-13726592	T24Stat	T0	OK	13.7972	9.00668	0.615305	-0.914294	0.09725	0.527588	no
TBRG1	chr11:124622845-124694791	T24Stat	T0	OK	9.79448	6.39527	0.614964	-0.879658	0.1611	0.625694	no
SESN2	chr1:28259451-28282491	T24Stat	T0	OK	20.7981	13.5816	0.614794	-0.946778	0.1057	0.544694	no
MAP1LC3B2	chr12:116559380-116576620	T24Stat	T0	OK	34.7954	22.725	0.614615	-0.620106	0.2814	0.655206	no
SSR3	chr3:156539552-156555200	T24Stat	T0	OK	76.1239	49.7321	0.614172	-1.35346	0.0313	0.33416	no
KTN1	chr14:55580206-55684584	T24Stat	T0	OK	116.069	75.8492	0.613778	-1.27086	0.04495	0.390842	no
DHX15	chr4:24527464-24584561	T24Stat	T0	OK	79.4286	51.9184	0.613413	-1.25536	0.0348	0.350877	no
CARD8-AS1	chr19:48208085-48258193	T24Stat	T0	OK	1.47811	0.966328	0.613165	-0.232714	0.81485	0.914256	no
PSMD3	chr17:39980767-39997960	T24Stat	T0	OK	109.524	71.606	0.6131	-1.14032	0.04255	0.387352	no
SLC26A6	chr3:48625722-48635493	T24Stat	T0	OK	13.5246	8.84592	0.612501	-0.599341	0.2365	0.64467	no
HMGXB3	chr5:149993122-150053143	T24Stat	T0	OK	21.6158	14.1394	0.612372	-1.05899	0.06265	0.434391	no
SERPINB8	chr18:63970028-63989374	T24Stat	T0	OK	13.4395	8.7948	0.611757	-0.881742	0.1369	0.597692	no
ARF1	chr1:228082659-228099212	T24Stat	T0	OK	335.265	219.417	0.611627	-1.15403	0.04355	0.390485	no
SNTA1	chr20:33407956-33443892	T24Stat	T0	OK	15.4893	10.1405	0.611143	-0.607075	0.2781	0.653612	no
PPFIA1	chr11:70270699-70384501	T24Stat	T0	OK	16.02	10.49	0.610861	-1.11551	0.058	0.421971	no
RBM23	chr14:22900644-22919187	T24Stat	T0	OK	35.4457	23.2106	0.610826	-1.01532	0.07805	0.481156	no
EIF2B4	chr2:27364351-27370457	T24Stat	T0	OK	31.8142	20.8349	0.610672	-0.912148	0.1152	0.561875	no
AJAP1	chr1:4655044-4783791	T24Stat	T0	OK	9.06034	5.93485	0.610354	-0.556316	0.35025	0.687702	no
SOD1	chr21:31659621-31668930	T24Stat	T0	OK	387.938	254.116	0.61034	-1.20954	0.03525	0.35214	no
NCKAP1	chr2:182924850-183038858	T24Stat	T0	OK	77.4732	50.751	0.610261	-1.27556	0.0438	0.390842	no
UQCRFS1	chr19:29207259-29213229	T24Stat	T0	OK	146.872	96.2386	0.609871	-1.1608	0.04525	0.390842	no
RNF10	chr12:120534328-120577594	T24Stat	T0	OK	73.5084	48.1677	0.609843	-1.22401	0.03765	0.364678	no
WAC	chr10:28532587-28623112	T24Stat	T0	OK	33.4622	21.9276	0.609785	-1.31665	0.0392	0.37163	no
LPIN2	chr18:2916993-3011947	T24Stat	T0	OK	13.1256	8.60112	0.609784	-0.992077	0.09125	0.513679	no
HTATIP2	chr11:20363684-20383783	T24Stat	T0	OK	28.2282	18.4982	0.60975	-0.742603	0.2123	0.64467	no
SUGP1	chr19:19276512-19320512	T24Stat	T0	OK	25.978	17.0253	0.609612	-0.880651	0.1259	0.580921	no
TMEM192	chr4:165076077-165112872	T24Stat	T0	OK	11.5426	7.56508	0.609536	-0.92383	0.10175	0.535935	no
U2AF2	chr19:55654049-55674716	T24Stat	T0	OK	98.1124	64.3172	0.609231	-1.16803	0.0413	0.381219	no
NARFL	chr16:729754-741038	T24Stat	T0	OK	15.7214	10.3067	0.609157	-0.633286	0.23235	0.64467	no
C11orf31	chr11:57712522-57819180	T24Stat	T0	OK	96.8241	63.4881	0.608881	-0.342894	0.52745	0.751738	no
DPH2	chr1:43969980-43973371	T24Stat	T0	OK	16.6801	10.9375	0.608841	-0.70177	0.2031	0.64467	no
NCR3LG1	chr11:17351761-17377321	T24Stat	T0	OK	2.11314	1.38583	0.608636	-0.539018	0.30315	0.664718	no
NGRN	chr15:90230244-90272211	T24Stat	T0	OK	122.099	80.0795	0.608552	-0.828778	0.16725	0.633619	no
EMP3	chr19:48325371-48330553	T24Stat	T0	OK	451.252	295.962	0.608521	-1.20411	0.03935	0.372657	no
DDX10	chr11:108665024-108940930	T24Stat	T0	OK	13.0929	8.58871	0.608274	-0.932239	0.1129	0.557171	no
C1orf27	chr1:186375757-186421371	T24Stat	T0	OK	8.63605	5.66589	0.608069	-0.647385	0.20755	0.64467	no
TOX3	chr16:52438005-52547802	T24Stat	T0	OK	6.44193	4.22697	0.607871	-0.636467	0.26925	0.649699	no
MID1	chrX:10445309-10833690	T24Stat	T0	OK	11.895	7.80519	0.607853	-1.06094	0.0762	0.475711	no
TOLLIP	chr11:1274367-1309662	T24Stat	T0	OK	40.0134	26.2575	0.607755	-1.11443	0.0506	0.39787	no
CXorf40A	chrX:149540973-149550541	T24Stat	T0	OK	4.91388	3.22526	0.607446	-0.400788	0.46715	0.724311	no
PLAC8L1	chr5:146084312-146104383	T24Stat	T0	OK	0.856947	0.562471	0.607425	-0.213318	0.6641	0.838386	no
ECD	chr10:73134523-73168095	T24Stat	T0	OK	17.746	11.649	0.607292	-0.890947	0.13345	0.594253	no
SART1	chr11:65961688-65980136	T24Stat	T0	OK	33.8416	22.2185	0.607039	-1.08056	0.05425	0.407983	no
SLC39A1	chr1:153959098-153977975	T24Stat	T0	OK	126.597	83.1167	0.607035	-0.929028	0.11455	0.560633	no
ZNF776	chr19:57746795-57758159	T24Stat	T0	OK	6.58802	4.32562	0.606937	-0.7877	0.1493	0.612529	no
LINC01123	chr2:109986979-109995281	T24Stat	T0	OK	0.728184	0.478174	0.606769	-0.306245	0.5	0.735626	no
PAXIP1-AS2	chr7:154928516-155002972	T24Stat	T0	OK	1.35406	0.889352	0.606464	-0.188159	0.66265	0.837325	no
MED23	chr6:131573203-131628239	T24Stat	T0	OK	10.9262	7.17652	0.606433	-0.995194	0.1061	0.545025	no
[truncated: 15,486 more rows]
