# Supplementary material for: Cell spinpods are a simple inexpensive suspension culture device to deliver fluid shear stress to renal proximal tubular cells
Source: Sci Rep. 2021 Oct 29;11:21296. doi: 10.1038/s41598-021-00304-8 (PMC8556299; doi:10.1038/s41598-021-00304-8)
Supplement: Supplementary file 6 — Supplementary Information 4. [file 41598_2021_304_MOESM6_ESM.xlsx]

## Sheet: Legend
Differentially expressed genes and their significance based on the FDR q-value in RPTEC/TERT1 cells, rotation versus static conditions at 3-, 24-, and 72-hours time points. FPKM (fragments per kilobase of exon model per million reads mapped) is a normalized estimation of gene expression based on RNA-seq data. q-values are FDR adjusted p-values.

## Sheet: T24RotationvsT0
gene	locus	sample_1	sample_2	status	FPKM_1	FPKM_2	log2(fold_change FPKM1/FPKM2)	test_stat	p_value	q_value	significant
HSPA6	chr1:161524539-161526897	T24Spin	T0	OK	62.0107	0.680215	6.51038	-4.55591	5e-05	0.00269411	yes
LINC00431	chr13:110966026-110990602	T24Spin	T0	OK	0.961748	0.0246492	5.28605	-0.893409	0.33635	0.578644	no
HMOX1	chr22:35381066-35394214	T24Spin	T0	OK	1675.53	53.492	4.96915	-7.30939	5e-05	0.00269411	yes
GDF6	chr8:96142329-96160792	T24Spin	T0	OK	2.24499	0.0743452	4.91632	-2.29475	0.2145	0.534952	no
AKR1B10	chr7:134527591-134541414	T24Spin	T0	OK	15.7395	0.584928	4.74998	-2.9637	0.0172	0.142879	no
DHRS2	chr14:23636363-23645639	T24Spin	T0	OK	4.9332	0.289448	4.09115	-1.95106	0.1683	0.49109	no
C11orf96	chr11:43942555-43943883	T24Spin	T0	OK	4.81121	0.293559	4.03468	-2.31317	0.20495	0.530597	no
GEM	chr8:94249256-94262319	T24Spin	T0	OK	66.2586	4.09114	4.01753	-4.50539	5e-05	0.00269411	yes
ALDH1L1	chr3:126103560-126210168	T24Spin	T0	OK	4.75084	0.301258	3.97911	-0.884786	0.0122	0.117108	no
AKR1C1	chr10:4963261-4977966	T24Spin	T0	OK	268.679	17.6753	3.92607	-5.86702	5e-05	0.00269411	yes
ZNF474	chr5:122129512-122153571	T24Spin	T0	OK	5.23704	0.352788	3.89188	-2.29608	0.0006	0.0167991	yes
NR1H4	chr12:100473772-100563867	T24Spin	T0	OK	6.38847	0.440389	3.85862	-2.73042	5e-05	0.00269411	yes
HSPA1B	chr6_GL000250v2_alt:3160359-3162873	T24Spin	T0	OK	39.6918	2.80118	3.82473	-2.58712	0.0027	0.0459051	yes
LOC104968399	chr18:3247481-3278284	T24Spin	T0	OK	1.47161	0.106629	3.78672	-0.0869392	0.2529	0.537952	no
TCAP	chr17:39665345-39666554	T24Spin	T0	OK	1.27361	0.0958542	3.73194	-1.7324	0.0904	0.368208	no
HSPA1B	chr6_GL000251v2_alt:3304987-3307510	T24Spin	T0	OK	3.06181	0.231329	3.72637	-2.07737	0.001	0.0243648	yes
AKR1C2	chr10:4987775-5018033	T24Spin	T0	OK	35.1807	2.82276	3.63961	-3.49845	5e-05	0.00269411	yes
OSR1	chr2:19351484-19358611	T24Spin	T0	OK	5.0195	0.410183	3.6132	-1.76438	0.2546	0.53815	no
LINC01564	chr6:53628379-53631394	T24Spin	T0	OK	1.70628	0.145297	3.55378	-1.51586	0.1833	0.510009	no
NR1D1	chr17:40062192-40100725	T24Spin	T0	OK	76.8777	6.63272	3.53489	-4.42202	5e-05	0.00269411	yes
DDIT3	chr12:57487952-57520517	T24Spin	T0	OK	250.547	22.1756	3.49804	-2.43558	0.0001	0.00454975	yes
LOC344887	chr3:185959968-185980876	T24Spin	T0	OK	15.7299	1.44662	3.44275	-2.15677	0.0002	0.00758936	yes
NR0B1	chrX:30304421-30309378	T24Spin	T0	OK	4.5276	0.420251	3.42942	-1.60398	0.20365	0.530198	no
ARNT2	chr15:80404349-80597936	T24Spin	T0	OK	48.1384	4.78096	3.33181	-6.37362	5e-05	0.00269411	yes
NGF	chr1:115285915-115338236	T24Spin	T0	OK	9.53402	0.9862	3.27313	-1.71925	0.2677	0.543673	no
LOC101928525	chr9:135500630-135506447	T24Spin	T0	OK	0.742814	0.0778943	3.25341	-0.299568	0.24605	0.537952	no
DKK1	chr10:52314280-52317657	T24Spin	T0	OK	20.0544	2.11822	3.24299	-2.67615	0.00285	0.0474601	yes
SCGB1B2P	chr19:34576732-34577691	T24Spin	T0	OK	1.18713	0.126397	3.23145	-1.19489	0.16275	0.485636	no
LEAP2	chr5:132873665-132874890	T24Spin	T0	OK	0.592379	0.064965	3.18879	-1.25034	0.20905	0.533393	no
HSPA1A	chr6:31815513-31817942	T24Spin	T0	OK	0.615265	0.0693148	3.14997	-1.48212	0.13855	0.449198	no
EGR2	chr10:62811995-62819167	T24Spin	T0	OK	6.94992	0.796839	3.12464	-2.21265	0.00095	0.0234346	yes
STC2	chr5:173314722-173329503	T24Spin	T0	OK	103.204	13.032	2.98536	-6.08513	5e-05	0.00269411	yes
NR4A1	chr12:52022831-52059507	T24Spin	T0	OK	4.97432	0.631242	2.97823	-2.11769	0.02475	0.179657	no
SLC3A2	chr11:62856011-62888883	T24Spin	T0	OK	676.347	86.105	2.9736	-5.73041	5e-05	0.00269411	yes
ZSCAN12P1	chr6:28090806-28095715	T24Spin	T0	OK	2.90926	0.379531	2.93837	-1.68569	0.1904	0.517098	no
CEBPB	chr20:50184602-50192691	T24Spin	T0	OK	240.735	31.6496	2.92719	-3.14828	5e-05	0.00269411	yes
NFATC2	chr20:51386956-51562831	T24Spin	T0	OK	8.00485	1.06443	2.9108	-2.46636	0.0006	0.0167991	yes
DNAJB9	chr7:108562143-108574850	T24Spin	T0	OK	104.902	14.0127	2.90424	-5.41257	5e-05	0.00269411	yes
CYP1A1	chr15:74719541-74725536	T24Spin	T0	OK	4.49429	0.610828	2.87926	-1.59211	0.23765	0.537952	no
TXNRD1	chr12:104215778-104350307	T24Spin	T0	OK	412.31	56.2629	2.87347	-5.29458	5e-05	0.00269411	yes
GCLC	chr6:53497340-53545129	T24Spin	T0	OK	71.9579	9.92768	2.85762	-5.8198	5e-05	0.00269411	yes
VGF	chr7:101162508-101165571	T24Spin	T0	OK	6.1217	0.847034	2.85344	-1.7165	0.00315	0.0505218	no
PIM3	chr22:49960494-49964072	T24Spin	T0	OK	127.791	18.0552	2.8233	-3.8889	5e-05	0.00269411	yes
BEX2	chrX:103309345-103311046	T24Spin	T0	OK	16.0663	2.29933	2.80475	-1.82405	0.02055	0.161458	no
SYNE1	chr6:152121683-152637399	T24Spin	T0	OK	18.1729	2.62585	2.79094	-5.63957	5e-05	0.00269411	yes
SERPINA1	chr14_KI270847v1_alt:1493318-1507264	T24Spin	T0	OK	0.623633	0.0907326	2.781	-1.04943	0.14235	0.455638	no
HSPH1	chr13:31134973-31162388	T24Spin	T0	OK	216.847	31.7404	2.77229	-5.56123	5e-05	0.00269411	yes
CTH	chr1:70411217-70439851	T24Spin	T0	OK	14.5343	2.20472	2.72079	-1.95781	0.01005	0.104453	no
RAP1GAP	chr1:21596214-21669363	T24Spin	T0	OK	2.39392	0.363783	2.71823	-1.44794	0.11385	0.409602	no
OSGIN1	chr16:83953221-83966332	T24Spin	T0	OK	43.5358	6.66364	2.70782	-2.77774	0.00015	0.00613589	yes
OXTR	chr3:8750408-8769614	T24Spin	T0	OK	8.82493	1.37901	2.67795	-1.73145	0.0199	0.157741	no
GOLGA7B	chr10:97850237-98030828	T24Spin	T0	OK	4.75689	0.753717	2.65792	-1.9095	0.0099	0.103741	no
HIST1H2BJ	chr6:27132315-27132796	T24Spin	T0	OK	1.69805	0.275798	2.6222	-1.23237	0.1363	0.445385	no
SLC7A5	chr16:87830022-87869494	T24Spin	T0	OK	80.4019	13.0751	2.6204	-4.82434	5e-05	0.00269411	yes
MIR100HG	chr11:122089102-122203062	T24Spin	T0	OK	12.6354	2.06622	2.61241	-2.46022	5e-05	0.00269411	yes
GALNT9	chr12:132196371-132329319	T24Spin	T0	OK	4.06077	0.666231	2.60766	-1.58055	0.0341	0.220673	no
SNRK-AS1	chr3:43286511-43351962	T24Spin	T0	OK	1.50581	0.247751	2.60358	-0.84253	0.12685	0.430846	no
SPG20-AS1	chr13:36301637-36370180	T24Spin	T0	OK	0.96232	0.158564	2.60145	-0.228104	0.1603	0.481954	no
SQSTM1	chr5:179797597-179858840	T24Spin	T0	OK	1386.16	231.925	2.57936	-2.68244	5e-05	0.00269411	yes
DNAJB4	chr1:78004951-78017311	T24Spin	T0	OK	65.3384	11.0195	2.56787	-4.71299	5e-05	0.00269411	yes
LOC401585	chrX:45848073-45851490	T24Spin	T0	OK	1.34623	0.233271	2.52884	-1.17985	0.1009	0.38617	no
AKR1C3	chr10:5048765-5107686	T24Spin	T0	OK	315.513	54.7446	2.52691	-5.18357	5e-05	0.00269411	yes
CHORDC1	chr11:90200429-90223364	T24Spin	T0	OK	51.0474	8.88703	2.52206	-5.20993	5e-05	0.00269411	yes
NAALAD2	chr11:90134649-90192611	T24Spin	T0	OK	0.669546	0.116992	2.51677	-0.925508	0.26565	0.543329	no
CSF2	chr5:132073791-132076170	T24Spin	T0	OK	27.6293	4.83599	2.51432	-1.76655	0.00995	0.103959	no
SLC22A1	chr6:160121830-160158718	T24Spin	T0	OK	1.4999	0.264155	2.50541	-1.2528	0.21115	0.533964	no
SLC7A11	chr4:138027422-138242349	T24Spin	T0	OK	50.77	9.04235	2.48921	-6.05744	5e-05	0.00269411	yes
OAZ3	chr1:151759642-151771330	T24Spin	T0	OK	1.37926	0.250071	2.46348	-0.342424	0.1136	0.409567	no
HIST1H2AK	chr6:27837879-27838339	T24Spin	T0	OK	1.79742	0.331001	2.44102	-1.11355	0.34495	0.584087	no
PANX2	chr22:50170730-50180295	T24Spin	T0	OK	2.80017	0.515998	2.44008	-1.39952	0.0571	0.289889	no
LY6K	chr8:142700110-142726973	T24Spin	T0	OK	5.93847	1.10311	2.42852	-0.429757	0.06885	0.316479	no
HERPUD1	chr16:56932089-56943881	T24Spin	T0	OK	472.324	87.8945	2.42593	-4.93296	5e-05	0.00269411	yes
FBN2	chr5:128257908-128538042	T24Spin	T0	OK	3.76496	0.702283	2.42251	-2.12621	0.00245	0.0430076	yes
HSD17B2	chr16:82035252-82098534	T24Spin	T0	OK	38.0336	7.09729	2.42194	-2.22515	0.00065	0.01789	yes
TIMP4	chr3:12004359-12192032	T24Spin	T0	OK	0.951989	0.178451	2.41542	-1.12464	0.265	0.543308	no
KYNU	chr2:142877625-143042316	T24Spin	T0	OK	2.1867	0.416918	2.39092	-1.13286	0.17285	0.497383	no
KDM6B	chr17:7839916-7854800	T24Spin	T0	OK	25.0426	4.78687	2.38723	-3.82201	5e-05	0.00269411	yes
CPEB2	chr4:15002673-15446167	T24Spin	T0	OK	36.0005	6.89722	2.38393	-5.07793	5e-05	0.00269411	yes
SFTA1P	chr10:10784438-10794914	T24Spin	T0	OK	27.1775	5.21414	2.38191	-1.68689	0.01585	0.135645	no
CLK1	chr2:200853008-200864744	T24Spin	T0	OK	77.6669	14.9116	2.38087	-3.45018	5e-05	0.00269411	yes
IFRD1	chr7:112423143-112477203	T24Spin	T0	OK	87.3457	16.78	2.38	-4.86277	5e-05	0.00269411	yes
CMTM2	chr16:66579447-66588274	T24Spin	T0	OK	0.659773	0.130345	2.33964	-0.947907	0.27085	0.545523	no
LSMEM1	chr7:112480852-112490888	T24Spin	T0	OK	6.95462	1.3758	2.3377	-1.1108	0.04305	0.251325	no
PDK4	chr7:95583496-95596613	T24Spin	T0	OK	8.2524	1.64429	2.32735	-2.14168	0.001	0.0243648	yes
RGCC	chr13:41457405-41470877	T24Spin	T0	OK	9.48092	1.96309	2.2719	-1.35066	0.01555	0.134302	no
PINLYP	chr19:43576799-43582104	T24Spin	T0	OK	4.68903	0.972639	2.26931	-1.14355	0.24575	0.537952	no
UAP1L1	chr9:137077500-137084538	T24Spin	T0	OK	42.0863	8.75781	2.26471	-3.55374	5e-05	0.00269411	yes
TRIM16L	chr17:18722088-18736118	T24Spin	T0	OK	101.148	21.078	2.26266	-4.11177	5e-05	0.00269411	yes
GADD45B	chr19:2476124-2478259	T24Spin	T0	OK	366.168	76.99	2.24976	-4.77487	5e-05	0.00269411	yes
SNAPC1	chr14:61762356-61796428	T24Spin	T0	OK	196.743	41.4273	2.24766	-5.47763	5e-05	0.00269411	yes
TRIB3	chr20:380628-397559	T24Spin	T0	OK	61.8693	13.0572	2.24438	-3.27205	5e-05	0.00269411	yes
ASNS	chr7:97852116-97872542	T24Spin	T0	OK	61.5542	13.0237	2.24072	-3.85971	5e-05	0.00269411	yes
HSPA5	chr9:125234847-125241387	T24Spin	T0	OK	1440	309.212	2.2194	-2.05695	0.0012	0.0272637	yes
ZFAND2A	chr7:1152906-1160219	T24Spin	T0	OK	86.6539	18.6472	2.21631	-2.59825	0.0006	0.0167991	yes
ABL2	chr1:179099326-179229684	T24Spin	T0	OK	37.2161	8.02726	2.21295	-4.75263	5e-05	0.00269411	yes
PGAM2	chr7:44062726-44065587	T24Spin	T0	OK	1.3096	0.282948	2.21052	-1.06749	0.2194	0.53505	no
C2orf70	chr2:26562612-26579527	T24Spin	T0	OK	1.79687	0.389041	2.20749	-1.06875	0.29155	0.555404	no
C1QTNF9B-AS1	chr13:23730188-23897502	T24Spin	T0	OK	2.2878	0.498274	2.19895	-0.362924	0.2833	0.551207	no
DOCK9	chr13:98793486-99086406	T24Spin	T0	OK	29.8363	6.55014	2.18747	-4.42488	5e-05	0.00269411	yes
MTHFD2L	chr4:74158111-74303097	T24Spin	T0	OK	3.75312	0.824649	2.18624	-1.26029	0.1791	0.504541	no
CDC26	chr9:113267010-113275589	T24Spin	T0	OK	3.82822	0.843767	2.18176	-1.10059	0.29795	0.558831	no
MAFG	chr17:81918268-81927711	T24Spin	T0	OK	62.1291	13.8113	2.16942	-4.39005	5e-05	0.00269411	yes
NDUFA4L2	chr12:57229572-57240692	T24Spin	T0	OK	0.892101	0.198376	2.16897	-0.243973	0.27315	0.547253	no
LOC652276	chr16:2603383-2630494	T24Spin	T0	OK	1.00735	0.224247	2.16741	-1.02501	0.2921	0.555727	no
GPR89B	chr1:147928392-147993521	T24Spin	T0	OK	3.15291	0.702442	2.16623	-1.02803	0.2818	0.550391	no
NQO1	chr16:69709400-69726668	T24Spin	T0	OK	348.854	77.7569	2.16558	-4.55236	5e-05	0.00269411	yes
HID1	chr17:74950743-74975728	T24Spin	T0	OK	12.0857	2.7002	2.16217	-1.83187	0.01025	0.105915	no
PPP1R15A	chr19:48872391-48876062	T24Spin	T0	OK	436.24	98.1255	2.15242	-4.20313	5e-05	0.00269411	yes
MANF	chr3:51385236-51389397	T24Spin	T0	OK	495.779	111.636	2.15089	-4.66549	5e-05	0.00269411	yes
KIAA0907	chr1:155913042-155934442	T24Spin	T0	OK	45.9765	10.3587	2.15006	-3.92596	5e-05	0.00269411	yes
IFNGR2	chr21:33402895-33480009	T24Spin	T0	OK	5.72288	1.29466	2.14417	-1.3361	0.0238	0.175692	no
GCLM	chr1:93885199-93909598	T24Spin	T0	OK	62.2706	14.1036	2.14249	-5.13093	5e-05	0.00269411	yes
DNAJB1	chr19:14514763-14518559	T24Spin	T0	OK	322.003	73.0886	2.13936	-4.47011	5e-05	0.00269411	yes
FKBP4	chr12:2794941-2805421	T24Spin	T0	OK	142.653	32.4513	2.13616	-4.53775	5e-05	0.00269411	yes
SNAP25	chr20:10023811-10307418	T24Spin	T0	OK	3.82475	0.881567	2.11722	-0.927411	0.1609	0.482594	no
CLK4	chr5:178602663-178627053	T24Spin	T0	OK	20.0118	4.67077	2.09912	-2.64568	5e-05	0.00269411	yes
HSPA4L	chr4:127782297-127833371	T24Spin	T0	OK	51.8112	12.1259	2.09517	-4.41555	5e-05	0.00269411	yes
HNRNPU-AS1	chr1:244835336-244846941	T24Spin	T0	OK	7.1648	1.67791	2.09426	-1.42162	0.038	0.234346	no
UXT-AS1	chrX:47651791-47660111	T24Spin	T0	OK	1.10226	0.258736	2.09092	-0.227954	0.34095	0.581483	no
FAM131C	chr1:16057768-16073632	T24Spin	T0	OK	1.139	0.267927	2.08786	-1.01688	0.2939	0.55719	no
CTRL	chr16:67893271-67931875	T24Spin	T0	OK	0.760845	0.179595	2.08286	-0.292722	0.3182	0.568881	no
ENPP2	chr8:119557076-119638866	T24Spin	T0	OK	1.76324	0.416448	2.08202	-0.938092	0.12875	0.434075	no
LRRC66	chr4:51993699-52017620	T24Spin	T0	OK	0.941646	0.222524	2.08123	-0.992628	0.308	0.564793	no
ORAOV1	chr11:69665563-69675397	T24Spin	T0	OK	17.8565	4.25242	2.0701	-2.04247	0.00425	0.0602055	no
SSTR5-AS1	chr16:1064080-1081454	T24Spin	T0	OK	3.86845	0.923341	2.06682	-1.1892	0.26575	0.543329	no
TSPYL2	chrX:53082359-53088546	T24Spin	T0	OK	10.8847	2.61519	2.05731	-1.86108	0.00335	0.0526872	no
ZBTB21	chr21:41986830-42024920	T24Spin	T0	OK	17.2582	4.15552	2.05418	-3.95453	5e-05	0.00269411	yes
SMG1P7	chr16:70219580-70226033	T24Spin	T0	OK	6.05111	1.47141	2.04	-1.29096	0.03015	0.20407	no
UPP1	chr7:48088602-48108733	T24Spin	T0	OK	171.295	41.7412	2.03694	-3.66608	5e-05	0.00269411	yes
CIART	chr1:150282532-150287092	T24Spin	T0	OK	16.4327	4.00538	2.03656	-1.68489	0.02825	0.196199	no
MERTK	chr2:111898613-112029368	T24Spin	T0	OK	6.63284	1.63743	2.0182	-1.31023	0.05115	0.275109	no
PSAT1	chr9:78297074-78330093	T24Spin	T0	OK	81.9491	20.2988	2.01333	-4.06037	5e-05	0.00269411	yes
HSPBAP1	chr3:122739996-122793819	T24Spin	T0	OK	11.8022	2.92363	2.01322	-1.32371	0.05305	0.278137	no
SOD2	chr6:159679115-159693321	T24Spin	T0	OK	233.55	58.6918	1.9925	-4.01074	5e-05	0.00269411	yes
GULP1	chr2:188291668-188595925	T24Spin	T0	OK	57.3119	14.4114	1.99162	-4.77194	5e-05	0.00269411	yes
CHKA	chr11:68052858-68121391	T24Spin	T0	OK	34.2823	8.6379	1.98871	-2.75092	0.00025	0.00881176	yes
MALAT1	chr11:65497761-65506512	T24Spin	T0	OK	588.866	148.627	1.98625	-1.78453	0.00355	0.0545342	no
HCN2	chr19:589892-617159	T24Spin	T0	OK	6.19097	1.57255	1.97706	-1.13326	0.03485	0.223579	no
NXPH4	chr12:57216794-57226449	T24Spin	T0	OK	3.79952	0.969102	1.9711	-1.0708	0.29965	0.559385	no
RHBDL1	chr16:675665-678268	T24Spin	T0	OK	3.23671	0.826775	1.96896	-1.09106	0.26855	0.544064	no
PRH1,PRH1-PRR4,PRR4	chr12_KI270904v1_alt:44554-370959	T24Spin	T0	OK	1.73529	0.445178	1.96272	-0.399978	0.2392	0.537952	no
FTH1	chr11:61949883-61967660	T24Spin	T0	OK	10044.2	2583.65	1.95889	-1.19031	0.2191	0.53505	no
AMIGO3	chr3:49689516-49723974	T24Spin	T0	OK	10.3481	2.66758	1.95576	-1.23489	0.1355	0.443991	no
IL7R	chr5:35856874-35879603	T24Spin	T0	OK	0.927813	0.239523	1.95367	-0.951687	0.2851	0.552391	no
BAG3	chr10:119651369-119677817	T24Spin	T0	OK	176.24	45.7004	1.94726	-4.09307	5e-05	0.00269411	yes
TFAP2E	chr1:35573369-35595326	T24Spin	T0	OK	0.616792	0.161698	1.93148	-0.969764	0.2948	0.557297	no
DNAJB11	chr3:186570675-186585800	T24Spin	T0	OK	272.32	71.4195	1.93091	-4.40717	5e-05	0.00269411	yes
LINC00622	chr1:119597701-119599291	T24Spin	T0	OK	2.25182	0.594097	1.92232	-1.12364	0.07135	0.322813	no
HYOU1	chr11:119044184-119057246	T24Spin	T0	OK	273.841	72.4354	1.91857	-3.52766	5e-05	0.00269411	yes
PREX1	chr20:48624254-48827883	T24Spin	T0	OK	4.34985	1.15568	1.91223	-1.59271	0.0038	0.0562432	no
UGDH	chr4:39498754-39527598	T24Spin	T0	OK	107.629	28.9784	1.89302	-4.48595	5e-05	0.00269411	yes
NOV	chr8:119416311-119424438	T24Spin	T0	OK	30.2345	8.2044	1.88173	-2.89205	0.0001	0.00454975	yes
ACKR3	chr2:236569736-236582351	T24Spin	T0	OK	1.94594	0.528781	1.87972	-1.03227	0.07185	0.323842	no
CYLD	chr16:50742049-50801935	T24Spin	T0	OK	18.645	5.0985	1.87064	-4.02373	5e-05	0.00269411	yes
PTX3	chr3:157259742-157503626	T24Spin	T0	OK	11.0831	3.03362	1.86925	-1.09771	0.1377	0.448071	no
FBXO30	chr6:145625303-145964097	T24Spin	T0	OK	30.6028	8.38194	1.86831	-3.48263	0.00025	0.00881176	yes
LINC01534	chr19:36685438-36687449	T24Spin	T0	OK	1.0945	0.30042	1.86522	-0.748265	0.3801	0.607826	no
PMAIP1	chr18:59899959-59904306	T24Spin	T0	OK	119.64	32.9751	1.85925	-4.59453	5e-05	0.00269411	yes
KCNE5	chrX:109623699-109625164	T24Spin	T0	OK	1.97363	0.544949	1.85666	-0.968163	0.17035	0.493598	no
SLC30A2	chr1:26038021-26046138	T24Spin	T0	OK	0.903019	0.250037	1.85261	-0.922754	0.37985	0.607826	no
RYBP	chr3:72374592-72446623	T24Spin	T0	OK	43.4076	12.0207	1.85242	-4.34488	5e-05	0.00269411	yes
SH2D5	chr1:20719731-20732640	T24Spin	T0	OK	9.35173	2.59009	1.85223	-1.39611	0.07275	0.326578	no
SSTR5	chr16:1064080-1081454	T24Spin	T0	OK	1.71314	0.476375	1.84648	-0.692849	0.6198	0.766008	no
ULBP1	chr6:149964006-149973711	T24Spin	T0	OK	1.59739	0.444611	1.8451	-0.884233	0.0895	0.366445	no
KLHL21	chr1:6590723-6602898	T24Spin	T0	OK	53.888	15.0294	1.84217	-3.52832	5e-05	0.00269411	yes
C1orf54	chr1:150272283-150280924	T24Spin	T0	OK	2.5833	0.721172	1.8408	-0.87538	0.20615	0.530776	no
NR1D2	chr3:23945259-23980618	T24Spin	T0	OK	36.9778	10.3587	1.83582	-4.22051	5e-05	0.00269411	yes
VEGFC	chr4:176683533-176792745	T24Spin	T0	OK	3.26466	0.916308	1.83303	-0.937487	0.1139	0.409602	no
HIVEP1	chr6:12012490-12164999	T24Spin	T0	OK	11.0903	3.11728	1.83094	-3.29523	5e-05	0.00269411	yes
SUZ12P1	chr17:30709607-30770050	T24Spin	T0	OK	4.71919	1.33	1.82711	-0.945163	0.35145	0.589164	no
JMJD6	chr17:76712831-76726799	T24Spin	T0	OK	57.4448	16.1952	1.82661	-2.28186	0.0002	0.00758936	yes
TNFAIP3	chr6:137823669-137883314	T24Spin	T0	OK	55.5111	15.668	1.82496	-3.8139	5e-05	0.00269411	yes
LOC102724094	chr7:100969622-101018949	T24Spin	T0	OK	1.46395	0.41456	1.82022	-0.0781084	0.4653	0.658345	no
TMEM88	chr17:7855065-7856099	T24Spin	T0	OK	8.86034	2.51342	1.81771	-0.972677	0.08015	0.345451	no
ITPKA	chr15:41493857-41503559	T24Spin	T0	OK	14.5607	4.1493	1.81114	-1.21236	0.04615	0.261463	no
ATP6V0A1	chr17:42458843-42522579	T24Spin	T0	OK	38.9029	11.1012	1.80916	-3.40065	5e-05	0.00269411	yes
TCP11L2	chr12:106302790-106347014	T24Spin	T0	OK	9.30712	2.65997	1.80692	-1.46937	0.00635	0.0777831	no
DEDD2	chr19:42198592-42220152	T24Spin	T0	OK	79.4757	22.7285	1.80601	-2.80876	5e-05	0.00269411	yes
ATP6V0D2	chr8:86098909-86154225	T24Spin	T0	OK	1.5741	0.451884	1.8005	-0.609303	0.332	0.576106	no
IRAK2	chr3:10164878-10243743	T24Spin	T0	OK	28.5099	8.21049	1.79592	-2.8189	5e-05	0.00269411	yes
RSRP1	chr1:25242248-25247494	T24Spin	T0	OK	61.5044	17.7145	1.79576	-2.54086	0.00025	0.00881176	yes
RSRC2	chr12:122504642-122527013	T24Spin	T0	OK	86.7326	25.0328	1.79275	-4.05748	5e-05	0.00269411	yes
RP9P	chr7:32916814-32943170	T24Spin	T0	OK	17.5047	5.05891	1.79084	-1.1846	0.0731	0.327326	no
SDF2L1	chr22:21642252-21644299	T24Spin	T0	OK	273.79	79.1419	1.79056	-3.06336	5e-05	0.00269411	yes
PAQR5	chr15:69298954-69407637	T24Spin	T0	OK	8.29547	2.40647	1.78541	-2.05238	0.00085	0.02175	yes
GDF15	chr19:18386157-18389176	T24Spin	T0	OK	944.27	276.036	1.77434	-3.84824	5e-05	0.00269411	yes
FTL	chr19:48965308-48966879	T24Spin	T0	OK	6023.6	1764.19	1.77161	-2.19753	0.00045	0.0135799	yes
SLC39A14	chr8:22367248-22434127	T24Spin	T0	OK	87.5651	25.662	1.77072	-3.90381	5e-05	0.00269411	yes
MXD1	chr2:69915040-69942944	T24Spin	T0	OK	11.2595	3.30348	1.76909	-2.32669	0.0001	0.00454975	yes
CXCL8	chr4:73740505-73743716	T24Spin	T0	OK	178.638	52.5809	1.76443	-4.36487	5e-05	0.00269411	yes
CHAC1	chr15:40953437-40956519	T24Spin	T0	OK	21.0268	6.19647	1.76271	-1.35751	0.06915	0.31696	no
GABRE	chrX:151953123-151974679	T24Spin	T0	OK	3.97657	1.17197	1.76258	-1.13113	0.0384	0.235591	no
PDLIM2	chr8:22578740-22598025	T24Spin	T0	OK	26.1766	7.71925	1.76174	-1.33276	0.0305	0.205737	no
EGFR	chr7:55019031-55207338	T24Spin	T0	OK	16.4238	4.85528	1.75816	-2.71716	5e-05	0.00269411	yes
FGF2	chr4:122826707-122923004	T24Spin	T0	OK	50.7697	15.0114	1.75791	-4.42939	5e-05	0.00269411	yes
RDH10	chr8:73294601-73356461	T24Spin	T0	OK	27.3976	8.10799	1.75663	-2.45382	0.00025	0.00881176	yes
MBNL2	chr13:97222288-97394120	T24Spin	T0	OK	53.5262	15.866	1.7543	-4.36929	5e-05	0.00269411	yes
SIX4	chr14:60709537-60724134	T24Spin	T0	OK	14.1788	4.20522	1.75348	-2.96299	5e-05	0.00269411	yes
PRPF38B	chr1:108692309-108701800	T24Spin	T0	OK	62.2936	18.4882	1.75248	-4.13708	5e-05	0.00269411	yes
ERO1B	chr1:236215121-236282039	T24Spin	T0	OK	7.71929	2.29553	1.74964	-2.06976	0.00545	0.0699789	no
ARNTL	chr11:13277726-13387265	T24Spin	T0	OK	20.01	5.95097	1.74952	-2.35122	0.0037	0.0557344	no
KRTDAP	chr19:35487323-35490531	T24Spin	T0	OK	1.45859	0.435299	1.74449	-0.86034	0.406	0.624864	no
NGFR	chr17:49495292-49574064	T24Spin	T0	OK	3.36198	1.00445	1.7429	-1.03701	0.3343	0.577681	no
ANGPTL4	chr19:8364126-8374375	T24Spin	T0	OK	54.0097	16.2654	1.73141	-2.11596	0.00495	0.065883	no
TBX19	chr1:168281039-168314428	T24Spin	T0	OK	2.70546	0.818708	1.72445	-1.08637	0.0602	0.295453	no
CUZD1,FAM24B	chr10:122832154-122898714	T24Spin	T0	OK	35.8108	10.8399	1.72404	-1.27603	0.1983	0.526919	no
SH3BP5-AS1	chr3:15254183-15341394	T24Spin	T0	OK	1.72201	0.522915	1.71945	-1.02484	0.276	0.547769	no
KMO	chr1:241532133-241640399	T24Spin	T0	OK	3.31194	1.00614	1.71885	-0.854992	0.26575	0.543329	no
CEBPG	chr19:33373668-33382686	T24Spin	T0	OK	35.7123	10.863	1.717	-3.62283	5e-05	0.00269411	yes
NR4A3	chr9:99821854-99866891	T24Spin	T0	OK	1.00875	0.306975	1.71637	-0.636651	0.36775	0.599605	no
BDNF	chr11:27506851-27722058	T24Spin	T0	OK	13.5806	4.14009	1.71382	-2.40358	0.0008	0.0209515	yes
CRYAB	chr11:111908619-111926871	T24Spin	T0	OK	72.1311	22.0192	1.71186	-1.98131	0.00385	0.0567477	no
RBP4	chr10:93591835-93601236	T24Spin	T0	OK	10.222	3.12115	1.71153	-0.915688	0.2057	0.530776	no
C2CD4A	chr15:62066976-62070917	T24Spin	T0	OK	7.70421	2.35632	1.70911	-1.40502	0.0092	0.0995643	no
NEDD4L	chr18:58044377-58401540	T24Spin	T0	OK	27.4739	8.40973	1.70793	-3.80578	5e-05	0.00269411	yes
RNF6	chr13:26212767-26222371	T24Spin	T0	OK	47.1799	14.4798	1.70413	-3.82562	5e-05	0.00269411	yes
PHF1	chr6_GL000256v2_alt:4859722-4865178	T24Spin	T0	OK	2.6633	0.818645	1.70191	-0.921237	0.22675	0.537063	no
GNRH1	chr8:25419257-25425040	T24Spin	T0	OK	1.7906	0.552179	1.69723	-0.96136	0.1022	0.387816	no
NPIPB5	chr16:22513522-22536520	T24Spin	T0	OK	4.95903	1.53376	1.69298	-1.06913	0.0747	0.331329	no
STX1A	chr7:73699204-73719687	T24Spin	T0	OK	45.3724	14.0442	1.69184	-2.54371	0.00045	0.0135799	yes
GPR146	chr7:996986-1138257	T24Spin	T0	OK	2.16153	0.669166	1.69162	-0.544763	0.55755	0.720481	no
GKAP1	chr9:83739420-83817837	T24Spin	T0	OK	12.1821	3.77263	1.69112	-1.53148	0.0288	0.198473	no
HSP90B1	chr12:103930333-103947930	T24Spin	T0	OK	1572.07	487.517	1.68914	-1.60172	0.0138	0.125317	no
TMEM159	chr16:20933110-21180616	T24Spin	T0	OK	65.4356	20.3402	1.68574	-2.46375	0.0004	0.0125158	yes
DFNB31	chr9:114402079-114505456	T24Spin	T0	OK	9.52558	2.96103	1.68571	-1.55808	0.0271	0.191266	no
DNAJC3	chr13:95677138-95794989	T24Spin	T0	OK	77.1171	23.9961	1.68425	-4.07933	5e-05	0.00269411	yes
ATP6V1C1	chr8:103021019-103073057	T24Spin	T0	OK	34.2091	10.6551	1.68283	-3.84378	5e-05	0.00269411	yes
DGKE	chr17:56834098-56868675	T24Spin	T0	OK	5.86788	1.82998	1.68101	-2.08293	0.0006	0.0167991	yes
GREM1	chr15:32718003-32734669	T24Spin	T0	OK	0.878159	0.274249	1.67899	-0.802531	0.35135	0.589164	no
KDM7A	chr7:140084745-140176941	T24Spin	T0	OK	4.119	1.28891	1.67614	-2.07649	0.00145	0.0308233	yes
FGF17	chr8:22042752-22048808	T24Spin	T0	OK	0.659444	0.206592	1.67447	-0.858518	0.3276	0.573606	no
LCORL	chr4:17810812-18021860	T24Spin	T0	OK	11.1219	3.49612	1.66957	-2.06156	0.0144	0.128284	no
HS3ST2	chr16:22814538-22916338	T24Spin	T0	OK	43.1608	13.6264	1.66332	-2.40045	0.00095	0.0234346	yes
MICB	chr6_GL000255v2_alt:2750768-2767002	T24Spin	T0	OK	0.591949	0.187033	1.66218	-0.78433	0.31315	0.566713	no
FLNC	chr7:128830428-128859274	T24Spin	T0	OK	5.05695	1.59923	1.66089	-1.99813	0.00485	0.0651844	no
HIVEP2	chr6:142751466-142945201	T24Spin	T0	OK	15.4954	4.93279	1.65136	-3.37668	5e-05	0.00269411	yes
PRRT3-AS1	chr3:9945541-9954787	T24Spin	T0	OK	1.78384	0.569317	1.64769	-0.291522	0.4198	0.633848	no
ADM	chr11:10304979-10307402	T24Spin	T0	OK	244.666	78.098	1.64746	-3.51876	5e-05	0.00269411	yes
ADGRG1	chr16:57619692-57665039	T24Spin	T0	OK	46.8297	14.9939	1.64304	-3.03751	5e-05	0.00269411	yes
MAP2	chr2:209424046-209734110	T24Spin	T0	OK	25.776	8.27761	1.63874	-3.32538	5e-05	0.00269411	yes
ZMIZ1-AS1	chr10:78943325-79067448	T24Spin	T0	OK	6.05969	1.95201	1.63428	-1.08009	0.06915	0.31696	no
SPHK1	chr17:76384608-76387860	T24Spin	T0	OK	103.409	33.3762	1.63147	-2.83006	5e-05	0.00269411	yes
MYSM1	chr1:58654738-58700075	T24Spin	T0	OK	6.85354	2.21613	1.62881	-2.5334	0.00015	0.00613589	yes
SLC22A15	chr1:115919375-116070054	T24Spin	T0	OK	5.79613	1.87873	1.62533	-1.37257	0.1074	0.398146	no
HBP1	chr7:107168960-107578523	T24Spin	T0	OK	54.7061	17.766	1.62258	-2.59446	0.00205	0.0382045	yes
CPT1A	chr11:68754619-68841931	T24Spin	T0	OK	31.8026	10.364	1.61756	-3.17034	5e-05	0.00269411	yes
ARMCX6	chrX:101615117-101618001	T24Spin	T0	OK	18.1634	5.92747	1.61555	-0.966805	0.1042	0.392234	no
CCDC154	chr16:1434387-1444489	T24Spin	T0	OK	0.722676	0.235995	1.61459	-0.806248	0.35165	0.589228	no
SERTAD2	chr2:64631620-64653912	T24Spin	T0	OK	33.2537	10.884	1.61131	-3.6378	5e-05	0.00269411	yes
BCL6	chr3:187698258-187745725	T24Spin	T0	OK	33.4225	10.96	1.60858	-2.91996	5e-05	0.00269411	yes
RND3	chr2:150468192-150487695	T24Spin	T0	OK	107.614	35.5327	1.59865	-3.85526	5e-05	0.00269411	yes
OVGP1	chr1:111414314-111427777	T24Spin	T0	OK	7.51085	2.48131	1.59787	-1.06674	0.0852	0.356282	no
GET4	chr7:876553-896434	T24Spin	T0	OK	77.6923	25.6726	1.59754	-2.73117	5e-05	0.00269411	yes
C4orf32	chr4:112145396-112189081	T24Spin	T0	OK	12.7164	4.206	1.59616	-1.92139	0.01015	0.105125	no
NOXO1	chr16:1978916-1981549	T24Spin	T0	OK	0.935207	0.30984	1.59376	-0.878405	0.2666	0.543482	no
IKZF5	chr10:122990805-123008850	T24Spin	T0	OK	8.20279	2.72257	1.59115	-2.07787	0.0093	0.100281	no
HSPB8	chr12:119178789-119194746	T24Spin	T0	OK	148.932	49.6359	1.5852	-3.43139	5e-05	0.00269411	yes
CIDECP	chr3:10017552-10026136	T24Spin	T0	OK	33.5444	11.2051	1.58191	-1.01333	0.09535	0.377317	no
FOXC2-AS1	chr16:86565144-86568931	T24Spin	T0	OK	2.76693	0.924546	1.58147	-0.212697	0.44935	0.650764	no
CABLES1	chr18:23134563-23260470	T24Spin	T0	OK	12.796	4.28741	1.57751	-2.11544	0.0018	0.0354338	yes
HOXC-AS1	chr12:53999021-54000010	T24Spin	T0	OK	4.10416	1.38285	1.56944	-0.879748	0.3345	0.57769	no
C5orf51	chr5:41904367-41921636	T24Spin	T0	OK	26.2181	8.85015	1.56679	-3.46067	5e-05	0.00269411	yes
STIP1	chr11:64185271-64204548	T24Spin	T0	OK	234.581	79.2077	1.56637	-3.35667	5e-05	0.00269411	yes
SRXN1	chr20:646623-653370	T24Spin	T0	OK	75.5681	25.5375	1.56516	-3.21859	5e-05	0.00269411	yes
SEC11C	chr18:59139856-59158837	T24Spin	T0	OK	100.241	33.8963	1.56427	-2.27997	0.00085	0.02175	yes
FNIP1	chr5:131641713-131797063	T24Spin	T0	OK	20.7211	7.02687	1.56015	-3.32609	5e-05	0.00269411	yes
ODC1	chr2:10440370-10448554	T24Spin	T0	OK	182.205	61.9031	1.55748	-3.5172	5e-05	0.00269411	yes
BATF3	chr1:212686416-212699985	T24Spin	T0	OK	15.6291	5.31484	1.55614	-1.01818	0.1016	0.386774	no
UPF3B	chrX:119834025-119853028	T24Spin	T0	OK	27.7276	9.44668	1.55344	-2.53977	0.0001	0.00454975	yes
LAMB3	chr1:209614872-209652475	T24Spin	T0	OK	109.208	37.2149	1.55312	-3.23272	5e-05	0.00269411	yes
LGALS3	chr14:55129216-55145430	T24Spin	T0	OK	265.054	90.6988	1.54713	-3.13504	5e-05	0.00269411	yes
NDRG1	chr8:133237170-133297304	T24Spin	T0	OK	58.0947	19.9006	1.5456	-3.02124	5e-05	0.00269411	yes
KLF10	chr8:102648776-102655902	T24Spin	T0	OK	99.7884	34.1975	1.54498	-3.4832	5e-05	0.00269411	yes
SNHG7,SNORA17,SNORA43	chr9:136712571-136728184	T24Spin	T0	OK	51.077	17.5187	1.54378	-1.32706	0.0555	0.283948	no
PPP4R1L	chr20:58232776-58309439	T24Spin	T0	OK	3.69114	1.2667	1.54299	-0.971533	0.09055	0.368208	no
NEURL3	chr2:96497642-96508109	T24Spin	T0	OK	8.22876	2.83052	1.53961	-0.847068	0.26375	0.542934	no
HDAC9	chr7:18086948-18997369	T24Spin	T0	OK	23.7737	8.19824	1.53598	-2.95554	5e-05	0.00269411	yes
ATF4	chr22:39520558-39522686	T24Spin	T0	OK	491.844	169.701	1.5352	-3.2027	5e-05	0.00269411	yes
TSPAN7	chrX:38561477-38688918	T24Spin	T0	OK	0.980136	0.338272	1.5348	-0.738212	0.3517	0.589228	no
MBP	chr18:76978832-77132818	T24Spin	T0	OK	22.4493	7.75534	1.53341	-2.58882	0.00015	0.00613589	yes
SORCS3	chr10:104641100-105265242	T24Spin	T0	OK	2.39885	0.828825	1.53321	-0.715354	0.1262	0.43003	no
CXCL3	chr4:74036590-74038773	T24Spin	T0	OK	24.6844	8.54028	1.53125	-1.38565	0.02095	0.163092	no
HOTAIRM1	chr7:27096093-27100258	T24Spin	T0	OK	77.6056	26.9362	1.52662	-2.0547	0.00365	0.0553082	no
SIRT1	chr10:67884668-67918390	T24Spin	T0	OK	23.6278	8.22004	1.52327	-2.94462	5e-05	0.00269411	yes
NPC1	chr18:23503469-23586617	T24Spin	T0	OK	84.2546	29.3702	1.5204	-3.12439	5e-05	0.00269411	yes
CCDC93	chr2:117915477-118014163	T24Spin	T0	OK	16.2676	5.67195	1.52008	-2.98071	5e-05	0.00269411	yes
LACC1	chr13:43836352-43893932	T24Spin	T0	OK	14.4618	5.04519	1.51927	-2.56309	0.00265	0.0453142	yes
PPIF	chr10:79347463-79355333	T24Spin	T0	OK	70.392	24.5629	1.51893	-2.9533	5e-05	0.00269411	yes
TSC22D3	chrX:107713221-107775787	T24Spin	T0	OK	211.444	73.7986	1.51861	-3.34909	5e-05	0.00269411	yes
CCNL1	chr3:157146501-157160760	T24Spin	T0	OK	52.4224	18.298	1.5185	-3.12001	5e-05	0.00269411	yes
GNPDA1	chr5:142000668-142013055	T24Spin	T0	OK	65.7993	23.0002	1.51643	-3.05339	5e-05	0.00269411	yes
PLA2G4A	chr1:186828899-186988981	T24Spin	T0	OK	4.28737	1.49988	1.51525	-0.969922	0.1095	0.40275	no
BAIAP2L2	chr22:38084888-38110669	T24Spin	T0	OK	23.7105	8.29785	1.51472	-1.49393	0.00875	0.096331	no
MGEA5	chr10:101784442-101818465	T24Spin	T0	OK	66.7999	23.3961	1.51358	-3.52783	5e-05	0.00269411	yes
TSLP	chr5:111070079-111078024	T24Spin	T0	OK	2.18002	0.76407	1.51256	-0.642956	0.1618	0.483773	no
LSM14A	chr19:34172446-34229515	T24Spin	T0	OK	1.09606	0.384708	1.51049	-0.880934	0.152	0.470148	no
TUBE1	chr6:112070656-112102790	T24Spin	T0	OK	10.7007	3.7564	1.51028	-1.40003	0.04515	0.25768	no
ACVR2B-AS1	chr3:38451026-38493142	T24Spin	T0	OK	0.734734	0.258095	1.50932	-0.366791	0.54275	0.708634	no
SEL1L	chr14:81471546-81533861	T24Spin	T0	OK	48.0698	16.8961	1.50844	-3.12885	5e-05	0.00269411	yes
FAM129A	chr1:184791024-184974586	T24Spin	T0	OK	21.3999	7.52219	1.50838	-3.193	5e-05	0.00269411	yes
ATP6V1A	chr3:113747018-113812058	T24Spin	T0	OK	81.0978	28.5904	1.50413	-3.67286	5e-05	0.00269411	yes
ERICH2	chr2:170700367-170798971	T24Spin	T0	OK	3.31479	1.16891	1.50375	-0.551564	0.28435	0.551897	no
LOC100506548	chr5:40825262-40829142	T24Spin	T0	OK	11.9369	4.20958	1.50368	-2.02067	0.002	0.0380683	yes
CYB561	chr17:63432303-63446361	T24Spin	T0	OK	41.1331	14.5559	1.4987	-2.55842	0.0001	0.00454975	yes
SMCR8	chr17:18315279-18363563	T24Spin	T0	OK	15.2212	5.39085	1.4975	-2.52101	0.00015	0.00613589	yes
CLCN7	chr16:1444932-1475084	T24Spin	T0	OK	74.7555	26.4926	1.49659	-3.04	5e-05	0.00269411	yes
CBS	chr21:6444868-6468040	T24Spin	T0	OK	0.829785	0.294668	1.49364	-0.723737	0.3655	0.5981	no
EIF1B	chr3:39808913-40312426	T24Spin	T0	OK	141.421	50.2314	1.49334	-2.66696	0.00025	0.00881176	yes
PPARGC1A	chr4:23792020-23890077	T24Spin	T0	OK	9.46817	3.36883	1.49084	-2.41208	0.0001	0.00454975	yes
CPEB4	chr5:173888327-173960991	T24Spin	T0	OK	20.6692	7.36071	1.48956	-2.94619	5e-05	0.00269411	yes
NEAT1	chr11:65422797-65445538	T24Spin	T0	OK	39.9281	14.2243	1.48904	-2.9297	5e-05	0.00269411	yes
RAB3IL1	chr11:61897295-61920269	T24Spin	T0	OK	7.32613	2.61064	1.48865	-1.21089	0.08255	0.349627	no
TMEM161B-AS1	chr5:88268881-88439090	T24Spin	T0	OK	12.603	4.49889	1.48612	-0.680867	0.1696	0.492385	no
PPARG	chr3:12287849-12434356	T24Spin	T0	OK	10.927	3.90113	1.48594	-1.36063	0.04965	0.270375	no
BIRC3	chr11:102317449-102339403	T24Spin	T0	OK	23.7762	8.49592	1.48468	-3.50846	5e-05	0.00269411	yes
SLC38A2	chr12:46358187-46372862	T24Spin	T0	OK	145.256	51.925	1.48409	-3.52746	5e-05	0.00269411	yes
ULBP2	chr6:149941937-149949232	T24Spin	T0	OK	14.7491	5.27698	1.48284	-0.917794	0.1184	0.41676	no
ANKRD10	chr13:110878539-110915107	T24Spin	T0	OK	90.7556	32.4816	1.48236	-2.18705	0.00145	0.0308233	yes
HOXC-AS3	chr12:53983950-53990278	T24Spin	T0	OK	2.63506	0.945667	1.47843	-0.218139	0.47575	0.662994	no
ANXA5	chr4:121667996-121696992	T24Spin	T0	OK	1045.07	376.556	1.47266	-2.52896	5e-05	0.00269411	yes
C16orf72	chr16:9091679-9119698	T24Spin	T0	OK	58.0504	20.933	1.47153	-3.45118	5e-05	0.00269411	yes
CRY1	chr12:106991364-107093857	T24Spin	T0	OK	27.088	9.78602	1.46886	-2.51597	0.0001	0.00454975	yes
TRNP1	chr1:26993703-27000886	T24Spin	T0	OK	69.017	24.9428	1.46833	-2.54759	5e-05	0.00269411	yes
TBC1D15	chr12:71839706-71926849	T24Spin	T0	OK	15.7076	5.6886	1.46532	-2.22791	0.0155	0.134065	no
LYSMD3	chr5:90515625-90529584	T24Spin	T0	OK	21.1122	7.66152	1.46238	-3.1808	5e-05	0.00269411	yes
ZNF330	chr4:141220886-141234696	T24Spin	T0	OK	46.5222	16.8871	1.46199	-2.55783	0.00025	0.00881176	yes
ZBTB43	chr9:126805005-126838208	T24Spin	T0	OK	13.3151	4.8337	1.46186	-2.4502	0.00015	0.00613589	yes
ANKLE2	chr12:132725666-132761888	T24Spin	T0	OK	116.79	42.4208	1.46108	-3.26674	5e-05	0.00269411	yes
ATP6V1B2	chr8:20197192-20221696	T24Spin	T0	OK	130.456	47.4077	1.46037	-3.32268	5e-05	0.00269411	yes
MSMP	chr9:35749279-35754277	T24Spin	T0	OK	2.71632	0.987308	1.46008	-0.339956	0.54345	0.709237	no
ZBTB40	chr1:22451850-22531157	T24Spin	T0	OK	9.46137	3.44674	1.45682	-2.4751	5e-05	0.00269411	yes
ICAM1	chr19:10270840-10286615	T24Spin	T0	OK	35.6886	13.0053	1.45637	-2.7054	5e-05	0.00269411	yes
RPSAP52	chr12:65758020-65966291	T24Spin	T0	OK	9.22178	3.36161	1.45589	-0.595242	0.48045	0.665272	no
SPAG9	chr17:50962173-51120865	T24Spin	T0	OK	30.6886	11.191	1.45536	-3.45252	5e-05	0.00269411	yes
FBXO32	chr8:123497886-123541253	T24Spin	T0	OK	13.3362	4.86922	1.45359	-2.47491	5e-05	0.00269411	yes
ZNF165	chr6:28080703-28089562	T24Spin	T0	OK	6.69888	2.44628	1.45333	-0.943411	0.1208	0.420548	no
GTF2H1	chr11:18322268-18367043	T24Spin	T0	OK	29.7248	10.8613	1.45246	-2.91137	5e-05	0.00269411	yes
GADD45G	chr9:89605011-89606554	T24Spin	T0	OK	6.74929	2.47258	1.44872	-0.811898	0.161	0.482594	no
RGS2	chr1:192809038-192812277	T24Spin	T0	OK	5.14645	1.88547	1.44865	-0.94198	0.10005	0.384484	no
CD55	chr1:207321471-207360966	T24Spin	T0	OK	43.8019	16.0526	1.44818	-2.8215	5e-05	0.00269411	yes
RRAGC	chr1:38838196-38859823	T24Spin	T0	OK	50.9173	18.6712	1.44734	-2.9973	5e-05	0.00269411	yes
SNHG1	chr11:62851987-62855888	T24Spin	T0	OK	51.3369	18.8456	1.44576	-2.02375	0.0024	0.0425487	yes
PXDC1	chr6:3722601-3752012	T24Spin	T0	OK	72.2292	26.52	1.4455	-2.59199	0.0001	0.00454975	yes
MAFF	chr22:38201931-38216510	T24Spin	T0	OK	53.6023	19.6834	1.44532	-2.51974	5e-05	0.00269411	yes
RIOK3	chr18:23452822-23483135	T24Spin	T0	OK	46.7616	17.1948	1.44335	-3.30579	5e-05	0.00269411	yes
RRAGD	chr6:89364615-89412276	T24Spin	T0	OK	7.06019	2.59626	1.44327	-1.54491	0.00345	0.0536918	no
ZFPM2-AS1	chr8:105318918-106060503	T24Spin	T0	OK	11.7809	4.33501	1.44234	-0.687828	0.2667	0.543482	no
NRG1	chr8:31639751-32765040	T24Spin	T0	OK	40.3599	14.8752	1.44001	-1.93594	0.0034	0.0533325	no
HSPD1	chr2:197486583-197553699	T24Spin	T0	OK	263.504	97.2337	1.43829	-2.47272	0.00015	0.00613589	yes
MAP2K3	chr17:21284655-21315239	T24Spin	T0	OK	41.8204	15.4488	1.43671	-2.17316	0.001	0.0243648	yes
STX3	chr11:59755058-59805882	T24Spin	T0	OK	17.4677	6.45916	1.43527	-2.83305	5e-05	0.00269411	yes
SCML1	chrX:17737448-17754988	T24Spin	T0	OK	14.7195	5.44438	1.43489	-2.0506	0.01775	0.146222	no
HSP90AA1	chr14:102080737-102139749	T24Spin	T0	OK	1755.71	649.662	1.43429	-0.708519	0.21625	0.534952	no
DNAJA1	chr9:33025210-33039064	T24Spin	T0	OK	356.607	132.135	1.43232	-3.23152	5e-05	0.00269411	yes
CREBZF	chr11:85657563-85665138	T24Spin	T0	OK	21.1488	7.85278	1.4293	-3.02687	5e-05	0.00269411	yes
GPAT3	chr4:83535913-83605874	T24Spin	T0	OK	29.5979	10.9901	1.42929	-2.43955	0.00025	0.00881176	yes
RLF	chr1:40161368-40240921	T24Spin	T0	OK	15.1961	5.64718	1.4281	-2.79372	5e-05	0.00269411	yes
YOD1	chr1:207043848-207052980	T24Spin	T0	OK	8.38323	3.13162	1.4206	-2.07431	0.00105	0.0250693	yes
CARS	chr11_KI270831v1_alt:231983-288483	T24Spin	T0	OK	6.05955	2.26361	1.42058	-0.924433	0.1175	0.415302	no
FAM83G	chr17:18950675-19047023	T24Spin	T0	OK	14.6231	5.47222	1.41805	-1.5059	0.02215	0.168176	no
HES7	chr17:8120589-8124092	T24Spin	T0	OK	4.63189	1.73463	1.41698	-0.777831	0.17685	0.501848	no
ZKSCAN8	chr6:28141909-28159472	T24Spin	T0	OK	11.0355	4.13829	1.41504	-2.52435	5e-05	0.00269411	yes
C21orf91	chr21:17777403-17819386	T24Spin	T0	OK	10.6503	3.99717	1.41385	-2.4153	0.0006	0.0167991	yes
PDIA4	chr7:149003061-149028690	T24Spin	T0	OK	407.371	152.939	1.41339	-2.67671	5e-05	0.00269411	yes
SLC35G2	chr3:136819018-136862063	T24Spin	T0	OK	29.7384	11.2008	1.40872	-1.67326	0.01345	0.123205	no
TMEM38B	chr9:105694524-105776611	T24Spin	T0	OK	13.8759	5.23919	1.40517	-1.92947	0.00045	0.0135799	yes
DMPK	chr19:45769708-45782557	T24Spin	T0	OK	53.6476	20.2575	1.40506	-2.40724	0.0001	0.00454975	yes
ELL	chr19:18442662-18522127	T24Spin	T0	OK	14.9189	5.6338	1.40496	-1.72214	0.0081	0.0914326	no
LONRF3	chrX:118974613-119018355	T24Spin	T0	OK	5.55673	2.09854	1.40485	-1.05906	0.20435	0.530198	no
JMY	chr5:79236101-79327215	T24Spin	T0	OK	10.674	4.04101	1.40132	-2.588	5e-05	0.00269411	yes
WHAMM	chr15:82809627-82834861	T24Spin	T0	OK	22.9897	8.71143	1.40001	-2.31514	0.0002	0.00758936	yes
LINC01573	chr9:136547841-136549744	T24Spin	T0	OK	0.874548	0.331672	1.39878	-0.651843	0.2123	0.534496	no
RAB38	chr11:88113246-88175467	T24Spin	T0	OK	6.27957	2.38253	1.39817	-0.887308	0.12515	0.428259	no
YARS	chr1:32775238-32858879	T24Spin	T0	OK	102.919	39.1992	1.39261	-2.27051	0.00155	0.0320327	yes
LMAN2L	chr2:96705929-96740076	T24Spin	T0	OK	38.8334	14.8066	1.39106	-2.25371	0.00055	0.01572	yes
EDRF1	chr10:125719514-125764143	T24Spin	T0	OK	7.06829	2.6959	1.3906	-1.61174	0.022	0.167536	no
SLC6A9	chr1:43991607-44031492	T24Spin	T0	OK	8.2083	3.13124	1.39035	-1.17458	0.1081	0.39933	no
POPDC3	chr6:105137686-105179983	T24Spin	T0	OK	2.64333	1.00965	1.3885	-0.684084	0.5025	0.677762	no
APCDD1L-AS1	chr20:58515378-58619892	T24Spin	T0	OK	2.2719	0.868143	1.38789	-0.687397	0.3984	0.619638	no
TRIM16	chr17:15627965-15682879	T24Spin	T0	OK	117.495	44.969	1.3856	-3.07931	5e-05	0.00269411	yes
PER1	chr17:8140469-8152435	T24Spin	T0	OK	39.0446	14.9532	1.38467	-2.70179	5e-05	0.00269411	yes
BTG1,C12orf79	chr12:91984975-92145897	T24Spin	T0	OK	52.637	20.1677	1.38403	-3.40559	5e-05	0.00269411	yes
PCF11	chr11:83157094-83185793	T24Spin	T0	OK	19.0966	7.31823	1.38375	-2.82119	5e-05	0.00269411	yes
SYT14	chr1:209938173-210164288	T24Spin	T0	OK	2.80791	1.07663	1.38297	-1.21055	0.0758	0.333362	no
ALDH1A2	chr15:57953423-58065923	T24Spin	T0	OK	14.7691	5.66869	1.3815	-1.97233	0.00335	0.0526872	no
NOCT	chr4:139015758-139045939	T24Spin	T0	OK	29.7119	11.4094	1.38082	-1.87667	0.0036	0.0549239	no
LYST	chr1:235512822-235883708	T24Spin	T0	OK	5.80971	2.23114	1.38069	-1.79906	0.007	0.0833411	no
CRTC2	chr1:153947671-153958656	T24Spin	T0	OK	35.6735	13.7063	1.38002	-2.32868	0.0003	0.0101144	yes
DIEXF	chr1:209827966-209857565	T24Spin	T0	OK	7.61816	2.92849	1.37928	-2.31578	0.00025	0.00881176	yes
IRS2	chr13:109753836-109786567	T24Spin	T0	OK	47.9202	18.4287	1.37868	-3.07699	5e-05	0.00269411	yes
YJEFN3	chr19:19528860-19537584	T24Spin	T0	OK	9.53477	3.6685	1.37801	-0.800311	0.17555	0.500629	no
FBXO28	chr1:224114086-224162047	T24Spin	T0	OK	28.2304	10.8706	1.37682	-3.22419	5e-05	0.00269411	yes
ZFC3H1	chr12:71609600-71680648	T24Spin	T0	OK	13.8172	5.32314	1.37611	-2.08322	0.00355	0.0545342	no
CACYBP	chr1:174999434-175012027	T24Spin	T0	OK	44.3571	17.1025	1.37496	-3.13672	5e-05	0.00269411	yes
HSPA9	chr5:138554881-138575629	T24Spin	T0	OK	172.118	66.371	1.37477	-3.03028	5e-05	0.00269411	yes
HCST	chr19:35902479-35904271	T24Spin	T0	OK	1.37765	0.531576	1.37386	-0.777173	0.40655	0.625232	no
SEC31B	chr10:100486645-100519838	T24Spin	T0	OK	6.8184	2.63172	1.37343	-1.41332	0.0136	0.123943	no
CHD2	chr15:92900320-93028007	T24Spin	T0	OK	27.2217	10.5075	1.37334	-2.8024	5e-05	0.00269411	yes
NFKBIB	chr19:38878554-38908894	T24Spin	T0	OK	110.957	42.8387	1.37301	-2.21798	0.0004	0.0125158	yes
TAF1A	chr1:222557901-222592633	T24Spin	T0	OK	7.45735	2.8803	1.37244	-0.850365	0.1677	0.49074	no
SLC33A1	chr3:155826510-155854459	T24Spin	T0	OK	35.9266	13.8771	1.37234	-2.88166	0.0001	0.00454974	yes
PARGP1	chr10:45854834-45972428	T24Spin	T0	OK	1.0242	0.395865	1.37142	-0.642271	0.36785	0.599605	no
SNHG8	chr4:118278761-118279823	T24Spin	T0	OK	257.21	99.4627	1.37072	-1.91865	0.0012	0.0272637	yes
UPF1	chr19:18831934-18868232	T24Spin	T0	OK	61.1926	23.6636	1.37069	-2.90945	5e-05	0.00269411	yes
PDRG1	chr20:31944954-31952080	T24Spin	T0	OK	38.6633	14.9549	1.37035	-1.79138	0.00235	0.0420384	yes
NDUFAF2	chr5:60945128-61153037	T24Spin	T0	OK	27.7324	10.7447	1.36794	-0.970417	0.1416	0.454542	no
RASAL2	chr1:178091507-178479513	T24Spin	T0	OK	9.53551	3.69482	1.36781	-2.59198	5e-05	0.00269411	yes
NFKBIA	chr14:35401509-35404754	T24Spin	T0	OK	133.35	51.6952	1.36712	-2.88993	5e-05	0.00269411	yes
CDYL	chr6:4706158-4955544	T24Spin	T0	OK	22.9486	8.89767	1.36691	-2.44098	0.0003	0.0101144	yes
DCUN1D2	chr13:113455818-113490708	T24Spin	T0	OK	8.40185	3.2601	1.36579	-1.33679	0.04285	0.250814	no
LHX4-AS1	chr1:180230297-180275053	T24Spin	T0	OK	1.24982	0.485171	1.36515	-0.712557	0.28705	0.553979	no
AHSA2	chr2:61177419-61470714	T24Spin	T0	OK	19.2085	7.45813	1.36486	-1.09732	0.06055	0.295947	no
ABCB6	chr2:219209765-219218990	T24Spin	T0	OK	22.913	8.90008	1.36428	-1.81073	0.00305	0.0495868	yes
ARL8B	chr3:5122244-5180916	T24Spin	T0	OK	79.8254	31.0095	1.36414	-3.29599	5e-05	0.00269411	yes
THUMPD2	chr2:39736059-39779276	T24Spin	T0	OK	13.9493	5.42337	1.36293	-1.64024	0.0309	0.207025	no
PRG2	chr11:57386786-57390657	T24Spin	T0	OK	0.599132	0.233432	1.35987	-0.611344	0.41315	0.629417	no
RHOF	chr12:121712751-121793688	T24Spin	T0	OK	38.1273	14.8865	1.35681	-1.55507	0.02305	0.172368	no
PHGDH	chr1:119711795-119744226	T24Spin	T0	OK	26.7255	10.4354	1.35673	-1.61922	0.0092	0.0995643	no
NALCN	chr13:100708324-101416462	T24Spin	T0	OK	0.945559	0.369693	1.35484	-0.456316	0.3157	0.567763	no
AKR1B1	chr7:134442354-134459136	T24Spin	T0	OK	1073.97	419.944	1.35468	-2.38329	0.00025	0.00881176	yes
UPF2	chr10:11920021-12043170	T24Spin	T0	OK	23.1495	9.06047	1.35332	-2.7979	5e-05	0.00269411	yes
MFAP3L	chr4:169986596-170026430	T24Spin	T0	OK	3.86513	1.51479	1.3514	-1.35616	0.04015	0.241754	no
SCARNA12	chr12:6965351-6970753	T24Spin	T0	OK	9.22698	3.62478	1.34797	-0.225294	0.4673	0.65915	no
AHSA1	chr14:77458029-77469472	T24Spin	T0	OK	161.706	63.5333	1.34779	-2.93312	5e-05	0.00269411	yes
LINS	chr15:100569222-100602240	T24Spin	T0	OK	8.58729	3.38298	1.34391	-1.13793	0.0546	0.281605	no
SPATA5L1	chr15:45402320-45421418	T24Spin	T0	OK	15.7573	6.20878	1.34364	-1.42644	0.03215	0.212526	no
HSPE1,HSPE1-MOB4,MOB4	chr2:197486583-197553699	T24Spin	T0	OK	368.721	145.587	1.34064	-1.34329	0.02725	0.191869	no
JUN	chr1:58780790-58784113	T24Spin	T0	OK	168.734	66.6907	1.33919	-3.05157	5e-05	0.00269411	yes
DNAJB2	chr2:219279317-219286900	T24Spin	T0	OK	139.004	54.9476	1.339	-2.79166	5e-05	0.00269411	yes
MGST1	chr12:16347141-16377189	T24Spin	T0	OK	442.902	175.131	1.33856	-3.10327	5e-05	0.00269411	yes
C10orf11	chr10:75431645-76557376	T24Spin	T0	OK	1.80695	0.715075	1.33739	-0.642978	0.5318	0.699923	no
UBE2E2	chr3:23203292-23590805	T24Spin	T0	OK	47.5457	18.8227	1.33684	-2.36252	0.0001	0.00454975	yes
HLA-F	chr6:29723339-29749049	T24Spin	T0	OK	2.23901	0.887093	1.33571	-0.678888	0.3999	0.620516	no
ZNF697	chr1:119619376-119647767	T24Spin	T0	OK	8.59804	3.40654	1.3357	-1.71838	0.0069	0.0827582	no
MAGI2-AS3	chr7:78017056-79471208	T24Spin	T0	OK	4.46873	1.7737	1.33311	-0.722291	0.07165	0.323431	no
SNHG17	chr20:38420591-38435375	T24Spin	T0	OK	29.2681	11.6207	1.33264	-1.15251	0.0833	0.351219	no
MAPK8IP3	chr16:1706219-1770317	T24Spin	T0	OK	28.2557	11.2243	1.33191	-2.48037	5e-05	0.00269411	yes
PI3	chr20:45174898-45176544	T24Spin	T0	OK	1.4777	0.587202	1.33142	-0.653427	0.3342	0.57762	no
TCN1	chr11:59852807-59866568	T24Spin	T0	OK	0.618876	0.246062	1.33063	-0.594386	0.251	0.537952	no
LARP4	chr12:50400808-50480005	T24Spin	T0	OK	21.8487	8.7011	1.32828	-3.05082	5e-05	0.00269411	yes
PISD	chr22:31496138-31630824	T24Spin	T0	OK	34.0055	13.5509	1.32738	-1.97077	0.0014	0.0302655	yes
OSER1	chr20:44195940-44210906	T24Spin	T0	OK	45.5118	18.1398	1.32708	-2.53714	0.00015	0.00613589	yes
GPR176	chr15:39799021-39920892	T24Spin	T0	OK	42.2088	16.8277	1.32671	-2.72365	0.0001	0.00454975	yes
UBR4	chr1:19074505-19210252	T24Spin	T0	OK	21.9646	8.7616	1.32591	-2.80497	5e-05	0.00269411	yes
ETS1	chr11:128458760-128587558	T24Spin	T0	OK	89.891	35.9175	1.32349	-3.0907	5e-05	0.00269411	yes
UBQLN1	chr9:83659962-83708253	T24Spin	T0	OK	96.505	38.5831	1.32264	-3.13461	5e-05	0.00269411	yes
S100A4	chr1:153543618-153551769	T24Spin	T0	OK	5.50207	2.20154	1.32146	-0.506738	0.65785	0.791257	no
SLC35F3	chr1:233904711-234324518	T24Spin	T0	OK	14.1487	5.66609	1.32024	-1.54592	0.0118	0.114688	no
GPRC5C	chr17:74431527-74447429	T24Spin	T0	OK	193.92	77.7656	1.31826	-2.76548	5e-05	0.00269411	yes
SIK1	chr21:43414518-43427122	T24Spin	T0	OK	17.3447	6.96104	1.31712	-1.91795	0.00345	0.0536918	no
HIST1H2AC	chr6:26124144-26124690	T24Spin	T0	OK	97.6159	39.1893	1.31666	-1.18748	0.04905	0.270375	no
RB1CC1	chr8:52622457-52714466	T24Spin	T0	OK	32.4799	13.044	1.31616	-3.18921	5e-05	0.00269411	yes
FLCN	chr17:17212212-17237188	T24Spin	T0	OK	38.7448	15.5618	1.31599	-2.35217	0.0001	0.00454975	yes
UVRAG	chr11:75815166-76144238	T24Spin	T0	OK	11.2346	4.51581	1.31489	-2.03064	0.00085	0.02175	yes
EPG5	chr18:45847608-45967339	T24Spin	T0	OK	10.9413	4.39847	1.31471	-2.73816	0.0001	0.00454975	yes
DDX52	chr17:37609740-37643464	T24Spin	T0	OK	2.29447	0.923441	1.31307	-1.14564	0.0429	0.250859	no
GNA13	chr17:65009288-65056802	T24Spin	T0	OK	51.9996	20.9496	1.31158	-3.25706	5e-05	0.00269411	yes
FAM21C	chr10:45727199-45792964	T24Spin	T0	OK	15.8654	6.39402	1.31109	-2.19295	0.00125	0.0279721	yes
NFKB2	chr10:102394109-102402529	T24Spin	T0	OK	70.9103	28.5906	1.31046	-2.56999	5e-05	0.00269411	yes
MITD1	chr2:99169262-99181029	T24Spin	T0	OK	41.6421	16.8042	1.30922	-1.59025	0.0209	0.162987	no
ZNF83	chr19:52612364-52690581	T24Spin	T0	OK	41.108	16.6014	1.30811	-2.7178	5e-05	0.00269411	yes
CRELD1	chr3:9933839-9945413	T24Spin	T0	OK	33.2153	13.4183	1.30764	-2.04169	0.00275	0.0464014	yes
GORAB	chr1:170461316-170553833	T24Spin	T0	OK	11.0727	4.47957	1.30557	-1.4094	0.04465	0.256385	no
SLC31A2	chr9:113150957-113164142	T24Spin	T0	OK	8.40968	3.40382	1.30489	-0.822533	0.14905	0.465051	no
USP36	chr17:78796882-78840887	T24Spin	T0	OK	20.9096	8.46594	1.30442	-2.41883	0.0002	0.00758936	yes
KDM5C	chrX:53191320-53225422	T24Spin	T0	OK	27.3387	11.0854	1.30228	-2.63797	5e-05	0.00269411	yes
ATF3	chr1:212565333-212620777	T24Spin	T0	OK	273.554	111.079	1.30024	-2.70544	5e-05	0.00269411	yes
MTHFD2	chr2:74198562-74215297	T24Spin	T0	OK	68.0524	27.654	1.29916	-2.83995	5e-05	0.00269411	yes
GTF3C3	chr2:196763031-196799768	T24Spin	T0	OK	18.4157	7.49287	1.29734	-2.47894	0.00025	0.00881176	yes
CFAP45	chr1:159872363-159900116	T24Spin	T0	OK	0.805581	0.327861	1.29695	-0.626392	0.4256	0.636366	no
GPNMB	chr7:23246696-23275110	T24Spin	T0	OK	28.0178	11.4049	1.29669	-2.28139	0.00035	0.0113495	yes
METRNL	chr17_KI270860v1_alt:8451-24134	T24Spin	T0	OK	4.59877	1.87202	1.29665	-0.682985	0.2532	0.537952	no
AFTPH	chr2:64524304-64593004	T24Spin	T0	OK	25.8427	10.5253	1.29589	-2.69578	5e-05	0.00269411	yes
AGAP6	chr10:49988317-50010499	T24Spin	T0	OK	6.73519	2.74739	1.29366	-1.11206	0.04645	0.262445	no
HLX	chr1:220832762-220885058	T24Spin	T0	OK	15.6952	6.41984	1.28972	-1.06983	0.0545	0.281171	no
CBLL1	chr7:107743696-107761667	T24Spin	T0	OK	14.6492	5.99423	1.28918	-2.39689	0.00185	0.0358639	yes
MECP2	chrX:154021812-154097731	T24Spin	T0	OK	20.4796	8.38675	1.288	-1.46786	0.01265	0.119688	no
GRHL1	chr2:9951662-10002284	T24Spin	T0	OK	0.794558	0.325588	1.28711	-0.655161	0.19	0.516563	no
MGLL	chr3:127689061-127823250	T24Spin	T0	OK	194.314	79.6619	1.28643	-2.52462	5e-05	0.00269411	yes
CANX	chr5:179698928-179731638	T24Spin	T0	OK	376.241	154.281	1.2861	-2.1142	0.0013	0.0288377	yes
SLC22A18	chr11:2887344-2925246	T24Spin	T0	OK	1.12416	0.461071	1.28579	-0.653325	0.4054	0.624425	no
CDK20	chr9:87966443-87974780	T24Spin	T0	OK	8.73664	3.58474	1.28521	-0.969122	0.1564	0.477227	no
MAFK	chr7:1530731-1556430	T24Spin	T0	OK	30.5254	12.5577	1.28143	-1.73442	0.0112	0.111159	no
ERP44	chr9:99979180-100099052	T24Spin	T0	OK	35.3862	14.5791	1.27929	-3.09114	5e-05	0.00269411	yes
PLD6	chr17:17200994-17206332	T24Spin	T0	OK	9.66102	3.98042	1.27925	-1.05189	0.0665	0.310641	no
ZFYVE26	chr14:67746519-67816589	T24Spin	T0	OK	9.50507	3.919	1.27821	-2.27573	0.00035	0.0113495	yes
DNAJB6	chr7:157337015-157417439	T24Spin	T0	OK	77.4682	31.9589	1.27739	-2.59959	5e-05	0.00269411	yes
HIF1A	chr14:61681040-61749089	T24Spin	T0	OK	353.708	146.179	1.27482	-2.26387	0.00055	0.01572	yes
LYG1	chr2:99284237-99301176	T24Spin	T0	OK	2.82355	1.16711	1.27456	-0.65768	0.1302	0.436078	no
PTGS1	chr9:122370529-122395703	T24Spin	T0	OK	2.87979	1.1905	1.27439	-0.919107	0.16775	0.49074	no
PNN	chr14:39175182-39183218	T24Spin	T0	OK	62.8805	25.9961	1.27431	-3.06469	5e-05	0.00269411	yes
LINC01561	chr10:120597948-120600123	T24Spin	T0	OK	2.03066	0.841642	1.27067	-0.688854	0.2269	0.537133	no
SLC19A2	chr1:169463910-169485970	T24Spin	T0	OK	13.5242	5.60674	1.27031	-1.7876	0.0074	0.0859238	no
HPX	chr11:6431037-6441024	T24Spin	T0	OK	0.773234	0.32064	1.26995	-0.602066	0.39475	0.617089	no
SELK	chr3:53885198-53891962	T24Spin	T0	OK	86.054	35.7047	1.26913	-1.90115	0.0031	0.0500802	no
PLA2G4C	chr19:48047842-48110852	T24Spin	T0	OK	7.58565	3.15158	1.2672	-1.04891	0.07935	0.342831	no
EEF1A2	chr20:63488011-63499315	T24Spin	T0	OK	12.4663	5.18713	1.26502	-0.723657	0.15995	0.48147	no
MYDGF	chr19:4657544-4670403	T24Spin	T0	OK	347.513	144.656	1.26444	-2.72676	5e-05	0.00269411	yes
SLC22A4	chr5:132294451-132395614	T24Spin	T0	OK	3.7537	1.56262	1.26435	-0.614865	0.4466	0.648995	no
EPAS1	chr2:46297401-46386703	T24Spin	T0	OK	22.158	9.22846	1.26367	-2.36826	0.0001	0.00454975	yes
FAM214A	chr15:52581320-52678634	T24Spin	T0	OK	16.3243	6.79885	1.26366	-2.40765	0.00055	0.01572	yes
PLEKHM2	chr1:15684331-15734769	T24Spin	T0	OK	66.1139	27.5438	1.26322	-2.59735	5e-05	0.00269411	yes
ZNF112	chr19:44326552-44356704	T24Spin	T0	OK	4.37821	1.82462	1.26274	-1.12014	0.0655	0.307824	no
OGT	chrX:71533061-71575897	T24Spin	T0	OK	35.7595	14.9152	1.26154	-2.90779	5e-05	0.00269411	yes
NPIPB3	chr16:21402133-21425337	T24Spin	T0	OK	4.22606	1.7636	1.26079	-0.8328	0.16775	0.49074	no
APCDD1L	chr20:58459100-58514938	T24Spin	T0	OK	21.4103	8.93554	1.26068	-1.35827	0.01645	0.138848	no
HIST1H2BD	chr6:26158120-26171348	T24Spin	T0	OK	19.2452	8.03395	1.26032	-0.73438	0.18625	0.512736	no
MKLN1	chr7:131110095-131496639	T24Spin	T0	OK	13.9724	5.84167	1.25813	-2.81699	0.00015	0.00613589	yes
ZNF654	chr3:88051949-88157965	T24Spin	T0	OK	10.059	4.20838	1.25715	-1.30381	0.0671	0.311892	no
SLC6A6	chr3:14402575-14540343	T24Spin	T0	OK	49.8883	20.8723	1.25711	-2.65578	5e-05	0.00269411	yes
SUPV3L1	chr10:69180203-69209098	T24Spin	T0	OK	20.8296	8.71623	1.25686	-1.82645	0.00725	0.0849007	no
CD69	chr12:9752485-9760901	T24Spin	T0	OK	2.7818	1.16454	1.25626	-0.73126	0.2279	0.53753	no
SLCO4A1	chr20:62642444-62672295	T24Spin	T0	OK	66.8089	27.9871	1.25528	-2.34447	0.0001	0.00454975	yes
LGALSL	chr2:64454192-64461383	T24Spin	T0	OK	6.15804	2.58154	1.25424	-1.30645	0.02815	0.195809	no
HNF4G	chr8:75539967-75566826	T24Spin	T0	OK	2.0817	0.873116	1.25352	-0.95733	0.16815	0.490908	no
PTDSS2	chr11:450279-491387	T24Spin	T0	OK	4.19743	1.76162	1.25261	-0.767601	0.15395	0.473713	no
GBE1	chr3:81489698-81761799	T24Spin	T0	OK	80.9221	33.9646	1.2525	-2.94878	5e-05	0.00269411	yes
ALDH3A2	chr17:19648750-19677595	T24Spin	T0	OK	16.5188	6.93529	1.25208	-1.99736	0.0033	0.0522232	no
TPP1	chr11:6612765-6619461	T24Spin	T0	OK	113.458	47.6809	1.25067	-2.77023	5e-05	0.00269411	yes
TRIM23	chr5:65589679-65624360	T24Spin	T0	OK	8.05736	3.38789	1.24992	-1.55401	0.0281	0.195691	no
LINC01106,LINC01123	chr2:110375108-110384536	T24Spin	T0	OK	2.38762	1.00431	1.24937	-0.712058	0.3221	0.570982	no
RMND5A	chr2:86503429-86778041	T24Spin	T0	OK	29.2941	12.3284	1.24863	-1.39449	0.0236	0.17465	no
ZNF317	chr19:9140379-9163415	T24Spin	T0	OK	33.8832	14.2648	1.24811	-2.45742	5e-05	0.00269411	yes
SNHG15	chr7:44983027-44986660	T24Spin	T0	OK	39.3977	16.6205	1.24515	-1.11234	0.0532	0.278137	no
PVT1	chr8:127890627-128101253	T24Spin	T0	OK	11.9425	5.04412	1.24343	-0.667034	0.1877	0.514387	no
CRELD2	chr22:49918629-49927540	T24Spin	T0	OK	68.893	29.1342	1.24165	-1.8925	0.00335	0.0526872	no
DPP4	chr2:161992244-162074542	T24Spin	T0	OK	31.9221	13.5038	1.24119	-2.61183	0.0002	0.00758936	yes
ALG2	chr9:99216424-99221964	T24Spin	T0	OK	33.7279	14.2682	1.24114	-2.39251	0.0004	0.0125158	yes
EFTUD1	chr15:82130219-82262763	T24Spin	T0	OK	12.0749	5.10944	1.24077	-1.86207	0.00415	0.0594023	no
PRR34-AS1	chr22:46050458-46058522	T24Spin	T0	OK	2.34013	0.990708	1.24006	-0.624418	0.3446	0.584078	no
ZCCHC14	chr16:87406245-87491854	T24Spin	T0	OK	27.5863	11.6795	1.23998	-2.77224	5e-05	0.00269411	yes
XPOT	chr12:64404372-64448683	T24Spin	T0	OK	37.8518	16.0347	1.23916	-2.75499	0.0001	0.00454975	yes
MOK	chr14:102224496-102305200	T24Spin	T0	OK	11.1353	4.71871	1.23867	-0.972637	0.1627	0.485636	no
TIMM44	chr19:7926717-7943823	T24Spin	T0	OK	39.3848	16.6932	1.23838	-1.81331	0.0019	0.0366341	yes
FOXP4-AS1	chr6:41523894-41602384	T24Spin	T0	OK	0.992666	0.421477	1.23585	-0.127293	0.4235	0.63586	no
ZNF263	chr16:3283486-3291459	T24Spin	T0	OK	17.9973	7.64803	1.23462	-1.74096	0.0049	0.0656092	no
SNX9	chr6:157823170-157945077	T24Spin	T0	OK	50.7477	21.5809	1.23359	-2.8114	5e-05	0.00269411	yes
CLCN6	chr1:11762192-11847783	T24Spin	T0	OK	12.0483	5.1238	1.23355	-1.1453	0.04125	0.245231	no
SARS	chr1:109213892-109238182	T24Spin	T0	OK	165.283	70.3789	1.23172	-2.57026	5e-05	0.00269411	yes
GOLGA4	chr3:37243190-37366879	T24Spin	T0	OK	24.4247	10.4057	1.23097	-2.9723	5e-05	0.00269411	yes
ZC3H12C	chr11:110093360-110171841	T24Spin	T0	OK	9.96193	4.24423	1.23092	-2.51005	0.0002	0.00758936	yes
ZNF335	chr20:45948652-45972194	T24Spin	T0	OK	11.2514	4.79476	1.23057	-1.53193	0.01065	0.108415	no
ATG14	chr14:55366390-55411858	T24Spin	T0	OK	12.7885	5.45007	1.2305	-1.98374	0.00115	0.0266367	yes
RICTOR	chr5:38937920-39074408	T24Spin	T0	OK	7.62143	3.25121	1.22908	-2.42434	0.00035	0.0113495	yes
PPTC7	chr12:110534431-110583259	T24Spin	T0	OK	19.9696	8.51981	1.22891	-2.11458	0.0006	0.0167991	yes
ZBTB11	chr3:101649438-101679213	T24Spin	T0	OK	12.2514	5.24252	1.22462	-2.11788	0.00105	0.0250693	yes
RAET1E-AS1	chr6:149818757-149923152	T24Spin	T0	OK	0.952817	0.407773	1.22443	-0.174782	0.4651	0.658338	no
BRD2	chr6_GL000253v2_alt:4388043-4400883	T24Spin	T0	OK	4.04495	1.73153	1.22408	-0.775251	0.1629	0.485758	no
SPNS1	chr16:28974774-28984548	T24Spin	T0	OK	130.064	55.7515	1.22214	-2.38861	5e-05	0.00269411	yes
FAM21A	chr10:50067887-50133509	T24Spin	T0	OK	16.9337	7.2603	1.2218	-2.28851	0.00035	0.0113495	yes
ST13	chr22:40824534-40857008	T24Spin	T0	OK	69.7773	29.9447	1.22045	-2.92848	5e-05	0.00269411	yes
GARS	chr7:30594564-30634032	T24Spin	T0	OK	143.211	61.4983	1.21953	-2.74143	5e-05	0.00269411	yes
EDA2R	chrX:66595639-66639298	T24Spin	T0	OK	11.382	4.89142	1.21843	-1.64134	0.01135	0.112086	no
RGL4	chr22:23638487-23717423	T24Spin	T0	OK	0.843721	0.362662	1.21814	-0.373742	0.6248	0.769043	no
C1orf109	chr1:37681569-37690595	T24Spin	T0	OK	10.3768	4.46111	1.21788	-1.16463	0.06685	0.311623	no
SAP25	chr7:100572229-100573647	T24Spin	T0	OK	4.54626	1.95528	1.2173	-0.679784	0.2318	0.537952	no
CLIP4	chr2:29097675-29183813	T24Spin	T0	OK	29.142	12.5382	1.21677	-2.39642	0.00055	0.01572	yes
NAV3	chr12:77831288-78213012	T24Spin	T0	OK	5.26693	2.27466	1.21131	-1.89094	0.00115	0.0266367	yes
EPHX1	chr1:225810073-225882720	T24Spin	T0	OK	176.474	76.2777	1.21012	-2.27518	5e-05	0.00269411	yes
NOP2	chr12:6556869-6568332	T24Spin	T0	OK	35.3612	15.2874	1.20983	-2.07809	0.0005	0.0147153	yes
FBRS	chr16:30659518-30670810	T24Spin	T0	OK	52.9092	22.879	1.20949	-2.46208	5e-05	0.00269411	yes
SERP1	chr3:150541992-150546641	T24Spin	T0	OK	119.259	51.6195	1.20811	-3.11119	5e-05	0.00269411	yes
NPFFR2	chr4:72031803-72148201	T24Spin	T0	OK	2.66408	1.15315	1.20806	-0.648398	0.23725	0.537952	no
EPHB1	chr3:134795256-135260465	T24Spin	T0	OK	19.8141	8.59823	1.20442	-2.12344	0.0008	0.0209515	yes
LOC93622	chr4:6674093-6676047	T24Spin	T0	OK	9.47803	4.11807	1.20262	-0.771502	0.2105	0.533683	no
ARMC9	chr2:231198545-231375879	T24Spin	T0	OK	28.6137	12.4449	1.20115	-1.57966	0.0095	0.101578	no
ALKBH1	chr14:77672405-77708013	T24Spin	T0	OK	11.9134	5.18442	1.20033	-1.36464	0.0179	0.146848	no
TNFRSF10B	chr8:22987416-23083619	T24Spin	T0	OK	109.445	47.6288	1.2003	-2.5817	5e-05	0.00269411	yes
MIR4315-1,PLEKHM1P	chr17:64784840-64837184	T24Spin	T0	OK	3.21657	1.40199	1.19805	-0.660776	0.16345	0.486341	no
MAF	chr16:79593847-79600725	T24Spin	T0	OK	7.04641	3.07148	1.19796	-1.30869	0.0051	0.0669798	no
UST	chr6:148747134-149076990	T24Spin	T0	OK	8.13609	3.54655	1.19792	-1.47475	0.0209	0.162987	no
HSPA13	chr21:14371115-14383188	T24Spin	T0	OK	30.9271	13.4851	1.1975	-2.81933	0.0001	0.00454975	yes
CRYBA2	chr2:218990189-218993405	T24Spin	T0	OK	1.0771	0.470243	1.19568	-0.644533	0.43945	0.645547	no
LBX2	chr2:74497516-74507694	T24Spin	T0	OK	0.697189	0.304456	1.19532	-0.196485	0.45985	0.656285	no
SPEN	chr1:15834214-15940455	T24Spin	T0	OK	12.723	5.55754	1.19492	-2.15878	0.0009	0.0226077	yes
THAP1	chr8:42836673-42843331	T24Spin	T0	OK	15.1196	6.60822	1.19409	-1.57112	0.0327	0.214887	no
ARMCX3	chrX:101623129-101627841	T24Spin	T0	OK	41.9602	18.3624	1.19227	-2.73944	0.0001	0.00454975	yes
MRPS6,SLC5A3	chr21:34073522-34143034	T24Spin	T0	OK	211.068	92.4033	1.19169	-1.7713	0.00275	0.0464014	yes
STEAP1	chr7:89882352-90211635	T24Spin	T0	OK	7.81625	3.4222	1.19155	-0.642895	0.30565	0.563147	no
DUSP28	chr2:240479421-240564014	T24Spin	T0	OK	4.72028	2.06757	1.19094	-0.45952	0.5427	0.708621	no
YY1AP1	chr1:155659441-155689032	T24Spin	T0	OK	27.4042	12.017	1.18932	-2.05623	0.00155	0.0320327	yes
TMEM158	chr3:45224463-45226322	T24Spin	T0	OK	42.8496	18.8006	1.1885	-1.2436	0.04145	0.245765	no
AP2A2	chr11_KI270927v1_alt:22179-81836	T24Spin	T0	OK	1.08825	0.477774	1.18761	-0.631395	0.44985	0.651065	no
RAB5A	chr3:19947079-20012273	T24Spin	T0	OK	64.0598	28.1423	1.18668	-2.70642	0.00015	0.00613589	yes
MRPL18	chr6:159790459-159798429	T24Spin	T0	OK	144.768	63.6566	1.18537	-2.35691	0.0005	0.0147153	yes
HOXA11	chr7:27181156-27185216	T24Spin	T0	OK	5.78591	2.54441	1.18521	-0.715371	0.1996	0.528405	no
SPIRE1	chr18:12446511-12657913	T24Spin	T0	OK	16.8407	7.40671	1.18504	-2.29649	0.00045	0.0135799	yes
SLC7A6OS	chr16:68264515-68310965	T24Spin	T0	OK	12.6435	5.56243	1.18462	-0.83036	0.21785	0.534952	no
TET3	chr2:73986403-74108175	T24Spin	T0	OK	8.00203	3.52618	1.18226	-2.11624	0.00035	0.0113495	yes
ZCCHC3	chr20:297562-300319	T24Spin	T0	OK	20.1388	8.87973	1.18139	-1.55595	0.0095	0.101578	no
TMEM55B	chr14:20457852-20461612	T24Spin	T0	OK	45.2543	19.9578	1.18111	-1.79975	0.00455	0.0627604	no
SBNO2	chr19:1107633-1174283	T24Spin	T0	OK	0.807238	0.356084	1.18077	-0.634408	0.464	0.657877	no
IL18R1	chr2:102356282-102398775	T24Spin	T0	OK	1.68884	0.745235	1.18026	-0.715177	0.3758	0.605343	no
S100A9	chr1:153357853-153361027	T24Spin	T0	OK	2.18422	0.964596	1.17912	-0.506079	0.44855	0.650529	no
ESF1	chr20:13714321-13784933	T24Spin	T0	OK	29.5353	13.0557	1.17776	-2.52377	0.00025	0.00881176	yes
LRRC37B	chr17:32021135-32053501	T24Spin	T0	OK	3.38503	1.49684	1.17725	-0.68583	0.2082	0.532824	no
SLC15A4	chr12:128793193-128823996	T24Spin	T0	OK	57.6708	25.5204	1.17619	-2.42079	0.0002	0.00758936	yes
SCX	chr8:144262045-144291438	T24Spin	T0	OK	11.5564	5.11608	1.17558	-0.520888	0.3952	0.61763	no
NFAT5	chr16:69565965-69704666	T24Spin	T0	OK	13.0572	5.78172	1.17527	-2.53192	5e-05	0.00269411	yes
KLHL24	chr3:183635622-183684516	T24Spin	T0	OK	18.057	7.99682	1.17506	-2.25902	0.0004	0.0125158	yes
MIER3	chr5:56909259-56952130	T24Spin	T0	OK	9.67542	4.28512	1.17499	-2.00045	0.0132	0.12217	no
GPT2	chr16:46884379-46931297	T24Spin	T0	OK	9.6906	4.29272	1.1747	-1.23409	0.04285	0.250814	no
TVP23B	chr17:18781268-18806713	T24Spin	T0	OK	35.8971	15.9027	1.1746	-1.98453	0.0046	0.0632057	no
SLC1A3	chr5:36606354-36688334	T24Spin	T0	OK	9.92906	4.40168	1.1736	-1.00206	0.06135	0.297573	no
AHCYL2	chr7:129225013-129430211	T24Spin	T0	OK	8.15859	3.62254	1.17132	-1.61899	0.0132	0.12217	no
ACBD3	chr1:226144678-226186722	T24Spin	T0	OK	42.1375	18.7106	1.17124	-2.68284	5e-05	0.00269411	yes
TMEM199	chr17:28335521-28363683	T24Spin	T0	OK	17.5138	7.78824	1.16913	-0.882038	0.12355	0.425553	no
GPN2	chr1:26879381-26890378	T24Spin	T0	OK	27.9239	12.4185	1.16901	-1.19935	0.03185	0.211248	no
CHMP2B	chr3:87227262-87255548	T24Spin	T0	OK	32.1628	14.3117	1.1682	-2.50327	0.0008	0.0209515	yes
DUSP5	chr10:110497866-110511544	T24Spin	T0	OK	81.982	36.4987	1.16746	-2.46965	5e-05	0.00269411	yes
AVL9	chr7:32495425-32719168	T24Spin	T0	OK	13.2261	5.89208	1.16654	-2.33626	0.00025	0.00881176	yes
FOXD1	chr5:73446255-73448527	T24Spin	T0	OK	45.8486	20.4344	1.16588	-1.5657	0.0127	0.119971	no
ADRA1B	chr5:159916732-159973010	T24Spin	T0	OK	9.70586	4.33335	1.16337	-0.714284	0.19355	0.521287	no
GALK2	chr15:49155758-49620921	T24Spin	T0	OK	14.6629	6.54891	1.16285	-1.56597	0.01265	0.119688	no
NUFIP2	chr17:29255835-29294148	T24Spin	T0	OK	28.0031	12.5104	1.16246	-2.92118	5e-05	0.00269411	yes
ZRANB2	chr1:70852352-71081289	T24Spin	T0	OK	61.4088	27.4374	1.1623	-2.82887	0.00035	0.0113495	yes
PGF	chr14:74941829-74955764	T24Spin	T0	OK	2.23517	0.998783	1.16214	-0.675527	0.4583	0.655947	no
ABTB2	chr11:34150986-34358008	T24Spin	T0	OK	30.5132	13.6369	1.16191	-2.15146	0.0001	0.00454975	yes
TEX10	chr9:100302074-100352977	T24Spin	T0	OK	23.8159	10.6487	1.16126	-2.03458	0.0014	0.0302655	yes
ZNF182	chrX:47974850-48003995	T24Spin	T0	OK	4.04817	1.81277	1.15908	-0.927445	0.1463	0.461549	no
SLC26A11	chr17:80220400-80253509	T24Spin	T0	OK	21.5327	9.64388	1.15884	-1.42268	0.0317	0.210566	no
BTN2A2	chr6:26383095-26394872	T24Spin	T0	OK	12.7914	5.73353	1.15768	-1.33785	0.0341	0.220673	no
RCHY1	chr4:75479036-75514430	T24Spin	T0	OK	15.512	6.95549	1.15716	-2.24355	0.00225	0.0406573	yes
PLAC8L1	chr5:146084312-146104383	T24Spin	T0	OK	1.25635	0.56348	1.1568	-0.427594	0.47135	0.661306	no
TXNL4B	chr16:72084856-72112912	T24Spin	T0	OK	11.4197	5.12219	1.1567	-0.634547	0.17415	0.49871	no
SUPT6H	chr17:28662283-28702231	T24Spin	T0	OK	40.4188	18.1311	1.15657	-2.48689	5e-05	0.00269411	yes
GATA2	chr3:128479421-128503207	T24Spin	T0	OK	1.97532	0.88664	1.15566	-0.51782	0.42895	0.638729	no
FICD	chr12:108515273-108519603	T24Spin	T0	OK	15.0073	6.74149	1.15453	-1.10847	0.0687	0.316279	no
ATG2B	chr14:96281257-96363341	T24Spin	T0	OK	6.99281	3.14365	1.15343	-2.20298	0.0003	0.0101144	yes
ANKRD28	chr3:15667235-15859546	T24Spin	T0	OK	18.5333	8.33522	1.15283	-2.59013	5e-05	0.00269411	yes
POR	chr7:75915101-75994674	T24Spin	T0	OK	60.5629	27.253	1.15202	-2.15229	0.00035	0.0113495	yes
TMEM161B	chr5:88189632-88268879	T24Spin	T0	OK	10.2884	4.63014	1.15189	-1.28972	0.04285	0.250814	no
USP47	chr11:11841422-11959325	T24Spin	T0	OK	21.551	9.6994	1.15179	-2.70221	5e-05	0.00269411	yes
KDM6A	chrX:44873174-45112612	T24Spin	T0	OK	7.42356	3.34165	1.15155	-1.58954	0.01865	0.150781	no
LZTFL1	chr3:45823317-45915724	T24Spin	T0	OK	12.392	5.591	1.14823	-2.01181	0.00535	0.0691931	no
RAP1B	chr12:68610838-68660606	T24Spin	T0	OK	33.9718	15.3316	1.14783	-2.16867	0.0043	0.0606249	no
HIST1H2BK	chr6:27138292-27146858	T24Spin	T0	OK	67.7185	30.5653	1.14766	-1.3364	0.0289	0.198701	no
SLC25A27	chr6:46652914-46678190	T24Spin	T0	OK	2.4555	1.10894	1.14683	-0.741189	0.40355	0.623522	no
TSPYL4	chr6:116249967-116254098	T24Spin	T0	OK	16.1415	7.30079	1.14465	-1.87641	0.0022	0.0399969	yes
TSC1	chr9:132891347-132944633	T24Spin	T0	OK	7.07369	3.20379	1.14268	-1.8998	0.0025	0.0434153	yes
KLF4	chr9:107484851-107489766	T24Spin	T0	OK	37.248	16.8704	1.14267	-2.05152	0.00085	0.02175	yes
DDIT4	chr10:72273918-72276039	T24Spin	T0	OK	107.103	48.5093	1.14266	-2.30068	0.00015	0.00613589	yes
WARS	chr14:100333787-100376343	T24Spin	T0	OK	91.1988	41.3163	1.1423	-2.53614	5e-05	0.00269411	yes
MAT2A	chr2:85538977-85561534	T24Spin	T0	OK	159.134	72.1195	1.14178	-2.37948	0.0004	0.0125158	yes
YIPF4	chr2:32277888-32306589	T24Spin	T0	OK	47.9316	21.7561	1.13956	-2.34123	0.0023	0.041393	yes
CCDC59	chr12:82352303-82479237	T24Spin	T0	OK	23.3498	10.6005	1.13928	-1.64398	0.03205	0.212022	no
SMG1	chr16:18804852-18926404	T24Spin	T0	OK	11.7542	5.34055	1.13812	-2.61855	5e-05	0.00269411	yes
HIST1H1C	chr6:26055739-26056471	T24Spin	T0	OK	39.6815	18.0371	1.1375	-0.929153	0.0754	0.332588	no
AP1AR	chr4:112231738-112270056	T24Spin	T0	OK	14.6021	6.6395	1.13702	-1.61079	0.03105	0.207563	no
UBR5	chr8:102252273-102412689	T24Spin	T0	OK	13.8425	6.29439	1.13697	-2.56251	0.0001	0.00454975	yes
TXN	chr9:110243811-110256640	T24Spin	T0	OK	538.641	245.089	1.13602	-2.70278	5e-05	0.00269411	yes
ZXDB	chrX:57591835-57597477	T24Spin	T0	OK	6.61192	3.0113	1.13468	-1.31518	0.0529	0.278137	no
RNF114	chr20:49936376-49953885	T24Spin	T0	OK	64.0428	29.1791	1.1341	-2.4034	5e-05	0.00269411	yes
CAMK2D	chr4:113451031-113761927	T24Spin	T0	OK	23.5467	10.7299	1.13388	-2.43626	0.00015	0.00613589	yes
BTN2A3P	chr6:26421390-26430588	T24Spin	T0	OK	0.744147	0.339423	1.1325	-0.60342	0.2508	0.537952	no
PAXIP1-AS1	chr7:155003432-155005703	T24Spin	T0	OK	4.27291	1.94986	1.13185	-0.69678	0.207	0.531507	no
ZNF467	chr7:149764363-149773206	T24Spin	T0	OK	5.7604	2.62947	1.1314	-0.767341	0.16725	0.49074	no
RIT1	chr1:155897807-155911402	T24Spin	T0	OK	28.3084	12.9249	1.13108	-2.10418	0.00035	0.0113495	yes
MOSPD1	chrX:134887625-134915344	T24Spin	T0	OK	12.8483	5.86877	1.13045	-1.35832	0.0487	0.270375	no
RAB7A	chr3:128726135-128814798	T24Spin	T0	OK	240.655	110.041	1.12893	-2.42914	0.0001	0.00454975	yes
TERF2IP	chr16:75647736-75657443	T24Spin	T0	OK	77.6819	35.5354	1.12832	-2.4338	0.00035	0.0113495	yes
SPP1	chr4:87975649-87983411	T24Spin	T0	OK	1745.71	798.923	1.12769	-1.40575	0.01305	0.121349	no
GRIK2	chr6:101398984-102070083	T24Spin	T0	OK	1.25636	0.574979	1.12767	-0.58099	0.37065	0.601516	no
RNMT	chr18:13726659-13764556	T24Spin	T0	OK	17.9946	8.23916	1.12699	-2.13556	0.0012	0.0272637	yes
MPP3	chr17:43800798-43833179	T24Spin	T0	OK	3.96261	1.81714	1.12478	-0.674358	0.25075	0.537952	no
SEC61A2	chr10:12129640-12250590	T24Spin	T0	OK	7.88872	3.61992	1.12383	-0.542605	0.34025	0.581324	no
UBE2E1	chr3:23804023-23891640	T24Spin	T0	OK	127.231	58.4073	1.12323	-2.73306	0.0001	0.00454975	yes
ARG2	chr14:67619861-67674885	T24Spin	T0	OK	7.23956	3.32477	1.12265	-0.74394	0.1985	0.527166	no
JARID2	chr6:15245974-15522042	T24Spin	T0	OK	12.3837	5.68758	1.12256	-1.85799	0.00185	0.0358639	yes
AMH	chr19:2249113-2252073	T24Spin	T0	OK	30.9054	14.1956	1.12242	-1.12939	0.0361	0.228387	no
SESN2	chr1:28259451-28282491	T24Spin	T0	OK	29.6741	13.6334	1.12205	-1.98078	0.001	0.0243648	yes
SNX3	chr6:108211216-108261260	T24Spin	T0	OK	291.84	134.158	1.12124	-2.6781	5e-05	0.00269411	yes
DNTTIP2	chr1:93869457-93879206	T24Spin	T0	OK	39.4956	18.1576	1.12112	-2.48098	0.00015	0.00613589	yes
ZNF44	chr19:12271809-12294899	T24Spin	T0	OK	12.4397	5.72222	1.1203	-1.37112	0.02245	0.169086	no
ATP6V0B	chr1:43974647-43978300	T24Spin	T0	OK	197.111	90.6971	1.11988	-2.31079	5e-05	0.00269411	yes
LOC727896	chr18:2916993-3011947	T24Spin	T0	OK	2.57269	1.18411	1.11947	-0.402184	0.45805	0.655802	no
CNOT3	chr19:54137719-54159743	T24Spin	T0	OK	3.4779	1.60089	1.11934	-0.676532	0.23295	0.537952	no
GPR89A	chr1:145607959-145670464	T24Spin	T0	OK	5.881	2.70733	1.11919	-0.644152	0.2558	0.538395	no
THAP9-AS1	chr4:82893451-82920131	T24Spin	T0	OK	20.5213	9.44798	1.11905	-1.60907	0.01085	0.109637	no
ZNF416	chr19:57571565-57578875	T24Spin	T0	OK	4.6217	2.12811	1.11885	-0.713779	0.2121	0.534294	no
ZNF790-AS1	chr19:36797549-36916291	T24Spin	T0	OK	4.86712	2.24291	1.1177	-0.342541	0.57715	0.735049	no
R3HCC1L	chr10:98134623-98244897	T24Spin	T0	OK	11.0226	5.08073	1.11736	-1.21909	0.0427	0.250429	no
ERBB2IP	chr5:65926553-66081023	T24Spin	T0	OK	33.3471	15.3712	1.11733	-2.70392	0.0002	0.00758936	yes
PHC3	chr3:170087579-170181749	T24Spin	T0	OK	9.36157	4.31988	1.11576	-2.54175	0.00015	0.00613589	yes
RAD9A	chr11:67391951-67401905	T24Spin	T0	OK	14.4585	6.67421	1.11525	-0.544214	0.36195	0.596009	no
ABHD3	chr18:21650896-21704805	T24Spin	T0	OK	39.3197	18.1518	1.11515	-2.03007	0.0016	0.0326126	yes
FBXO38	chr5:148383934-148442836	T24Spin	T0	OK	14.1221	6.51983	1.11505	-1.94001	0.0031	0.0500802	no
OSGIN2	chr8:89901867-89927867	T24Spin	T0	OK	28.0565	12.9578	1.11452	-2.56062	0.00055	0.01572	yes
WDR43	chr2:28894642-28948220	T24Spin	T0	OK	41.0378	18.9593	1.11405	-2.57214	0.0001	0.00454975	yes
PHRF1	chr11_KI270832v1_alt:106101-142116	T24Spin	T0	OK	0.848263	0.391972	1.11376	-0.627877	0.30715	0.564453	no
TIPARP	chr3:156673170-156706768	T24Spin	T0	OK	54.3319	25.1345	1.11213	-2.61023	5e-05	0.00269411	yes
MARS	chr12:57487952-57520517	T24Spin	T0	OK	103.603	47.9596	1.11117	-1.89546	0.0011	0.0259848	yes
ZFR	chr5:32354349-32444738	T24Spin	T0	OK	44.5303	20.6183	1.11086	-2.6225	5e-05	0.00269411	yes
VIMP	chr15:101270908-101277520	T24Spin	T0	OK	107.742	49.9186	1.10994	-2.1913	0.00045	0.0135799	yes
AK5	chr1:77281976-77559969	T24Spin	T0	OK	32.7029	15.1557	1.10956	-2.2724	0.0003	0.0101144	yes
FNBP4	chr11:47716516-47767441	T24Spin	T0	OK	27.0041	12.519	1.10905	-2.30668	0.00025	0.00881176	yes
FNTA	chr8:43056298-43085788	T24Spin	T0	OK	46.6475	21.6546	1.10713	-2.10333	0.00145	0.0308233	yes
ARID4B	chr1:235166894-235328217	T24Spin	T0	OK	30.702	14.255	1.10686	-2.63472	5e-05	0.00269411	yes
CHIC2	chr4:54009790-54064648	T24Spin	T0	OK	63.2286	29.369	1.10628	-1.62123	0.01115	0.110971	no
WBP2	chr17:75845698-75855420	T24Spin	T0	OK	127.576	59.2596	1.10624	-2.44516	0.00015	0.00613589	yes
OSBP	chr11:59574397-59616144	T24Spin	T0	OK	30.9651	14.3844	1.10614	-2.37347	5e-05	0.00269411	yes
H1F0	chr22:37668025-38041915	T24Spin	T0	OK	33.2962	15.4721	1.10569	-0.356001	0.606	0.755594	no
BRPF3	chr6:36196772-36232790	T24Spin	T0	OK	15.2191	7.07653	1.10477	-1.98427	0.00085	0.02175	yes
ZNF473	chr19:50025805-50048774	T24Spin	T0	OK	7.03795	3.27382	1.10418	-1.45187	0.0183	0.148896	no
LOC646626	chr1:85265775-85278088	T24Spin	T0	OK	2.87851	1.33987	1.10323	-0.226739	0.5477	0.712801	no
ZSWIM8	chr10:73785623-73801798	T24Spin	T0	OK	32.6041	15.1779	1.10308	-2.21681	0.0005	0.0147153	yes
ALX3	chr1:110060374-110070700	T24Spin	T0	OK	2.10071	0.978334	1.10248	-0.607123	0.27065	0.545305	no
ASIC3	chr7:151048291-151052756	T24Spin	T0	OK	3.18821	1.48497	1.10231	-0.593116	0.4259	0.636761	no
CSF1	chr1:109910610-109930994	T24Spin	T0	OK	65.9404	30.7137	1.10228	-2.38414	5e-05	0.00269411	yes
NSRP1	chr17:30116806-30186475	T24Spin	T0	OK	40.728	18.9859	1.1011	-2.35398	5e-05	0.00269411	yes
XBP1	chr22:28794559-28800572	T24Spin	T0	OK	150.099	69.9818	1.10086	-2.49759	5e-05	0.00269411	yes
NUDT9	chr4:87422575-87459454	T24Spin	T0	OK	54.6281	25.4861	1.09993	-2.49549	0.00015	0.00613589	yes
CSGALNACT2	chr10:43138444-43185306	T24Spin	T0	OK	23.2145	10.8326	1.09965	-2.25666	0.0007	0.0189159	yes
WDR26	chr1:224385142-224434299	T24Spin	T0	OK	40.3152	18.815	1.09944	-2.76626	5e-05	0.00269411	yes
HSPA4	chr5:133051969-133105017	T24Spin	T0	OK	84.4132	39.4026	1.09918	-2.60832	5e-05	0.00269411	yes
GFPT1	chr2:69319768-69387254	T24Spin	T0	OK	27.9729	13.0663	1.09818	-2.61996	5e-05	0.00269411	yes
ME1	chr6:83210390-83431219	T24Spin	T0	OK	57.5777	26.9192	1.09687	-2.63845	5e-05	0.00269411	yes
HOXD-AS2	chr2:176134840-176137098	T24Spin	T0	OK	10.175	4.7602	1.09593	-0.697095	0.41885	0.633121	no
AKIRIN2	chr6:87674859-87702267	T24Spin	T0	OK	106.972	50.0642	1.09538	-2.39992	5e-05	0.00269411	yes
PPID	chr4:158709126-158723400	T24Spin	T0	OK	62.7074	29.3523	1.09516	-2.37418	0.00055	0.01572	yes
ATXN2	chr12:111452213-111599676	T24Spin	T0	OK	26.4814	12.3983	1.09484	-2.19592	0.0002	0.00758936	yes
THAP2	chr12:71609600-71680648	T24Spin	T0	OK	5.71683	2.67737	1.0944	-0.793467	0.183	0.509552	no
SYVN1	chr11:65120626-65134532	T24Spin	T0	OK	44.258	20.7319	1.09408	-1.15841	0.0515	0.275413	no
ANGPT1	chr8:107249481-107498026	T24Spin	T0	OK	0.901014	0.422132	1.09386	-0.607303	0.45835	0.655947	no
CBWD5	chr9:65675833-65734041	T24Spin	T0	OK	13.9663	6.54397	1.09371	-0.391344	0.3317	0.575866	no
SART3	chr12:108522213-108561389	T24Spin	T0	OK	28.7152	13.4547	1.0937	-2.24126	0.0002	0.00758936	yes
SEC23B	chr20:18507543-18561415	T24Spin	T0	OK	45.7599	21.4466	1.09334	-2.34289	5e-05	0.00269411	yes
ZEB2	chr2:144384374-144520898	T24Spin	T0	OK	6.54613	3.06881	1.09296	-1.53779	0.00545	0.0699789	no
GHITM	chr10:84139428-84153555	T24Spin	T0	OK	179.528	84.1692	1.09284	-2.65854	5e-05	0.00269411	yes
UBFD1	chr16:23557540-23574389	T24Spin	T0	OK	43.668	20.476	1.09264	-2.45696	5e-05	0.00269411	yes
PEA15	chr1:160202198-160215376	T24Spin	T0	OK	204.371	95.8343	1.09258	-2.2593	0.0001	0.00454975	yes
BHLHE41	chr12:26120025-26125070	T24Spin	T0	OK	32.8543	15.408	1.09241	-2.33827	0.00045	0.0135799	yes
CELF6	chr15:72284726-72320184	T24Spin	T0	OK	2.51756	1.1819	1.09092	-0.70137	0.37435	0.603829	no
ZNF667-AS1	chr19:56477873-56495436	T24Spin	T0	OK	22.0319	10.3454	1.0906	-1.35506	0.0279	0.194907	no
SGTB	chr5:65624730-65722114	T24Spin	T0	OK	7.15665	3.36087	1.09045	-1.57148	0.01175	0.114452	no
IGF2BP2	chr3:185643738-185825039	T24Spin	T0	OK	39.8414	18.7236	1.08941	-2.36318	0.0001	0.00454975	yes
AP2A2	chr11:925808-1012245	T24Spin	T0	OK	1.37454	0.645974	1.0894	-0.604534	0.48365	0.666093	no
SNX16	chr8:81799582-81842286	T24Spin	T0	OK	12.5821	5.91444	1.08906	-1.676	0.00905	0.0982989	no
RAB40B	chr17:82657066-82698722	T24Spin	T0	OK	16.4431	7.73203	1.08857	-0.919918	0.116	0.412617	no
DNAJC7	chr17:41966740-42038026	T24Spin	T0	OK	78.9139	37.1089	1.08851	-1.53951	0.0211	0.163759	no
CBWD2	chr2:113437690-113496204	T24Spin	T0	OK	11.9231	5.60904	1.08793	-1.13463	0.10655	0.397058	no
ASXL2	chr2:25739383-25878443	T24Spin	T0	OK	5.97471	2.81105	1.08776	-1.64879	0.00695	0.0830229	no
YY1	chr14:100238764-100279034	T24Spin	T0	OK	67.7832	31.8941	1.08764	-2.52096	5e-05	0.00269411	yes
PPP1R1A	chr12:54579239-54588659	T24Spin	T0	OK	33.8797	15.9443	1.08738	-1.65085	0.00685	0.0822138	no
ZNF322	chr6:26634382-26659752	T24Spin	T0	OK	2.27673	1.07173	1.08703	-0.735845	0.25035	0.537952	no
COBL	chr7:51016211-51316818	T24Spin	T0	OK	2.17502	1.02472	1.0858	-0.805231	0.1788	0.504315	no
LRIF1	chr1:110947189-110963944	T24Spin	T0	OK	12.3718	5.82915	1.0857	-1.30845	0.03225	0.21295	no
UFM1	chr13:38349770-38363007	T24Spin	T0	OK	59.4757	28.0296	1.08535	-2.64259	5e-05	0.00269411	yes
COPS2	chr15:49125273-49155657	T24Spin	T0	OK	46.7139	22.0562	1.08267	-2.84244	0.0001	0.00454975	yes
N4BP3	chr5:178113554-178126106	T24Spin	T0	OK	2.87979	1.36036	1.08198	-0.7192	0.20545	0.530776	no
CREBRF	chr5:173056351-173139288	T24Spin	T0	OK	12.271	5.79696	1.08189	-1.44084	0.00965	0.102323	no
CAP2	chr6:17393504-17557792	T24Spin	T0	OK	17.7376	8.3795	1.08188	-1.79983	0.0045	0.0623117	no
PXK	chr3:58332889-58426127	T24Spin	T0	OK	12.4875	5.90088	1.08149	-1.44396	0.0362	0.228541	no
KIFC2	chr8:144466336-144476335	T24Spin	T0	OK	43.3113	20.4723	1.08107	-1.6412	0.014	0.126361	no
RNF115	chr1:145746081-145844401	T24Spin	T0	OK	47.8212	22.6215	1.07996	-1.82088	0.003	0.0492226	yes
MAX	chr14:64914360-65102695	T24Spin	T0	OK	70.5057	33.3605	1.0796	-1.49745	0.01485	0.130468	no
SHMT2	chr12:57229572-57240692	T24Spin	T0	OK	111.652	52.8861	1.07805	-2.28927	0.00025	0.00881176	yes
LONRF1	chr8:12721896-12755483	T24Spin	T0	OK	8.53393	4.0427	1.07789	-1.31781	0.0515	0.275413	no
PGS1	chr17:78378617-78577394	T24Spin	T0	OK	34.2815	16.2543	1.07661	-0.942046	0.08045	0.345628	no
LOC103611081	chr11:130866248-130870247	T24Spin	T0	OK	2.23238	1.05948	1.07522	-0.761137	0.234	0.537952	no
DSCR3	chr21:37223424-37267532	T24Spin	T0	OK	33.6305	15.9702	1.07439	-2.11589	0.0007	0.0189159	yes
TRMU	chr22:46335400-46357340	T24Spin	T0	OK	14.1301	6.71095	1.07418	-0.886524	0.1159	0.41259	no
MBIP	chr14:36298557-36320676	T24Spin	T0	OK	25.6145	12.1767	1.07284	-1.57037	0.02285	0.171519	no
GADD45A	chr1:67685176-67688338	T24Spin	T0	OK	154.688	73.5715	1.07214	-2.38244	0.0005	0.0147153	yes
LINC00641	chr14:21200078-21206900	T24Spin	T0	OK	6.34097	3.01799	1.07112	-1.11772	0.0681	0.314817	no
FSD1L	chr9:105448033-105552433	T24Spin	T0	OK	1.84944	0.880473	1.07074	-0.836278	0.17345	0.497951	no
CYFIP1	chr15_KI270848v1_alt:743-77414	T24Spin	T0	OK	1.93382	0.920654	1.07072	-0.550768	0.50635	0.680078	no
TJAP1	chr6:43477522-43506556	T24Spin	T0	OK	23.8096	11.3378	1.07041	-1.5374	0.0084	0.0935753	no
ZP3	chr7:76389328-76442071	T24Spin	T0	OK	1.33791	0.63744	1.06962	-0.109229	0.57595	0.733876	no
ZNHIT6	chr1:85649422-85708433	T24Spin	T0	OK	16.766	7.99135	1.06903	-2.34069	0.0001	0.00454975	yes
BCAR3	chr1:93561740-93847150	T24Spin	T0	OK	58.03	27.684	1.06775	-2.19585	0.0003	0.0101144	yes
GRB10	chr7:50590062-50793462	T24Spin	T0	OK	25.4196	12.1271	1.0677	-2.12066	0.0006	0.0167991	yes
TINAG	chr6:54308404-54390152	T24Spin	T0	OK	32.1477	15.3396	1.06745	-1.73594	0.0051	0.0669797	no
TNKS2	chr10:91798393-91865475	T24Spin	T0	OK	26.2093	12.5073	1.06731	-2.51643	0.00035	0.0113495	yes
GABARAPL1	chr12:10212889-10223125	T24Spin	T0	OK	120.969	57.7323	1.06719	-2.38271	0.00015	0.00613589	yes
SEPW1	chr19:47778584-47784686	T24Spin	T0	OK	186.447	88.9893	1.06706	-1.9731	0.0015	0.0315106	yes
RPS6KA3	chrX:20149910-20266632	T24Spin	T0	OK	17.9013	8.55056	1.06597	-2.50423	0.0004	0.0125158	yes
CCNT2	chr2:134918821-134959345	T24Spin	T0	OK	10.7784	5.14944	1.06565	-2.09782	0.00125	0.0279721	yes
SLC35B1	chr17:49700933-49707951	T24Spin	T0	OK	62.0193	29.6333	1.0655	-1.93457	0.0014	0.0302655	yes
BANP	chr16:87951431-88077318	T24Spin	T0	OK	20.6588	9.87357	1.06511	-1.22776	0.0571	0.289889	no
CLDN4	chr7:73830862-73832693	T24Spin	T0	OK	76.031	36.3379	1.06511	-1.90332	0.00275	0.0464014	yes
SDCBP	chr8:58553168-58582860	T24Spin	T0	OK	193.686	92.6235	1.06427	-2.60713	0.0001	0.00454975	yes
GJC2	chr1:228149713-228159826	T24Spin	T0	OK	0.903146	0.432147	1.06344	-0.552288	0.4386	0.644724	no
PI4K2A	chr10:97640685-97676432	T24Spin	T0	OK	35.1652	16.8312	1.06301	-2.17556	0.00045	0.0135799	yes
RABGAP1	chr9:122941008-123104868	T24Spin	T0	OK	16.1988	7.75613	1.06248	-2.04359	0.00195	0.0374766	yes
LOC389765	chr9:85806001-85842879	T24Spin	T0	OK	2.11116	1.01237	1.06031	-0.538317	0.27865	0.549968	no
SERPINE2	chr2:223975047-224039319	T24Spin	T0	OK	175.822	84.332	1.05996	-2.47441	0.0001	0.00454975	yes
RAB3GAP1	chr2:135052264-135170709	T24Spin	T0	OK	26.6494	12.7825	1.05993	-2.31447	0.00045	0.0135799	yes
COG3	chr13:45464894-45536698	T24Spin	T0	OK	14.9211	7.15701	1.05992	-1.85605	0.0028	0.0469784	yes
LCMT1-AS1	chr16:25100563-25111555	T24Spin	T0	OK	0.862225	0.413716	1.05942	-0.507507	0.37255	0.602451	no
FAM133B	chr7:92560757-92590394	T24Spin	T0	OK	4.52247	2.17272	1.05761	-0.778545	0.27365	0.547331	no
PAXBP1	chr21:32728113-32771858	T24Spin	T0	OK	11.1856	5.37759	1.05662	-1.40105	0.0451	0.25768	no
USP38	chr4:143184916-143223874	T24Spin	T0	OK	14.6631	7.04969	1.05655	-2.05707	0.0025	0.0434153	yes
HSF2	chr6:122399550-122433119	T24Spin	T0	OK	12.7052	6.1111	1.05591	-1.21169	0.0424	0.24949	no
MID2	chrX:107825853-107935980	T24Spin	T0	OK	4.44711	2.13955	1.05556	-1.3694	0.053	0.278137	no
KIF21A	chr12:39293227-39443390	T24Spin	T0	OK	16.2692	7.8359	1.05397	-2.24303	5e-05	0.00269411	yes
ABLIM3	chr5:149141482-149260438	T24Spin	T0	OK	40.3759	19.4539	1.05344	-2.18063	0.00025	0.00881176	yes
RAET1K	chr6:149998018-150005144	T24Spin	T0	OK	1.70339	0.82108	1.05281	-0.459183	0.5159	0.687006	no
NR3C1	chr5:143277930-143435512	T24Spin	T0	OK	21.2808	10.2621	1.05223	-2.42132	0.00015	0.00613589	yes
NECAB3	chr20:33657086-33674458	T24Spin	T0	OK	13.6763	6.5974	1.0517	-0.77503	0.24385	0.537952	no
PLEKHB2	chr2:131104846-131149852	T24Spin	T0	OK	83.6242	40.3408	1.05168	-2.39024	5e-05	0.00269411	yes
AEN	chr15:88621295-88632281	T24Spin	T0	OK	43.8315	21.1547	1.05099	-2.12525	0.0003	0.0101144	yes
ATP2A2	chr12:110281226-110351092	T24Spin	T0	OK	70.683	34.1331	1.05019	-2.13272	0.0004	0.0125158	yes
NFKBIE	chr6:44258165-44265788	T24Spin	T0	OK	34.867	16.8403	1.04994	-1.67331	0.00705	0.083546	no
NAA16	chr13:41311204-41377030	T24Spin	T0	OK	10.2791	4.96601	1.04956	-1.49112	0.00575	0.0729902	no
MOSPD2	chrX:14873404-14921337	T24Spin	T0	OK	9.99699	4.83265	1.04868	-1.4611	0.039	0.237719	no
GPATCH8	chr17:44395276-44503602	T24Spin	T0	OK	16.1131	7.78952	1.04862	-2.19371	0.00025	0.00881176	yes
ELF1	chr13:40931918-41019372	T24Spin	T0	OK	43.6867	21.123	1.04838	-2.48741	0.00025	0.00881176	yes
DHX36	chr3:154275667-154324497	T24Spin	T0	OK	19.0528	9.21716	1.04761	-1.99007	0.00425	0.0602055	no
ST7	chr7:116952446-117230021	T24Spin	T0	OK	13.377	6.4765	1.04646	-0.73783	0.16305	0.485881	no
NFATC1	chr18:79395771-79529323	T24Spin	T0	OK	7.09951	3.43752	1.04635	-0.623236	0.29435	0.557225	no
SLC9A8	chr20:49812712-49892242	T24Spin	T0	OK	7.24709	3.50927	1.04623	-1.36429	0.0221	0.167939	no
SNRNP48	chr6:7590198-7611967	T24Spin	T0	OK	11.8626	5.74463	1.04614	-1.75221	0.0181	0.147741	no
BRD1	chr22:49773277-49827548	T24Spin	T0	OK	22.3273	10.8156	1.04569	-1.81485	0.00365	0.0553082	no
IDH3A	chr15:78149376-78170542	T24Spin	T0	OK	29.3581	14.2281	1.04501	-2.01017	0.00245	0.0430076	yes
SLC7A6	chr16:68264515-68310965	T24Spin	T0	OK	13.7346	6.65783	1.04469	-1.87161	0.0028	0.0469784	yes
RNF146	chr6:127266681-127288560	T24Spin	T0	OK	32.4387	15.7248	1.04468	-1.91735	0.0034	0.0533325	no
SYF2	chr1:25222275-25232522	T24Spin	T0	OK	60.9483	29.5515	1.04436	-2.25028	0.00045	0.0135799	yes
RRP12	chr10:97356700-97401370	T24Spin	T0	OK	21.7849	10.5636	1.04423	-1.81601	0.00245	0.0430076	yes
KISS1	chr1:204190340-204196491	T24Spin	T0	OK	0.833442	0.404381	1.04337	-0.516332	0.3642	0.597315	no
TBX3	chr12:114670253-114684164	T24Spin	T0	OK	5.11949	2.48437	1.04312	-0.942263	0.11885	0.417366	no
FIP1L1	chr4:53377652-53459936	T24Spin	T0	OK	32.455	15.7606	1.04212	-2.01443	0.0023	0.041393	yes
SNHG12	chr1:28553016-28581854	T24Spin	T0	OK	34.1178	16.5718	1.04179	-0.74144	0.2491	0.537952	no
SIK1	chr21:6111139-6123742	T24Spin	T0	OK	16.9836	8.2541	1.04096	-1.67571	0.00625	0.0770877	no
MAGT1	chrX:77826364-77895568	T24Spin	T0	OK	54.3834	26.4428	1.04029	-2.54716	0.0001	0.00454975	yes
AMD1	chr6:110609977-110895712	T24Spin	T0	OK	34.3782	16.7168	1.04019	-2.01531	0.0017	0.0340669	yes
CDH13	chr16:82626793-83796610	T24Spin	T0	OK	56.7878	27.6148	1.04014	-1.64358	0.01455	0.128848	no
C9orf24	chr9:34379019-34397851	T24Spin	T0	OK	1.02301	0.49796	1.03872	-0.419378	0.4199	0.633848	no
TARSL2	chr15:101653751-101724442	T24Spin	T0	OK	6.67492	3.25054	1.03807	-1.13682	0.05525	0.283238	no
AREG	chr4:74445097-74455009	T24Spin	T0	OK	6.51654	3.17828	1.03586	-0.65362	0.24735	0.537952	no
ETFDH	chr4:158666674-158708713	T24Spin	T0	OK	11.3769	5.55105	1.03527	-0.937158	0.13105	0.437201	no
MSTO2P	chr1:155745767-155859400	T24Spin	T0	OK	0.692228	0.337762	1.03524	-0.258549	0.6034	0.754418	no
SLIT2	chr4:20253563-20620561	T24Spin	T0	OK	1.83843	0.897285	1.03483	-0.836806	0.1423	0.455638	no
PRMT3	chr11:20387529-20509333	T24Spin	T0	OK	13.5872	6.63382	1.03433	-1.46934	0.0374	0.232657	no
ENGASE	chr17:79074936-79088603	T24Spin	T0	OK	10.5925	5.17314	1.03393	-1.2189	0.0342	0.221079	no
ARL8A	chr1:202133403-202144743	T24Spin	T0	OK	63.5403	31.0501	1.03307	-1.92721	0.00105	0.0250693	yes
RBM39	chr20:35703608-35742336	T24Spin	T0	OK	98.3129	48.1024	1.03127	-2.41643	0.00015	0.00613589	yes
G6PD	chrX:154531389-154565046	T24Spin	T0	OK	129.094	63.1749	1.03099	-2.04535	0.0002	0.00758936	yes
KRT10	chr17:40818116-40836274	T24Spin	T0	OK	27.9159	13.6624	1.03088	-1.36302	0.02385	0.175771	no
SNX30	chr9:112750853-112874987	T24Spin	T0	OK	11.2897	5.52621	1.03065	-1.9833	0.00095	0.0234346	yes
RPS26	chr12:56041901-56044223	T24Spin	T0	OK	12.5553	6.14585	1.03062	-0.559395	0.3173	0.56852	no
LEMD2	chr6:33771212-33789129	T24Spin	T0	OK	61.7302	30.2233	1.03031	-2.02413	0.00095	0.0234346	yes
PNRC1	chr6:89080709-89085160	T24Spin	T0	OK	118.324	57.9325	1.0303	-2.50922	5e-05	0.00269411	yes
MRPL45	chr17_KI270857v1_alt:2332053-2458850	T24Spin	T0	OK	4.43282	2.17064	1.0301	-0.547444	0.3281	0.57403	no
SEC24D	chr4:118722822-118836171	T24Spin	T0	OK	38.4757	18.8411	1.03006	-2.24489	0.0002	0.00758936	yes
COQ10B	chr2:197453506-197475127	T24Spin	T0	OK	39.071	19.1455	1.02909	-1.9523	0.00255	0.0440264	yes
ZNRD1	chr6_GL000255v2_alt:1316421-1320070	T24Spin	T0	OK	6.23301	3.05483	1.02884	-0.601109	0.3954	0.617672	no
POLK	chr5:75371102-75599821	T24Spin	T0	OK	10.0188	4.91161	1.02844	-1.31345	0.1127	0.408537	no
ZNF143	chr11:9460964-9528524	T24Spin	T0	OK	12.433	6.09973	1.02736	-1.44543	0.0229	0.171822	no
KDM3A	chr2:86441147-86492716	T24Spin	T0	OK	17.6711	8.66977	1.02733	-2.08371	0.0008	0.0209515	yes
PSME4	chr2:53864066-53970840	T24Spin	T0	OK	17.9812	8.82262	1.02721	-2.30199	0.0003	0.0101144	yes
PPP2R5A	chr1:212285536-212361863	T24Spin	T0	OK	23.5965	11.5784	1.02714	-1.94402	0.00585	0.0738915	no
ZSWIM6	chr5:61332272-61546172	T24Spin	T0	OK	15.5598	7.63504	1.02712	-1.96832	0.00155	0.0320327	yes
ZNF441	chr19:11766999-11784078	T24Spin	T0	OK	5.17573	2.54187	1.02587	-1.09878	0.035	0.224219	no
CDK8	chr13:26254618-26404432	T24Spin	T0	OK	10.2549	5.03642	1.02585	-0.955331	0.12845	0.433884	no
SLC36A4	chr11:93144170-93197975	T24Spin	T0	OK	4.97829	2.445	1.02582	-1.38404	0.07255	0.326009	no
ME3	chr11:86441107-86672636	T24Spin	T0	OK	6.39465	3.14063	1.02581	-0.733747	0.4914	0.670963	no
BEND3P3	chr10:79682974-79688894	T24Spin	T0	OK	0.934532	0.459005	1.02573	-0.539266	0.33905	0.580601	no
AFF4	chr5:132875378-132963662	T24Spin	T0	OK	31.9497	15.7037	1.0247	-2.46843	5e-05	0.00269411	yes
IFNE	chr9:21454267-21559698	T24Spin	T0	OK	1.12706	0.554111	1.02431	-0.309724	0.6272	0.770871	no
FAM160A1	chr4:151409245-151663632	T24Spin	T0	OK	3.67774	1.80838	1.02412	-0.872462	0.13135	0.437547	no
DMRTA1	chr9:22446840-22452473	T24Spin	T0	OK	4.51831	2.22397	1.02264	-0.694036	0.2361	0.537952	no
CWC22	chr2:179944876-180007053	T24Spin	T0	OK	13.8089	6.79875	1.02225	-1.67756	0.01025	0.105915	no
PATL1	chr11:59636715-59669038	T24Spin	T0	OK	31.4625	15.4911	1.0222	-2.18191	0.00015	0.00613589	yes
NOC3L	chr10:94333225-94362976	T24Spin	T0	OK	16.4978	8.12451	1.02192	-1.85561	0.00705	0.083546	no
HSP90AB1	chr6:44246165-44253888	T24Spin	T0	OK	820.661	404.192	1.02174	-1.42276	0.0172	0.142879	no
FAM206A	chr9:108934392-108940957	T24Spin	T0	OK	14.3098	7.05168	1.02097	-1.159	0.0746	0.331215	no
NBPF11	chr1:148102045-148152190	T24Spin	T0	OK	1.61772	0.797344	1.02069	-0.704493	0.2805	0.550281	no
FXR1	chr3:180912445-180982751	T24Spin	T0	OK	28.8383	14.2152	1.02055	-2.59511	5e-05	0.00269411	yes
BRI3	chr7:98281666-98401115	T24Spin	T0	OK	298.428	147.12	1.02039	-1.50316	0.0103	0.106124	no
RGS17	chr6:153010896-153131254	T24Spin	T0	OK	5.00321	2.4683	1.01934	-0.554593	0.3717	0.601676	no
DENND4A	chr15:65611404-65792293	T24Spin	T0	OK	4.98039	2.45745	1.0191	-1.38193	0.02805	0.195495	no
RAB9A	chrX:13689120-13709826	T24Spin	T0	OK	61.9178	30.5669	1.01838	-1.86031	0.0051	0.0669798	no
LOC728323	chr2:242088632-242160503	T24Spin	T0	OK	0.6548	0.323355	1.01794	-0.480986	0.50005	0.676521	no
LAMTOR3	chr4:99878337-99894546	T24Spin	T0	OK	22.5411	11.1371	1.01718	-2.22584	0.00095	0.0234346	yes
UBE2D3	chr4:102777036-102868893	T24Spin	T0	OK	94.2618	46.5778	1.01703	-2.49331	0.00025	0.00881176	yes
XPO1	chr2:61477933-61538283	T24Spin	T0	OK	87.6894	43.3317	1.01698	-2.44932	0.0001	0.00454975	yes
KIAA1217	chr10:23694745-24547848	T24Spin	T0	OK	19.9408	9.85437	1.01689	-2.19443	0.00015	0.00613589	yes
AMY2B,RNPC3	chr1:103525955-103579534	T24Spin	T0	OK	7.01596	3.46724	1.01685	-0.766644	0.2326	0.537952	no
VPS37A	chr8:17246891-17413531	T24Spin	T0	OK	16.3029	8.05725	1.01677	-2.06795	0.003	0.0492226	yes
TBC1D23	chr3:100260816-100325252	T24Spin	T0	OK	24.5978	12.159	1.0165	-2.20808	0.00125	0.0279721	yes
EMP1	chr12:13196667-13216774	T24Spin	T0	OK	130.184	64.3581	1.01636	-2.34984	0.00025	0.00881176	yes
C17orf49,RNASEK	chr17:7012416-7019654	T24Spin	T0	OK	653.767	323.323	1.0158	-2.08137	0.00055	0.01572	yes
SPG20	chr13:36301637-36370180	T24Spin	T0	OK	30.0959	14.8928	1.01495	-2.4611	0.00035	0.0113495	yes
C18orf8	chr18:23503469-23586617	T24Spin	T0	OK	20.769	10.2848	1.01392	-0.802682	0.155	0.475385	no
SCAF4	chr21:31670999-31732118	T24Spin	T0	OK	17.3931	8.61327	1.01388	-1.76891	0.0039	0.0571541	no
EP300	chr22:41092609-41180077	T24Spin	T0	OK	20.5472	10.1763	1.01374	-2.22794	0.00015	0.00613589	yes
CRBN	chr3:3149632-3179717	T24Spin	T0	OK	19.0056	9.41556	1.0133	-1.6858	0.0135	0.12341	no
ZC3H11A	chr1:203795622-203854128	T24Spin	T0	OK	33.9779	16.8542	1.01149	-1.87963	0.0072	0.0844816	no
CLUH	chr17:2689385-2711633	T24Spin	T0	OK	40.4148	20.0479	1.01143	-2.05551	0.0003	0.0101144	yes
ZNF740	chr12:53157662-53190870	T24Spin	T0	OK	10.0464	4.98672	1.01052	-1.13987	0.08725	0.361464	no
RASD1	chr17:17494438-17496395	T24Spin	T0	OK	79.0873	39.2584	1.01045	-1.70892	0.0041	0.058923	no
TMEM255B	chr13:113759242-113811926	T24Spin	T0	OK	19.5338	9.70111	1.00975	-0.588627	0.25695	0.539078	no
MED13	chr17:61942604-62065282	T24Spin	T0	OK	16.615	8.25489	1.00916	-2.30299	5e-05	0.00269411	yes
SEL1L3	chr4:25747426-25863595	T24Spin	T0	OK	36.9212	18.3449	1.00907	-2.23803	0.0004	0.0125158	yes
KIAA0895	chr7:36324149-36453791	T24Spin	T0	OK	8.1421	4.04921	1.00776	-0.557797	0.2808	0.550281	no
PHF21A	chr11:45929318-46121434	T24Spin	T0	OK	9.02233	4.48961	1.00691	-1.69882	0.0054	0.0695874	no
TMEM265	chr16:30740190-30745196	T24Spin	T0	OK	22.7914	11.3441	1.00654	-1.32579	0.02925	0.200644	no
VPS11	chr11:119067751-119081978	T24Spin	T0	OK	20.6483	10.2834	1.00571	-1.71572	0.00505	0.0667656	no
SIK3	chr11:116835752-117098415	T24Spin	T0	OK	11.2264	5.59149	1.00559	-1.72787	0.0043	0.0606249	no
TIMM17A	chr1:201955490-201970661	T24Spin	T0	OK	104.625	52.1117	1.00555	-2.23789	0.0004	0.0125158	yes
CCNH	chr5:87394261-87413033	T24Spin	T0	OK	32.8422	16.3617	1.00523	-1.43965	0.02975	0.202361	no
SEC24B	chr4:109429962-109540459	T24Spin	T0	OK	23.4401	11.6782	1.00517	-2.09753	0.00155	0.0320327	yes
EIF3J	chr15:44537067-44663678	T24Spin	T0	OK	77.8617	38.819	1.00415	-2.08904	0.0023	0.041393	yes
CBARP	chr19:1229947-1237991	T24Spin	T0	OK	3.80228	1.89574	1.0041	-0.683237	0.2193	0.53505	no
NCR3LG1	chr11:17351761-17377321	T24Spin	T0	OK	2.78537	1.38944	1.00337	-0.960576	0.08845	0.363732	no
RNMTL1	chr17:759308-792501	T24Spin	T0	OK	13.8161	6.89366	1.00301	-0.698007	0.2106	0.533683	no
FNIP2	chr4:158769029-159035181	T24Spin	T0	OK	15.354	7.6622	1.00278	-1.96488	0.00105	0.0250693	yes
LLPH-AS1	chr12:66123068-66134449	T24Spin	T0	OK	0.837136	0.417882	1.00237	-0.129106	0.5626	0.724434	no
CEBPZ	chr2:37196491-37231597	T24Spin	T0	OK	29.307	14.6358	1.00174	-1.57467	0.03195	0.211596	no
ZNF432	chr19:52033423-52048820	T24Spin	T0	OK	4.57006	2.28341	1.00103	-0.811306	0.14745	0.462662	no
DNTTIP1	chr20:45791936-45811427	T24Spin	T0	OK	55.0922	27.5406	1.00029	-1.58953	0.0088	0.0966429	no
SLC6A8	chrX:153688296-153696593	T24Spin	T0	OK	40.8296	20.4117	1.00022	-1.94144	0.00105	0.0250693	yes
IPPK	chr9:92297357-92670265	T24Spin	T0	OK	7.82847	3.91402	1.00008	-0.507408	0.2147	0.534952	no
PTHLH	chr12:27958083-27971983	T24Spin	T0	OK	84.541	42.2864	0.999457	-1.98149	0.002	0.0380683	yes
NAB2	chr12:57088893-57111413	T24Spin	T0	OK	14.0623	7.03521	0.99917	-0.575437	0.27925	0.550193	no
WDSUB1	chr2:159235792-159286799	T24Spin	T0	OK	13.1052	6.55803	0.998806	-0.91986	0.1328	0.440076	no
STAM	chr10:17644124-17716822	T24Spin	T0	OK	19.3904	9.70356	0.998756	-1.96445	0.00645	0.0788997	no
ATP6V1H	chr8:53715542-53843311	T24Spin	T0	OK	102.641	51.4101	0.997481	-2.27558	0.00025	0.00881176	yes
DNAJC6	chr1:65264693-65415869	T24Spin	T0	OK	8.11028	4.0626	0.99735	-1.59603	0.0099	0.103741	no
GLRX3	chr10:130136374-130180382	T24Spin	T0	OK	98.2168	49.2101	0.997014	-2.13639	0.00055	0.01572	yes
IER5	chr1:181088501-181090843	T24Spin	T0	OK	62.5418	31.3386	0.996879	-1.76237	0.00475	0.064423	no
SLC12A7	chr5:1050373-1112057	T24Spin	T0	OK	5.48112	2.74679	0.996726	-0.862899	0.14055	0.453211	no
ATP6V1D	chr14:67337863-67360003	T24Spin	T0	OK	80.9299	40.5697	0.996268	-2.20408	0.0003	0.0101144	yes
NUTM2A-AS1	chr10:87238666-87343574	T24Spin	T0	OK	14.2595	7.15285	0.995332	-0.547211	0.55585	0.719053	no
AMBP	chr9:114060127-114078472	T24Spin	T0	OK	10.9973	5.52118	0.994102	-0.610394	0.2649	0.543308	no
NABP1	chr2:191678071-191688522	T24Spin	T0	OK	17.316	8.6935	0.994101	-1.93504	0.00365	0.0553082	no
SAV1	chr14:50633579-50668353	T24Spin	T0	OK	22.8666	11.4811	0.993978	-1.86929	0.0038	0.0562432	no
SRSF11	chr1:70205681-70252018	T24Spin	T0	OK	120.284	60.4086	0.993613	-2.40196	0.0001	0.00454975	yes
NRCAM	chr7:108147625-108456397	T24Spin	T0	OK	33.6485	16.9131	0.992397	-2.35181	0.00055	0.01572	yes
CLASRP	chr19:45039039-45070956	T24Spin	T0	OK	29.9424	15.0564	0.99181	-1.34752	0.0151	0.131756	no
LMAN1	chr18:59327823-59359276	T24Spin	T0	OK	57.3526	28.8527	0.991151	-2.52763	0.0001	0.00454975	yes
TYW5	chr2:199928910-199964124	T24Spin	T0	OK	5.94128	2.99032	0.990471	-1.05364	0.0783	0.339528	no
MED10	chr5:6371925-6378526	T24Spin	T0	OK	80.363	40.4599	0.990038	-1.59965	0.00965	0.102323	no
TRMT13	chr1:100133149-100178273	T24Spin	T0	OK	8.51093	4.28691	0.989378	-1.27949	0.0612	0.297573	no
LINC00960	chr3:75672280-75679303	T24Spin	T0	OK	12.015	6.05248	0.989243	-0.716427	0.2524	0.537952	no
TFB2M	chr1:246540560-246566263	T24Spin	T0	OK	18.6496	9.39506	0.989169	-1.1364	0.0806	0.345628	no
TAF2	chr8:119730773-119832834	T24Spin	T0	OK	10.6797	5.38155	0.988774	-1.77608	0.0057	0.0725103	no
UBE2B	chr5:134371175-134392108	T24Spin	T0	OK	56.3991	28.4276	0.988378	-2.37555	0.0004	0.0125158	yes
ZNF24	chr18:35332207-35344467	T24Spin	T0	OK	29.0489	14.6433	0.98824	-1.55136	0.0054	0.0695874	no
ZEB1	chr10:31319171-31529814	T24Spin	T0	OK	10.6591	5.37363	0.988119	-1.94248	0.00215	0.0393688	yes
SLC44A2	chr19:10602444-10644559	T24Spin	T0	OK	61.6429	31.0838	0.987772	-2.03828	0.0007	0.0189159	yes
TFRC	chr3:196049283-196082161	T24Spin	T0	OK	51.6771	26.0603	0.987671	-2.40656	0.0002	0.00758936	yes
AXL	chr19:41219198-41261767	T24Spin	T0	OK	208.613	105.23	0.987288	-1.83731	0.002	0.0380683	yes
TYW3	chr1:74705487-74766676	T24Spin	T0	OK	13.5339	6.82897	0.986842	-1.0909	0.10555	0.394899	no
INHBA	chr7:41689002-41779378	T24Spin	T0	OK	15.7038	7.92733	0.986207	-1.10809	0.0482	0.268892	no
CEBPD	chr8:47736913-47738164	T24Spin	T0	OK	136.157	68.7485	0.985868	-1.57032	0.00965	0.102323	no
ZNF229	chr19:44426250-44448578	T24Spin	T0	OK	5.20185	2.62852	0.984772	-1.08943	0.0897	0.366963	no
HERC2P2	chr15:22494836-22590831	T24Spin	T0	OK	4.97566	2.5143	0.984732	-1.17631	0.0513	0.275251	no
TARS	chr5:33440695-33468091	T24Spin	T0	OK	107.73	54.443	0.9846	-2.28888	0.00015	0.00613589	yes
JMJD1C	chr10:63167220-63466562	T24Spin	T0	OK	9.32867	4.71595	0.984124	-2.00303	0.00105	0.0250693	yes
NELFA	chr4:1982713-2009235	T24Spin	T0	OK	30.6324	15.4901	0.98371	-1.49093	0.0077	0.0882014	no
ERCC4	chr16:13920156-13952348	T24Spin	T0	OK	4.03245	2.03928	0.983597	-1.12696	0.0911	0.36935	no
CHPT1	chr12:101697638-101739472	T24Spin	T0	OK	33.3079	16.8546	0.98272	-1.3541	0.0405	0.242877	no
MTRR	chr5:7869103-7901122	T24Spin	T0	OK	16.1014	8.14862	0.982558	-1.6704	0.00975	0.102955	no
SLU7	chr5:160401640-160419161	T24Spin	T0	OK	29.315	14.836	0.982536	-2.11922	0.0007	0.0189159	yes
KHDRBS3	chr8:135457464-135647609	T24Spin	T0	OK	33.02	16.7111	0.982532	-1.65827	0.0062	0.0768429	no
EIF5	chr14:103334001-103345024	T24Spin	T0	OK	64.307	32.5495	0.982342	-2.36289	5e-05	0.00269411	yes
TFE3	chrX:49028725-49043517	T24Spin	T0	OK	54.6845	27.6827	0.982145	-2.06712	0.00015	0.00613589	yes
HOXB-AS1	chr17:48542655-48574448	T24Spin	T0	OK	2.12826	1.07786	0.9815	-0.181781	0.5576	0.720481	no
QKI	chr6:163414642-163578596	T24Spin	T0	OK	31.3284	15.8678	0.98137	-2.2258	0.0007	0.0189159	yes
TMEM86B	chr19:55226633-55229264	T24Spin	T0	OK	4.40824	2.23307	0.981176	-0.532708	0.3539	0.590606	no
CBWD5,CBWD6	chr9:41131308-41189401	T24Spin	T0	OK	1.77578	0.899751	0.980859	-0.560285	0.3083	0.564793	no
UTY	chrY:13248378-13480670	T24Spin	T0	OK	4.82066	2.44256	0.980833	-1.22351	0.02935	0.20102	no
STX18	chr4:4386255-4542048	T24Spin	T0	OK	17.3133	8.78088	0.979439	-1.2737	0.03925	0.238347	no
IL6ST	chr5:55935096-55994993	T24Spin	T0	OK	39.8154	20.2034	0.97873	-2.4749	0.00025	0.00881176	yes
ARHGAP39	chr8:144529178-144685812	T24Spin	T0	OK	8.40944	4.26833	0.978338	-1.02211	0.08285	0.350398	no
FAM117A	chr17:49710324-49764156	T24Spin	T0	OK	4.85513	2.46513	0.977846	-0.607146	0.3111	0.566567	no
DGKD	chr2:233354506-233472097	T24Spin	T0	OK	14.2758	7.24882	0.977748	-1.68703	0.00445	0.0619561	no
KLF5	chr13:73054975-73077542	T24Spin	T0	OK	45.6099	23.1597	0.977732	-2.27941	0.00015	0.00613589	yes
GRIP1	chr12:66347430-66679145	T24Spin	T0	OK	3.2506	1.65123	0.977168	-0.80792	0.1691	0.49199	no
SLC13A3,TP53RK	chr20:46557822-46689637	T24Spin	T0	OK	14.7105	7.48054	0.975632	-1.55816	0.0223	0.168669	no
C11orf68	chr11:65916811-65919060	T24Spin	T0	OK	61.0188	31.0311	0.975537	-1.60461	0.0074	0.0859238	no
NAMPT	chr7:106248285-106285192	T24Spin	T0	OK	25.1293	12.7893	0.974434	-2.34129	0.00115	0.0266367	yes
DUSP3	chr17:43766120-43779000	T24Spin	T0	OK	63.2671	32.2076	0.974053	-2.22707	0.0001	0.00454975	yes
IARS	chr9:92210208-92293756	T24Spin	T0	OK	82.2536	41.8758	0.973961	-2.18958	0.0003	0.0101144	yes
WDR48	chr3:39051985-39138903	T24Spin	T0	OK	19.5993	9.97822	0.97395	-1.5566	0.02605	0.186213	no
HSP90B2P	chr15:99251361-99386309	T24Spin	T0	OK	2.71341	1.38161	0.973757	-0.550352	0.32865	0.574485	no
DDX27	chr20:49219294-49244077	T24Spin	T0	OK	40.2129	20.4796	0.973473	-1.93198	0.00115	0.0266367	yes
NUDC	chr1:26921721-26946871	T24Spin	T0	OK	132.541	67.5051	0.973374	-2.11606	0.00045	0.0135799	yes
MCFD2	chr2:46901869-47076136	T24Spin	T0	OK	64.7156	32.98	0.972525	-1.90996	0.00145	0.0308233	yes
PPIL4	chr6:149504494-149546102	T24Spin	T0	OK	27.0973	13.812	0.972226	-1.87309	0.0039	0.0571541	no
PDXDC1	chr16_KI270853v1_alt:284550-791405	T24Spin	T0	OK	1.39693	0.712157	0.971995	-0.452871	0.41005	0.627307	no
PIP5K1A	chr1:151198544-151249531	T24Spin	T0	OK	44.9753	22.9506	0.970597	-2.09975	0.00055	0.01572	yes
EML2	chr19:45609399-45645517	T24Spin	T0	OK	34.7145	17.7208	0.970095	-1.50228	0.01625	0.13755	no
UBC	chr12:124911644-124915041	T24Spin	T0	OK	724.696	369.998	0.96986	-1.41797	0.01155	0.113371	no
C5orf56	chr5:132410772-132476044	T24Spin	T0	OK	13.1095	6.69329	0.969825	-0.508145	0.37075	0.601516	no
AUH	chr9:91213814-91361969	T24Spin	T0	OK	14.6426	7.47745	0.96955	-0.951587	0.1364	0.445548	no
RLIM	chrX:74582975-74614626	T24Spin	T0	OK	10.9565	5.59709	0.969032	-2.17883	0.00075	0.0199944	yes
TRAF6	chr11:36483766-36510313	T24Spin	T0	OK	7.17029	3.66365	0.968752	-1.69882	0.0071	0.0838599	no
AKT1S1	chr19:49869032-49888750	T24Spin	T0	OK	136.51	69.8186	0.967325	-1.68178	0.00465	0.0635013	no
RAE1	chr20:57351088-57378463	T24Spin	T0	OK	35.7326	18.2834	0.966709	-1.60284	0.0054	0.0695874	no
TLR2	chr4:153684288-153706090	T24Spin	T0	OK	22.9906	11.7657	0.966453	-1.88332	0.00435	0.0609444	no
KPNA1	chr3:122416205-122514939	T24Spin	T0	OK	21.9362	11.2282	0.966185	-2.28675	0.0003	0.0101144	yes
SRFBP1	chr5:121961960-122028600	T24Spin	T0	OK	11.2	5.73322	0.966081	-1.30087	0.03895	0.237719	no
NDUFAF7	chr2:37231630-37249161	T24Spin	T0	OK	10.7537	5.50749	0.965361	-1.05469	0.07515	0.332251	no
CNST	chr1:246566336-246668582	T24Spin	T0	OK	9.02199	4.62277	0.964688	-1.47203	0.01355	0.123613	no
AARS	chr16:70252393-70289509	T24Spin	T0	OK	50.7103	26.0048	0.9635	-1.99999	0.00085	0.02175	yes
NCKAP1	chr2:182924850-183038858	T24Spin	T0	OK	99.4576	51.0136	0.963199	-2.2825	0.00045	0.0135799	yes
PORCN	chrX:48508958-48520814	T24Spin	T0	OK	57.4453	29.4684	0.963018	-1.59718	0.00785	0.0895171	no
SHC2	chr19:416582-460996	T24Spin	T0	OK	7.30154	3.74905	0.961675	-0.626147	0.25185	0.537952	no
ZNF622	chr5:16451518-16465785	T24Spin	T0	OK	53.2948	27.3778	0.960988	-1.70996	0.0045	0.0623117	no
FAM8A1	chr6:17600286-17611719	T24Spin	T0	OK	12.8653	6.61051	0.960648	-1.7971	0.0107	0.108676	no
SNX8	chr7:2251769-2314475	T24Spin	T0	OK	10.8561	5.5795	0.960292	-1.19443	0.05495	0.282593	no
MLF1	chr3:158571163-158606460	T24Spin	T0	OK	11.3273	5.82239	0.960128	-1.08067	0.11335	0.409479	no
ANXA1	chr9:73151730-73170394	T24Spin	T0	OK	649.244	333.85	0.95956	-1.86605	0.00215	0.0393688	yes
ZNF767P	chr7:149547153-149624790	T24Spin	T0	OK	5.81369	2.98969	0.959458	-0.805376	0.1723	0.496602	no
SMG1P2	chr16:29527607-29566219	T24Spin	T0	OK	1.47509	0.758962	0.958703	-0.478093	0.3627	0.596528	no
ALAS1	chr3:52198082-52214327	T24Spin	T0	OK	33.2782	17.1224	0.958695	-1.67093	0.0053	0.0687458	no
LOC284454,MIR24-2	chr19:13834515-13836359	T24Spin	T0	OK	32.2046	16.5817	0.957673	-1.34178	0.02155	0.165666	no
VCPKMT	chr14:50108631-50116579	T24Spin	T0	OK	11.3383	5.83805	0.957642	-0.849714	0.16005	0.481689	no
MKNK2	chr19:2037470-2051244	T24Spin	T0	OK	98.9166	50.9325	0.957626	-1.87244	0.0012	0.0272637	yes
PRSS16	chr6:27247722-27256620	T24Spin	T0	OK	1.01544	0.522939	0.957386	-0.512185	0.3281	0.57403	no
BTN2A1	chr6:26457903-26482509	T24Spin	T0	OK	16.2957	8.39364	0.957125	-1.00871	0.1094	0.402465	no
FXR2	chr17:7591229-7633383	T24Spin	T0	OK	29.1478	15.0157	0.956911	-1.42796	0.02205	0.167774	no
UBR3	chr2:169827507-170084129	T24Spin	T0	OK	8.67446	4.46943	0.956685	-1.84866	0.00585	0.0738915	no
ZFPM1	chr16:88453605-88535166	T24Spin	T0	OK	7.74068	3.989	0.956434	-0.573617	0.27805	0.549819	no
SULT1C2	chr2:108288638-108309915	T24Spin	T0	OK	8.52251	4.39463	0.955536	-1.04341	0.05305	0.278137	no
C1orf162	chr1:111473868-111478512	T24Spin	T0	OK	0.784059	0.404426	0.955085	-0.380951	0.5037	0.678306	no
SRPR	chr11:126211723-126268982	T24Spin	T0	OK	72.3105	37.3332	0.953744	-1.88986	0.00225	0.0406573	yes
PAWR	chr12:79591964-79691010	T24Spin	T0	OK	90.3573	46.6547	0.95362	-2.17717	0.001	0.0243648	yes
NOL7	chr6:13615326-13620895	T24Spin	T0	OK	139.137	71.8454	0.953539	-1.89184	0.00215	0.0393688	yes
PI4KAP2	chr22:21472997-21517491	T24Spin	T0	OK	2.21357	1.14318	0.953327	-0.493545	0.34915	0.587683	no
TRMT6	chr20:5937832-5950558	T24Spin	T0	OK	13.6013	7.02427	0.953322	-1.22311	0.0553	0.283413	no
AJAP1	chr1:4655044-4783791	T24Spin	T0	OK	11.5341	5.95834	0.95292	-0.908632	0.1486	0.464554	no
SERINC1	chr6:122443347-122471807	T24Spin	T0	OK	132.972	68.7561	0.951568	-2.36138	0.0002	0.00758936	yes
RPF1	chr1:84479236-84574480	T24Spin	T0	OK	38.4579	19.8991	0.95058	-1.3383	0.0327	0.214887	no
SPCS2	chr11:74949246-74979031	T24Spin	T0	OK	9.24486	4.78669	0.949622	-1.09805	0.09515	0.377089	no
ZNF81	chrX:47836901-47922256	T24Spin	T0	OK	0.801551	0.415042	0.949537	-0.6295	0.26985	0.54474	no
ZXDA	chrX:57905429-57910633	T24Spin	T0	OK	2.31741	1.20004	0.949426	-0.696229	0.30785	0.564793	no
CEMP1	chr16:2520361-2531408	T24Spin	T0	OK	17.7042	9.16845	0.949342	-0.735233	0.21475	0.534952	no
BAK1	chr6:33572545-33580293	T24Spin	T0	OK	17.4677	9.0463	0.94929	-1.0819	0.04885	0.270375	no
LARP4B	chr10:806913-931705	T24Spin	T0	OK	20.0422	10.3804	0.949172	-2.14445	0.001	0.0243648	yes
SH3TC1	chr4:8199332-8241103	T24Spin	T0	OK	4.48985	2.3256	0.949066	-0.603319	0.2915	0.555404	no
ADO	chr10:62804755-62808479	T24Spin	T0	OK	20.5999	10.6705	0.949006	-1.78981	0.00795	0.0903685	no
AUP1	chr2:74526647-74557551	T24Spin	T0	OK	150.118	77.8489	0.94735	-1.70798	0.0039	0.0571541	no
RNF185	chr22:31160151-31207019	T24Spin	T0	OK	24.8795	12.9106	0.9464	-1.70734	0.0053	0.0687458	no
RSF1	chr11:77666228-77820834	T24Spin	T0	OK	32.3747	16.8085	0.945676	-2.19221	0.0004	0.0125158	yes
HCCS	chrX:11111285-11123084	T24Spin	T0	OK	27.9553	14.5205	0.945028	-1.69392	0.01435	0.12803	no
H2AFJ	chr12:14774335-14778002	T24Spin	T0	OK	13.9025	7.22148	0.944983	-1.46698	0.02085	0.162811	no
PRDM4	chr12:107732865-107761137	T24Spin	T0	OK	21.2129	11.0188	0.944976	-1.79548	0.0036	0.0549239	no
EPB41	chr1:28887090-29123909	T24Spin	T0	OK	7.35421	3.82178	0.944323	-1.36358	0.02165	0.166291	no
PNISR	chr6:99399964-99431314	T24Spin	T0	OK	54.4236	28.2865	0.94412	-2.20021	0.00015	0.00613589	yes
IL1R1	chr2:102070375-102179874	T24Spin	T0	OK	18.5776	9.65582	0.944096	-1.94836	0.00205	0.0382045	yes
NUDT4	chr12:93377922-93403248	T24Spin	T0	OK	18.336	9.53232	0.943784	-1.87511	0.00245	0.0430076	yes
ATF2	chr2:175072249-175168206	T24Spin	T0	OK	27.3562	14.2246	0.943479	-2.17567	0.00165	0.0333648	yes
ZNF555	chr19:2841434-2860474	T24Spin	T0	OK	2.24992	1.17071	0.942491	-0.926453	0.09885	0.383759	no
E2F6	chr2:11444374-11466177	T24Spin	T0	OK	5.03144	2.61981	0.941507	-0.762135	0.2282	0.53753	no
PRKAB2	chr1:147155105-147172589	T24Spin	T0	OK	14.4215	7.5119	0.940968	-1.86347	0.0039	0.0571541	no
ATP6V1G1	chr9:114587713-114598872	T24Spin	T0	OK	123.922	64.5502	0.940943	-2.28779	0.00015	0.00613589	yes
HINFP	chr11:119121522-119135055	T24Spin	T0	OK	14.5035	7.5552	0.940862	-1.01363	0.0875	0.361867	no
TPRA1	chr3:127573063-127590759	T24Spin	T0	OK	88.0947	45.897	0.940657	-1.86706	0.00315	0.0505218	no
SLC25A25	chr9:128068199-128109258	T24Spin	T0	OK	16.2314	8.45737	0.94051	-1.24006	0.0403	0.24233	no
CFAP69	chr7:90245173-90311063	T24Spin	T0	OK	1.3104	0.682945	0.940168	-0.551461	0.40235	0.622531	no
CPNE8	chr12:38652199-38905618	T24Spin	T0	OK	16.9719	8.84723	0.939852	-1.67776	0.00595	0.0747838	no
TRNT1	chr3:3126915-3149022	T24Spin	T0	OK	12.319	6.42396	0.939347	-1.15876	0.09505	0.377089	no
HOXA4	chr7:27106189-27130780	T24Spin	T0	OK	16.3078	8.50958	0.938398	-0.757831	0.1949	0.523579	no
SOCS2-AS1	chr12:93565627-93576745	T24Spin	T0	OK	1.00776	0.526026	0.93794	-0.128805	0.6465	0.783523	no
WDR75	chr2:189441432-189475562	T24Spin	T0	OK	21.7733	11.3682	0.93756	-1.72012	0.00865	0.0957621	no
C16orf52	chr16:22008134-22084651	T24Spin	T0	OK	6.53597	3.4184	0.93508	-1.1815	0.0439	0.253795	no
PLA1A	chr3:119597847-119629811	T24Spin	T0	OK	5.73922	3.00252	0.934683	-0.602815	0.2762	0.547823	no
TALDO1	chr11:747431-765024	T24Spin	T0	OK	416.814	218.079	0.93455	-2.0809	0.00055	0.01572	yes
FOXN2	chr2:48314655-48379295	T24Spin	T0	OK	9.00229	4.71021	0.934502	-1.5697	0.011	0.110465	no
RAB6B	chr3:133824235-133895847	T24Spin	T0	OK	1.23651	0.647264	0.933842	-0.497149	0.3985	0.619638	no
CDKL3	chr5:134298423-134371047	T24Spin	T0	OK	1.3821	0.723684	0.93343	-0.515634	0.61805	0.764737	no
ZNF207	chr17:32350108-32370449	T24Spin	T0	OK	104.92	55.0023	0.931724	-2.06842	0.00045	0.0135799	yes
CCDC9	chr19:47256473-47271953	T24Spin	T0	OK	19.312	10.1243	0.931677	-1.00717	0.0976	0.381313	no
LHFP	chr13:39342891-39603219	T24Spin	T0	OK	17.0756	8.9526	0.931557	-1.23159	0.0414	0.245765	no
MEF2D	chr1:156463720-156500842	T24Spin	T0	OK	18.8605	9.89604	0.930445	-1.84145	0.0019	0.0366341	yes
PRSS53	chr16:31074421-31088809	T24Spin	T0	OK	1.74824	0.917356	0.93035	-0.356718	0.7269	0.83944	no
TCERG1	chr5:146447309-146511506	T24Spin	T0	OK	25.3584	13.3079	0.930178	-1.97297	0.0014	0.0302655	yes
C17orf67	chr17:56791912-56833895	T24Spin	T0	OK	3.16301	1.66009	0.930036	-0.480609	0.3754	0.60492	no
PEX13	chr2:60940412-61051990	T24Spin	T0	OK	19.3656	10.1658	0.929779	-1.85579	0.00425	0.0602055	no
TAPT1	chr4:16160504-16226538	T24Spin	T0	OK	10.3163	5.42004	0.928547	-1.57163	0.01645	0.138848	no
TBC1D10A	chr22:30291989-30326966	T24Spin	T0	OK	20.0831	10.5524	0.928408	-1.00765	0.06395	0.303418	no
MAPRE3	chr2:26970370-27027219	T24Spin	T0	OK	11.4314	6.00882	0.927846	-0.756091	0.17855	0.503947	no
TMEM126B	chr11:85628572-85636539	T24Spin	T0	OK	65.8035	34.5909	0.927772	-1.61602	0.0169	0.141508	no
INAFM1	chr19:47274401-47275723	T24Spin	T0	OK	57.4579	30.2285	0.926599	-0.840986	0.158	0.479706	no
ST6GALNAC4	chr9:127907885-127917026	T24Spin	T0	OK	21.6837	11.4091	0.926427	-0.951197	0.0931	0.374057	no
PNPLA8	chr7:108470421-108528161	T24Spin	T0	OK	14.3176	7.53368	0.926359	-1.77274	0.0057	0.0725103	no
SYNJ2	chr6:157981855-158099175	T24Spin	T0	OK	27.6429	14.5464	0.926244	-2.05946	0.00035	0.0113495	yes
ZCCHC6	chr9:86287732-86354487	T24Spin	T0	OK	9.12369	4.80146	0.926145	-1.60423	0.0106	0.108091	no
DPH3	chr3:16257060-16264989	T24Spin	T0	OK	15.8115	8.32211	0.92595	-1.77916	0.00775	0.0887171	no
RAPGEF2	chr4:159267845-159360149	T24Spin	T0	OK	10.1565	5.34571	0.925944	-1.70656	0.0053	0.0687458	no
DNAJC24	chr11:31369829-31509628	T24Spin	T0	OK	9.65446	5.08199	0.925801	-1.17653	0.0729	0.327005	no
BCOR	chrX:40051245-40177329	T24Spin	T0	OK	11.5433	6.07887	0.925185	-1.63992	0.0062	0.0768429	no
TPD52L2	chr20:63865227-63891545	T24Spin	T0	OK	124.352	65.49	0.925081	-2.0574	0.00035	0.0113495	yes
FRAT2	chr10:97332496-97334701	T24Spin	T0	OK	16.9429	8.92308	0.92507	-0.928486	0.09515	0.377089	no
PDIA3P1	chr1:147177850-147179949	T24Spin	T0	OK	185.823	97.8736	0.924941	-2.10487	0.00045	0.0135799	yes
C3	chr19:6677834-6720682	T24Spin	T0	OK	19.2868	10.159	0.924851	-1.714	0.00285	0.0474601	yes
ITSN2	chr2:24202865-24360528	T24Spin	T0	OK	10.6995	5.63775	0.924345	-1.62764	0.00695	0.0830229	no
ZFAT	chr8:134477787-134713049	T24Spin	T0	OK	3.75068	1.97705	0.923805	-0.749818	0.1876	0.514387	no
ZNF391	chr6:27388744-27401448	T24Spin	T0	OK	1.06212	0.559952	0.923564	-0.441991	0.47925	0.664704	no
HOXA11-AS	chr7:27185407-27189293	T24Spin	T0	OK	1.61307	0.850454	0.923499	-0.486103	0.48	0.665055	no
SMURF1	chr7:98878489-99144120	T24Spin	T0	OK	18.7622	9.89874	0.922511	-1.3943	0.01845	0.149775	no
UBXN7	chr3:196353497-196432474	T24Spin	T0	OK	8.48273	4.47681	0.922056	-1.31957	0.02	0.158252	no
EIF2B5	chr3:184135021-184145311	T24Spin	T0	OK	26.3658	13.9187	0.921643	-1.55238	0.0095	0.101578	no
C3orf17	chr3:113002444-113019708	T24Spin	T0	OK	12.1272	6.40235	0.921575	-1.60946	0.01805	0.147671	no
OAF	chr11:120211038-120229941	T24Spin	T0	OK	28.8255	15.2191	0.921464	-1.18665	0.03765	0.233236	no
VAPA	chr18:9913957-9960021	T24Spin	T0	OK	41.3479	21.8361	0.921094	-2.38598	0.0005	0.0147153	yes
RPGR	chrX:38269169-38327535	T24Spin	T0	OK	2.59961	1.37288	0.921093	-0.643533	0.28195	0.550391	no
MRFAP1L1	chr4:6707700-6709879	T24Spin	T0	OK	82.4858	43.5649	0.920978	-1.97091	0.0025	0.0434153	yes
FOXJ3	chr1:42176538-42335877	T24Spin	T0	OK	16.7027	8.82424	0.920539	-1.87878	0.0022	0.0399969	yes
RASSF1	chr3:50329785-50340936	T24Spin	T0	OK	37.4094	19.7653	0.920429	-1.32297	0.02735	0.191891	no
CRYBB2P1	chr22:25448086-25461678	T24Spin	T0	OK	8.48407	4.48504	0.919635	-0.668519	0.2809	0.550281	no
ST3GAL1	chr8:133454847-133571940	T24Spin	T0	OK	3.81183	2.01563	0.919253	-0.93663	0.106	0.39567	no
UBE2MP1	chr16:35169430-35170391	T24Spin	T0	OK	37.9555	20.0742	0.918965	-1.04786	0.0678	0.314163	no
UBE2H	chr7:129830732-129952960	T24Spin	T0	OK	76.2489	40.334	0.918721	-2.1629	0.00055	0.01572	yes
UHRF1BP1L	chr12:100037084-100142864	T24Spin	T0	OK	7.45043	3.94258	0.918183	-1.36372	0.02735	0.191891	no
FUBP1	chr1:77946481-77979205	T24Spin	T0	OK	72.0056	38.1141	0.917783	-2.03218	0.0008	0.0209515	yes
ARHGAP42	chr11:100687675-100990925	T24Spin	T0	OK	4.21424	2.23167	0.917149	-0.964793	0.18205	0.508753	no
MST1	chr3:49683946-49688763	T24Spin	T0	OK	2.66504	1.41205	0.916369	-0.469912	0.378	0.606615	no
ZUFSP	chr6:116635617-116668810	T24Spin	T0	OK	9.75365	5.16852	0.916191	-0.98388	0.09915	0.384162	no
TCEA1	chr8:53966553-54022456	T24Spin	T0	OK	49.1347	26.0572	0.915063	-2.08192	0.00255	0.0440264	yes
PDIA3	chr15:43746391-43802571	T24Spin	T0	OK	121.07	64.2192	0.914769	-1.18154	0.05685	0.289443	no
SRP68	chr17:76038774-76072526	T24Spin	T0	OK	57.9216	30.727	0.914593	-1.72996	0.00355	0.0545342	no
PDCD4-AS1	chr10:110868889-110870904	T24Spin	T0	OK	0.807728	0.428571	0.914335	-0.453596	0.45975	0.656285	no
ATG2A	chr11:64894531-64917250	T24Spin	T0	OK	12.7481	6.76454	0.91422	-1.45765	0.0096	0.102097	no
CNPPD1	chr2:219171896-219176980	T24Spin	T0	OK	56.5236	30.0023	0.91378	-1.65408	0.0048	0.0649037	no
MPDZ	chr9:13105703-13279564	T24Spin	T0	OK	7.8425	4.16455	0.913154	-1.66273	0.00755	0.0871549	no
GPC1	chr2:240435697-240468078	T24Spin	T0	OK	109.936	58.4095	0.912388	-1.92918	0.00065	0.01789	yes
SWAP70	chr11:9664076-9752991	T24Spin	T0	OK	28.0938	14.9277	0.912265	-2.03641	0.00175	0.034834	yes
ARL5B	chr10:18659383-18678011	T24Spin	T0	OK	8.75882	4.65455	0.912096	-1.22897	0.0415	0.245898	no
ABHD5	chr3:43690882-43722725	T24Spin	T0	OK	13.814	7.34453	0.911391	-1.86767	0.00505	0.0667656	no
RNF39	chr6_GL000255v2_alt:1322314-1331006	T24Spin	T0	OK	0.999083	0.531305	0.911063	-0.26856	0.65735	0.791189	no
SNW1	chr14:77708070-77769742	T24Spin	T0	OK	53.2701	28.3304	0.910975	-1.47845	0.0253	0.18224	no
SMG9	chr19:43731148-43754990	T24Spin	T0	OK	29.6209	15.7553	0.91078	-1.48449	0.0105	0.107625	no
TOX4	chr14:21477175-21511375	T24Spin	T0	OK	25.0849	13.3448	0.910535	-1.65183	0.00495	0.065883	no
ATXN2L	chr16:28823047-28837237	T24Spin	T0	OK	67.0912	35.7074	0.909899	-1.88298	0.00135	0.0295789	yes
TMEM39A	chr3:119428959-119463682	T24Spin	T0	OK	11.4324	6.08787	0.909113	-1.51493	0.0122	0.117108	no
TGFBR3	chr1:91680342-91906002	T24Spin	T0	OK	2.55103	1.35897	0.908564	-0.818226	0.13315	0.440421	no
GDPD3	chr16:30104809-30113557	T24Spin	T0	OK	1.32596	0.707189	0.906873	-0.472052	0.35555	0.591368	no
TMEM192	chr4:165076077-165112872	T24Spin	T0	OK	14.2405	7.59505	0.906865	-1.54661	0.00875	0.096331	no
KCTD5	chr16:2682493-2709031	T24Spin	T0	OK	38.2703	20.4167	0.906472	-1.56191	0.0078	0.089175	no
PMP22	chr17:15229776-15265357	T24Spin	T0	OK	45.8678	24.4856	0.905546	-1.66452	0.0084	0.0935753	no
RGAG4	chrX:71911087-72143574	T24Spin	T0	OK	1.97709	1.05565	0.905246	-0.495558	0.4153	0.630104	no
C1orf52	chr1:85249953-85259672	T24Spin	T0	OK	17.1779	9.17199	0.905245	-1.65501	0.0095	0.101578	no
ZNF134	chr19:57614461-57622268	T24Spin	T0	OK	10.6296	5.67608	0.905116	-0.942948	0.11625	0.413094	no
RRAS2	chr11:14277919-14364506	T24Spin	T0	OK	38.7578	20.7044	0.904554	-1.80075	0.00815	0.0918807	no
STAG2	chrX:123959232-124102655	T24Spin	T0	OK	27.4833	14.6851	0.904202	-2.24411	0.0009	0.0226077	yes
PSPC1	chr13:19674751-19783019	T24Spin	T0	OK	48.859	26.159	0.901316	-1.68944	0.0053	0.0687458	no
TMEM259	chr19:1000437-1021142	T24Spin	T0	OK	165.714	88.7977	0.900105	-1.74236	0.0038	0.0562432	no
PTOV1-AS1	chr19:49838645-49860744	T24Spin	T0	OK	8.61933	4.62155	0.899199	-0.509669	0.38645	0.612707	no
LOC101927354	chr7:7255153-7278069	T24Spin	T0	OK	2.15365	1.15536	0.898449	-0.347631	0.55265	0.716785	no
PLAGL2	chr20:32192503-32207743	T24Spin	T0	OK	5.88995	3.16026	0.898213	-1.12633	0.0434	0.252212	no
FAM65A	chr16:67528813-67546788	T24Spin	T0	OK	44.6883	23.9781	0.898182	-1.79928	0.0013	0.0288377	yes
RBM5-AS1	chr3:50088907-50118964	T24Spin	T0	OK	2.29007	1.22966	0.897134	-0.21559	0.7131	0.830328	no
RBM19	chr12:113816737-113966371	T24Spin	T0	OK	22.6007	12.1369	0.896969	-1.71035	0.0039	0.0571541	no
SECISBP2L	chr15:48988638-49046563	T24Spin	T0	OK	12.9902	6.9761	0.896928	-1.93518	0.0032	0.0510483	no
AP5Z1	chr7:4775630-4794395	T24Spin	T0	OK	18.5833	9.97989	0.896913	-1.56298	0.0123	0.117787	no
LONP1	chr19:5691833-5720452	T24Spin	T0	OK	69.5839	37.3757	0.896653	-1.82078	0.0014	0.0302655	yes
CCDC28A	chr6:138725210-138793319	T24Spin	T0	OK	14.4103	7.74122	0.896465	-0.643063	0.1952	0.523716	no
CLK3	chr15:74608371-74630201	T24Spin	T0	OK	35.4929	19.0721	0.896064	-1.44546	0.0128	0.120405	no
YWHAG	chr7:76326790-76359025	T24Spin	T0	OK	184.81	99.3271	0.895783	-2.00188	0.00165	0.0333648	yes
BAZ2A	chr12:56521824-56636379	T24Spin	T0	OK	23.4215	12.59	0.895556	-1.30263	0.0368	0.230614	no
EIF1	chr17:41688874-41691646	T24Spin	T0	OK	803.289	431.986	0.894935	-1.80557	0.00205	0.0382045	yes
CHCHD3	chr7:132784861-133082068	T24Spin	T0	OK	45.2389	24.3329	0.894658	-1.64007	0.00625	0.0770877	no
PDDC1	chr11:767222-777487	T24Spin	T0	OK	23.8473	12.8285	0.894478	-1.68462	0.00435	0.0609444	no
YTHDF3	chr8:63168552-63212788	T24Spin	T0	OK	38.7571	20.8533	0.894185	-2.0949	0.00185	0.0358639	yes
IGHMBP2	chr11:68903850-68940601	T24Spin	T0	OK	9.05983	4.87504	0.894069	-1.01266	0.0683	0.315414	no
OSTM1	chr6:108041408-108074737	T24Spin	T0	OK	26.2919	14.148	0.894022	-2.04772	0.00175	0.034834	yes
PDPK1	chr16:2537963-2603190	T24Spin	T0	OK	12.2794	6.60857	0.893831	-1.62392	0.00705	0.083546	no
C11orf63	chr11:122882527-122959722	T24Spin	T0	OK	5.15729	2.77625	0.893475	-0.721451	0.21975	0.535414	no
KLF13	chr15:31326854-31435665	T24Spin	T0	OK	1.33918	0.721101	0.893078	-0.571202	0.50505	0.679445	no
RRN3P1	chr16:21796629-21819174	T24Spin	T0	OK	1.77453	0.955577	0.892996	-0.516778	0.38505	0.61152	no
CLDND1	chr3:98515472-98523066	T24Spin	T0	OK	52.3243	28.1898	0.892307	-2.00932	0.003	0.0492226	yes
POLR3C	chr1:145746081-145844401	T24Spin	T0	OK	12.3282	6.64278	0.892107	-1.24992	0.0397	0.240017	no
APPBP2	chr17:60443148-60526240	T24Spin	T0	OK	17.8671	9.63005	0.891692	-1.93162	0.0018	0.0354338	yes
CSPP1	chr8:67064367-67196614	T24Spin	T0	OK	9.62761	5.19006	0.891427	-1.48699	0.0141	0.126559	no
BOD1L1	chr4:13568741-13627704	T24Spin	T0	OK	14.5066	7.82412	0.890708	-2.08634	0.00095	0.0234346	yes
CLDN15	chr7:101232091-101238820	T24Spin	T0	OK	14.8677	8.02332	0.88991	-0.813964	0.2281	0.53753	no
ZNF316	chr7:6637321-6658279	T24Spin	T0	OK	18.7402	10.1163	0.889458	-1.67435	0.0051	0.0669798	no
MRPS18C	chr4:83455931-83485137	T24Spin	T0	OK	17.9684	9.70001	0.889405	-0.863718	0.1838	0.510524	no
BTAF1	chr10:91923978-92030323	T24Spin	T0	OK	9.98504	5.39087	0.889251	-1.76251	0.0044	0.0615	no
ARHGEF18	chr19:7395112-7472485	T24Spin	T0	OK	32.656	17.633	0.889071	-1.87747	0.0014	0.0302655	yes
CALR	chr19:12938599-12944490	T24Spin	T0	OK	1532.81	827.68	0.88903	-1.02091	0.06745	0.312948	no
HSBP1L1	chr18:79964581-79970822	T24Spin	T0	OK	43.9024	23.7118	0.888698	-0.748765	0.2019	0.53001	no
ASH1L	chr1:155335260-155563944	T24Spin	T0	OK	8.99336	4.85786	0.88854	-1.62281	0.0027	0.0459051	yes
PIK3C3	chr18:41955197-42081482	T24Spin	T0	OK	17.1423	9.26177	0.8882	-1.52831	0.01875	0.151452	no
CUL3	chr2:224470149-224585397	T24Spin	T0	OK	22.463	12.1367	0.888168	-2.21253	0.0006	0.0167991	yes
G0S2	chr1:209675324-209676390	T24Spin	T0	OK	19.4185	10.4953	0.88769	-0.520601	0.3707	0.601516	no
SLC2A3	chr12:7919227-7936296	T24Spin	T0	OK	23.0842	12.477	0.887641	-1.5951	0.0051	0.0669798	no
HIST2H2BE	chr1:149884459-149886682	T24Spin	T0	OK	3.43786	1.85837	0.887471	-0.478439	0.4113	0.628204	no
ARHGAP12	chr10:31805397-31928876	T24Spin	T0	OK	13.0779	7.06948	0.887459	-1.70731	0.00795	0.0903685	no
MIA3	chr1:222618101-222668012	T24Spin	T0	OK	18.7475	10.1344	0.887438	-1.86486	0.00285	0.0474601	yes
GTPBP1	chr22:38705801-38733587	T24Spin	T0	OK	16.1791	8.74822	0.88707	-1.54403	0.00865	0.0957621	no
FOXO4	chrX:71096148-71103534	T24Spin	T0	OK	3.8069	2.05886	0.886768	-0.530517	0.31185	0.566628	no
RPL32P3	chr3:129382833-129399439	T24Spin	T0	OK	2.9326	1.58661	0.886239	-0.460311	0.40735	0.625869	no
SMNDC1	chr10:110293039-110304949	T24Spin	T0	OK	42.2466	22.857	0.8862	-1.85624	0.005	0.0663998	no
PPP3CC	chr8:22440969-22541144	T24Spin	T0	OK	21.9437	11.8735	0.886055	-1.32751	0.0274	0.192166	no
PINK1	chr1:20633454-20661544	T24Spin	T0	OK	66.1151	35.7884	0.88549	-0.864094	0.13385	0.441178	no
ZMIZ2	chr7:44748565-44769880	T24Spin	T0	OK	30.5866	16.5684	0.884468	-1.73563	0.0027	0.0459051	yes
PIP4K2C	chr12:57591158-57603428	T24Spin	T0	OK	27.9037	15.1211	0.883898	-1.65551	0.0058	0.0735203	no
SHANK3	chr22:50674641-50733212	T24Spin	T0	OK	0.805829	0.436816	0.883449	-0.485045	0.21495	0.534952	no
PSMD12	chr17:67340502-67366605	T24Spin	T0	OK	45.5731	24.7127	0.882927	-1.79912	0.00525	0.0683458	no
WAPL	chr10:86435255-86521784	T24Spin	T0	OK	22.4638	12.1856	0.882422	-2.08304	0.0008	0.0209515	yes
FAM49A	chr2:16549461-16665866	T24Spin	T0	OK	2.94396	1.59711	0.882292	-0.712729	0.1711	0.495224	no
PUM2	chr2:20248691-20350850	T24Spin	T0	OK	26.838	14.565	0.881772	-2.13932	0.00145	0.0308233	yes
IQCJ,IQCJ-SCHIP1,SCHIP1	chr3:159069251-159897366	T24Spin	T0	OK	30.717	16.6739	0.881444	-1.48212	0.0167	0.14036	no
UNC50	chr2:98608578-98618514	T24Spin	T0	OK	57.0252	30.9586	0.881259	-1.41406	0.02405	0.176515	no
MBD1	chr18:50266881-50281774	T24Spin	T0	OK	30.6094	16.6183	0.881206	-1.54616	0.0082	0.0921531	no
LSG1	chr3:194640787-194672477	T24Spin	T0	OK	16.2509	8.8272	0.880489	-1.48642	0.01	0.104237	no
ATP6V0D1	chr16:67438013-67481186	T24Spin	T0	OK	159.081	86.4175	0.880362	-1.94113	0.00085	0.02175	yes
KIAA1033	chr12:105107713-105169134	T24Spin	T0	OK	29.3195	15.9299	0.880124	-2.22975	0.00105	0.0250693	yes
UCN2	chr3:48561717-48563768	T24Spin	T0	OK	8.38724	4.55886	0.879524	-0.532487	0.2926	0.556108	no
MAP1LC3B2	chr12:116559380-116576620	T24Spin	T0	OK	41.9721	22.819	0.879192	-0.921345	0.1103	0.404043	no
LINC01611	chr6:84421030-84474929	T24Spin	T0	OK	0.652254	0.35466	0.878996	-0.401858	0.32505	0.57311	no
TAF1C	chr16:84145259-84187070	T24Spin	T0	OK	20.0816	10.9209	0.878784	-1.23323	0.04415	0.25458	no
CRK	chr17:1421352-1456267	T24Spin	T0	OK	4.0656	2.21134	0.878548	-0.580297	0.30485	0.562696	no
CDK17	chr12:96278260-96400588	T24Spin	T0	OK	35.3385	19.2323	0.877708	-2.11547	0.0011	0.0259848	yes
CTAGE5	chr14:39265271-39351193	T24Spin	T0	OK	15.2734	8.31348	0.877499	-1.1507	0.05805	0.292795	no
KDSR	chr18:63327737-63367273	T24Spin	T0	OK	38.1438	20.7677	0.877106	-2.13788	0.0008	0.0209515	yes
RAPGEF1	chr9:131576769-131739944	T24Spin	T0	OK	32.5625	17.735	0.876618	-1.83251	0.0014	0.0302655	yes
CAB39L	chr13:49308649-49444126	T24Spin	T0	OK	7.7105	4.20027	0.876343	-1.03744	0.0683	0.315414	no
SENP1	chr12:48042897-48146404	T24Spin	T0	OK	7.21642	3.93156	0.876181	-1.07014	0.10055	0.385575	no
RNFT1	chr17:59952361-59964756	T24Spin	T0	OK	10.4629	5.70078	0.876046	-0.933669	0.1133	0.409381	no
PPP2R2A	chr8:26291490-26372679	T24Spin	T0	OK	30.5205	16.6302	0.87597	-2.05775	0.0015	0.0315106	yes
CNKSR3	chr6:154405298-154510619	T24Spin	T0	OK	14.468	7.88634	0.875436	-1.24167	0.0396	0.239656	no
NUS1	chr6:117675453-117710723	T24Spin	T0	OK	14.784	8.05879	0.875405	-1.78171	0.00755	0.0871549	no
ATAD1	chr10:87753117-87818160	T24Spin	T0	OK	34.939	19.0525	0.874862	-1.97394	0.00325	0.0516611	no
PRNP	chr20:4686150-4701588	T24Spin	T0	OK	114.581	62.493	0.874603	-2.04839	0.00055	0.01572	yes
DBP	chr19:48630559-48637550	T24Spin	T0	OK	13.1615	7.17841	0.874592	-0.684822	0.19815	0.526732	no
GLIS3	chr9:3824127-4300035	T24Spin	T0	OK	17.4931	9.54113	0.874554	-1.73676	0.01095	0.110086	no
TRIM33	chr1:114392776-114511160	T24Spin	T0	OK	13.3503	7.28237	0.874397	-2.04391	0.0017	0.0340669	yes
SPACA6P	chr19:51685362-51705190	T24Spin	T0	OK	3.36954	1.83808	0.874355	-0.305032	0.4557	0.654611	no
AOC2	chr17:42844591-42850711	T24Spin	T0	OK	4.60007	2.51153	0.873093	-0.632182	0.31525	0.567592	no
KPNA4	chr3:160494994-160565588	T24Spin	T0	OK	24.8088	13.5508	0.872472	-2.13812	0.0006	0.0167991	yes
GATA6	chr18:22169436-22202528	T24Spin	T0	OK	9.79914	5.35293	0.872325	-0.963464	0.07465	0.331272	no
EIF3A	chr10:119035028-119080822	T24Spin	T0	OK	97.608	53.3299	0.872055	-1.96405	0.0016	0.0326126	yes
AKAP8L	chr19:15380047-15419121	T24Spin	T0	OK	85.27	46.6202	0.871085	-1.88039	0.0015	0.0315106	yes
GRAMD1C	chr3:113838833-113947174	T24Spin	T0	OK	3.60213	1.96945	0.871058	-0.7107	0.2559	0.538395	no
ABHD4	chr14:22598237-22612359	T24Spin	T0	OK	61.2701	33.5138	0.870429	-1.78639	0.00155	0.0320327	yes
KCTD7	chr7:66628880-66643229	T24Spin	T0	OK	4.18795	2.29103	0.870248	-0.78542	0.1742	0.498773	no
NUDT17	chr1:145845632-145859081	T24Spin	T0	OK	2.91823	1.59695	0.869777	-0.277709	0.73475	0.843695	no
TFPI	chr2:187464230-187554492	T24Spin	T0	OK	64.2193	35.1588	0.869123	-2.14475	0.00045	0.0135799	yes
USPL1	chr13:30617692-30659549	T24Spin	T0	OK	6.8028	3.72494	0.868912	-1.04053	0.09085	0.368671	no
SMG7	chr1:183472370-183554193	T24Spin	T0	OK	14.3937	7.88185	0.86883	-1.67988	0.0045	0.0623117	no
TNKS	chr8:9555934-9782346	T24Spin	T0	OK	12.5818	6.88984	0.8688	-1.94439	0.00205	0.0382045	yes
NUMB	chr14:73275209-73458580	T24Spin	T0	OK	32.6035	17.854	0.868782	-1.80165	0.00245	0.0430076	yes
CHI3L1	chr1:203178930-203186794	T24Spin	T0	OK	0.631014	0.345725	0.868048	-0.41613	0.4957	0.673894	no
TANK	chr2:161136954-161254643	T24Spin	T0	OK	31.591	17.3103	0.867883	-1.59036	0.01655	0.139428	no
TOM1	chr22:35299274-35347994	T24Spin	T0	OK	30.3484	16.637	0.867224	-1.35186	0.01965	0.156804	no
SEC24C	chr10:73744372-73772175	T24Spin	T0	OK	43.3218	23.7546	0.866887	-1.83746	0.0012	0.0272637	yes
CCT6P1	chr7:65647009-65770810	T24Spin	T0	OK	2.81972	1.54618	0.86684	-0.25983	0.46045	0.656285	no
PITRM1	chr10:3137726-3172841	T24Spin	T0	OK	39.9424	21.9038	0.86674	-1.78496	0.0032	0.0510483	no
RNF111	chr15:58987665-59097419	T24Spin	T0	OK	13.3641	7.32993	0.866493	-1.63359	0.0043	0.0606249	no
NIPBL	chr5:36876758-37065819	T24Spin	T0	OK	11.385	6.24833	0.865592	-1.9769	0.0012	0.0272637	yes
ABCC3	chr17:50634856-50691702	T24Spin	T0	OK	68.2335	37.4543	0.865348	-1.70505	0.00365	0.0553082	no
TBC1D20	chr20:435476-462553	T24Spin	T0	OK	21.7096	11.9168	0.865339	-1.64102	0.00475	0.064423	no
CBWD1	chr9:121037-179075	T24Spin	T0	OK	10.7055	5.87646	0.865334	-0.852389	0.21015	0.533528	no
CHD1	chr5:98855203-98926534	T24Spin	T0	OK	13.6724	7.50732	0.864898	-1.8766	0.0024	0.0425487	yes
ZNF10	chr12:133130627-133159463	T24Spin	T0	OK	3.03241	1.66524	0.864734	-0.732623	0.232	0.537952	no
MCCC1	chr3:183015217-183099587	T24Spin	T0	OK	11.8571	6.51151	0.864693	-1.06346	0.07445	0.330961	no
C15orf61	chr15:67200674-67527303	T24Spin	T0	OK	6.92796	3.80612	0.864112	-0.470738	0.55395	0.717649	no
DOCK4	chr7:111726107-112206407	T24Spin	T0	OK	4.43709	2.43786	0.863998	-1.25904	0.05155	0.275515	no
CUL4A	chr13:113177538-113265078	T24Spin	T0	OK	42.063	23.1139	0.863791	-1.78513	0.00765	0.0879676	no
MMADHC	chr2:149569632-149848234	T24Spin	T0	OK	131.572	72.3396	0.862996	-1.99402	0.0015	0.0315106	yes
C6orf106	chr6:34587279-34696850	T24Spin	T0	OK	44.1157	24.272	0.862	-1.86773	0.00155	0.0320327	yes
BOD1	chr5:173607144-173616663	T24Spin	T0	OK	33.5874	18.4835	0.861681	-1.40371	0.02105	0.163442	no
PTBP2	chr1:96721604-96815049	T24Spin	T0	OK	11.207	6.16827	0.861458	-1.10264	0.04095	0.244344	no
ZIC2	chr13:99981771-99986765	T24Spin	T0	OK	3.58993	1.97601	0.861361	-0.543749	0.31865	0.568881	no
ZNF383	chr19:37226463-37243672	T24Spin	T0	OK	3.81438	2.10035	0.860816	-0.459414	0.4336	0.641498	no
ZNF12	chr7:6688433-6706935	T24Spin	T0	OK	11.7824	6.48931	0.860495	-1.51871	0.00885	0.0968936	no
FOSL1	chr11:65892135-65900526	T24Spin	T0	OK	117.779	64.8942	0.859919	-1.8619	0.00265	0.0453142	yes
CEPT1	chr1:111117331-111185102	T24Spin	T0	OK	31.9111	17.5854	0.85968	-1.40009	0.02725	0.191869	no
ATP6V1F	chr7:128862802-128865849	T24Spin	T0	OK	175.325	96.6376	0.859374	-1.61253	0.0061	0.0761859	no
MTO1	chr6:73461730-73501456	T24Spin	T0	OK	10.7427	5.92256	0.859069	-1.13092	0.0528	0.278137	no
NBEA	chr13:34942286-35672737	T24Spin	T0	OK	2.92717	1.61434	0.858561	-0.693305	0.22975	0.53753	no
HSPA8	chr11:123057491-123062335	T24Spin	T0	OK	1130.68	623.796	0.858049	-1.03263	0.0718	0.323781	no
ZNF57	chr19:2900897-2918476	T24Spin	T0	OK	6.57342	3.62698	0.857876	-0.723302	0.1891	0.515767	no
MCOLN1	chr19:7522609-7534009	T24Spin	T0	OK	36.7801	20.2962	0.857717	-1.30241	0.02705	0.191064	no
CCNK	chr14:99481401-99604390	T24Spin	T0	OK	26.2257	14.4747	0.857445	-1.39881	0.0152	0.132305	no
MRPL32	chr7:42932339-42937854	T24Spin	T0	OK	83.4673	46.0709	0.857353	-1.48903	0.01625	0.13755	no
YPEL5	chr2:30146883-30160533	T24Spin	T0	OK	97.8436	54.0079	0.857307	-2.16271	0.00115	0.0266367	yes
SGPP1	chr14:63684215-63728095	T24Spin	T0	OK	21.0337	11.6143	0.856796	-1.71378	0.0134	0.12281	no
GUSBP11	chr22:23638487-23717423	T24Spin	T0	OK	3.51048	1.93885	0.856467	-0.546482	0.30405	0.562174	no
ATF1	chr12:50764005-50821160	T24Spin	T0	OK	17.6719	9.76084	0.856378	-1.4593	0.03915	0.237982	no
NUCB2	chr11:17276738-17331523	T24Spin	T0	OK	39.9615	22.0833	0.855656	-1.66438	0.00545	0.0699789	no
TCP1	chr6:159760258-159789703	T24Spin	T0	OK	165.181	91.2857	0.855586	-1.93891	0.00205	0.0382045	yes
CCNYL1	chr2:207711539-207756172	T24Spin	T0	OK	15.1042	8.34988	0.855119	-1.43637	0.01535	0.13322	no
FCER1G	chr1:161215296-161219248	T24Spin	T0	OK	1.04249	0.57663	0.854311	-0.368543	0.648	0.784382	no
RHBDD2	chr7:75878998-75888926	T24Spin	T0	OK	120.61	66.7137	0.854297	-1.87273	0.0015	0.0315106	yes
MORC3	chr21:36320188-36376646	T24Spin	T0	OK	12.9486	7.16245	0.854273	-1.61485	0.01065	0.108415	no
PLAG1	chr8:56160908-56211300	T24Spin	T0	OK	3.32308	1.84009	0.852741	-1.02497	0.1145	0.410241	no
PPP1R15B	chr1:204403363-204411817	T24Spin	T0	OK	29.2335	16.1931	0.852245	-1.93419	0.0007	0.0189159	yes
IRF2	chr4:184387721-184474572	T24Spin	T0	OK	23.0811	12.7853	0.852226	-1.36128	0.0207	0.162065	no
SLC7A2	chr8:17497087-17570568	T24Spin	T0	OK	4.38543	2.42927	0.852194	-1.15237	0.06495	0.306127	no
SSR3	chr3:156539552-156555200	T24Spin	T0	OK	90.1981	49.9797	0.851755	-2.10857	0.0005	0.0147153	yes
RCBTB1	chr13:49531945-49585583	T24Spin	T0	OK	15.4261	8.55185	0.851061	-1.56102	0.01175	0.114452	no
ABCA1	chr9:104781002-104928246	T24Spin	T0	OK	5.8103	3.22136	0.85094	-1.47961	0.0129	0.120899	no
CDK11A	chr1:1702730-1724352	T24Spin	T0	OK	6.19558	3.43513	0.850873	-0.745723	0.20775	0.532512	no
PTOV1-AS2	chr19:49838645-49860744	T24Spin	T0	OK	7.31514	4.05663	0.850605	-0.339716	0.72725	0.839515	no
AGFG1	chr2:227472131-227561222	T24Spin	T0	OK	21.5846	11.9727	0.850254	-2.01689	0.0012	0.0272637	yes
BAIAP3	chr16:1333604-1351872	T24Spin	T0	OK	4.36588	2.42194	0.850109	-0.597165	0.29215	0.555727	no
EFCAB7	chr1:63523300-63572693	T24Spin	T0	OK	4.80791	2.66728	0.850043	-0.619527	0.3463	0.58538	no
SGMS2	chr4:107824564-107953457	T24Spin	T0	OK	15.8423	8.79161	0.849587	-1.78504	0.0195	0.156026	no
TXLNG	chrX:16786431-16844519	T24Spin	T0	OK	6.60717	3.66735	0.849295	-1.15782	0.07585	0.333362	no
MTG2	chr20:62183024-62202754	T24Spin	T0	OK	10.1989	5.66331	0.8487	-0.864475	0.12155	0.421933	no
GOLGA7	chr8:41490561-41510980	T24Spin	T0	OK	56.9443	31.6234	0.848559	-1.88036	0.006	0.0752532	no
AMDHD2	chr16:2520361-2531408	T24Spin	T0	OK	14.8908	8.27078	0.848327	-0.60959	0.28	0.550281	no
PFDN2	chr1:161100555-161132688	T24Spin	T0	OK	180.164	100.08	0.848162	-1.30166	0.02945	0.201275	no
NARS	chr18:57600660-57621945	T24Spin	T0	OK	125.721	69.8392	0.848116	-2.05075	0.00115	0.0266367	yes
FRMD6	chr14:51454511-51730726	T24Spin	T0	OK	87.5383	48.6498	0.847481	-1.9936	0.0016	0.0326126	yes
SUGT1	chr13:52652695-52688298	T24Spin	T0	OK	54.9699	30.5616	0.846921	-1.73298	0.008	0.0907057	no
TNFRSF12A	chr16:3020311-3022382	T24Spin	T0	OK	650.465	361.694	0.846702	-1.78633	0.00155	0.0320327	yes
MED23	chr6:131573203-131628239	T24Spin	T0	OK	12.9667	7.21162	0.846417	-1.57686	0.01505	0.131706	no
ATG4B	chr2:241637611-241673856	T24Spin	T0	OK	34.6085	19.2575	0.84571	-1.4422	0.01305	0.121349	no
LBX2-AS1	chr2:74497516-74507694	T24Spin	T0	OK	0.983736	0.547418	0.845628	-0.239086	0.72285	0.837525	no
CDK13	chr7:39950359-40097134	T24Spin	T0	OK	17.3144	9.63875	0.845053	-1.86851	0.00215	0.0393688	yes
METTL22	chr16:8621669-8646222	T24Spin	T0	OK	9.91551	5.52105	0.844743	-0.63349	0.22185	0.536137	no
PSMD6	chr3:64004021-64024010	T24Spin	T0	OK	109.968	61.2378	0.844589	-1.68103	0.0072	0.0844816	no
PTP4A1	chr6:63572011-63583588	T24Spin	T0	OK	81.8386	45.5797	0.844389	-2.16716	0.0011	0.0259848	yes
RAB21	chr12:71754877-71787370	T24Spin	T0	OK	49.9804	27.8477	0.843806	-1.87146	0.00275	0.0464014	yes
ISL2	chr15:76336723-76342475	T24Spin	T0	OK	0.596917	0.332641	0.843562	-0.433395	0.4911	0.670912	no
YKT6	chr7:44200978-44214294	T24Spin	T0	OK	73.0057	40.6849	0.843515	-1.76421	0.00215	0.0393688	yes
PITPNM3	chr17:6451262-6556557	T24Spin	T0	OK	2.42181	1.34984	0.843298	-0.710283	0.26775	0.543673	no
LOC100130744	chr5:14704799-14871778	T24Spin	T0	OK	2.68075	1.49424	0.843228	-0.282607	0.48955	0.669667	no
LARP1	chr5:154712901-154817607	T24Spin	T0	OK	58.8481	32.8175	0.842531	-1.87918	0.00095	0.0234346	yes
TEC	chr4:48135782-48269797	T24Spin	T0	OK	2.1648	1.20773	0.84193	-0.540309	0.35635	0.591953	no
SLC25A33	chr1:9539468-9582773	T24Spin	T0	OK	4.73616	2.64296	0.841564	-0.444112	0.4309	0.639892	no
GRTP1	chr13:113324163-113364148	T24Spin	T0	OK	2.72537	1.52088	0.841542	-0.392115	0.66935	0.800393	no
IDS	chrX:149478763-149505354	T24Spin	T0	OK	49.0012	27.3526	0.841139	-1.98081	0.00335	0.0526872	no
IFT57	chr3:108160811-108222570	T24Spin	T0	OK	18.7318	10.4569	0.841039	-1.59812	0.01815	0.148013	no
TNPO1	chr5:72816590-72914388	T24Spin	T0	OK	30.8351	17.2172	0.840719	-2.16244	0.0012	0.0272637	yes
GTPBP4	chr10:988408-1017768	T24Spin	T0	OK	46.435	25.9381	0.840142	-1.80031	0.00415	0.0594023	no
ASAP1	chr8:130052104-130443660	T24Spin	T0	OK	20.0965	11.2277	0.839876	-1.66698	0.01055	0.107889	no
MSL1	chr17:40122536-40136791	T24Spin	T0	OK	24.9226	13.9278	0.839483	-1.74456	0.00445	0.0619561	no
PHLDA1	chr12:76025446-76031776	T24Spin	T0	OK	73.9588	41.3468	0.838946	-2.06118	0.00125	0.0279721	yes
SCYL2	chr12:100267770-100340136	T24Spin	T0	OK	17.9462	10.0444	0.837293	-1.69239	0.0103	0.106124	no
CISD2	chr4:102868977-103019739	T24Spin	T0	OK	14.7519	8.25675	0.837259	-1.75588	0.00535	0.0691931	no
FAM135A	chr6:70413403-70561174	T24Spin	T0	OK	7.72833	4.32587	0.837166	-1.40449	0.044	0.254126	no
LIG4	chr13:108207443-108218368	T24Spin	T0	OK	12.8189	7.17564	0.837094	-1.49391	0.01705	0.142296	no
TSG101	chr11:18480310-18526956	T24Spin	T0	OK	43.3088	24.2466	0.836879	-1.47104	0.01335	0.122667	no
DDX17	chr22:38468061-38506340	T24Spin	T0	OK	115.612	64.7403	0.836557	-1.79715	0.003	0.0492226	yes
AFG3L2	chr18:12307668-12377276	T24Spin	T0	OK	33.6277	18.8366	0.836114	-1.1377	0.05885	0.293528	no
MBD6	chr12:57522875-57547331	T24Spin	T0	OK	17.7773	9.9604	0.835761	-0.892302	0.11715	0.414488	no
CSNK1D	chr17:82242660-82273742	T24Spin	T0	OK	100.173	56.1317	0.835611	-1.79892	0.0015	0.0315106	yes
ARMCX1	chrX:101550530-101554692	T24Spin	T0	OK	16.721	9.37063	0.83544	-1.12671	0.0629	0.302052	no
KDM5D	chrY:19705414-19744939	T24Spin	T0	OK	10.2527	5.74733	0.835033	-1.31999	0.0244	0.178058	no
SLC38A1	chr12:46183055-46269425	T24Spin	T0	OK	65.9559	36.9825	0.834661	-1.89436	0.0024	0.0425487	yes
SLK	chr10:103967184-104029233	T24Spin	T0	OK	16.6116	9.31863	0.834004	-1.99441	0.0023	0.041393	yes
PLOD3	chr7:101205976-101224190	T24Spin	T0	OK	81.2464	45.5805	0.833887	-1.48622	0.01035	0.106516	no
SLC30A7	chr1:100896075-100981755	T24Spin	T0	OK	14.2585	8.00106	0.833554	-1.72548	0.004	0.0579058	no
NSMCE2	chr8:125091840-125367125	T24Spin	T0	OK	24.118	13.5366	0.833242	-1.06861	0.0964	0.379368	no
MET	chr7:116672404-116798386	T24Spin	T0	OK	71.7798	40.2961	0.832937	-1.86917	0.003	0.0492226	yes
MIR4763,MIRLET7A3,MIRLET7B,MIRLET7BHG	chr22:46085996-46113928	T24Spin	T0	OK	4.34363	2.43873	0.832774	-0.621212	0.1913	0.517729	no
SMIM14	chr4:39527838-39638861	T24Spin	T0	OK	23.9253	13.4354	0.832502	-1.19017	0.0751	0.332195	no
LHFPL2	chr5:78485214-78648825	T24Spin	T0	OK	8.82117	4.95368	0.832471	-1.29145	0.0337	0.219038	no
CLINT1	chr5:157785742-157859175	T24Spin	T0	OK	37.3095	20.9579	0.832045	-1.97606	0.0017	0.0340669	yes
QPCT	chr2:37344609-37373322	T24Spin	T0	OK	14.6703	8.24209	0.831818	-0.877078	0.128	0.43302	no
CBL	chr11:119206275-119308149	T24Spin	T0	OK	9.16258	5.14819	0.831689	-1.70663	0.00395	0.057415	no
ABI1	chr10:26697665-26861087	T24Spin	T0	OK	32.9414	18.5096	0.831628	-1.88497	0.00395	0.057415	no
NAA50	chr3:113716459-113746299	T24Spin	T0	OK	50.3861	28.3228	0.831061	-2.15403	0.00085	0.02175	yes
CACNA2D3	chr3:54122665-55074557	T24Spin	T0	OK	2.62454	1.47583	0.830533	-0.524741	0.40405	0.623646	no
IFI16	chr1:159009891-159055155	T24Spin	T0	OK	43.7878	24.6236	0.830488	-1.84364	0.00285	0.0474601	yes
C2orf49	chr2:105337358-105348814	T24Spin	T0	OK	11.0575	6.21854	0.830379	-1.3916	0.02945	0.201275	no
LTN1	chr21:28928143-28992956	T24Spin	T0	OK	10.3099	5.79887	0.830188	-1.76946	0.0065	0.0792938	no
TAX1BP1	chr7:27739372-27829767	T24Spin	T0	OK	53.9075	30.3224	0.830104	-2.02183	0.00215	0.0393688	yes
WIPI1	chr17:68259181-68600954	T24Spin	T0	OK	21.6082	12.1559	0.829927	-0.50173	0.3754	0.60492	no
HTATIP2	chr11:20363684-20383783	T24Spin	T0	OK	33.0323	18.5837	0.829844	-1.08459	0.07085	0.321693	no
LIN52	chr14:74084952-74200414	T24Spin	T0	OK	9.14255	5.14402	0.8297	-0.71956	0.2177	0.534952	no
PUF60	chr8:143816343-143829386	T24Spin	T0	OK	2.12731	1.19707	0.829516	-0.444	0.53075	0.699057	no
GLA	chrX:101390889-101414140	T24Spin	T0	OK	40.8818	23.012	0.829073	-0.868393	0.139	0.449921	no
KDM2A	chr11:67119268-67258079	T24Spin	T0	OK	31.6903	17.8434	0.828652	-1.76138	0.0031	0.0500802	no
MTDH	chr8:97644178-97730260	T24Spin	T0	OK	43.2737	24.3709	0.82833	-2.00252	0.00065	0.01789	yes
RELL2	chr5:141636949-141651419	T24Spin	T0	OK	9.90329	5.58151	0.827252	-0.676981	0.26965	0.544622	no
RP9	chr7:33094797-33109390	T24Spin	T0	OK	14.1249	7.96358	0.826751	-0.719843	0.2151	0.534952	no
UTP18	chr17:51260535-51297931	T24Spin	T0	OK	34.6119	19.5154	0.826653	-1.43549	0.0224	0.168923	no
C9orf172	chr9:136844414-136847345	T24Spin	T0	OK	3.24572	1.83025	0.826497	-0.431135	0.41345	0.62943	no
C2orf47	chr2:199928910-199964124	T24Spin	T0	OK	20.0885	11.3291	0.826332	-0.640696	0.2152	0.534952	no
CPNE7	chr16:89575767-89597246	T24Spin	T0	OK	15.499	8.7413	0.826256	-0.923759	0.1268	0.430758	no
CCNL2	chr1:1385710-1399338	T24Spin	T0	OK	69.3451	39.113	0.826143	-1.44424	0.0147	0.129661	no
ATE1	chr10:121740420-121951965	T24Spin	T0	OK	13.2908	7.49682	0.826078	-1.57096	0.01445	0.128472	no
DPY19L2	chr12:63558912-63668574	T24Spin	T0	OK	5.53317	3.12264	0.82534	-0.927236	0.16385	0.48703	no
MORF4L2	chrX:103675497-103692556	T24Spin	T0	OK	280.159	158.143	0.825015	-1.81074	0.00445	0.0619561	no
FAM126B	chr2:200973717-201071669	T24Spin	T0	OK	5.52368	3.11812	0.824956	-1.43659	0.0175	0.144832	no
M6PR	chr12:8914719-8949761	T24Spin	T0	OK	63.7407	35.9925	0.824517	-1.78939	0.00465	0.0635013	no
DPM1	chr20:50888917-50958523	T24Spin	T0	OK	75.7913	42.806	0.824217	-1.0137	0.1067	0.397366	no
NOP14	chr4:2935545-2963506	T24Spin	T0	OK	24.8357	14.0304	0.823853	-1.52177	0.01295	0.121113	no
NPAS2	chr2:100820150-100996825	T24Spin	T0	OK	4.1523	2.34581	0.823824	-0.704334	0.22865	0.53753	no
ANKRD49	chr11:94493986-94499578	T24Spin	T0	OK	8.50813	4.8068	0.823765	-0.699458	0.2293	0.53753	no
BMP2	chr20:6768097-6780263	T24Spin	T0	OK	15.1119	8.54186	0.823066	-1.28153	0.03845	0.235736	no
MIR4458,MIR4458HG	chr5:8457686-8463096	T24Spin	T0	OK	1.96065	1.10829	0.822991	-0.361515	0.4335	0.641498	no
TMEM167B	chr1:109090780-109096932	T24Spin	T0	OK	24.2529	13.7155	0.822353	-1.60584	0.0134	0.12281	no
MIR17,MIR17HG,MIR18A,MIR19A,MIR19B1,MIR20A,MIR92A1	chr13:91347819-91354575	T24Spin	T0	OK	1.24449	0.703884	0.822143	-0.155152	0.30685	0.564227	no
ZBTB2	chr6:151364114-151391700	T24Spin	T0	OK	15.4822	8.75819	0.82191	-1.32431	0.02115	0.164076	no
ARHGAP5	chr14:32077288-32159728	T24Spin	T0	OK	19.7083	11.1489	0.821899	-2.09249	0.00115	0.0266367	yes
TRMT11	chr6:125986429-126039274	T24Spin	T0	OK	9.91899	5.61133	0.821851	-0.761364	0.21305	0.534952	no
ZNF644	chr1:90915299-91022255	T24Spin	T0	OK	22.9226	12.9682	0.821793	-1.16505	0.06095	0.297088	no
HCFC2	chr12:104064457-104106526	T24Spin	T0	OK	4.85004	2.7449	0.821242	-1.04492	0.09595	0.378599	no
PAXIP1-AS2	chr7:154928516-155002972	T24Spin	T0	OK	1.57947	0.894061	0.820998	-0.276174	0.5358	0.702947	no
PPP3R1	chr2:68178856-68252519	T24Spin	T0	OK	47.8663	27.0959	0.820935	-1.95193	0.0037	0.0557344	no
CCR10	chr17:42679401-42681827	T24Spin	T0	OK	5.27765	2.98906	0.820203	-0.442908	0.41355	0.62943	no
ACVR2A	chr2:147844516-148513475	T24Spin	T0	OK	4.26341	2.41528	0.819818	-0.729826	0.2248	0.53669	no
RBFOX2	chr22:35738735-36028537	T24Spin	T0	OK	1.15164	0.652599	0.819426	-0.525289	0.342	0.582242	no
CTSK	chr1:150796207-150808441	T24Spin	T0	OK	4.66981	2.64628	0.819398	-0.503388	0.3589	0.593646	no
DDX3Y	chrY:12904107-12920478	T24Spin	T0	OK	31.0129	17.5758	0.819276	-1.94505	0.0024	0.0425487	yes
ZNF224	chr19:44094328-44113183	T24Spin	T0	OK	6.51584	3.69294	0.819182	-0.682747	0.19085	0.517659	no
ELK1	chrX:47635519-47650604	T24Spin	T0	OK	21.7506	12.3293	0.818959	-1.25049	0.03145	0.20953	no
C7orf60	chr7:112819146-112939877	T24Spin	T0	OK	10.8822	6.17067	0.818473	-1.35464	0.0393	0.238407	no
LINC01239	chr9:22646199-22824213	T24Spin	T0	OK	1.25106	0.709419	0.818444	-0.401613	0.39595	0.618152	no
PDIA6	chr2:10721648-10837977	T24Spin	T0	OK	502.365	284.891	0.818327	-1.51465	0.0122	0.117108	no
EID2	chr19:39538805-39540198	T24Spin	T0	OK	42.3167	23.9992	0.818241	-1.13398	0.0471	0.264409	no
YES1	chr18:721591-812326	T24Spin	T0	OK	32.7326	18.5707	0.817703	-2.01739	0.00195	0.0374766	yes
CCDC82	chr11:96352764-96389919	T24Spin	T0	OK	21.4101	12.147	0.817694	-1.59232	0.0198	0.157298	no
UHRF2	chr9:6413150-6507051	T24Spin	T0	OK	20.604	11.6916	0.817446	-1.56076	0.01335	0.122667	no
ACADVL	chr17:7189890-7225267	T24Spin	T0	OK	230.008	130.568	0.816879	-1.65495	0.00465	0.0635013	no
DDX26B	chrX:135520082-135582535	T24Spin	T0	OK	1.91863	1.08972	0.816123	-0.539671	0.37235	0.602291	no
LOC653653	chr17:60101759-60102919	T24Spin	T0	OK	7.83363	4.44961	0.816001	-0.431231	0.4814	0.665272	no
ZNF202	chr11:123723926-123741683	T24Spin	T0	OK	3.73702	2.12289	0.815856	-0.692128	0.2741	0.547371	no
OGFR	chr20:62800626-62814000	T24Spin	T0	OK	68.5348	38.9418	0.815515	-1.58698	0.0049	0.0656092	no
DLX2	chr2:172099437-172102750	T24Spin	T0	OK	3.6989	2.10243	0.815038	-0.41669	0.4094	0.626966	no
TMED5	chr1:93149741-93180689	T24Spin	T0	OK	29.1005	16.5468	0.814493	-2.12261	0.0025	0.0434153	yes
ZNF292	chr6:87155550-87263688	T24Spin	T0	OK	8.8708	5.04598	0.813929	-1.62944	0.00405	0.0584872	no
2021-03-06	chr5:10353638-10440388	T24Spin	T0	OK	19.768	11.2462	0.813739	-1.97967	0.00155	0.0320327	yes
DDX31	chr9:132594288-132690083	T24Spin	T0	OK	9.95423	5.66454	0.813351	-0.927938	0.1158	0.412399	no
FBXO8	chr4:174236658-174333380	T24Spin	T0	OK	13.5081	7.69361	0.812093	-0.809594	0.1625	0.485296	no
HKDC1	chr10:69215332-69267559	T24Spin	T0	OK	29.7376	16.94	0.811857	-1.42101	0.0203	0.159987	no
MFSD1	chr3:158801925-158829719	T24Spin	T0	OK	42.772	24.3766	0.811166	-1.67747	0.0085	0.0943945	no
MIS12	chr17:5486373-5490810	T24Spin	T0	OK	20.8759	11.9002	0.810847	-1.29421	0.03895	0.237719	no
NIPA1	chr15:22786224-22829789	T24Spin	T0	OK	6.47138	3.68997	0.810463	-1.29259	0.04585	0.260425	no
JAZF1	chr7:27830573-28241377	T24Spin	T0	OK	7.72507	4.40495	0.810421	-0.912459	0.16135	0.482751	no
CSNK2A3	chr11:11270873-11622014	T24Spin	T0	OK	35.2167	20.0857	0.810096	-1.29475	0.03525	0.224932	no
RASEF	chr9:82979584-83063128	T24Spin	T0	OK	7.36166	4.19898	0.809992	-1.24059	0.05435	0.280966	no
DNAJB14	chr4:99896249-99946726	T24Spin	T0	OK	12.1069	6.90643	0.809817	-1.44939	0.01355	0.123613	no
UCHL1	chr4:41256880-41268429	T24Spin	T0	OK	711.721	406.183	0.809182	-1.67388	0.0046	0.0632057	no
SEC63	chr6:107867755-107958278	T24Spin	T0	OK	22.696	12.9606	0.808302	-1.82026	0.00255	0.0440264	yes
SLC10A7	chr4:146253980-146521971	T24Spin	T0	OK	3.72367	2.12651	0.808236	-0.543094	0.3665	0.598912	no
BBS12	chr4:122732701-122744943	T24Spin	T0	OK	5.29602	3.02465	0.808141	-0.771528	0.1778	0.502546	no
COA6	chr1:234372806-234384049	T24Spin	T0	OK	52.217	29.8229	0.808102	-0.886543	0.1504	0.467477	no
NUP88	chr17:5282262-5439151	T24Spin	T0	OK	22.0743	12.6076	0.808068	-0.792894	0.2019	0.53001	no
VMP1	chr17:59697305-59840591	T24Spin	T0	OK	82.1416	46.9179	0.807974	-1.68274	0.0067	0.0808488	no
HMGA2	chr12:65758020-65966291	T24Spin	T0	OK	54.7874	31.2958	0.807875	-1.43562	0.02885	0.198701	no
PRKAA2	chr1:56645316-56715335	T24Spin	T0	OK	4.74277	2.7092	0.807862	-1.37468	0.0257	0.184302	no
SEC24A	chr5:134648784-134727911	T24Spin	T0	OK	12.7573	7.28924	0.80748	-1.52828	0.0157	0.135009	no
PPFIA1	chr11:70270699-70384501	T24Spin	T0	OK	18.4429	10.538	0.807473	-1.65671	0.00735	0.085622	no
TTC8	chr14:88824152-88877996	T24Spin	T0	OK	13.7751	7.87273	0.807123	-1.10156	0.07295	0.327147	no
ZNF461	chr19:36637380-36666853	T24Spin	T0	OK	4.34994	2.48627	0.80701	-0.645323	0.2343	0.537952	no
MRPS36	chr5:69217745-69230158	T24Spin	T0	OK	3.7193	2.12595	0.806924	-0.519141	0.42355	0.63586	no
PPP2CA	chr5:134196456-134226259	T24Spin	T0	OK	111.221	63.5807	0.806769	-1.99967	0.001	0.0243648	yes
TRIT1	chr1:39841030-39883505	T24Spin	T0	OK	10.0615	5.75578	0.805762	-0.845364	0.1413	0.454315	no
TRIM47	chr17:75874163-75878575	T24Spin	T0	OK	85.3818	48.8459	0.805691	-1.60524	0.00655	0.0796857	no
ACYP2	chr2:54115272-54305298	T24Spin	T0	OK	24.6826	14.121	0.805657	-0.789086	0.1855	0.511877	no
WDR81	chr17:1716522-1738599	T24Spin	T0	OK	5.84502	3.34419	0.805553	-0.623815	0.31675	0.568235	no
TBXAS1	chr7:139778247-140020325	T24Spin	T0	OK	39.3078	22.4901	0.805526	-1.34865	0.0253	0.18224	no
WNT9A	chr1:227921463-227947975	T24Spin	T0	OK	5.51876	3.15914	0.804815	-0.460218	0.6073	0.756897	no
LINC01322	chr3:165206959-165513728	T24Spin	T0	OK	2.48186	1.42075	0.804775	-0.39248	0.3933	0.616606	no
THRA	chr17:40062192-40100725	T24Spin	T0	OK	5.44599	3.11795	0.804597	-0.430513	0.5716	0.73059	no
NGDN	chr14:23469688-23478193	T24Spin	T0	OK	35.3754	20.2628	0.803912	-1.0671	0.0703	0.32001	no
PPP4R3B	chr2:55547291-55617725	T24Spin	T0	OK	24.4921	14.0372	0.803056	-1.87444	0.00285	0.0474601	yes
TNPO3	chr7:128954179-129055173	T24Spin	T0	OK	36.0528	20.6683	0.802687	-1.77367	0.00305	0.0495868	yes
ACSL1	chr4:184755594-184826114	T24Spin	T0	OK	79.4537	45.5636	0.802234	-1.83976	0.0025	0.0434153	yes
PITPNB	chr22:27851668-27919306	T24Spin	T0	OK	49.3072	28.28	0.802018	-1.89959	0.00375	0.0562027	no
COL6A1	chr21:45981748-46005049	T24Spin	T0	OK	33.1802	19.0319	0.801905	-1.53553	0.0084	0.0935753	no
EYA3	chr1:27970343-28088637	T24Spin	T0	OK	10.069	5.77556	0.801885	-1.38994	0.01905	0.153389	no
ARCN1	chr11:118572386-118603032	T24Spin	T0	OK	77.0862	44.2204	0.801761	-1.86984	0.002	0.0380683	yes
USP32	chr17:60177329-60392225	T24Spin	T0	OK	11.0587	6.34394	0.801732	-1.6078	0.0075	0.0868024	no
ZNF148	chr3:125225668-125375354	T24Spin	T0	OK	10.5628	6.05961	0.801701	-1.8827	0.0055	0.0704182	no
GFM2	chr5:74627405-74776912	T24Spin	T0	OK	16.8838	9.68825	0.801332	-0.711612	0.27605	0.547769	no
PTAR1	chr9:69709521-69759960	T24Spin	T0	OK	12.6768	7.27434	0.801308	-1.99244	0.0035	0.0542804	no
CATSPER3	chr5:134967905-135011707	T24Spin	T0	OK	0.895568	0.514025	0.800966	-0.402525	0.42205	0.634998	no
TPP2	chr13:102596935-102679173	T24Spin	T0	OK	21.2548	12.2037	0.800472	-1.7396	0.00765	0.0879676	no
C1orf27	chr1:186375757-186421371	T24Spin	T0	OK	9.90813	5.6909	0.799957	-0.928271	0.0819	0.348558	no
GTF2H2B,GTF2H2C,GTF2H2C_2	chr5_GL339449v2_alt:962950-997920	T24Spin	T0	OK	0.667397	0.383423	0.79961	-0.377932	0.6715	0.801781	no
LINC-PINT	chr7:130941759-131109916	T24Spin	T0	OK	3.5974	2.06734	0.799177	-0.413715	0.42265	0.635471	no
BBX	chr3:107522935-107811329	T24Spin	T0	OK	29.1178	16.7341	0.79911	-1.94742	0.00145	0.0308233	yes
NTMT1	chr9:129608883-129642169	T24Spin	T0	OK	39.119	22.4847	0.798923	-0.967443	0.11685	0.414166	no
FAM210A	chr18:13663346-13726592	T24Spin	T0	OK	15.7275	9.04097	0.798736	-1.35942	0.01475	0.129909	no
LINC01123	chr2:109986979-109995281	T24Spin	T0	OK	0.835444	0.480313	0.798567	-0.418556	0.39895	0.619959	no
GTF2F2	chr13:45120495-45284104	T24Spin	T0	OK	102.27	58.8123	0.798193	-1.55989	0.03305	0.216231	no
NOP16	chr5:176383936-176388762	T24Spin	T0	OK	54.212	31.1757	0.798191	-1.16616	0.0569	0.289533	no
DNAJA2	chr16:46955361-46973714	T24Spin	T0	OK	54.249	31.1984	0.798125	-1.93254	0.0025	0.0434153	yes
SLC52A2	chr8:144358556-144361286	T24Spin	T0	OK	113.097	65.0607	0.797697	-1.5847	0.0057	0.0725103	no
DNAJC2	chr7:103297425-103344873	T24Spin	T0	OK	28.2268	16.2444	0.797127	-1.19607	0.0505	0.272682	no
WNT6	chr2:218859822-218874232	T24Spin	T0	OK	32.1666	18.5123	0.797085	-0.686465	0.2353	0.537952	no
FGF13	chrX:138631572-139205023	T24Spin	T0	OK	5.18249	2.98309	0.796837	-0.587205	0.40415	0.623693	no
BRAP	chr12:111642145-111685996	T24Spin	T0	OK	13.0236	7.49972	0.79622	-1.31777	0.03015	0.20407	no
PPME1	chr11:74171062-74254703	T24Spin	T0	OK	49.932	28.7682	0.795492	-1.65152	0.00495	0.065883	no
RNF25	chr2:218663863-218702717	T24Spin	T0	OK	22.8457	13.1628	0.795455	-0.946678	0.10365	0.390741	no
WDFY1	chr2:223875342-223945387	T24Spin	T0	OK	21.7293	12.5216	0.795224	-1.75802	0.0077	0.0882014	no
ARHGEF2	chr1:155946838-155978545	T24Spin	T0	OK	34.0272	19.6129	0.794886	-1.6609	0.00515	0.0673883	no
NAV2	chr11:19350723-20121601	T24Spin	T0	OK	12.4933	7.20207	0.794674	-1.47354	0.01135	0.112086	no
PPP2R2D	chr10:131900643-131959834	T24Spin	T0	OK	13.0216	7.50733	0.794541	-1.46129	0.0143	0.127712	no
DERL2	chr17:5471250-5486230	T24Spin	T0	OK	23.3225	13.4541	0.79367	-1.66706	0.00695	0.0830229	no
FAM193A	chr4:2625431-2732575	T24Spin	T0	OK	14.0564	8.11122	0.79324	-1.42112	0.0165	0.139138	no
LINC01578	chr15:92882842-92898747	T24Spin	T0	OK	43.6527	25.1953	0.792916	-1.42941	0.01585	0.135645	no
MEF2C	chr5:88718240-89032376	T24Spin	T0	OK	1.72183	0.993808	0.792905	-0.577207	0.2754	0.547769	no
STX4	chr16:31033094-31040167	T24Spin	T0	OK	46.5374	26.8612	0.792867	-1.32538	0.02775	0.194087	no
TRAF1	chr9:120902392-120929173	T24Spin	T0	OK	8.31193	4.79799	0.792754	-1.02446	0.0902	0.367959	no
TP53BP2	chr1:223779892-223845972	T24Spin	T0	OK	23.4215	13.5212	0.79261	-1.71394	0.00305	0.0495868	yes
SOCS2	chr12:93565627-93576745	T24Spin	T0	OK	7.02103	4.0535	0.792517	-0.708492	0.22945	0.53753	no
LOC101928323	chr3:42547966-42667580	T24Spin	T0	OK	0.610691	0.352648	0.792214	-0.0510486	0.679	0.807062	no
CYBRD1	chr2:171522246-171558133	T24Spin	T0	OK	33.0527	19.0885	0.792065	-1.85916	0.00375	0.0562027	no
ZBTB7B	chr1:155002629-155018525	T24Spin	T0	OK	30.7159	17.743	0.791741	-1.45797	0.01205	0.11642	no
ARRDC4	chr15:97960702-97973838	T24Spin	T0	OK	15.9156	9.19547	0.791445	-1.46745	0.02045	0.161027	no
SPR	chr2:72887382-72892160	T24Spin	T0	OK	47.4353	27.4095	0.791282	-1.23248	0.0296	0.201803	no
TRIM4	chr7:99890406-99919600	T24Spin	T0	OK	23.0326	13.31	0.791171	-1.53164	0.0114	0.112517	no
PCLO	chr7:82754004-83162881	T24Spin	T0	OK	1.1166	0.645282	0.791114	-0.868182	0.1229	0.424133	no
IFITM10	chr11:1732409-1750594	T24Spin	T0	OK	2.9691	1.71621	0.790799	-0.480054	0.3869	0.613039	no
FBRSL1	chr12:132490570-132585187	T24Spin	T0	OK	12.5259	7.24086	0.790686	-1.05327	0.06085	0.296925	no
ATL2	chr2:38293956-38377290	T24Spin	T0	OK	22.6504	13.0936	0.790676	-1.58699	0.01785	0.14664	no
PITRM1-AS1	chr10:3137726-3172841	T24Spin	T0	OK	1.14004	0.659336	0.789995	-0.262392	0.72945	0.840857	no
MAPK6	chr15:52019213-52066265	T24Spin	T0	OK	28.508	16.4902	0.789757	-1.81625	0.0029	0.048113	yes
SIRT6	chr19:4174108-4182599	T24Spin	T0	OK	26.6235	15.4065	0.789158	-0.86012	0.1126	0.408507	no
ATP1B3	chr3:141876627-141926540	T24Spin	T0	OK	146.706	84.9167	0.788806	-1.91809	0.0017	0.0340669	yes
PCOLCE2	chr3:142817859-142889203	T24Spin	T0	OK	5.18656	3.00334	0.788212	-0.47032	0.4037	0.623646	no
DVL3	chr3:184155495-184173526	T24Spin	T0	OK	32.8254	19.0119	0.787913	-1.61874	0.00485	0.0651844	no
PIM1	chr6:37170145-37175428	T24Spin	T0	OK	27.9019	16.168	0.787225	-1.28029	0.0241	0.176591	no
SAFB	chr19:5623034-5668478	T24Spin	T0	OK	66.7723	38.7096	0.786561	-1.7132	0.00355	0.0545342	no
YME1L1	chr10:27110110-27154420	T24Spin	T0	OK	66.6153	38.629	0.78617	-1.91556	0.00265	0.0453142	yes
CNBP	chr3:129167814-129183967	T24Spin	T0	OK	128.808	74.7019	0.786007	-1.8681	0.002	0.0380683	yes
IPMK	chr10:58191516-58267934	T24Spin	T0	OK	8.79296	5.1002	0.785795	-1.2758	0.02395	0.176071	no
ZNF542P	chr19:56368098-56379827	T24Spin	T0	OK	12.7745	7.41003	0.785719	-1.26181	0.04585	0.260425	no
FBXO2	chr1:11648360-11663327	T24Spin	T0	OK	4.09218	2.37406	0.785514	-0.33307	0.67345	0.802873	no
ZNF354B	chr5:178859952-178884423	T24Spin	T0	OK	5.51009	3.19672	0.785484	-0.604981	0.27955	0.550245	no
RASGEF1B	chr4:81426392-81471928	T24Spin	T0	OK	4.59228	2.66433	0.785436	-0.632689	0.2409	0.537952	no
ZNF667	chr19:56439323-56477401	T24Spin	T0	OK	6.35675	3.68821	0.785368	-0.907857	0.11315	0.409337	no
MRGBP	chr20:62796452-62800593	T24Spin	T0	OK	23.3281	13.5358	0.785291	-0.988053	0.07655	0.335337	no
USP24	chr1:55066358-55215366	T24Spin	T0	OK	12.8214	7.44143	0.784908	-1.77665	0.0045	0.0623117	no
PTGR1	chr9:111525158-111599855	T24Spin	T0	OK	155.557	90.2995	0.784658	-1.14632	0.0743	0.330541	no
CCHCR1	chr6:31142438-31158238	T24Spin	T0	OK	0.968388	0.562143	0.784647	-0.409194	0.605	0.755254	no
RALA	chr7:39623552-39708124	T24Spin	T0	OK	59.1046	34.3185	0.784286	-1.91886	0.00345	0.0536918	no
NAPB	chr20:23374518-23421519	T24Spin	T0	OK	5.92307	3.43922	0.784262	-0.828847	0.1606	0.482594	no
ZNF189	chr9:101398853-101410660	T24Spin	T0	OK	8.4112	4.88453	0.784091	-0.973377	0.1443	0.458424	no
SKIV2L2	chr5:55307747-55535078	T24Spin	T0	OK	27.6516	16.0612	0.783778	-1.38957	0.05885	0.293528	no
ALDH8A1	chr6:134917389-134950122	T24Spin	T0	OK	0.945692	0.54933	0.783697	-0.341145	0.6902	0.814458	no
TMEM9B-AS1	chr11:8947200-8976283	T24Spin	T0	OK	2.84731	1.65624	0.78169	-0.259957	0.78515	0.873941	no
AHR	chr7:17298651-17346151	T24Spin	T0	OK	40.8131	23.7443	0.781453	-1.95467	0.0021	0.0388925	yes
CEP95	chr17:64507039-64537944	T24Spin	T0	OK	9.37087	5.45225	0.781331	-0.959053	0.1217	0.422198	no
NUTM2B-AS1	chr10:79691499-79827602	T24Spin	T0	OK	6.47614	3.76912	0.780905	-0.412026	0.4865	0.667732	no
SAMD4A	chr14:54567611-54793315	T24Spin	T0	OK	17.3647	10.1067	0.78084	-1.54798	0.01255	0.118995	no
PROX1	chr1:213987934-214041504	T24Spin	T0	OK	1.70254	0.991239	0.780381	-0.72192	0.22855	0.53753	no
ANKRD13B	chr17:29593508-29621423	T24Spin	T0	OK	10.8616	6.32411	0.780304	-0.795989	0.1667	0.489963	no
SARAF	chr8:30063011-30083208	T24Spin	T0	OK	243.519	141.803	0.780146	-1.82639	0.0037	0.0557344	no
ZFAS1	chr20:49245900-49289258	T24Spin	T0	OK	341.443	198.837	0.780057	-0.978543	0.0873	0.361503	no
DYRK1A	chr21:37367556-37515376	T24Spin	T0	OK	20.5453	11.9707	0.779298	-1.61528	0.00625	0.0770877	no
VPS33A	chr12:122231546-122266521	T24Spin	T0	OK	14.5667	8.48967	0.778889	-1.07235	0.05815	0.293216	no
ZRSR2	chrX:15790450-15823259	T24Spin	T0	OK	6.05958	3.53183	0.778802	-0.448057	0.4394	0.645527	no
RNF149	chr2:101275600-101308716	T24Spin	T0	OK	36.8406	21.4734	0.778746	-1.70347	0.00685	0.0822138	no
ARL13B	chr3:93980138-94055678	T24Spin	T0	OK	7.68913	4.4818	0.778743	-1.11051	0.0998	0.384352	no
PAQR3	chr4:78917939-78939428	T24Spin	T0	OK	12.7135	7.41315	0.778199	-1.35935	0.0441	0.254456	no
TKT	chr3:53224706-53256114	T24Spin	T0	OK	471.355	274.988	0.777445	-1.40454	0.01285	0.120812	no
ARIH1	chr15:72474325-72586555	T24Spin	T0	OK	22.1706	12.9414	0.776661	-1.73202	0.0054	0.0695874	no
EPS8	chr12:15620140-15789576	T24Spin	T0	OK	42.9386	25.0678	0.776443	-1.81633	0.00295	0.048716	yes
ARF4	chr3:57571362-57597488	T24Spin	T0	OK	325.007	189.82	0.775838	-1.82598	0.00415	0.0594023	no
RAD17	chr5:69351725-69414801	T24Spin	T0	OK	1.03659	0.605461	0.775733	-0.47328	0.37395	0.603565	no
MAP1LC3B	chr16:87392194-87404774	T24Spin	T0	OK	95.7171	55.9089	0.775699	-1.86206	0.0022	0.0399969	yes
LRCH2	chrX:115110619-115234072	T24Spin	T0	OK	4.08827	2.38894	0.775118	-0.881537	0.1609	0.482594	no
ID2	chr2:8681982-8684453	T24Spin	T0	OK	44.8679	26.2199	0.77502	-1.27305	0.04055	0.243014	no
SLC48A1	chr12:47773183-47819980	T24Spin	T0	OK	26.8362	15.6828	0.774999	-0.822488	0.13505	0.443005	no
RFX3	chr9:3218296-3526001	T24Spin	T0	OK	3.28177	1.91824	0.774691	-0.903796	0.0606	0.29611	no
GCNT3	chr15:59611782-59620011	T24Spin	T0	OK	12.3431	7.21749	0.774132	-0.89418	0.11255	0.408507	no
PIBF1	chr13:72708356-73016453	T24Spin	T0	OK	9.29957	5.43895	0.773837	-0.728172	0.28435	0.551897	no
RBM48	chr7:92528772-92537509	T24Spin	T0	OK	11.2329	6.56974	0.773816	-0.728974	0.21125	0.533964	no
ZNF770	chr15:34978340-34988296	T24Spin	T0	OK	29.3135	17.1448	0.7738	-1.78541	0.00375	0.0562027	no
EFNA1	chr1:155127872-155134910	T24Spin	T0	OK	35.1638	20.5675	0.773725	-1.2064	0.0364	0.228912	no
DDAH1	chr1:85318484-85578363	T24Spin	T0	OK	23.6624	13.8406	0.773695	-1.61496	0.0098	0.103178	no
DHX38	chr16:72084856-72112912	T24Spin	T0	OK	25.39	14.8596	0.77286	-1.23198	0.0426	0.250172	no
EIF2S2	chr20:34088308-34112279	T24Spin	T0	OK	39.7445	23.2612	0.77283	-1.61682	0.00715	0.0841163	no
PAPD5	chr16:50152917-50235308	T24Spin	T0	OK	4.21642	2.46776	0.772818	-0.977264	0.07175	0.323637	no
TMED2	chr12:123584528-123598141	T24Spin	T0	OK	245.785	143.857	0.772763	-1.83581	0.00445	0.0619561	no
CCDC130	chr19:13747938-13763292	T24Spin	T0	OK	27.1721	15.9122	0.771995	-0.976607	0.0781	0.33929	no
FBXL3	chr13:77005253-77027196	T24Spin	T0	OK	29.7216	17.4055	0.771971	-1.79386	0.00585	0.0738915	no
MAL2	chr8:119208370-119245673	T24Spin	T0	OK	60.2777	35.3018	0.771882	-1.91671	0.00335	0.0526872	no
TFPI2	chr7:93885396-93890991	T24Spin	T0	OK	23.8017	13.9417	0.771656	-1.42969	0.04375	0.253256	no
ZNF582-AS1	chr19:56393675-56399175	T24Spin	T0	OK	4.14973	2.43074	0.771619	-0.353259	0.505	0.679445	no
ZFYVE1	chr14:72969444-73027212	T24Spin	T0	OK	25.4256	14.8998	0.770992	-1.29416	0.02175	0.166557	no
RPRD1A	chr18:35989823-36067594	T24Spin	T0	OK	19.2851	11.3021	0.770897	-1.38205	0.03635	0.228839	no
SLC26A6	chr3:48625722-48635493	T24Spin	T0	OK	15.1712	8.89133	0.770866	-0.844064	0.1177	0.415432	no
HABP4	chr9:96450154-96491336	T24Spin	T0	OK	26.0249	15.2594	0.770193	-1.37417	0.02245	0.169086	no
PAX8-AS1	chr2:113215996-113278921	T24Spin	T0	OK	1.01384	0.594791	0.769374	-0.147927	0.7199	0.835193	no
OGDH	chr7:44606521-44709070	T24Spin	T0	OK	40.6199	23.8361	0.76904	-1.60648	0.0048	0.0649037	no
PHF8	chrX:53936679-54045136	T24Spin	T0	OK	8.18434	4.80356	0.768761	-1.07268	0.05915	0.293528	no
ELP4	chr11:31509728-31784525	T24Spin	T0	OK	16.6805	9.79326	0.768301	-1.19877	0.07185	0.323842	no
ATG12	chr5:115828196-115841851	T24Spin	T0	OK	17.7	10.3927	0.768182	-1.47749	0.0148	0.130221	no
ANKRD13C	chr1:70259001-70354734	T24Spin	T0	OK	15.9392	9.35935	0.768097	-1.65987	0.009	0.0978154	no
MSANTD2	chr11:124766497-124800404	T24Spin	T0	OK	9.82983	5.773	0.767844	-0.751882	0.2381	0.537952	no
KCMF1	chr2:84971107-85059472	T24Spin	T0	OK	17.8215	10.4681	0.767622	-1.76696	0.00515	0.0673883	no
TAF13	chr1:109064375-109076002	T24Spin	T0	OK	47.3773	27.8373	0.767176	-0.769139	0.1665	0.489617	no
MRPS30	chr5:44808924-44815516	T24Spin	T0	OK	41.4461	24.3701	0.766124	-1.33532	0.0253	0.18224	no
ADGRL4	chr1:78889763-79006810	T24Spin	T0	OK	73.3082	43.125	0.76545	-1.99594	0.0025	0.0434153	yes
DDHD1	chr14:53036739-53153328	T24Spin	T0	OK	2.65075	1.55959	0.765239	-1.11076	0.0679	0.314545	no
PLRG1	chr4:154534996-154550433	T24Spin	T0	OK	24.5032	14.4172	0.765185	-1.66101	0.01155	0.113371	no
C19orf71	chr19:3539156-3544030	T24Spin	T0	OK	1.30211	0.766299	0.764868	-0.39237	0.50355	0.678258	no
TAB3	chrX:30827441-30889394	T24Spin	T0	OK	6.33719	3.73002	0.764661	-1.29842	0.0439	0.253795	no
CCDC91	chr12:28257199-28550166	T24Spin	T0	OK	24.7235	14.5528	0.764588	-1.50638	0.0186	0.150445	no
CAMSAP2	chr1:200739557-200860707	T24Spin	T0	OK	17.2957	10.184	0.7641	-1.81308	0.00465	0.0635013	no
MEF2A	chr15:99565927-99716424	T24Spin	T0	OK	24.9131	14.6702	0.764014	-1.78994	0.0063	0.0774366	no
HPCAL1	chr2:10302903-10427617	T24Spin	T0	OK	102.057	60.1014	0.763908	-1.56563	0.00835	0.0934268	no
TRAPPC8	chr18:31829172-31943128	T24Spin	T0	OK	13.5422	7.97538	0.763832	-1.59542	0.00955	0.101869	no
FNDC3B	chr3:172039627-172400702	T24Spin	T0	OK	37.2976	21.9802	0.762877	-1.84922	0.00315	0.0505218	no
SAT1	chrX:23783157-23786223	T24Spin	T0	OK	626.496	369.223	0.762812	-1.65879	0.00665	0.0804086	no
AURKC	chr19:57231008-57235548	T24Spin	T0	OK	0.590932	0.348414	0.762189	-0.373227	0.63955	0.779284	no
KIDINS220	chr2:8728856-8837625	T24Spin	T0	OK	15.149	8.9369	0.761376	-1.65846	0.0075	0.0868024	no
EAF1	chr3:15427556-15442613	T24Spin	T0	OK	15.9789	9.42668	0.761342	-1.39956	0.01765	0.145803	no
TTC14	chr3:180602129-180679495	T24Spin	T0	OK	7.6462	4.51142	0.761161	-0.886161	0.13125	0.437459	no
KHNYN	chr14:24426533-24442905	T24Spin	T0	OK	15.3279	9.04404	0.761122	-1.31686	0.0219	0.16706	no
NAF1	chr4:163126707-163166921	T24Spin	T0	OK	8.67875	5.12218	0.760728	-0.645086	0.28915	0.555151	no
TMEM243	chr7:87152360-87219715	T24Spin	T0	OK	37.816	22.3203	0.76064	-0.937332	0.1358	0.444729	no
CNOT4	chr7:135361794-135510127	T24Spin	T0	OK	13.8832	8.19578	0.76039	-1.2503	0.0429	0.250859	no
TACC2	chr10:121989173-122254545	T24Spin	T0	OK	10.3348	6.1015	0.760271	-0.987937	0.1036	0.390718	no
C1orf198	chr1:230837118-230869589	T24Spin	T0	OK	27.295	16.1176	0.759999	-1.53059	0.0106	0.108091	no
EMD	chrX:154379236-154381523	T24Spin	T0	OK	96.3525	56.9217	0.759343	-1.35535	0.018	0.147464	no
GSE1	chr16:85611422-85676206	T24Spin	T0	OK	15.9992	9.4526	0.759219	-1.5478	0.01	0.104237	no
LOC439994	chr10:87238666-87343574	T24Spin	T0	OK	5.79906	3.42645	0.759106	-0.234151	0.63695	0.77739	no
POM121	chr7:72879334-72954763	T24Spin	T0	OK	7.01854	4.14837	0.758627	-0.958596	0.1088	0.400836	no
RCAN1	chr21:34516442-34615142	T24Spin	T0	OK	24.3089	14.372	0.758221	-1.29098	0.04115	0.245016	no
CLIP2	chr7:74289474-74405943	T24Spin	T0	OK	27.505	16.2617	0.758219	-1.63219	0.0087	0.0961366	no
GAK	chr4:849276-958655	T24Spin	T0	OK	29.6314	17.522	0.757956	-1.37808	0.0188	0.151787	no
ZNF776	chr19:57746795-57758159	T24Spin	T0	OK	7.33962	4.34098	0.757684	-1.11069	0.04435	0.255073	no
GMEB2	chr20:63587601-63627028	T24Spin	T0	OK	10.1487	6.00426	0.757231	-0.950273	0.09775	0.381593	no
MTMR1	chrX:150693363-150765103	T24Spin	T0	OK	13.8526	8.20015	0.756437	-1.19101	0.0382	0.234849	no
VPS50	chr7:93232339-93361123	T24Spin	T0	OK	8.65284	5.12213	0.756429	-1.31578	0.02915	0.200112	no
PLEC	chr8:143915146-143976745	T24Spin	T0	OK	177.083	104.862	0.755941	-1.0652	0.06265	0.301254	no
STOM	chr9:121338987-121370304	T24Spin	T0	OK	40.3071	23.8701	0.755829	-1.2318	0.0403	0.24233	no
SLC43A1	chr11:57484530-57515719	T24Spin	T0	OK	5.8941	3.49077	0.755726	-0.573085	0.37185	0.601864	no
LOC150776	chr2:131492812-131521576	T24Spin	T0	OK	8.02099	4.75088	0.755585	-0.780049	0.1783	0.50348	no
ANKRD33B	chr5:10564322-10657816	T24Spin	T0	OK	8.48075	5.02334	0.755546	-1.33365	0.02175	0.166557	no
PROSC	chr8:37762582-37779768	T24Spin	T0	OK	29.041	17.2195	0.754048	-1.44691	0.01245	0.118235	no
ZMYM2	chr13:19958669-20091845	T24Spin	T0	OK	8.73349	5.18124	0.75326	-1.62427	0.0088	0.0966429	no
NOTCH2	chr1:119911552-120069703	T24Spin	T0	OK	22.0895	13.1081	0.752908	-1.69213	0.0032	0.0510483	no
TAB2	chr6:149217923-149411613	T24Spin	T0	OK	41.2065	24.4549	0.752744	-1.73204	0.00485	0.0651844	no
JAK1	chr1:64745094-64966504	T24Spin	T0	OK	86.3801	51.2836	0.752202	-1.62627	0.0063	0.0774366	no
PCCA	chr13:100089014-100588792	T24Spin	T0	OK	19.2436	11.4268	0.751956	-1.21983	0.04945	0.270375	no
CCDC174	chr3:14651745-14672659	T24Spin	T0	OK	11.4992	6.82874	0.751846	-1.01974	0.0711	0.322172	no
ACIN1	chr14:23058564-23100456	T24Spin	T0	OK	86.29	51.2486	0.75168	-1.37851	0.0265	0.188073	no
WASF1	chr6:110099818-110180004	T24Spin	T0	OK	12.1381	7.20914	0.751643	-1.08577	0.084	0.353168	no
ALDH2	chr12:111766886-111809985	T24Spin	T0	OK	29.7161	17.6515	0.75145	-1.14791	0.045	0.257648	no
ATAD2B	chr2:23748663-23927114	T24Spin	T0	OK	3.79768	2.25602	0.751342	-1.02993	0.07105	0.322109	no
SPG21	chr15:64963020-64989946	T24Spin	T0	OK	65.4808	38.9022	0.751221	-1.53686	0.0135	0.12341	no
HOXA1	chr7:27092994-27096006	T24Spin	T0	OK	4.52066	2.68608	0.751029	-0.622177	0.32575	0.573236	no
CCNO	chr5:55231152-55233717	T24Spin	T0	OK	11.7556	6.98663	0.750683	-0.470829	0.50635	0.680078	no
ZNF830	chr17:34961529-34963186	T24Spin	T0	OK	19.3437	11.4976	0.750534	-0.941003	0.0952	0.377089	no
HSD17B12	chr11:43680592-43856619	T24Spin	T0	OK	28.5633	16.9802	0.750311	-1.47961	0.02085	0.162811	no
ZKSCAN4	chr6:28241704-28259252	T24Spin	T0	OK	2.33433	1.38772	0.75029	-0.589923	0.28415	0.551897	no
TMEM200A	chr6:130366280-130443065	T24Spin	T0	OK	3.70744	2.20402	0.750285	-0.550221	0.44495	0.648095	no
STT3B	chr3:31532500-31637622	T24Spin	T0	OK	73.0518	43.4394	0.749914	-1.83134	0.00275	0.0464014	yes
IRX6	chr16:55324558-55330760	T24Spin	T0	OK	2.94637	1.75251	0.749515	-0.404182	0.4771	0.664063	no
OGFOD1	chr16:56451511-56477495	T24Spin	T0	OK	31.3126	18.6268	0.749363	-1.52301	0.0135	0.12341	no
ZCCHC18	chrX:104099213-104157027	T24Spin	T0	OK	1.6044	0.954504	0.749213	-0.236912	0.6894	0.813945	no
HIST1H4H	chr6:26285125-26285499	T24Spin	T0	OK	9.54635	5.68107	0.748787	-0.278246	0.60885	0.757664	no
SLBP	chr4:1692730-1712741	T24Spin	T0	OK	64.6043	38.4738	0.747754	-1.59518	0.0088	0.0966429	no
C10orf88	chr10:122930902-122954403	T24Spin	T0	OK	6.78853	4.04307	0.74765	-0.742971	0.1992	0.527973	no
DDX21	chr10:68956122-68985069	T24Spin	T0	OK	77.755	46.3166	0.747405	-1.80037	0.0048	0.0649037	no
LPIN2	chr18:2916993-3011947	T24Spin	T0	OK	14.5008	8.63808	0.747354	-1.36197	0.022	0.167536	no
ZNF319	chr16:57994667-57999858	T24Spin	T0	OK	11.9473	7.11695	0.747351	-1.00906	0.07695	0.336126	no
UPF3A	chr13:114281583-114305816	T24Spin	T0	OK	17.5622	10.4621	0.747303	-1.10403	0.05965	0.295352	no
AKAP9	chr7:91940874-92110673	T24Spin	T0	OK	9.91847	5.90915	0.747168	-1.74453	0.00515	0.0673883	no
FEM1C	chr5:115520910-115544894	T24Spin	T0	OK	15.2349	9.07749	0.747016	-1.55593	0.00795	0.0903685	no
GIGYF1	chr7:100679506-100689247	T24Spin	T0	OK	15.5364	9.25819	0.746855	-1.40734	0.0167	0.14036	no
YIPF6	chrX:68498781-68537285	T24Spin	T0	OK	14.33	8.54059	0.746634	-1.61467	0.0112	0.111159	no
CBLB	chr3:105658264-105869043	T24Spin	T0	OK	17.972	10.7119	0.746538	-1.42472	0.0184	0.149437	no
PPP4R2	chr3:72996967-73065860	T24Spin	T0	OK	20.5274	12.2355	0.74648	-0.942387	0.13765	0.448071	no
DCP1A	chr3:53283424-53347627	T24Spin	T0	OK	14.8868	8.87579	0.746086	-1.44179	0.01105	0.110655	no
USP53	chr4:119192772-119295518	T24Spin	T0	OK	7.96251	4.74828	0.745817	-1.29977	0.05335	0.278137	no
COL27A1	chr9:114155544-114312516	T24Spin	T0	OK	12.9772	7.73915	0.745728	-1.41831	0.0147	0.129661	no
UBL3	chr13:29764407-29850683	T24Spin	T0	OK	40.9643	24.4309	0.745662	-1.91059	0.00845	0.0940148	no
CTBP2	chr10:124987848-125161055	T24Spin	T0	OK	39.7012	23.6803	0.745498	-1.65002	0.0073	0.0853182	no
N4BP2L2	chr13:32432487-32538885	T24Spin	T0	OK	27.0508	16.1364	0.74535	-1.12887	0.05315	0.278137	no
RAPH1	chr2:203433681-203535335	T24Spin	T0	OK	9.45019	5.63752	0.745282	-1.60977	0.0079	0.0900297	no
TGIF1	chr18:3411926-3458408	T24Spin	T0	OK	89.8288	53.5958	0.745058	-1.58964	0.0075	0.0868024	no
SON	chr21:33543037-33577514	T24Spin	T0	OK	89.3625	53.338	0.744507	-1.31469	0.0214	0.164797	no
BMP6	chr6:7726777-8102595	T24Spin	T0	OK	3.24042	1.93464	0.744115	-0.2234	0.74055	0.846811	no
ATG16L1	chr2:233251570-233295674	T24Spin	T0	OK	23.6145	14.0993	0.744046	-1.32068	0.0251	0.181459	no
WDR45B	chr17:82614561-82648535	T24Spin	T0	OK	67.5082	40.3223	0.743484	-1.61937	0.006	0.0752532	no
MICU1	chr10:72367325-72626191	T24Spin	T0	OK	40.9889	24.4825	0.743483	-1.33973	0.02395	0.176071	no
GLS	chr2:190880820-190965544	T24Spin	T0	OK	196.286	117.27	0.743128	-1.69723	0.01015	0.105125	no
AAMP	chr2:218264128-218270209	T24Spin	T0	OK	74.0755	44.2582	0.743054	-1.44556	0.01095	0.110086	no
TXNDC11	chr16:11668432-11742878	T24Spin	T0	OK	25.8639	15.4599	0.742407	-1.27433	0.0315	0.209784	no
SLC25A38	chr3:39383323-39397328	T24Spin	T0	OK	32.2267	19.2642	0.742333	-1.20405	0.0331	0.216479	no
NCOA3	chr20:47501856-47656877	T24Spin	T0	OK	11.6149	6.9432	0.742301	-1.45763	0.012	0.116063	no
HLA-B	chr6_GL000256v2_alt:2656109-2659450	T24Spin	T0	OK	40.9017	24.4529	0.742155	-1.19766	0.03485	0.223579	no
FAM13A	chr4:88709788-89057195	T24Spin	T0	OK	4.77754	2.85677	0.741883	-0.772032	0.2085	0.533082	no
HERC4	chr10:67921898-68075346	T24Spin	T0	OK	35.3037	21.113	0.741688	-1.07323	0.07755	0.337837	no
NFKB1	chr4:102501328-102617302	T24Spin	T0	OK	27.6029	16.5127	0.741245	-1.52919	0.00935	0.100577	no
ZNF280C	chrX:130202698-130268948	T24Spin	T0	OK	2.33704	1.3983	0.741009	-0.550236	0.28995	0.555151	no
CYP4F11	chr19:15912369-15934866	T24Spin	T0	OK	3.42565	2.0505	0.740405	-0.478415	0.414	0.629793	no
SURF6	chr9:133330706-133336210	T24Spin	T0	OK	28.2115	16.8939	0.739776	-1.09912	0.0583	0.293528	no
SLCO3A1	chr15:91853707-92172435	T24Spin	T0	OK	13.2353	7.927	0.73954	-1.18969	0.0416	0.246245	no
HOXC9	chr12:54000092-54003336	T24Spin	T0	OK	14.9926	8.98382	0.738854	-0.644559	0.27855	0.549968	no
HNRNPH3	chr10:68282659-68407294	T24Spin	T0	OK	129.8	77.7951	0.738543	-1.53926	0.0247	0.179586	no
IL6R	chr1:154405192-154469450	T24Spin	T0	OK	7.71944	4.62743	0.738286	-0.860641	0.0889	0.364825	no
EMC7	chr15:34084022-34101852	T24Spin	T0	OK	149.873	89.8512	0.738127	-1.57209	0.00895	0.0976886	no
CCDC84	chr11:118998132-119018347	T24Spin	T0	OK	12.7566	7.64866	0.737968	-0.408731	0.4703	0.660665	no
MFSD8	chr4:127917804-128031300	T24Spin	T0	OK	4.22157	2.53195	0.737534	-0.725604	0.2215	0.536137	no
SASH1	chr6:148342592-148552048	T24Spin	T0	OK	7.63298	4.57848	0.737379	-1.28153	0.0311	0.207586	no
HGD	chr3:120628167-120682571	T24Spin	T0	OK	21.6621	12.9948	0.737235	-1.03172	0.07505	0.332195	no
SUN1	chr7:815556-874920	T24Spin	T0	OK	46.6639	28.001	0.736829	-1.59423	0.00585	0.0738915	no
PRR7	chr5:177426685-177456286	T24Spin	T0	OK	25.1502	15.0939	0.736604	-0.576549	0.332	0.576106	no
CCT4	chr2:61868126-61888671	T24Spin	T0	OK	177.982	106.896	0.735526	-1.75102	0.00455	0.0627604	no
CDC73	chr1:193121957-193254812	T24Spin	T0	OK	19.4472	11.6823	0.735235	-1.69921	0.0084	0.0935753	no
EZH1	chr17:42700274-42745053	T24Spin	T0	OK	5.60103	3.36491	0.735125	-0.840423	0.14145	0.454542	no
PPWD1	chr5:65563235-65587549	T24Spin	T0	OK	13.6016	8.17213	0.734989	-0.986659	0.1144	0.410198	no
UTP3	chr4:70688478-70690551	T24Spin	T0	OK	46.2566	27.7922	0.734978	-1.49809	0.0124	0.118012	no
NAA30	chr14:57390552-57412748	T24Spin	T0	OK	19.6656	11.818	0.73469	-1.57432	0.013	0.121349	no
EIF3C,EIF3CL	chr16:28688557-28735732	T24Spin	T0	OK	3.85048	2.31417	0.734542	-0.519987	0.3424	0.58259	no
EXOSC7	chr3:44976248-45012666	T24Spin	T0	OK	48.609	29.2206	0.734238	-1.11363	0.06255	0.301254	no
LUC7L	chr16:188970-229450	T24Spin	T0	OK	53.7419	32.3084	0.734138	-1.23775	0.0329	0.215566	no
ZC3H7A	chr16:11750585-11797258	T24Spin	T0	OK	23.5269	14.1454	0.733985	-1.55263	0.01405	0.126429	no
WDR20	chr14:102139851-102223673	T24Spin	T0	OK	21.7614	13.0846	0.733904	-1.16953	0.0512	0.275129	no
GINM1	chr6:149566391-149590931	T24Spin	T0	OK	55.8307	33.573	0.733758	-1.28523	0.04345	0.252256	no
SPDYA	chr2:28810833-28870309	T24Spin	T0	OK	2.77138	1.66722	0.733162	-0.233827	0.67815	0.806589	no
FUBP3	chr9:130579572-130638352	T24Spin	T0	OK	32.802	19.7421	0.732506	-1.59168	0.012	0.116063	no
TUG1	chr22:30969210-30979394	T24Spin	T0	OK	27.7317	16.6907	0.73249	-1.74587	0.0041	0.058923	no
GPBP1	chr5:57173947-57264679	T24Spin	T0	OK	24.6051	14.8099	0.732402	-1.66059	0.00945	0.101347	no
TMEM59	chr1:54026680-54112519	T24Spin	T0	OK	92.4714	55.6629	0.732292	-0.675198	0.2421	0.537952	no
ZCCHC10	chr5:132996985-133026604	T24Spin	T0	OK	12.8157	7.71517	0.732144	-0.951009	0.18165	0.508591	no
BEND7	chr10:13438483-13502976	T24Spin	T0	OK	10.2167	6.15195	0.731815	-0.726342	0.22965	0.53753	no
EML1	chr14:99793407-99942058	T24Spin	T0	OK	30.0087	18.0748	0.731402	-1.62014	0.0062	0.0768429	no
PPAP2B	chr1:56494746-56579584	T24Spin	T0	OK	2.94939	1.77674	0.73118	-0.416768	0.44895	0.650594	no
ADAMTS1	chr21:26836286-26845409	T24Spin	T0	OK	72.9907	43.9711	0.731158	-1.62529	0.0066	0.0800211	no
USP27X	chrX:49879866-49882564	T24Spin	T0	OK	3.08822	1.86132	0.730446	-0.4294	0.4474	0.649614	no
GNL2	chr1:37556918-37595985	T24Spin	T0	OK	32.5209	19.6019	0.730369	-1.31873	0.031	0.207384	no
C20orf24,TGIF2,TGIF2-C20orf24	chr20:36573472-36646216	T24Spin	T0	OK	162.262	97.8279	0.730006	-1.3021	0.02535	0.182452	no
BBS10	chr12:76344485-76348442	T24Spin	T0	OK	6.79239	4.09542	0.729906	-0.946247	0.1536	0.472809	no
MBD5	chr2:147844516-148513475	T24Spin	T0	OK	2.83914	1.71193	0.729834	-0.523653	0.37515	0.604736	no
RBM14,RBM14-RBM4,RBM4	chr11:66616581-66677921	T24Spin	T0	OK	142.78	86.1048	0.729632	-1.36173	0.01985	0.157625	no
ZNF267	chr16:31873757-31917308	T24Spin	T0	OK	8.03245	4.84977	0.727923	-0.906759	0.0986	0.383289	no
ARID4A	chr14:58298503-58373733	T24Spin	T0	OK	13.2193	7.98201	0.727824	-1.54894	0.01315	0.121961	no
BID	chr22:17734139-17774665	T24Spin	T0	OK	15.1818	9.17005	0.727338	-0.980089	0.11425	0.410072	no
ZC3HC1	chr7:130018285-130051451	T24Spin	T0	OK	23.6034	14.2589	0.727136	-1.00341	0.07585	0.333362	no
TERF2	chr16:69355560-69385988	T24Spin	T0	OK	16.1643	9.77133	0.726185	-1.13191	0.05265	0.278137	no
USP15	chr12:62260339-62409721	T24Spin	T0	OK	12.2787	7.42332	0.726026	-1.19696	0.04935	0.270375	no
BET1	chr7:93991687-94004378	T24Spin	T0	OK	22.0746	13.3457	0.726017	-1.45259	0.03295	0.215735	no
DUSP10	chr1:221701419-221742176	T24Spin	T0	OK	38.7784	23.4474	0.725827	-1.32839	0.02185	0.166964	no
PWWP2B	chr10:132397197-132417854	T24Spin	T0	OK	8.6562	5.23648	0.725137	-0.546656	0.3878	0.613538	no
PTGES3	chr12:56663340-56688408	T24Spin	T0	OK	256.046	154.91	0.72497	-1.80242	0.0043	0.0606249	no
C11orf80,RCE1	chr11:66744735-66846532	T24Spin	T0	OK	43.1345	26.1091	0.724288	-1.02443	0.0949	0.377089	no
PIGA	chrX:15319450-15335554	T24Spin	T0	OK	7.4561	4.51375	0.724096	-0.832188	0.22925	0.53753	no
RAB3GAP2	chr1:220148267-220272501	T24Spin	T0	OK	13.9608	8.45338	0.723782	-1.62254	0.00935	0.100577	no
PTOV1	chr19:49838645-49860744	T24Spin	T0	OK	177.389	107.433	0.723486	-1.44882	0.0111	0.110845	no
PIAS1	chr15:68054233-68188066	T24Spin	T0	OK	12.8378	7.77551	0.723393	-0.95091	0.1081	0.39933	no
DR1	chr1:93345920-93362591	T24Spin	T0	OK	43.2678	26.2084	0.723266	-1.70659	0.0063	0.0774366	no
HIF1A-AS1	chr14:61681040-61749089	T24Spin	T0	OK	1.59076	0.963589	0.723225	-0.0281507	0.6719	0.802044	no
FARSA	chr19:12922469-12933744	T24Spin	T0	OK	105.615	63.9944	0.722798	-1.54038	0.0072	0.0844816	no
GABPB1-AS1	chr15:50277191-50358306	T24Spin	T0	OK	2.70432	1.63887	0.722558	-0.434309	0.4341	0.641758	no
TRMT1L	chr1:185118085-185291781	T24Spin	T0	OK	10.7523	6.51787	0.722172	-1.09066	0.0969	0.379994	no
RBM18	chr9:122239554-122323463	T24Spin	T0	OK	15.683	9.50926	0.721799	-1.18083	0.06475	0.305979	no
TTC7A	chr2:46901869-47076136	T24Spin	T0	OK	15.3011	9.27858	0.721659	-0.609353	0.30235	0.561043	no
FBXO25	chr8:406807-469875	T24Spin	T0	OK	10.7511	6.51964	0.721615	-0.848524	0.1928	0.52021	no
SLC25A37	chr8:23528849-23572550	T24Spin	T0	OK	22.6201	13.719	0.721432	-0.920666	0.10135	0.386774	no
ARHGEF7	chr13:111113811-111305734	T24Spin	T0	OK	13.5883	8.24187	0.721322	-1.25752	0.0367	0.230311	no
RARA	chr17:40309170-40357643	T24Spin	T0	OK	20.3981	12.3723	0.721318	-1.19524	0.0405	0.242877	no
NBR1	chr17:43170470-43211689	T24Spin	T0	OK	37.5262	22.7631	0.721203	-1.6547	0.0063	0.0774366	no
ANO10	chr3:43366325-43622068	T24Spin	T0	OK	58.0204	35.197	0.721106	-1.4996	0.01235	0.117787	no
FAM91A1	chr8:123768641-123815450	T24Spin	T0	OK	14.1972	8.61278	0.721059	-1.49987	0.0206	0.161637	no
FOXA1	chr14:37589551-37595120	T24Spin	T0	OK	3.36017	2.03846	0.721055	-0.526045	0.3347	0.577756	no
LGALS8	chr1:236518213-236604541	T24Spin	T0	OK	17.3139	10.5057	0.720755	-1.04891	0.07675	0.335746	no
ADPRHL2	chr1:36088851-36093932	T24Spin	T0	OK	42.9157	26.0431	0.720603	-1.12664	0.04845	0.26978	no
PDHX	chr11:34882295-34996128	T24Spin	T0	OK	23.2793	14.129	0.720387	-1.26571	0.0511	0.274923	no
MED12	chrX:71118555-71142454	T24Spin	T0	OK	6.93623	4.21009	0.720299	-1.07488	0.0491	0.270375	no
OFD1	chrX:13734712-13769361	T24Spin	T0	OK	7.26039	4.4072	0.720185	-0.887433	0.15985	0.481413	no
ZNF700	chr19:11925067-11950773	T24Spin	T0	OK	7.06373	4.28927	0.719697	-0.725835	0.2173	0.534952	no
C12orf29	chr12:88035490-88142216	T24Spin	T0	OK	11.8255	7.18081	0.71968	-1.04455	0.15005	0.46704	no
UBB	chr17:16380792-16382745	T24Spin	T0	OK	1557.08	945.522	0.719659	-1.13965	0.0461	0.261346	no
ARGLU1	chr13:106543313-106568166	T24Spin	T0	OK	73.5957	44.6933	0.719562	-1.56937	0.0117	0.114214	no
GPCPD1	chr20:5544433-5611026	T24Spin	T0	OK	5.97903	3.63205	0.719127	-1.00331	0.1005	0.385549	no
LOC642846	chr12:9283656-9314088	T24Spin	T0	OK	0.869192	0.52803	0.719053	-0.378548	0.4265	0.637135	no
WASL	chr7:123681926-123749071	T24Spin	T0	OK	23.5651	14.318	0.718823	-1.68256	0.0093	0.100281	no
LPIN1	chr2:11677578-11827407	T24Spin	T0	OK	12.6664	7.69612	0.718804	-1.25328	0.02805	0.195495	no
ANKRD17	chr4:73074784-73258785	T24Spin	T0	OK	26.1609	15.8996	0.718417	-1.64795	0.00495	0.065883	no
WAC	chr10:28532587-28623112	T24Spin	T0	OK	36.2474	22.0317	0.718297	-1.79652	0.0049	0.0656092	no
RIOK2	chr5:97160866-97183301	T24Spin	T0	OK	11.8065	7.17705	0.718118	-1.02101	0.10195	0.387197	no
PPIB	chr15:64151716-64163155	T24Spin	T0	OK	1020.18	620.389	0.71758	-1.46056	0.01085	0.109637	no
TMBIM1	chr2:218270391-218368094	T24Spin	T0	OK	117.456	71.4308	0.717504	-1.36181	0.0233	0.17351	no
CPD	chr17:30378923-30469657	T24Spin	T0	OK	77.3195	47.0506	0.716619	-1.58214	0.01405	0.126429	no
SCLY,UBE2F	chr2:237966944-238099413	T24Spin	T0	OK	25.2944	15.413	0.714672	-1.13898	0.05725	0.290402	no
SLC1A5	chr19:46774882-46788585	T24Spin	T0	OK	139.768	85.2135	0.713884	-1.5581	0.0068	0.0817788	no
DDX20	chr1:111722063-111767577	T24Spin	T0	OK	13.4151	8.18001	0.713684	-0.904151	0.12945	0.435365	no
TRAM1	chr8:70573217-70608459	T24Spin	T0	OK	158.003	96.3505	0.713583	-1.82576	0.00585	0.0738915	no
PPP1R12A	chr12:79773562-79935455	T24Spin	T0	OK	40.259	24.5505	0.71356	-1.75264	0.00435	0.0609444	no
ST13P4	chr13:49982551-50528643	T24Spin	T0	OK	5.91415	3.6069	0.71341	-0.280082	0.4966	0.674449	no
TTC21A	chr3:39051985-39138903	T24Spin	T0	OK	0.693458	0.423	0.71315	-0.214418	0.64235	0.780957	no
LINC00909	chr18:74591773-74597835	T24Spin	T0	OK	4.64499	2.83365	0.713014	-0.573652	0.3465	0.58538	no
LIFR	chr5:38474962-38671216	T24Spin	T0	OK	4.1528	2.53416	0.712576	-1.20658	0.0689	0.316628	no
NOP56	chr20:2652531-2658393	T24Spin	T0	OK	87.7107	53.5255	0.712525	-1.54331	0.00715	0.0841163	no
WWC3	chrX:10015754-10144478	T24Spin	T0	OK	6.25814	3.81927	0.712437	-0.989191	0.0829	0.350444	no
SUPT20H	chr13:37000540-37059713	T24Spin	T0	OK	23.7976	14.5235	0.712431	-1.18319	0.0641	0.303806	no
BASP1	chr5:17130027-17276845	T24Spin	T0	OK	136.351	83.2144	0.712418	-1.51613	0.0134	0.12281	no
MIR31HG	chr9:21454267-21559698	T24Spin	T0	OK	5.53479	3.37876	0.712033	-0.403181	0.48605	0.667594	no
CCDC117	chr22:28772673-28789301	T24Spin	T0	OK	18.7578	11.451	0.71202	-1.33103	0.02225	0.168576	no
TMF1	chr3:69019826-69052333	T24Spin	T0	OK	11.5913	7.07755	0.711726	-1.58284	0.01785	0.14664	no
IFIH1	chr2:162267078-162318708	T24Spin	T0	OK	7.13366	4.35677	0.711385	-0.880288	0.15925	0.480336	no
POM121C	chr7:75410321-75486288	T24Spin	T0	OK	8.85933	5.411	0.711302	-1.07535	0.0588	0.293528	no
GPR108	chr19:6729913-6737622	T24Spin	T0	OK	63.5339	38.8213	0.710679	-1.36705	0.01525	0.132675	no
HTRA2	chr2:74526647-74557551	T24Spin	T0	OK	22.3732	13.6713	0.710618	-0.644696	0.23595	0.537952	no
SRRM2	chr16:2737075-2771412	T24Spin	T0	OK	73.4937	44.9249	0.710106	-1.37113	0.01575	0.135244	no
SRPRB	chr3:133784032-133821492	T24Spin	T0	OK	40.3259	24.6523	0.709986	-1.51098	0.0109	0.109956	no
SAFB2	chr19:5586998-5622927	T24Spin	T0	OK	45.5861	27.8704	0.709864	-1.50539	0.01155	0.113371	no
IQGAP1	chr15:90388240-90502243	T24Spin	T0	OK	93.1169	56.9487	0.709379	-1.44824	0.01695	0.141793	no
SURF4	chr9:133361448-133459403	T24Spin	T0	OK	212.555	130.015	0.709156	-1.37317	0.01825	0.148693	no
FBXW7	chr4:152321257-152535241	T24Spin	T0	OK	11.4427	6.99934	0.709139	-1.06723	0.0577	0.291855	no
ATG3	chr3:112532506-112561963	T24Spin	T0	OK	70.0318	42.8391	0.709083	-1.3292	0.02405	0.176515	no
FAM200B	chr4:15681728-15690447	T24Spin	T0	OK	4.27667	2.61709	0.708527	-0.806825	0.20965	0.533528	no
WTAP	chr6:159726997-159756321	T24Spin	T0	OK	74.94	45.8632	0.708401	-1.57488	0.00965	0.102323	no
SLC50A1	chr1:155135343-155138858	T24Spin	T0	OK	34.7528	21.2688	0.70839	-0.918868	0.10615	0.395981	no
SEPT7P2	chr7:45723786-45769018	T24Spin	T0	OK	1.14492	0.700792	0.708187	-0.410424	0.47685	0.663853	no
CUL1	chr7:148698840-148801110	T24Spin	T0	OK	32.971	20.1817	0.708147	-1.52956	0.00975	0.102955	no
UTP11L	chr1:38012711-38024825	T24Spin	T0	OK	30.6763	18.7816	0.707802	-1.26879	0.0393	0.238407	no
EPC2	chr2:148644990-148787567	T24Spin	T0	OK	9.64159	5.9037	0.707652	-1.13668	0.06105	0.29725	no
RHEB	chr7:151466011-151519924	T24Spin	T0	OK	44.3652	27.1699	0.707418	-1.35383	0.0293	0.200755	no
ORMDL1	chr2:189770266-189877629	T24Spin	T0	OK	26.7075	16.3573	0.707315	-1.11186	0.1126	0.408507	no
NOVA1	chr14:26445882-26597754	T24Spin	T0	OK	7.95823	4.87414	0.7073	-0.571029	0.3169	0.568235	no
IGDCC4	chr15:65381486-65423072	T24Spin	T0	OK	6.23676	3.82044	0.707058	-0.904905	0.11455	0.410241	no
MSX1	chr4:4859664-4863933	T24Spin	T0	OK	14.3208	8.77321	0.70694	-0.649837	0.23085	0.537952	no
OSTC	chr4:108650584-108667822	T24Spin	T0	OK	207.793	127.322	0.706668	-1.69447	0.0062	0.0768429	no
ZNF281	chr1:200404946-200410058	T24Spin	T0	OK	18.8938	11.5769	0.706664	-1.49532	0.01305	0.121349	no
MFN1	chr3:179347691-179393220	T24Spin	T0	OK	16.4442	10.0793	0.706181	-1.33555	0.03535	0.225328	no
TMEM185A	chrX:149596555-149631912	T24Spin	T0	OK	12.0646	7.39546	0.706071	-0.585965	0.3053	0.56291	no
ETF1	chr5:138506092-138543300	T24Spin	T0	OK	58.5652	35.8998	0.706068	-1.68481	0.0073	0.0853182	no
FAM46A	chr6:81745729-81752711	T24Spin	T0	OK	7.50914	4.60305	0.706059	-1.1055	0.06495	0.306127	no
NT5C2	chr10:103088016-103193306	T24Spin	T0	OK	33.5205	20.5479	0.70605	-1.55978	0.01165	0.113913	no
LSM12	chr17:44034634-44067619	T24Spin	T0	OK	6.12793	3.75816	0.705375	-0.600323	0.321	0.570116	no
CDKN1A	chr6:36676459-36687339	T24Spin	T0	OK	537.389	329.638	0.705085	-1.24955	0.0286	0.197553	no
HECTD2	chr10:91306961-91611460	T24Spin	T0	OK	5.22415	3.20557	0.704615	-0.876561	0.16305	0.485881	no
TMEM41B	chr11:9280654-9314768	T24Spin	T0	OK	24.4278	14.9894	0.704584	-1.0033	0.0396	0.239656	no
MAP4K5	chr14:50418492-50532658	T24Spin	T0	OK	23.6743	14.5298	0.704302	-1.60516	0.0113	0.11184	no
ATG101	chr12:52069973-52077495	T24Spin	T0	OK	80.5381	49.4401	0.703991	-1.3658	0.02235	0.168903	no
TXNL1	chr18:56602821-56638689	T24Spin	T0	OK	89.0046	54.6402	0.703917	-1.51357	0.01295	0.121113	no
GYG1	chr3:148991407-149027669	T24Spin	T0	OK	35.4619	21.7766	0.703489	-1.2634	0.0369	0.230916	no
EPC1	chr10:32267715-32378798	T24Spin	T0	OK	15.1276	9.29034	0.703383	-0.964863	0.0554	0.283599	no
ELOVL7	chr5:60751788-60844274	T24Spin	T0	OK	7.27158	4.46635	0.703173	-0.880457	0.1493	0.465274	no
ESRRA	chr11:64305527-64318084	T24Spin	T0	OK	30.7191	18.8764	0.702548	-0.783228	0.176	0.501111	no
ZFAND5	chr9:72351424-72365247	T24Spin	T0	OK	76.1617	46.8034	0.702453	-1.70579	0.00695	0.0830229	no
ZC3H15	chr2:186486157-186509360	T24Spin	T0	OK	77.8999	47.8728	0.702416	-1.6652	0.00715	0.0841163	no
CARKD	chr13:110615459-110639995	T24Spin	T0	OK	30.5374	18.7746	0.70179	-1.0976	0.06405	0.303731	no
UBN1	chr16:4847630-4882401	T24Spin	T0	OK	18.6841	11.4897	0.70147	-1.41326	0.0157	0.135009	no
2021-03-09	chr12:57755097-57760410	T24Spin	T0	OK	10.6546	6.55239	0.701381	-0.705383	0.22265	0.536156	no
C5orf38	chr5:2752130-2755397	T24Spin	T0	OK	48.1595	29.6174	0.701375	-0.560066	0.3465	0.58538	no
FBXL6,TMEM249	chr8:144353225-144358523	T24Spin	T0	OK	22.1115	13.6009	0.701101	-0.740998	0.1986	0.527166	no
LOC653513	chr1:149197558-149201146	T24Spin	T0	OK	0.875886	0.538788	0.701025	-0.314143	0.53475	0.702302	no
ATG4D	chr19:10543893-10566026	T24Spin	T0	OK	28.2515	17.3818	0.70075	-0.823954	0.1967	0.525171	no
LSM1	chr8:38163320-38213301	T24Spin	T0	OK	78.4671	48.2784	0.700712	-0.80287	0.1338	0.441178	no
MRPL44	chr2:223957403-223967714	T24Spin	T0	OK	34.0995	20.9901	0.700041	-1.19237	0.04855	0.270084	no
DNAAF5	chr7:549196-786479	T24Spin	T0	OK	24.7424	15.236	0.699502	-1.08472	0.0614	0.297654	no
COPB1	chr11:14457502-14499895	T24Spin	T0	OK	86.2159	53.0962	0.699345	-1.66156	0.0073	0.0853182	no
TRMT61A	chr14:103529171-103537073	T24Spin	T0	OK	12.302	7.57666	0.699265	-0.824187	0.12105	0.420843	no
ILKAP	chr2:238170401-238203683	T24Spin	T0	OK	29.7539	18.3322	0.698701	-0.894724	0.13015	0.436078	no
SLTM	chr15:58879044-58933653	T24Spin	T0	OK	53.283	32.8306	0.698636	-1.69061	0.0052	0.0677939	no
BRAF	chr7:140734012-140924764	T24Spin	T0	OK	2.97781	1.83487	0.698573	-0.494938	0.35435	0.59064	no
VPS37C	chr11:61130255-61161444	T24Spin	T0	OK	18.9165	11.659	0.698202	-1.03517	0.073	0.327207	no
RABL3	chr3:120686680-120742537	T24Spin	T0	OK	10.9401	6.74517	0.697703	-1.20036	0.06885	0.316479	no
GPALPP1	chr13:44989551-45028269	T24Spin	T0	OK	9.85105	6.07553	0.697266	-0.612539	0.3316	0.575835	no
ZFX	chrX:24146224-24216255	T24Spin	T0	OK	8.6035	5.30832	0.696669	-1.35848	0.02825	0.196199	no
SERPINB8	chr18:63970028-63989374	T24Spin	T0	OK	14.321	8.83658	0.696574	-1.09895	0.0752	0.332307	no
ZNF841	chr19:52064465-52095765	T24Spin	T0	OK	6.82146	4.21002	0.696254	-0.77562	0.154	0.473713	no
ZCCHC4	chr4:25312773-25370383	T24Spin	T0	OK	4.97257	3.06926	0.6961	-0.600396	0.32845	0.574361	no
FAM103A1	chr15:82986202-83011641	T24Spin	T0	OK	2.68679	1.65845	0.696054	-0.34342	0.68895	0.813683	no
USP19	chr3:49108045-49120938	T24Spin	T0	OK	18.5649	11.4605	0.695903	-1.2463	0.0288	0.198473	no
DUSP12	chr1:161749767-161757164	T24Spin	T0	OK	30.2801	18.6989	0.695422	-0.880924	0.1271	0.431366	no
STK40	chr1:36339618-36385927	T24Spin	T0	OK	14.5315	8.97679	0.694914	-0.996598	0.0819	0.348558	no
USP7	chr16:8892093-8963484	T24Spin	T0	OK	36.0632	22.2786	0.694869	-1.64104	0.0082	0.0921531	no
SFSWAP	chr12:131711086-131799738	T24Spin	T0	OK	20.7808	12.8401	0.694591	-1.2105	0.0412	0.245016	no
PKN2	chr1:88537512-88836255	T24Spin	T0	OK	18.5927	11.4918	0.69413	-1.67206	0.013	0.121349	no
SHISA9	chr16:12901619-13240416	T24Spin	T0	OK	30.2488	18.6974	0.694036	-1.48415	0.01315	0.121961	no
GOLGA5	chr14:92794230-92839961	T24Spin	T0	OK	21.2226	13.1185	0.693997	-1.30379	0.02815	0.195809	no
FAM102A	chr9:127940581-127980533	T24Spin	T0	OK	12.8614	7.95024	0.693974	-1.00384	0.08305	0.350911	no
APBB1	chr11:6395123-6419472	T24Spin	T0	OK	19.69	12.1733	0.693741	-0.985875	0.08165	0.348047	no
SLC25A46	chr5:110738135-110765161	T24Spin	T0	OK	23.5595	14.5687	0.693433	-1.7154	0.0148	0.130221	no
CMAS	chr12:22046175-22065672	T24Spin	T0	OK	45.7483	28.2908	0.693387	-1.36407	0.034	0.220425	no
RAP2C	chrX:132203023-132489968	T24Spin	T0	OK	23.1526	14.3189	0.693256	-1.39559	0.04325	0.251751	no
CHIC1	chrX:73563147-73687109	T24Spin	T0	OK	4.94165	3.05632	0.6932	-1.05448	0.09415	0.375568	no
RPAP3	chr12:47661931-47706061	T24Spin	T0	OK	14.2325	8.8034	0.693055	-1.35429	0.04445	0.255484	no
RPRD1B	chr20:38033545-38092364	T24Spin	T0	OK	16.2209	10.0351	0.692799	-1.20159	0.03705	0.231449	no
GOLT1B	chr12:21501764-21518403	T24Spin	T0	OK	30.904	19.1189	0.692791	-1.63501	0.02085	0.162811	no
SLC38A6	chr14:60981113-61083733	T24Spin	T0	OK	11.8856	7.355	0.692415	-0.662869	0.35435	0.59064	no
TOPORS	chr9:32540543-32573184	T24Spin	T0	OK	17.4826	10.8249	0.69157	-1.26398	0.0394	0.238932	no
LINC00673	chr17:72403321-72592804	T24Spin	T0	OK	39.1441	24.2376	0.691547	-1.29416	0.02185	0.166964	no
CDKN2AIP	chr4:183444635-183447896	T24Spin	T0	OK	27.2662	16.8837	0.691485	-1.23904	0.0412	0.245016	no
RAB18	chr10:27504173-27542237	T24Spin	T0	OK	36.7395	22.7517	0.691361	-1.69515	0.0061	0.0761859	no
GOT1	chr10:99396869-99430773	T24Spin	T0	OK	46.7991	28.9829	0.691281	-1.3507	0.0199	0.157741	no
BAZ1A	chr14:34752730-34875647	T24Spin	T0	OK	28.9117	17.9065	0.691168	-1.62731	0.00665	0.0804086	no
USP10	chr16:84699948-84779921	T24Spin	T0	OK	37.9513	23.5062	0.691105	-1.49358	0.01075	0.108997	no
GAS5	chr1:173863247-173867987	T24Spin	T0	OK	145.281	90.0078	0.690726	-1.22807	0.0411	0.244829	no
KDM5B	chr1:202727403-202808421	T24Spin	T0	OK	31.6976	19.643	0.690355	-1.58815	0.0075	0.0868024	no
TRIM25	chr17:56887908-56914048	T24Spin	T0	OK	24.4625	15.1616	0.690144	-1.46474	0.01105	0.110655	no
SYNJ1	chr21:32628758-32728040	T24Spin	T0	OK	5.22155	3.2369	0.689863	-0.973037	0.07335	0.328363	no
KLHL17	chr1:960586-965719	T24Spin	T0	OK	10.2609	6.36102	0.689824	-0.549306	0.3133	0.566713	no
C11orf58	chr11:16738600-16758354	T24Spin	T0	OK	70.2804	43.5717	0.689731	-1.76403	0.00495	0.065883	no
DVL2	chr17:7225341-7234544	T24Spin	T0	OK	27.0456	16.7722	0.689321	-1.15974	0.03785	0.233745	no
CLPX	chr15:65150445-65185225	T24Spin	T0	OK	20.803	12.9075	0.688585	-1.19112	0.05	0.270884	no
STAC	chr3:36380486-36548006	T24Spin	T0	OK	6.03724	3.74639	0.688387	-0.696762	0.24325	0.537952	no
BBS7	chr4:121824328-121870497	T24Spin	T0	OK	9.44706	5.86383	0.688022	-0.977625	0.14235	0.455638	no
UBA6-AS1	chr4:67701277-67722504	T24Spin	T0	OK	6.83023	4.23984	0.687923	-0.586793	0.2851	0.552391	no
PLEKHA3	chr2:178480471-178505055	T24Spin	T0	OK	13.45	8.35053	0.687669	-0.92303	0.1149	0.410999	no
CSNK2A2	chr16:58157907-58197878	T24Spin	T0	OK	23.7776	14.7637	0.687551	-0.972312	0.10275	0.389406	no
DNER	chr2:229357628-229714570	T24Spin	T0	OK	3.67234	2.28138	0.68679	-0.404883	0.4853	0.66718	no
PQBP1	chrX:48893446-48903145	T24Spin	T0	OK	47.8793	29.7491	0.686556	-0.863794	0.17165	0.49577	no
POLR2B	chr4:56978639-57205299	T24Spin	T0	OK	44.4798	27.6382	0.686486	-0.233634	0.74705	0.850753	no
GCC1	chr7:127580627-127585600	T24Spin	T0	OK	13.2147	8.21232	0.686283	-1.08294	0.06505	0.306436	no
PUM1	chr1:30931505-31065717	T24Spin	T0	OK	42.4269	26.3709	0.68603	-1.59463	0.0066	0.0800211	no
B3GNT2	chr2:62196126-62224731	T24Spin	T0	OK	21.5379	13.3903	0.685694	-1.2689	0.0431	0.25137	no
LUC7L3	chr17:50719564-50752711	T24Spin	T0	OK	117.983	73.3523	0.68567	-1.33665	0.01735	0.143924	no
BACH1	chr21:29298794-29361896	T24Spin	T0	OK	10.1795	6.3297	0.685461	-1.23845	0.0536	0.278137	no
NXF1	chr11:62792125-62805492	T24Spin	T0	OK	51.3728	31.9448	0.685421	-1.30711	0.0263	0.187474	no
PPP1R35	chr7:100435288-100436471	T24Spin	T0	OK	49.2842	30.6514	0.685171	-0.642281	0.2082	0.532824	no
TRMT1	chr19:13104899-13116749	T24Spin	T0	OK	43.5466	27.0931	0.684637	-1.20408	0.0409	0.244209	no
UBE2J1	chr6:89326624-89352900	T24Spin	T0	OK	28.2431	17.5752	0.684361	-1.62148	0.01315	0.121961	no
FOXJ2	chr12:8032762-8055522	T24Spin	T0	OK	10.9529	6.81721	0.684053	-1.21373	0.038	0.234346	no
GOLGA8A	chr15:34379068-34437466	T24Spin	T0	OK	5.78927	3.60393	0.683812	-0.815366	0.1849	0.511605	no
CRAMP1L	chr16:1614639-1677908	T24Spin	T0	OK	7.88512	4.90979	0.68347	-1.06079	0.0685	0.315915	no
FAM160B1	chr10:114821743-114899827	T24Spin	T0	OK	11.9886	7.46579	0.683299	-1.2821	0.048	0.268111	no
NR2C2	chr3:14942778-15065309	T24Spin	T0	OK	8.05124	5.01642	0.682552	-0.806757	0.21605	0.534952	no
PHF23	chr17:7235027-7239506	T24Spin	T0	OK	61.9399	38.5933	0.682517	-1.40919	0.0133	0.122667	no
ANKHD1,ANKHD1-EIF4EBP3,EIF4EBP3	chr5:140401813-140549578	T24Spin	T0	OK	29.8486	18.6001	0.682355	-0.725046	0.06115	0.297412	no
SRSF4	chr1:29147737-29182125	T24Spin	T0	OK	88.4372	55.1171	0.682153	-1.54229	0.0062	0.0768429	no
GPKOW	chrX:49113384-49123801	T24Spin	T0	OK	20.4356	12.7365	0.682117	-0.818079	0.13335	0.44067	no
UBR1	chr15:42942899-43106088	T24Spin	T0	OK	7.80712	4.86595	0.682071	-1.29523	0.03155	0.210039	no
ZNF140	chr12:133080202-133107672	T24Spin	T0	OK	14.1532	8.82134	0.682064	-1.04841	0.068	0.314599	no
LRRFIP2	chr3:37052625-37176360	T24Spin	T0	OK	28.6349	17.8475	0.68205	-1.42407	0.0224	0.168923	no
RBM33	chr7:155644508-155781485	T24Spin	T0	OK	10.1037	6.29802	0.681918	-1.36571	0.0199	0.157741	no
SELO	chr22:50200978-50217616	T24Spin	T0	OK	28.7169	17.9003	0.681916	-0.862074	0.12855	0.433975	no
CEP170B	chr14:104865312-104896770	T24Spin	T0	OK	30.7488	19.1679	0.681838	-1.42042	0.01275	0.119998	no
REV1	chr2:99400474-99490018	T24Spin	T0	OK	8.44398	5.26429	0.681685	-1.08636	0.08655	0.359818	no
NAPA	chr19:47484281-47515258	T24Spin	T0	OK	138.903	86.6006	0.681633	-1.46183	0.0118	0.114688	no
DDX6	chr11:118747763-118791263	T24Spin	T0	OK	33.5574	20.9245	0.681437	-1.69947	0.00935	0.100577	no
ETV5	chr3:186046316-186109112	T24Spin	T0	OK	11.5241	7.18665	0.681267	-1.08576	0.07025	0.319946	no
ACVR1	chr2:157736445-157875862	T24Spin	T0	OK	32.7082	20.3988	0.681168	-1.41895	0.01785	0.14664	no
CTAGE8	chr7:144182969-144186081	T24Spin	T0	OK	0.729819	0.455182	0.681096	-0.415321	0.59805	0.749928	no
HPS1	chr10:98416197-98446947	T24Spin	T0	OK	32.6681	20.3788	0.680815	-1.04207	0.06395	0.303418	no
ANO6	chr12:45173033-45440404	T24Spin	T0	OK	30.5049	19.0295	0.680803	-1.50914	0.01585	0.135645	no
SNAI2	chr8:48917680-48921440	T24Spin	T0	OK	30.8918	19.2728	0.680662	-1.29335	0.03785	0.233745	no
CYTH3	chr7:6161780-6272611	T24Spin	T0	OK	16.4351	10.2537	0.680634	-1.21761	0.0356	0.226194	no
GRPEL1	chr4:7060052-7068073	T24Spin	T0	OK	37.7628	23.5721	0.679888	-1.08422	0.07265	0.326294	no
SPTY2D1	chr11:18599803-18634473	T24Spin	T0	OK	9.78852	6.11082	0.679725	-1.20179	0.03905	0.237759	no
CCDC50	chr3:191267154-191398670	T24Spin	T0	OK	31.3134	19.5501	0.679599	-1.73686	0.0076	0.087562	no
GSR	chr8:30678062-30727969	T24Spin	T0	OK	66.0446	41.246	0.679188	-1.59436	0.00945	0.101347	no
SECTM1	chr17:82321023-82334045	T24Spin	T0	OK	13.7995	8.61961	0.678924	-0.694744	0.22025	0.535414	no
MTMR3	chr22:29883168-30177073	T24Spin	T0	OK	10.2298	6.39145	0.678561	-1.3404	0.02135	0.164696	no
EDC4	chr16:67873022-67884514	T24Spin	T0	OK	21.0036	13.1251	0.678302	-1.22744	0.0278	0.19436	no
SLC11A2	chr12:50979782-51028275	T24Spin	T0	OK	19.3546	12.096	0.678144	-1.18024	0.04735	0.265228	no
SEC61A1	chr3:128052368-128071683	T24Spin	T0	OK	180.335	112.729	0.677814	-1.3784	0.0161	0.136865	no
FAM173B	chr5:10225507-10249909	T24Spin	T0	OK	10.2763	6.42533	0.677482	-0.843059	0.18535	0.511642	no
TJP2	chr9:69121263-69255208	T24Spin	T0	OK	36.8919	23.0671	0.677465	-1.51206	0.0094	0.100993	no
CCNC	chr6:99542386-99568814	T24Spin	T0	OK	35.1784	22.0041	0.676914	-1.43892	0.0294	0.201275	no
MTCH1	chr6:36968134-36986551	T24Spin	T0	OK	178.234	111.486	0.676908	-1.47601	0.00875	0.096331	no
ISCU	chr12:108561462-108569384	T24Spin	T0	OK	62.5704	39.1421	0.676759	-1.42886	0.0176	0.145524	no
ZBTB6	chr9:122908055-122913328	T24Spin	T0	OK	6.71953	4.20381	0.676662	-0.900848	0.1386	0.449279	no
ESYT2	chr7:158730997-158829628	T24Spin	T0	OK	44.546	27.8689	0.67664	-1.63575	0.0072	0.0844816	no
RMND1	chr6:151404761-151452181	T24Spin	T0	OK	14.4707	9.05327	0.676626	-0.858889	0.1678	0.49074	no
LOC730101	chr6:52664400-52669153	T24Spin	T0	OK	2.14638	1.34287	0.676589	-0.45394	0.4817	0.665449	no
SP140L	chr2:230327178-230403730	T24Spin	T0	OK	8.61823	5.39245	0.676452	-0.760517	0.22735	0.53753	no
COASY	chr17:42562073-42566281	T24Spin	T0	OK	49.3791	30.8996	0.676312	-1.30859	0.02195	0.16737	no
TMEM33	chr4:41935119-41960807	T24Spin	T0	OK	16.5816	10.3763	0.676286	-1.58011	0.0112	0.111159	no
ARRDC3	chr5:91368723-91420715	T24Spin	T0	OK	78.7189	49.268	0.676059	-1.67383	0.0091	0.0987818	no
CCDC127	chr5:204759-218182	T24Spin	T0	OK	29.1226	18.2295	0.675864	-0.880302	0.1365	0.445793	no
DCAF13	chr8:103398637-103443452	T24Spin	T0	OK	28.2557	17.6916	0.675478	-1.16602	0.05805	0.292795	no
CELF1	chr11:47465936-47553240	T24Spin	T0	OK	38.3724	24.0279	0.675363	-1.17433	0.0355	0.225961	no
NEDD4	chr15:55826918-55993746	T24Spin	T0	OK	7.04307	4.41037	0.675305	-1.20481	0.0693	0.31724	no
SMOX	chr20:4148778-4187747	T24Spin	T0	OK	113.021	70.7941	0.674885	-1.33929	0.0202	0.15934	no
DCAF5	chr14:69050919-69153197	T24Spin	T0	OK	19.0437	11.9326	0.674407	-1.30958	0.0233	0.17351	no
RPS6KB1	chr17:59893045-59950425	T24Spin	T0	OK	10.8603	6.80588	0.674207	-1.31721	0.04105	0.244695	no
TFAM	chr10:58385142-58399230	T24Spin	T0	OK	12.3213	7.72179	0.674147	-1.36377	0.0393	0.238407	no
AKIRIN1	chr1:38991243-39006065	T24Spin	T0	OK	48.3277	30.2959	0.673728	-1.51309	0.01275	0.119998	no
NFKBID	chr19:35888240-35900650	T24Spin	T0	OK	5.38671	3.37708	0.673629	-0.449938	0.43355	0.641498	no
FYN	chr6:111660331-111873452	T24Spin	T0	OK	3.26748	2.04884	0.673373	-0.476982	0.4155	0.6303	no
GOLGB1	chr3:121663198-121749767	T24Spin	T0	OK	12.993	8.15008	0.672843	-1.57162	0.00975	0.102955	no
PLEKHF2	chr8:95133720-95156685	T24Spin	T0	OK	13.1398	8.24253	0.672788	-1.05141	0.1199	0.418887	no
CCDC186	chr10:114122214-114174605	T24Spin	T0	OK	5.10514	3.20261	0.672703	-0.871326	0.1107	0.40466	no
ELMOD3	chr2:85354719-85391752	T24Spin	T0	OK	5.23209	3.28262	0.67254	-0.525637	0.39505	0.61745	no
NFXL1	chr4:47593997-48012944	T24Spin	T0	OK	5.97077	3.74607	0.672539	-0.517058	0.2547	0.53815	no
PNRC2	chr1:23959810-23963459	T24Spin	T0	OK	58.8109	36.8983	0.672528	-1.66366	0.0155	0.134065	no
RALY-AS1	chr20:33992487-34083185	T24Spin	T0	OK	0.908252	0.569864	0.672474	-0.0815189	0.71115	0.828815	no
EIF3C,EIF3CL	chr16:28379578-28426454	T24Spin	T0	OK	1.23272	0.77363	0.67213	-0.391688	0.5269	0.696042	no
TBC1D4	chr13:75284663-75482114	T24Spin	T0	OK	5.34489	3.35511	0.671799	-0.892324	0.137	0.446854	no
DOCK3	chr3:50675240-51384198	T24Spin	T0	OK	0.87845	0.551432	0.671777	-0.412408	0.44905	0.650594	no
SCAF11	chr12:45919130-45990618	T24Spin	T0	OK	22.505	14.1293	0.671555	-1.66401	0.0089	0.0973216	no
EMC3	chr3:9963951-9986838	T24Spin	T0	OK	85.7428	53.8398	0.671342	-1.27525	0.0251	0.181459	no
PPM1D	chr17:60600182-60666279	T24Spin	T0	OK	11.2688	7.07762	0.671004	-1.1226	0.05235	0.278137	no
LINC00240	chr6:26956992-27023974	T24Spin	T0	OK	0.827794	0.519945	0.670913	-0.151877	0.81045	0.890157	no
KDM3B	chr5:138352595-138437027	T24Spin	T0	OK	17.7723	11.1651	0.670632	-1.41324	0.0171	0.142447	no
VAC14	chr16:70687438-70801158	T24Spin	T0	OK	23.6392	14.8527	0.670453	-0.861347	0.13825	0.448878	no
REXO4	chr9:133361448-133459403	T24Spin	T0	OK	27.6599	17.3801	0.67036	-0.414417	0.46065	0.656285	no
TROVE2	chr1:193012365-193091776	T24Spin	T0	OK	14.3946	9.04508	0.67032	-0.981209	0.1332	0.440421	no
DDX3X	chrX:41333307-41364472	T24Spin	T0	OK	99.5209	62.5365	0.670302	-1.55971	0.01405	0.126429	no
AP3D1	chr19:2100987-2151557	T24Spin	T0	OK	89.1366	56.0216	0.670035	-1.47039	0.0108	0.10938	no
UBE2Q1	chr1:154548574-154558644	T24Spin	T0	OK	30.5682	19.2128	0.669963	-1.35081	0.0231	0.172669	no
DCAF10	chr9:37800553-37867668	T24Spin	T0	OK	11.7377	7.37811	0.669827	-1.42293	0.01705	0.142296	no
SF3B1	chr2:197391973-197435093	T24Spin	T0	OK	87.1238	54.7922	0.669098	-1.38164	0.0194	0.155435	no
CIR1	chr2:174348149-174395715	T24Spin	T0	OK	36.2012	22.7675	0.669061	-1.31233	0.02715	0.191543	no
TMEM74B	chr20:1180560-1185433	T24Spin	T0	OK	1.34318	0.844768	0.669024	-0.338617	0.6857	0.81158	no
LAMB2	chr3:49121113-49133166	T24Spin	T0	OK	76.1957	47.9283	0.668831	-1.40267	0.0117	0.114214	no
GSPT1	chr16:11868127-11916662	T24Spin	T0	OK	44.013	27.6869	0.668723	-1.68468	0.00895	0.0976886	no
ATP2B1	chr12:89588048-89656067	T24Spin	T0	OK	17.536	11.032	0.668624	-1.5651	0.01355	0.123613	no
PPP4R3A	chr14:91457480-91510480	T24Spin	T0	OK	34.9998	22.0325	0.667713	-1.54749	0.01235	0.117787	no
NRBF2	chr10:63133246-63155031	T24Spin	T0	OK	23.3413	14.6941	0.667652	-1.05439	0.0711	0.322172	no
ARFIP2	chr11:6474682-6484681	T24Spin	T0	OK	15.0977	9.50653	0.667334	-0.960774	0.0939	0.375326	no
KDM5A	chr12:280056-442640	T24Spin	T0	OK	11.1469	7.01925	0.66725	-1.42309	0.01385	0.125707	no
GTPBP2	chr6:43576140-43629246	T24Spin	T0	OK	32.5353	20.4892	0.667143	-0.811827	0.14185	0.455096	no
BAG2	chr6:57172305-57185214	T24Spin	T0	OK	40.2755	25.3665	0.666975	-1.35735	0.0337	0.219038	no
NPEPPS	chr17:47531077-47623276	T24Spin	T0	OK	49.0726	30.9099	0.666851	-1.58978	0.009	0.0978154	no
IRF2BP2	chr1:234604268-234609525	T24Spin	T0	OK	68.6303	43.2442	0.666338	-1.66155	0.00865	0.0957621	no
THOC2	chrX:123600560-123733054	T24Spin	T0	OK	17.5057	11.0347	0.665776	-1.5187	0.0141	0.126559	no
NR4A2	chr2:156324431-156332775	T24Spin	T0	OK	1.21434	0.765546	0.665606	-0.366139	0.51895	0.689472	no
CTNS	chr17:3636467-3696404	T24Spin	T0	OK	9.46822	5.96949	0.665486	-0.441876	0.4673	0.65915	no
RELB	chr19:45001448-45038198	T24Spin	T0	OK	52.2046	32.9151	0.665427	-1.24568	0.03405	0.220669	no
MTM1	chrX:150568596-150673143	T24Spin	T0	OK	4.2983	2.71136	0.66475	-0.639245	0.34575	0.584997	no
XPO6	chr16:28097975-28211918	T24Spin	T0	OK	35.9751	22.6961	0.664557	-1.422	0.0136	0.123943	no
SOCS4	chr14:55027125-55049488	T24Spin	T0	OK	10.6419	6.71579	0.664122	-1.39986	0.03015	0.20407	no
[truncated: 15,492 more rows]
