# Supplementary material for: Cell spinpods are a simple inexpensive suspension culture device to deliver fluid shear stress to renal proximal tubular cells
Source: Sci Rep. 2021 Oct 29;11:21296. doi: 10.1038/s41598-021-00304-8 (PMC8556299; doi:10.1038/s41598-021-00304-8)
Supplement: Supplementary file 7 — Supplementary Information 5. [file 41598_2021_304_MOESM7_ESM.xlsx]

## Sheet: Legend
Differentially expressed genes and their significance based on the FDR q-value in RPTEC/TERT1 cells, rotation versus static conditions at 3-, 24-, and 72-hours time points. FPKM (fragments per kilobase of exon model per million reads mapped) is a normalized estimation of gene expression based on RNA-seq data. q-values are FDR adjusted p-values.

## Sheet: T72StaticvsT0
gene	locus	sample_1	sample_2	status	FPKM_1	FPKM_2	log2(fold_change FPKM1/FPKM2)	test_stat	p_value	q_value	significant
LOC104968399	chr18:3247481-3278284	T72Stat	T0	OK	2.99836	0.107158	4.80637	-0.0978779	0.3065	0.562634	no
HMOX1	chr22:35381066-35394214	T72Stat	T0	OK	1298.44	53.5005	4.60108	-6.73727	5e-05	0.00258931	yes
OSR1	chr2:19351484-19358611	T72Stat	T0	OK	7.60694	0.412763	4.20393	-2.42268	0.2606	0.526548	no
AKR1B10	chr7:134527591-134541414	T72Stat	T0	OK	9.02889	0.584822	3.94848	-2.27308	0.15985	0.450416	no
ALDH1L1	chr3:126103560-126210168	T72Stat	T0	OK	4.29869	0.301338	3.83444	-0.853951	0.0177	0.152183	no
LINC01564	chr6:53628379-53631394	T72Stat	T0	OK	1.92723	0.146046	3.72203	-1.42693	0.2453	0.520012	no
RPL7	chr8:73290638-73293634	T72Stat	T0	OK	32.9768	2.82448	3.54539	-2.51706	0.0007	0.0184994	yes
ZNF32-AS2	chr10:43628816-43674699	T72Stat	T0	OK	1.03827	0.0896766	3.5333	-0.320716	0.172	0.465327	no
KYNU	chr2:142877625-143042316	T72Stat	T0	OK	4.54834	0.417103	3.44686	-1.60521	0.1159	0.385668	no
AKR1C2	chr10:4987775-5018033	T72Stat	T0	OK	29.5697	2.83148	3.38449	-3.20041	5e-05	0.00258931	yes
LOC101928525	chr9:135500630-135506447	T72Stat	T0	OK	0.758755	0.078342	3.27578	-0.278977	0.2606	0.526548	no
SLC7A11	chr4:138027422-138242349	T72Stat	T0	OK	82.8489	9.08248	3.18932	-6.88949	5e-05	0.00258931	yes
TIMP4	chr3:12004359-12192032	T72Stat	T0	OK	1.47966	0.17955	3.0428	-1.37933	0.22365	0.509453	no
LOC344887	chr3:185959968-185980876	T72Stat	T0	OK	11.7813	1.44288	3.02947	-1.81373	0.00105	0.0246255	yes
TCAP	chr17:39665345-39666554	T72Stat	T0	OK	0.770601	0.0963681	2.99936	-1.17255	0.29955	0.557182	no
AKR1C1	chr10:4963261-4977966	T72Stat	T0	OK	139.791	17.7186	2.97994	-4.01182	5e-05	0.00258931	yes
SPG20-AS1	chr13:36301637-36370180	T72Stat	T0	OK	1.2322	0.159494	2.94966	-0.236873	0.16585	0.45796	no
SCGB1B2P	chr19:34576732-34577691	T72Stat	T0	OK	0.974824	0.127101	2.93916	-1.10163	0.1701	0.463256	no
NR0B1	chrX:30304421-30309378	T72Stat	T0	OK	3.2059	0.418097	2.93882	-1.31384	0.2008	0.494222	no
NOXO1	chr16:1978916-1981549	T72Stat	T0	OK	2.19776	0.311679	2.8179	-1.3535	0.1475	0.433547	no
PDK4	chr7:95583496-95596613	T72Stat	T0	OK	11.4611	1.6487	2.79735	-2.52388	5e-05	0.00258931	yes
TAS1R3	chr1:1331345-1334464	T72Stat	T0	OK	0.758674	0.117323	2.69299	-1.31255	0.26385	0.529117	no
SLC3A2	chr11:62856011-62888883	T72Stat	T0	OK	555.2	86.3713	2.68438	-4.14098	5e-05	0.00258931	yes
TXNRD1	chr12:104215778-104350307	T72Stat	T0	OK	358.435	56.5349	2.6645	-4.58871	5e-05	0.00258931	yes
HRNR	chr1:152212075-152224196	T72Stat	T0	OK	1.29947	0.212402	2.61306	-1.62003	0.00695	0.0854702	no
NQO1	chr16:69709400-69726668	T72Stat	T0	OK	467.51	78.0924	2.58174	-4.55621	5e-05	0.00258931	yes
PRRC2A	chr6:31620672-31637777	T72Stat	T0	OK	0.915679	0.155391	2.55894	-1.29525	0.2333	0.51546	no
GCLM	chr1:93885199-93909598	T72Stat	T0	OK	83.0419	14.1595	2.55207	-5.39249	5e-05	0.00258931	yes
NOTCH2NL	chr1:146151907-146229032	T72Stat	T0	OK	4.67655	0.808324	2.53244	-1.75656	0.0165	0.145138	no
GCLC	chr6:53497340-53545129	T72Stat	T0	OK	57.5747	9.97815	2.52859	-4.48004	5e-05	0.00258931	yes
IFRD1	chr7:112423143-112477203	T72Stat	T0	OK	94.0482	16.8241	2.48288	-4.56552	5e-05	0.00258931	yes
CTRL	chr16:67893271-67931875	T72Stat	T0	OK	0.973619	0.180623	2.43037	-0.320379	0.27065	0.534617	no
AKR1C3	chr10:5048765-5107686	T72Stat	T0	OK	290.016	54.9257	2.40058	-4.22794	5e-05	0.00258931	yes
CASC19	chr8:127187785-127197627	T72Stat	T0	OK	0.889402	0.169867	2.38843	-0.867897	0.20225	0.495654	no
HSPA5	chr9:125234847-125241387	T72Stat	T0	OK	1624.84	310.801	2.38624	-1.78073	0.0077	0.0909483	no
DKK1	chr10:52314280-52317657	T72Stat	T0	OK	11.1193	2.1273	2.38596	-1.8151	0.0142	0.133352	no
TRIM23	chr5:65589679-65624360	T72Stat	T0	OK	17.7275	3.4025	2.38132	-3.14728	0.00015	0.00619286	yes
AK6,TAF9	chr5_GL339449v2_alt:63866-712608	T72Stat	T0	OK	0.585302	0.112847	2.37482	-0.510928	0.1397	0.421902	no
SNAPC1	chr14:61762356-61796428	T72Stat	T0	OK	212.696	41.6354	2.35291	-5.43117	5e-05	0.00258931	yes
FLNC	chr7:128830428-128859274	T72Stat	T0	OK	8.14676	1.60039	2.3478	-2.22345	0.00465	0.0647387	no
LAMTOR5-AS1	chr1:110401254-110416274	T72Stat	T0	OK	1.02688	0.202406	2.34294	-0.168075	0.30515	0.562056	no
NOV	chr8:119416311-119424438	T72Stat	T0	OK	41.0663	8.24046	2.31716	-3.36931	5e-05	0.00258931	yes
MIR100HG	chr11:122089102-122203062	T72Stat	T0	OK	10.2859	2.0661	2.31569	-1.71462	0.00405	0.0594332	no
FAM131C	chr1:16057768-16073632	T72Stat	T0	OK	1.32416	0.269371	2.29741	-1.11566	0.3065	0.562634	no
RBFOX2	chr22:35738735-36028537	T72Stat	T0	OK	3.19579	0.654827	2.28699	-1.68905	0.01445	0.134292	no
FBXO30	chr6:145625303-145964097	T72Stat	T0	OK	41.0255	8.42555	2.28368	-3.96457	5e-05	0.00258931	yes
ZNF330	chr4:141220886-141234696	T72Stat	T0	OK	82.5068	16.9672	2.28176	-3.6618	5e-05	0.00258931	yes
ANGPTL4	chr19:8364126-8374375	T72Stat	T0	OK	78.8357	16.274	2.27628	-2.56247	0.00055	0.0156676	yes
PANX2	chr22:50170730-50180295	T72Stat	T0	OK	2.47161	0.516486	2.25865	-1.27232	0.0817	0.330452	no
HIST1H2AK	chr6:27837879-27838339	T72Stat	T0	OK	1.58487	0.33312	2.25025	-1.05129	0.33255	0.58082	no
TERC	chr3:169764609-169765060	T72Stat	T0	OK	0.680327	0.144065	2.2395	-0.998276	0.18715	0.482428	no
RBP4	chr10:93591835-93601236	T72Stat	T0	OK	14.644	3.14193	2.22059	-1.3911	0.20435	0.497533	no
KISS1	chr1:204190340-204196491	T72Stat	T0	OK	1.8792	0.406749	2.20791	-0.887933	0.5569	0.72094	no
SQSTM1	chr5:179797597-179858840	T72Stat	T0	OK	1066.31	232.693	2.19613	-1.79833	0.0071	0.0866606	no
UGDH	chr4:39498754-39527598	T72Stat	T0	OK	130.926	29.0979	2.16976	-4.59751	5e-05	0.00258931	yes
SFTA1P	chr10:10784438-10794914	T72Stat	T0	OK	23.2465	5.22725	2.15289	-1.44013	0.0202	0.165045	no
TRIM16L	chr17:18722088-18736118	T72Stat	T0	OK	93.4342	21.1459	2.14357	-3.47053	5e-05	0.00258931	yes
FTH1	chr11:61949883-61967660	T72Stat	T0	OK	11333.8	2591.65	2.12869	-1.13971	0.29835	0.556452	no
ZBTB21	chr21:41986830-42024920	T72Stat	T0	OK	18.1151	4.17021	2.11901	-3.63729	5e-05	0.00258931	yes
ALDH3A2	chr17:19648750-19677595	T72Stat	T0	OK	30.2536	6.96694	2.11851	-3.32204	5e-05	0.00258931	yes
MTHFD2L	chr4:74158111-74303097	T72Stat	T0	OK	3.58523	0.82967	2.11146	-1.12393	0.2688	0.532392	no
LOC652276	chr16:2603383-2630494	T72Stat	T0	OK	0.973608	0.225485	2.11031	-0.980549	0.3174	0.570086	no
OSGIN1	chr16:83953221-83966332	T72Stat	T0	OK	28.7403	6.66158	2.10914	-2.08906	0.0014	0.0298278	yes
SNRNP48	chr6:7590198-7611967	T72Stat	T0	OK	24.8924	5.77143	2.10871	-3.79563	5e-05	0.00258931	yes
HIST1H2BJ	chr6:27132315-27132796	T72Stat	T0	OK	1.19501	0.277615	2.10587	-1.00124	0.1732	0.46653	no
HSP90B1	chr12:103930333-103947930	T72Stat	T0	OK	2105.64	489.759	2.10412	-1.57299	0.01345	0.12929	no
DNAJB4	chr1:78004951-78017311	T72Stat	T0	OK	47.4499	11.0627	2.1007	-3.50323	5e-05	0.00258931	yes
DHX36	chr3:154275667-154324497	T72Stat	T0	OK	39.5124	9.26802	2.09197	-3.99511	5e-05	0.00258931	yes
LOC100288162	chr16:18342732-18344266	T72Stat	T0	OK	0.768924	0.182709	2.07329	-0.702634	0.56005	0.723607	no
NR1D2	chr3:23945259-23980618	T72Stat	T0	OK	43.6331	10.4037	2.06833	-4.55078	5e-05	0.00258931	yes
UBR4	chr1:19074505-19210252	T72Stat	T0	OK	36.4722	8.79711	2.0517	-3.66237	5e-05	0.00258931	yes
TFRC	chr3:196049283-196082161	T72Stat	T0	OK	108.239	26.1925	2.04699	-4.36882	5e-05	0.00258931	yes
SOD2	chr6:159679115-159693321	T72Stat	T0	OK	242.702	58.9359	2.04197	-3.70348	5e-05	0.00258931	yes
PWAR5	chr15:24984859-24988232	T72Stat	T0	OK	1.25459	0.304676	2.04187	-1.11392	0.1674	0.460109	no
LSM14A	chr19:34172446-34229515	T72Stat	T0	OK	1.58692	0.386147	2.039	-1.27699	0.0485	0.261539	no
LMBRD2	chr5:36103311-36151913	T72Stat	T0	OK	6.50873	1.58865	2.03457	-1.74485	0.0323	0.21964	no
GALNT9	chr12:132196371-132329319	T72Stat	T0	OK	2.70547	0.666506	2.02119	-1.20822	0.08275	0.333194	no
RAP1GAP	chr1:21596214-21669363	T72Stat	T0	OK	1.47851	0.365886	2.01468	-1.00055	0.2007	0.494043	no
GEM	chr8:94249256-94262319	T72Stat	T0	OK	16.5459	4.1081	2.00993	-2.03842	0.0074	0.0888099	no
RPS26	chr12:56041901-56044223	T72Stat	T0	OK	24.8477	6.18386	2.00653	-1.25492	0.02395	0.183706	no
DDX52	chr17:37609740-37643464	T72Stat	T0	OK	3.71824	0.926997	2.00398	-1.41576	0.058	0.28058	no
HSPH1	chr13:31134973-31162388	T72Stat	T0	OK	127.627	31.9136	1.99969	-4.21673	5e-05	0.00258931	yes
MYSM1	chr1:58654738-58700075	T72Stat	T0	OK	8.7037	2.22402	1.96846	-2.98035	5e-05	0.00258931	yes
NR1H4	chr12:100473772-100563867	T72Stat	T0	OK	1.72895	0.442177	1.9672	-1.16753	0.1084	0.375181	no
CRK	chr17:1421352-1456267	T72Stat	T0	OK	8.68725	2.2224	1.96678	-1.453	0.0514	0.266218	no
NR1D1	chr17:40062192-40100725	T72Stat	T0	OK	25.9335	6.63484	1.96668	-2.26233	0.00125	0.0275154	yes
CFAP126	chr1:161314375-161367883	T72Stat	T0	OK	1.1277	0.289707	1.96072	-0.250289	0.34725	0.590549	no
TSPAN7	chrX:38561477-38688918	T72Stat	T0	OK	1.32413	0.340246	1.96039	-0.930365	0.3272	0.57659	no
ETFDH	chr4:158666674-158708713	T72Stat	T0	OK	21.6795	5.57797	1.95852	-1.90532	0.01225	0.121268	no
CEBPB	chr20:50184602-50192691	T72Stat	T0	OK	123.112	31.7171	1.95663	-2.00566	0.00315	0.0508026	no
GBE1	chr3:81489698-81761799	T72Stat	T0	OK	130.345	34.1209	1.93361	-3.98458	5e-05	0.00258931	yes
PTDSS2	chr11:450279-491387	T72Stat	T0	OK	6.74833	1.76689	1.93331	-1.27751	0.02885	0.205051	no
ERO1B	chr1:236215121-236282039	T72Stat	T0	OK	8.66834	2.3031	1.91218	-2.26291	0.0022	0.0399388	yes
CPEB2	chr4:15002673-15446167	T72Stat	T0	OK	26.0405	6.9282	1.9102	-3.50761	5e-05	0.00258931	yes
NDRG1	chr8:133237170-133297304	T72Stat	T0	OK	74.7264	19.961	1.90443	-3.37298	5e-05	0.00258931	yes
AP2A2	chr11:925808-1012245	T72Stat	T0	OK	2.42903	0.649947	1.90199	-1.15079	0.17375	0.467163	no
KLHL21	chr1:6590723-6602898	T72Stat	T0	OK	55.9	15.0659	1.89157	-3.07237	5e-05	0.00258931	yes
ARMCX6	chrX:101615117-101618001	T72Stat	T0	OK	22.0425	5.95717	1.88759	-1.11914	0.06725	0.301013	no
MGST1	chr12:16347141-16377189	T72Stat	T0	OK	650.806	175.902	1.88746	-3.60412	5e-05	0.00258931	yes
DCUN1D5	chr11:103050683-103092215	T72Stat	T0	OK	13.1587	3.55854	1.88666	-3.96616	5e-05	0.00258931	yes
PNMA6A	chrX:153072413-153075019	T72Stat	T0	OK	0.56846	0.154685	1.87773	-0.814039	0.45325	0.653944	no
HERC5	chr4:88457116-88506168	T72Stat	T0	OK	11.0879	3.03844	1.86758	-2.05252	0.00125	0.0275154	yes
STC2	chr5:173314722-173329503	T72Stat	T0	OK	47.7181	13.0834	1.8668	-3.31372	5e-05	0.00258931	yes
SPATA5L1	chr15:45402320-45421418	T72Stat	T0	OK	22.7321	6.24209	1.86463	-1.86068	0.01065	0.111791	no
GTF2H2B,GTF2H2C,GTF2H2C_2	chr5_GL339449v2_alt:962950-997920	T72Stat	T0	OK	1.40101	0.385743	1.86075	-0.85622	0.35395	0.595361	no
ATP6V1C1	chr8:103021019-103073057	T72Stat	T0	OK	38.5761	10.6945	1.85084	-3.91765	5e-05	0.00258931	yes
LOC100129148	chr7:139340358-139427526	T72Stat	T0	OK	1.35656	0.376887	1.84775	-0.10662	0.44865	0.652026	no
LRP1B	chr2:140231426-142131701	T72Stat	T0	OK	0.817197	0.227433	1.84524	-1.1869	0.05595	0.275189	no
GULP1	chr2:188291668-188595925	T72Stat	T0	OK	51.9977	14.4905	1.84334	-3.96124	5e-05	0.00258931	yes
MERTK	chr2:111898613-112029368	T72Stat	T0	OK	5.88029	1.64155	1.84083	-1.2063	0.06385	0.294152	no
PAQR5	chr15:69298954-69407637	T72Stat	T0	OK	8.61502	2.40805	1.83899	-1.98842	0.00025	0.00923608	yes
EGFL8,PPT2	chr6:32152801-32178111	T72Stat	T0	OK	0.912903	0.255246	1.83857	-0.448583	0.12655	0.399071	no
HSPA4L	chr4:127782297-127833371	T72Stat	T0	OK	43.5773	12.1938	1.83742	-3.61968	5e-05	0.00258931	yes
RNF6	chr13:26212767-26222371	T72Stat	T0	OK	51.7292	14.5582	1.82914	-3.74662	5e-05	0.00258931	yes
RDH10	chr8:73294601-73356461	T72Stat	T0	OK	28.8502	8.12711	1.82777	-2.33146	0.00035	0.0114649	yes
SSTR5	chr16:1064080-1081454	T72Stat	T0	OK	1.69754	0.479015	1.8253	-0.736316	0.32505	0.574843	no
RLF	chr1:40161368-40240921	T72Stat	T0	OK	20.0489	5.66212	1.82411	-3.36029	5e-05	0.00258931	yes
MIER3	chr5:56909259-56952130	T72Stat	T0	OK	15.2086	4.30856	1.8196	-3.14829	0.00065	0.0176198	yes
CDC26	chr9:113267010-113275589	T72Stat	T0	OK	2.99002	0.849368	1.81569	-0.884548	0.3436	0.588025	no
CHORDC1	chr11:90200429-90223364	T72Stat	T0	OK	31.4204	8.92923	1.81509	-3.40143	5e-05	0.00258931	yes
FTL	chr19:48965308-48966879	T72Stat	T0	OK	6164.98	1769.59	1.80068	-1.80295	0.0072	0.0875235	no
CANX	chr5:179698928-179731638	T72Stat	T0	OK	539.584	155.07	1.79892	-2.53478	0.0007	0.0184994	yes
C19orf71	chr19:3539156-3544030	T72Stat	T0	OK	2.67976	0.770762	1.79775	-0.798	0.51645	0.690475	no
SRXN1	chr20:646623-653370	T72Stat	T0	OK	88.931	25.6026	1.79639	-3.29424	5e-05	0.00258931	yes
DNAJB9	chr7:108562143-108574850	T72Stat	T0	OK	48.874	14.0769	1.79574	-2.95341	0.0001	0.00454772	yes
BEX2	chrX:103309345-103311046	T72Stat	T0	OK	7.93392	2.30479	1.7834	-1.05314	0.12155	0.393413	no
CPT1A	chr11:68754619-68841931	T72Stat	T0	OK	35.7619	10.3897	1.78327	-3.17934	5e-05	0.00258931	yes
TXN	chr9:110243811-110256640	T72Stat	T0	OK	844.508	246.362	1.77733	-3.53008	5e-05	0.00258931	yes
OAZ3	chr1:151759642-151771330	T72Stat	T0	OK	0.860111	0.251704	1.77279	-0.218434	0.2581	0.524563	no
SLC30A1	chr1:211575038-211578757	T72Stat	T0	OK	41.6395	12.2328	1.76719	-2.49432	0.0003	0.0104377	yes
KIAA1024	chr15:79432515-79472300	T72Stat	T0	OK	0.861015	0.253356	1.76487	-1.00288	0.0942	0.354447	no
CYFIP1	chr15_KI270848v1_alt:743-77414	T72Stat	T0	OK	3.13426	0.926568	1.75816	-0.887614	0.33645	0.583593	no
TMEM38B	chr9:105694524-105776611	T72Stat	T0	OK	17.6256	5.24488	1.74869	-2.25072	0.00015	0.00619286	yes
HSP90B2P	chr15:99251361-99386309	T72Stat	T0	OK	4.65303	1.38577	1.74749	-1.03939	0.1839	0.478872	no
MBNL2	chr13:97222288-97394120	T72Stat	T0	OK	53.5169	15.9486	1.74656	-4.03172	5e-05	0.00258931	yes
USP47	chr11:11841422-11959325	T72Stat	T0	OK	32.7005	9.75272	1.74543	-3.68914	5e-05	0.00258931	yes
SLC7A6OS	chr16:68264515-68310965	T72Stat	T0	OK	18.7549	5.59393	1.74533	-1.06513	0.1367	0.417771	no
AP2A2	chr11_KI270902v1_alt:22179-74988	T72Stat	T0	OK	8.18981	2.4507	1.74063	-1.65886	0.00745	0.0890521	no
GPNMB	chr7:23246696-23275110	T72Stat	T0	OK	38.1619	11.4526	1.73646	-2.88516	5e-05	0.00258931	yes
ATP6V1A	chr3:113747018-113812058	T72Stat	T0	OK	95.5895	28.7253	1.73453	-3.77867	5e-05	0.00258931	yes
MKLN1	chr7:131110095-131496639	T72Stat	T0	OK	19.5135	5.86534	1.73418	-3.67593	5e-05	0.00258931	yes
ASXL2	chr2:25739383-25878443	T72Stat	T0	OK	9.30589	2.81879	1.72307	-2.54698	0.0001	0.00454772	yes
TNPO1	chr5:72816590-72914388	T72Stat	T0	OK	56.7156	17.2975	1.71319	-4.21462	5e-05	0.00258931	yes
PTGR1	chr9:111525158-111599855	T72Stat	T0	OK	296.891	90.7545	1.70989	-2.29623	0.0035	0.0544857	no
C2CD4A	chr15:62066976-62070917	T72Stat	T0	OK	7.70967	2.36014	1.7078	-1.03796	0.0866	0.341709	no
FNIP1	chr5:131641713-131797063	T72Stat	T0	OK	22.9617	7.04944	1.70365	-3.31367	5e-05	0.00258931	yes
RB1CC1	chr8:52622457-52714466	T72Stat	T0	OK	42.6069	13.1017	1.70133	-3.77822	5e-05	0.00258931	yes
NUFIP2	chr17:29255835-29294148	T72Stat	T0	OK	40.6187	12.5642	1.69282	-4.00697	5e-05	0.00258931	yes
MTM1	chrX:150568596-150673143	T72Stat	T0	OK	8.81335	2.72735	1.69219	-1.82177	0.0153	0.1379	no
GCNT3	chr15:59611782-59620011	T72Stat	T0	OK	23.2909	7.21932	1.68983	-2.0212	0.0011	0.025432	yes
VPS50	chr7:93232339-93361123	T72Stat	T0	OK	16.5543	5.1412	1.68703	-3.03166	5e-05	0.00258931	yes
TJP1	chr15:29699366-29968799	T72Stat	T0	OK	1.57259	0.488505	1.68669	-1.19766	0.06595	0.29758	no
AP1AR	chr4:112231738-112270056	T72Stat	T0	OK	21.4633	6.67399	1.68525	-2.47734	0.00175	0.0344956	yes
NEAT1	chr11:65422797-65445538	T72Stat	T0	OK	45.7644	14.2583	1.68243	-3.02159	5e-05	0.00258931	yes
HNRNPU-AS1	chr1:244835336-244846941	T72Stat	T0	OK	5.39199	1.68091	1.68158	-1.04309	0.09345	0.352587	no
KDM7A	chr7:140084745-140176941	T72Stat	T0	OK	4.14242	1.29243	1.68039	-1.80948	0.00955	0.104276	no
ZNF770	chr15:34978340-34988296	T72Stat	T0	OK	55.0353	17.1997	1.67798	-3.74119	5e-05	0.00258931	yes
HSPBAP1	chr3:122739996-122793819	T72Stat	T0	OK	9.36923	2.93271	1.6757	-1.06483	0.08665	0.341831	no
C21orf91	chr21:17777403-17819386	T72Stat	T0	OK	12.7456	4.01163	1.66774	-2.69305	0.00025	0.00923608	yes
SLC12A7	chr5_KI270792v1_alt:68882-129739	T72Stat	T0	OK	0.576194	0.181551	1.66618	-0.798596	0.3461	0.589769	no
CCDC93	chr2:117915477-118014163	T72Stat	T0	OK	18.0052	5.69306	1.66114	-2.98311	5e-05	0.00258931	yes
LBX2	chr2:74497516-74507694	T72Stat	T0	OK	0.968558	0.306275	1.66101	-0.297201	0.32615	0.575847	no
CALHM2	chr10:103446785-103452405	T72Stat	T0	OK	0.715282	0.226189	1.66099	-0.749819	0.3219	0.572657	no
TNFRSF10D	chr8:23135590-23164030	T72Stat	T0	OK	34.3041	10.8487	1.66086	-2.73805	5e-05	0.00258931	yes
LRRC66	chr4:51993699-52017620	T72Stat	T0	OK	0.707664	0.223889	1.66028	-0.770028	0.3614	0.600284	no
CREBZF	chr11:85657563-85665138	T72Stat	T0	OK	24.9028	7.8842	1.65927	-3.26084	5e-05	0.00258931	yes
KIAA1033	chr12:105107713-105169134	T72Stat	T0	OK	50.4454	16.0096	1.65579	-4.04487	5e-05	0.00258931	yes
HSD17B2	chr16:82035252-82098534	T72Stat	T0	OK	22.4064	7.11347	1.65529	-1.40225	0.01085	0.112311	no
OSTM1	chr6:108041408-108074737	T72Stat	T0	OK	44.6956	14.2046	1.65377	-3.64675	5e-05	0.00258931	yes
PPIF	chr10:79347463-79355333	T72Stat	T0	OK	77.5405	24.6514	1.65328	-2.86305	5e-05	0.00258931	yes
KDM5C	chrX:53191320-53225422	T72Stat	T0	OK	34.9532	11.1281	1.65122	-2.8335	5e-05	0.00258931	yes
HECTD1	chr14:31100114-31207523	T72Stat	T0	OK	45.5794	14.5358	1.64877	-3.43734	5e-05	0.00258931	yes
MGEA5	chr10:101784442-101818465	T72Stat	T0	OK	73.6343	23.4833	1.64875	-3.3658	5e-05	0.00258931	yes
FAM21C	chr10:45727199-45792964	T72Stat	T0	OK	20.1214	6.41912	1.64828	-2.54727	0.00025	0.00923608	yes
GDF15	chr19:18386157-18389176	T72Stat	T0	OK	865.707	276.676	1.64568	-2.30104	0.0002	0.00782445	yes
FLJ22447	chr14:61556271-61654713	T72Stat	T0	OK	152.392	48.7209	1.64517	-3.03017	5e-05	0.00258931	yes
PLRG1	chr4:154534996-154550433	T72Stat	T0	OK	45.2741	14.4884	1.64379	-3.4903	5e-05	0.00258931	yes
HSPA6	chr1:161524539-161526897	T72Stat	T0	OK	2.13046	0.682134	1.64304	-0.812327	0.12225	0.394609	no
NCR3LG1	chr11:17351761-17377321	T72Stat	T0	OK	4.30869	1.38811	1.63412	-1.5798	0.00565	0.0738954	no
FBXO22	chr15:75903858-75935267	T72Stat	T0	OK	43.6729	14.1006	1.63098	-2.86843	5e-05	0.00258931	yes
COPS2	chr15:49125273-49155657	T72Stat	T0	OK	68.5484	22.1752	1.62817	-4.23695	5e-05	0.00258931	yes
ZBTB40	chr1:22451850-22531157	T72Stat	T0	OK	10.6768	3.45726	1.62678	-2.56693	0.0001	0.00454772	yes
PHF1	chr6_GL000256v2_alt:4859722-4865178	T72Stat	T0	OK	2.54287	0.82362	1.62641	-0.849152	0.30985	0.564561	no
SYNE1	chr6:152121683-152637399	T72Stat	T0	OK	8.13469	2.6368	1.6253	-3.03207	5e-05	0.00258931	yes
ZNF81	chrX:47836901-47922256	T72Stat	T0	OK	1.28326	0.416808	1.62235	-1.15793	0.07435	0.317721	no
TRMT1L	chr1:185118085-185291781	T72Stat	T0	OK	20.1062	6.5503	1.61801	-2.41607	0.0029	0.0484722	yes
SECISBP2L	chr15:48988638-49046563	T72Stat	T0	OK	21.4857	7.00872	1.61615	-3.38355	5e-05	0.00258931	yes
PRMT3	chr11:20387529-20509333	T72Stat	T0	OK	20.4213	6.66709	1.61495	-2.24337	0.00475	0.065875	no
AMD1	chr6:110609977-110895712	T72Stat	T0	OK	51.4298	16.7952	1.61456	-2.91835	0.0001	0.00454772	yes
LACC1	chr13:43836352-43893932	T72Stat	T0	OK	15.4735	5.07084	1.60951	-2.54021	0.00185	0.0356433	yes
MTX3	chr5:79976715-79991265	T72Stat	T0	OK	10.5858	3.47408	1.60742	-2.44651	0.00015	0.00619286	yes
UBR3	chr2:169827507-170084129	T72Stat	T0	OK	13.6328	4.4902	1.60223	-3.02444	5e-05	0.00258931	yes
AP2A2	chr11_KI270927v1_alt:22179-81836	T72Stat	T0	OK	1.45825	0.480788	1.60076	-0.85901	0.2949	0.553474	no
CEBPZ	chr2:37196491-37231597	T72Stat	T0	OK	44.609	14.7189	1.59967	-2.35678	0.00315	0.0508026	no
FAM66B	chr8:7301610-7355354	T72Stat	T0	OK	1.31234	0.43397	1.59647	-0.700012	0.33255	0.58082	no
CTH	chr1:70411217-70439851	T72Stat	T0	OK	6.6794	2.21008	1.59562	-1.04202	0.0935	0.352702	no
CLCN7	chr16:1444932-1475084	T72Stat	T0	OK	80.319	26.5804	1.59538	-2.57947	5e-05	0.00258931	yes
SLC36A4	chr11:93144170-93197975	T72Stat	T0	OK	7.41545	2.45794	1.59309	-2.19082	0.0088	0.0991065	no
CMAS	chr12:22046175-22065672	T72Stat	T0	OK	85.7609	28.4415	1.59232	-2.87872	5e-05	0.00258931	yes
AFF4	chr5:132875378-132963662	T72Stat	T0	OK	47.5228	15.7767	1.59083	-3.45542	5e-05	0.00258931	yes
HTATIP2	chr11:20363684-20383783	T72Stat	T0	OK	56.1689	18.6547	1.59023	-2.09887	0.00255	0.0439758	yes
SIRT1	chr10:67884668-67918390	T72Stat	T0	OK	24.8302	8.25329	1.58906	-2.95733	0.0001	0.00454772	yes
LSMEM1	chr7:112480852-112490888	T72Stat	T0	OK	4.12897	1.37296	1.58849	-0.680683	0.40545	0.628502	no
SLC22A1	chr6:160121830-160158718	T72Stat	T0	OK	0.798927	0.265716	1.58818	-0.767022	0.3746	0.608144	no
GPAT3	chr4:83535913-83605874	T72Stat	T0	OK	33.1039	11.0239	1.58636	-2.51147	0.0001	0.00454772	yes
ATP6V0A1	chr17:42458843-42522579	T72Stat	T0	OK	33.4522	11.1414	1.58616	-2.67744	0.0001	0.00454772	yes
YIPF4	chr2:32277888-32306589	T72Stat	T0	OK	65.5286	21.8555	1.58413	-3.13898	5e-05	0.00258931	yes
RICTOR	chr5:38937920-39074408	T72Stat	T0	OK	9.78715	3.26456	1.584	-2.87035	5e-05	0.00258931	yes
PSME4	chr2:53864066-53970840	T72Stat	T0	OK	26.567	8.86203	1.58393	-3.26771	5e-05	0.00258931	yes
AKR1B1	chr7:134442354-134459136	T72Stat	T0	OK	1257.75	421.629	1.5768	-2.30354	0.0002	0.00782445	yes
CLK1	chr2:200853008-200864744	T72Stat	T0	OK	44.6151	14.9599	1.57643	-2.05089	0.001	0.0238589	yes
ZNF263	chr16:3283486-3291459	T72Stat	T0	OK	22.8248	7.68052	1.57133	-2.14589	0.00035	0.0114649	yes
FKBP4	chr12:2794941-2805421	T72Stat	T0	OK	96.6428	32.5915	1.56817	-2.93915	5e-05	0.00258931	yes
METAP1D	chr2:171999896-172080859	T72Stat	T0	OK	3.77969	1.2753	1.56743	-0.811661	0.33175	0.580328	no
RANBP2	chr2:108719480-108785811	T72Stat	T0	OK	29.7035	10.0251	1.56702	-3.58379	5e-05	0.00258931	yes
KIAA1109	chr4:122170602-122362759	T72Stat	T0	OK	9.56122	3.24239	1.56014	-3.14604	5e-05	0.00258931	yes
METRNL	chr17_KI270860v1_alt:8451-24134	T72Stat	T0	OK	5.53011	1.87635	1.55938	-0.965684	0.0826	0.33289	no
MOSPD2	chrX:14873404-14921337	T72Stat	T0	OK	14.2937	4.85871	1.55674	-2.22741	0.0039	0.058185	no
AMBP	chr9:114060127-114078472	T72Stat	T0	OK	16.2805	5.53703	1.55596	-0.992729	0.09575	0.357762	no
ATG2B	chr14:96281257-96363341	T72Stat	T0	OK	9.26727	3.15628	1.55392	-2.78231	5e-05	0.00258931	yes
SEL1L	chr14:81471546-81533861	T72Stat	T0	OK	49.7894	16.9759	1.55235	-3.01667	5e-05	0.00258931	yes
VPS37A	chr8:17246891-17413531	T72Stat	T0	OK	23.7142	8.0932	1.55097	-3.076	0.00015	0.00619286	yes
CLUH	chr17:2689385-2711633	T72Stat	T0	OK	58.7428	20.1068	1.54673	-2.71768	5e-05	0.00258931	yes
RRM2B	chr8:102204500-102239118	T72Stat	T0	OK	92.2001	31.5807	1.54572	-3.679	5e-05	0.00258931	yes
UPP1	chr7:48088602-48108733	T72Stat	T0	OK	121.932	41.799	1.54454	-2.23028	0.00035	0.0114649	yes
DIEXF	chr1:209827966-209857565	T72Stat	T0	OK	8.56354	2.9387	1.54303	-2.43388	0.0004	0.0126629	yes
DDX3Y	chrY:12904107-12920478	T72Stat	T0	OK	51.4422	17.6714	1.54153	-3.44643	5e-05	0.00258931	yes
HERC2	chr15:28111036-28322152	T72Stat	T0	OK	1.51173	0.519627	1.54065	-1.31012	0.0153	0.1379	no
PHC3	chr3:170087579-170181749	T72Stat	T0	OK	12.6102	4.33624	1.54007	-3.27566	5e-05	0.00258931	yes
IDH3A	chr15:78149376-78170542	T72Stat	T0	OK	41.5478	14.2893	1.53983	-2.79484	5e-05	0.00258931	yes
GTF3C3	chr2:196763031-196799768	T72Stat	T0	OK	21.8801	7.5321	1.5385	-2.66584	0.0004	0.0126629	yes
EGFR	chr7:55019031-55207338	T72Stat	T0	OK	14.1478	4.87786	1.53626	-1.9477	0.0006	0.0165907	yes
GTF2H1	chr11:18322268-18367043	T72Stat	T0	OK	31.5448	10.9061	1.53227	-2.79154	5e-05	0.00258931	yes
SMG1	chr16:18804852-18926404	T72Stat	T0	OK	15.5043	5.36244	1.53171	-3.19498	5e-05	0.00258931	yes
PRPF40A	chr2:152651592-152717461	T72Stat	T0	OK	56.4517	19.5634	1.52886	-3.82972	5e-05	0.00258931	yes
NUDT9	chr4:87422575-87459454	T72Stat	T0	OK	73.7871	25.5952	1.52749	-3.16202	5e-05	0.00258931	yes
RAB3GAP1	chr2:135052264-135170709	T72Stat	T0	OK	37.0163	12.8471	1.52672	-3.03097	5e-05	0.00258931	yes
ACAP2	chr3:195274735-195443088	T72Stat	T0	OK	25.1478	8.74423	1.52403	-3.20819	5e-05	0.00258931	yes
FAM21A	chr10:50067887-50133509	T72Stat	T0	OK	20.9537	7.28699	1.52381	-2.55204	5e-05	0.00258931	yes
GPR146	chr7:996986-1138257	T72Stat	T0	OK	1.9358	0.673407	1.52338	-0.45451	0.59705	0.751629	no
PGAM2	chr7:44062726-44065587	T72Stat	T0	OK	0.817999	0.284731	1.5225	-0.674468	0.3702	0.60572	no
RALGAPB	chr20:38472805-38578861	T72Stat	T0	OK	19.4878	6.79268	1.52052	-3.09111	5e-05	0.00258931	yes
WDR75	chr2:189441432-189475562	T72Stat	T0	OK	32.6814	11.4234	1.51647	-2.71186	5e-05	0.00258931	yes
IRF7	chr11_KI270832v1_alt:142447-145898	T72Stat	T0	OK	1.46318	0.51158	1.51608	-0.705649	0.3458	0.589538	no
AFG3L2	chr18:12307668-12377276	T72Stat	T0	OK	54.0751	18.9215	1.51494	-1.61336	0.0125	0.122458	no
ARL5B	chr10:18659383-18678011	T72Stat	T0	OK	13.3049	4.66821	1.51102	-2.10493	0.00345	0.0538946	no
BRD2	chr6_GL000253v2_alt:4388043-4400883	T72Stat	T0	OK	4.9222	1.73209	1.50679	-0.954236	0.10375	0.368003	no
KPNA1	chr3:122416205-122514939	T72Stat	T0	OK	32.0107	11.2734	1.50563	-3.30745	5e-05	0.00258931	yes
DDIT3	chr12:57487952-57520517	T72Stat	T0	OK	63.0488	22.2259	1.50423	-0.780498	0.20175	0.4952	no
C16orf72	chr16:9091679-9119698	T72Stat	T0	OK	59.603	21.0228	1.50343	-3.03748	5e-05	0.00258931	yes
ERICH2	chr2:170700367-170798971	T72Stat	T0	OK	3.304	1.1725	1.49462	-0.52871	0.2642	0.529168	no
HSPA4	chr5:133051969-133105017	T72Stat	T0	OK	111.442	39.6235	1.49186	-3.11718	5e-05	0.00258931	yes
NAA25	chr12:112026688-112108831	T72Stat	T0	OK	17.2317	6.134	1.49017	-2.64118	5e-05	0.00258931	yes
CUL3	chr2:224470149-224585397	T72Stat	T0	OK	34.2526	12.1979	1.48958	-3.47753	5e-05	0.00258931	yes
CPOX	chr3:98579445-98593611	T72Stat	T0	OK	39.1489	13.9474	1.48898	-2.50309	0.00015	0.00619286	yes
MAGI2-AS3	chr7:78017056-79471208	T72Stat	T0	OK	4.98571	1.78083	1.48525	-0.757408	0.086	0.340842	no
ZSCAN12P1	chr6:28090806-28095715	T72Stat	T0	OK	1.06707	0.381917	1.48232	-0.742263	0.33835	0.585282	no
LOC401585	chrX:45848073-45851490	T72Stat	T0	OK	0.65463	0.234597	1.48049	-0.719516	0.32955	0.57841	no
TAF13	chr1:109064375-109076002	T72Stat	T0	OK	77.9425	27.9556	1.47927	-1.4215	0.0418	0.254147	no
RYBP	chr3:72374592-72446623	T72Stat	T0	OK	33.5742	12.0719	1.4757	-3.15818	5e-05	0.00258931	yes
IFNGR2	chr21:33402895-33480009	T72Stat	T0	OK	3.61019	1.29865	1.47506	-0.857402	0.0892	0.347092	no
PTP4A1	chr6:63572011-63583588	T72Stat	T0	OK	127.272	45.8008	1.47447	-3.48503	5e-05	0.00258931	yes
MIR17,MIR17HG,MIR18A,MIR19A,MIR19B1,MIR20A,MIR92A1	chr13:91347819-91354575	T72Stat	T0	OK	1.94843	0.701758	1.47327	-0.298731	0.0982	0.361898	no
CCDC47	chr17:63745249-63773728	T72Stat	T0	OK	79.4448	28.6378	1.47203	-3.10587	5e-05	0.00258931	yes
ERBB2IP	chr5:65926553-66081023	T72Stat	T0	OK	42.8657	15.454	1.47184	-3.36217	5e-05	0.00258931	yes
POLR2B	chr4:56978639-57205299	T72Stat	T0	OK	76.9958	27.774	1.47105	-0.502493	0.4751	0.664513	no
POMP	chr13:28659003-28678956	T72Stat	T0	OK	282.574	102.048	1.46938	-3.59951	5e-05	0.00258931	yes
ZMIZ1-AS1	chr10:78943325-79067448	T72Stat	T0	OK	5.40085	1.95557	1.46559	-0.936862	0.11445	0.382882	no
TMF1	chr3:69019826-69052333	T72Stat	T0	OK	19.6531	7.11629	1.46556	-3.1771	5e-05	0.00258931	yes
HIVEP2	chr6:142751466-142945201	T72Stat	T0	OK	13.665	4.94854	1.46541	-2.69752	5e-05	0.00258931	yes
STAG2	chrX:123959232-124102655	T72Stat	T0	OK	40.7599	14.7677	1.46471	-3.40666	5e-05	0.00258931	yes
DNAJB11	chr3:186570675-186585800	T72Stat	T0	OK	197.841	71.7519	1.46325	-2.88997	0.0001	0.00454772	yes
DPP4	chr2:161992244-162074542	T72Stat	T0	OK	37.4113	13.5761	1.46241	-2.68561	5e-05	0.00258931	yes
FBXO38	chr5:148383934-148442836	T72Stat	T0	OK	18.0261	6.55113	1.46027	-2.33841	0.00085	0.0212714	yes
ZNF654	chr3:88051949-88157965	T72Stat	T0	OK	11.6314	4.22907	1.45962	-1.36116	0.06685	0.300205	no
USP38	chr4:143184916-143223874	T72Stat	T0	OK	19.4646	7.08214	1.4586	-2.61198	0.0004	0.0126629	yes
SKIV2L2	chr5:55307747-55535078	T72Stat	T0	OK	44.3093	16.1531	1.4558	-2.45084	0.00495	0.0674993	no
HAUS6	chr9:19053136-19102942	T72Stat	T0	OK	11.9966	4.37445	1.45546	-2.58033	0.0007	0.0184994	yes
ZFYVE26	chr14:67746519-67816589	T72Stat	T0	OK	10.7729	3.92895	1.45519	-2.39711	0.0001	0.00454772	yes
ZNF383	chr19:37226463-37243672	T72Stat	T0	OK	5.7678	2.10486	1.45429	-0.839105	0.19555	0.4906	no
LAMB3	chr1:209614872-209652475	T72Stat	T0	OK	102.353	37.3571	1.45411	-2.34359	5e-05	0.00258931	yes
PRG2	chr11:57386786-57390657	T72Stat	T0	OK	0.64208	0.234632	1.45236	-0.633165	0.40935	0.630588	no
ARMCX3	chrX:101623129-101627841	T72Stat	T0	OK	50.4932	18.4598	1.4517	-2.9855	5e-05	0.00258931	yes
ZNF148	chr3:125225668-125375354	T72Stat	T0	OK	16.6504	6.08812	1.45149	-3.29687	5e-05	0.00258931	yes
ZNF322	chr6:26634382-26659752	T72Stat	T0	OK	2.94174	1.07636	1.45051	-0.986053	0.1381	0.420329	no
CRYBA2	chr2:218990189-218993405	T72Stat	T0	OK	1.29333	0.473345	1.45013	-0.589963	0.608	0.758698	no
HSD17B12	chr11:43680592-43856619	T72Stat	T0	OK	46.5845	17.0627	1.449	-2.81138	5e-05	0.00258931	yes
MFAP3L	chr4:169986596-170026430	T72Stat	T0	OK	4.15051	1.52043	1.44881	-1.42992	0.03505	0.231062	no
SNHG8	chr4:118278761-118279823	T72Stat	T0	OK	272.121	99.7527	1.44782	-1.72428	0.0012	0.0267433	yes
CCDC82	chr11:96352764-96389919	T72Stat	T0	OK	33.3238	12.2194	1.44738	-2.86305	5e-05	0.00258931	yes
UBR5	chr8:102252273-102412689	T72Stat	T0	OK	17.2501	6.32646	1.44714	-2.9331	5e-05	0.00258931	yes
RPEL1	chr10:103245886-103248016	T72Stat	T0	OK	5.82644	2.13775	1.44652	-0.869153	0.13575	0.416145	no
TMEM261	chr9:7796490-7799799	T72Stat	T0	OK	34.0129	12.4958	1.44464	-2.53428	0.0002	0.00782445	yes
CFAP70	chr10:73247366-73358859	T72Stat	T0	OK	0.669979	0.246675	1.4415	-0.36098	0.48425	0.670126	no
TMED8	chr14:77341770-77377053	T72Stat	T0	OK	6.48817	2.39113	1.44012	-0.698419	0.18375	0.478751	no
NDUFAF1	chr15:41387348-41402460	T72Stat	T0	OK	51.4016	18.9598	1.43887	-1.9818	0.0023	0.0409656	yes
WDR43	chr2:28894642-28948220	T72Stat	T0	OK	51.6046	19.0462	1.438	-3.02024	5e-05	0.00258931	yes
CBWD2	chr2:113437690-113496204	T72Stat	T0	OK	15.282	5.64151	1.43768	-1.53391	0.0396	0.247145	no
MAGT1	chrX:77826364-77895568	T72Stat	T0	OK	71.9422	26.5659	1.43726	-3.20698	5e-05	0.00258931	yes
SLC38A2	chr12:46358187-46372862	T72Stat	T0	OK	141.162	52.187	1.43559	-3.13886	5e-05	0.00258931	yes
SLC44A2	chr19:10602444-10644559	T72Stat	T0	OK	84.4142	31.2101	1.43547	-2.61448	5e-05	0.00258931	yes
ATP6V1B2	chr8:20197192-20221696	T72Stat	T0	OK	128.799	47.6229	1.43539	-2.82927	5e-05	0.00258931	yes
LLPH-AS1	chr12:66123068-66134449	T72Stat	T0	OK	1.13496	0.420389	1.43285	-0.190785	0.5751	0.735363	no
DOCK11	chrX:118495908-118686160	T72Stat	T0	OK	1.73197	0.641526	1.43284	-1.01852	0.13155	0.408583	no
MFN1	chr3:179347691-179393220	T72Stat	T0	OK	27.3265	10.1327	1.43128	-2.69615	0.0005	0.0147352	yes
FAM171B	chr2:186694061-186763785	T72Stat	T0	OK	5.10269	1.89258	1.4309	-1.20406	0.0346	0.229276	no
TNKS2	chr10:91798393-91865475	T72Stat	T0	OK	33.9013	12.5756	1.43071	-3.02695	5e-05	0.00258931	yes
FMO4	chr1:171314182-171342084	T72Stat	T0	OK	7.30401	2.70986	1.43047	-1.33097	0.08395	0.335888	no
ZZEF1	chr17:4004444-4263979	T72Stat	T0	OK	11.4446	4.25036	1.42901	-1.58233	0.00765	0.0905368	no
RNMT	chr18:13726659-13764556	T72Stat	T0	OK	22.2682	8.27045	1.42894	-2.56288	0.0001	0.00454772	yes
SUZ12P1	chr17:30709607-30770050	T72Stat	T0	OK	3.59981	1.33788	1.42798	-0.706233	0.41585	0.633628	no
SMCR8	chr17:18315279-18363563	T72Stat	T0	OK	14.5147	5.40316	1.42564	-2.14686	0.00055	0.0156676	yes
DNAJC3	chr13:95677138-95794989	T72Stat	T0	OK	64.6089	24.109	1.42216	-3.11213	5e-05	0.00258931	yes
LONRF1	chr8:12721896-12755483	T72Stat	T0	OK	10.8946	4.06915	1.42081	-1.72319	0.0113	0.114911	no
FPGT,FPGT-TNNI3K,TNNI3K	chr1:74198211-74544432	T72Stat	T0	OK	9.19786	3.43637	1.42041	-1.83586	0.01125	0.114728	no
YOD1	chr1:207043848-207052980	T72Stat	T0	OK	8.39747	3.13739	1.42039	-1.90935	0.00195	0.0366248	yes
SSTR5-AS1	chr16:1064080-1081454	T72Stat	T0	OK	2.47088	0.924711	1.41795	-0.808058	0.3269	0.576402	no
PPP4R2	chr3:72996967-73065860	T72Stat	T0	OK	32.8145	12.2931	1.41648	-1.7571	0.01405	0.133162	no
NGF	chr1:115285915-115338236	T72Stat	T0	OK	2.6225	0.982937	1.41577	-0.649328	0.3889	0.6181	no
MYCBP2	chr13:77044656-77327042	T72Stat	T0	OK	7.41389	2.77926	1.41553	-2.62988	5e-05	0.00258931	yes
NOL7	chr6:13615326-13620895	T72Stat	T0	OK	192.609	72.2232	1.41514	-2.25188	0.00015	0.00619286	yes
CDC73	chr1:193121957-193254812	T72Stat	T0	OK	31.2387	11.731	1.41301	-3.05913	5e-05	0.00258931	yes
CRYBG3	chr3:97822039-97972451	T72Stat	T0	OK	5.42802	2.03921	1.41241	-1.84658	0.01665	0.145956	no
DDHD1	chr14:53036739-53153328	T72Stat	T0	OK	4.16169	1.56474	1.41125	-1.99961	0.0025	0.043364	yes
GET4	chr7:876553-896434	T72Stat	T0	OK	68.4393	25.7366	1.41101	-2.01426	0.00115	0.0261826	yes
PARP14	chr3:122680824-122730840	T72Stat	T0	OK	26.4192	9.94692	1.40926	-2.89445	5e-05	0.00258931	yes
STX3	chr11:59755058-59805882	T72Stat	T0	OK	17.2165	6.48253	1.40916	-2.58089	5e-05	0.00258931	yes
FOXO4	chrX:71096148-71103534	T72Stat	T0	OK	5.48464	2.06572	1.40875	-0.907808	0.12315	0.395945	no
CYLD	chr16:50742049-50801935	T72Stat	T0	OK	13.5973	5.12141	1.4087	-2.75815	0.0001	0.00454772	yes
TDP2	chr6:24649976-24666887	T72Stat	T0	OK	61.7943	23.2996	1.40717	-2.69671	5e-05	0.00258931	yes
LONRF3	chrX:118974613-119018355	T72Stat	T0	OK	5.5759	2.10348	1.40643	-1.04377	0.24725	0.520146	no
SLK	chr10:103967184-104029233	T72Stat	T0	OK	24.8219	9.36733	1.4059	-3.05148	5e-05	0.00258931	yes
ASCC3	chr6:100508194-100881372	T72Stat	T0	OK	38.9871	14.7157	1.40565	-3.03249	5e-05	0.00258931	yes
ZNF461	chr19:36637380-36666853	T72Stat	T0	OK	6.58011	2.48637	1.40407	-1.20348	0.0494	0.263909	no
C5orf51	chr5:41904367-41921636	T72Stat	T0	OK	23.4857	8.88589	1.40219	-2.74957	0.0002	0.00782445	yes
TBC1D23	chr3:100260816-100325252	T72Stat	T0	OK	32.2875	12.2165	1.40215	-2.92828	5e-05	0.00258931	yes
HIF1A	chr14:61681040-61749089	T72Stat	T0	OK	388.279	146.948	1.40178	-2.41955	0.00035	0.0114649	yes
RNF39	chr6_GL000255v2_alt:1322314-1331006	T72Stat	T0	OK	1.40557	0.532635	1.39993	-0.425995	0.44435	0.650008	no
CYP7B1	chr8:64595971-64798791	T72Stat	T0	OK	2.3518	0.891474	1.3995	-0.789562	0.1675	0.460168	no
BTAF1	chr10:91923978-92030323	T72Stat	T0	OK	14.2716	5.41556	1.39797	-2.63175	0.0001	0.00454772	yes
C6orf52	chr6:10671417-10694797	T72Stat	T0	OK	3.84464	1.45965	1.39722	-0.739768	0.42855	0.640591	no
PMAIP1	chr18:59899959-59904306	T72Stat	T0	OK	87.3587	33.1669	1.39721	-3.09919	0.00015	0.00619286	yes
MAP2	chr2:209424046-209734110	T72Stat	T0	OK	21.8852	8.31329	1.39646	-2.43789	0.0008	0.0204485	yes
PREX1	chr20:48624254-48827883	T72Stat	T0	OK	3.05363	1.16049	1.3958	-0.84298	0.13	0.405596	no
FBXO28	chr1:224114086-224162047	T72Stat	T0	OK	28.7307	10.9201	1.39561	-2.78859	5e-05	0.00258931	yes
CLPX	chr15:65150445-65185225	T72Stat	T0	OK	34.1148	12.9718	1.39502	-2.29646	0.00065	0.0176198	yes
FXR1	chr3:180912445-180982751	T72Stat	T0	OK	37.5185	14.2822	1.39339	-3.37753	5e-05	0.00258931	yes
AHCYL2	chr7:129225013-129430211	T72Stat	T0	OK	9.55576	3.63896	1.39284	-1.72006	0.01335	0.128743	no
CHKA	chr11:68052858-68121391	T72Stat	T0	OK	22.7534	8.67007	1.39197	-1.76926	0.00845	0.0965607	no
TAB3	chrX:30827441-30889394	T72Stat	T0	OK	9.8289	3.74536	1.39192	-2.33941	0.0009	0.0222124	yes
EXOSC3	chr9:37779713-37785092	T72Stat	T0	OK	29.2927	11.1703	1.39087	-2.02743	0.0066	0.0822956	no
OPA1	chr3:193593143-193697811	T72Stat	T0	OK	30.2695	11.556	1.38922	-3.15483	5e-05	0.00258931	yes
RPRD1A	chr18:35989823-36067594	T72Stat	T0	OK	29.7273	11.3507	1.389	-2.18563	0.002	0.0372903	yes
MDM2	chr12:68808171-68845544	T72Stat	T0	OK	67.8104	25.9234	1.38725	-2.88937	5e-05	0.00258931	yes
POT1	chr7:124822385-125145233	T72Stat	T0	OK	11.5743	4.42862	1.386	-1.52767	0.036	0.234392	no
HNF4G	chr8:75539967-75566826	T72Stat	T0	OK	2.29332	0.877574	1.38585	-0.933362	0.2121	0.501477	no
DNAJB14	chr4:99896249-99946726	T72Stat	T0	OK	18.1407	6.94353	1.38549	-2.52536	0.00025	0.00923608	yes
H1F0	chr22:37668025-38041915	T72Stat	T0	OK	40.5371	15.5195	1.38516	-0.397987	0.44785	0.651835	no
PARGP1	chr10:45854834-45972428	T72Stat	T0	OK	1.03941	0.398204	1.38419	-0.635897	0.4012	0.625066	no
CHUK	chr10:100188366-100229587	T72Stat	T0	OK	21.3122	8.17112	1.38308	-2.43039	0.0009	0.0222124	yes
GNPDA1	chr5:142000668-142013055	T72Stat	T0	OK	60.1947	23.089	1.38243	-2.48663	5e-05	0.00258931	yes
GOLGA4	chr3:37243190-37366879	T72Stat	T0	OK	27.2431	10.4579	1.3813	-3.04577	5e-05	0.00258931	yes
ADAMTS12	chr5:33527180-33892019	T72Stat	T0	OK	1.49759	0.575035	1.38092	-0.820626	0.11015	0.37788	no
RBM34	chr1:235131182-235161256	T72Stat	T0	OK	57.8114	22.2011	1.38072	-2.32274	0.00035	0.0114649	yes
ABL2	chr1:179099326-179229684	T72Stat	T0	OK	20.9417	8.04862	1.37956	-2.77522	5e-05	0.00258931	yes
PTGS1	chr9:122370529-122395703	T72Stat	T0	OK	3.10731	1.19426	1.37955	-0.951345	0.15785	0.448234	no
LTN1	chr21:28928143-28992956	T72Stat	T0	OK	15.1573	5.82661	1.37929	-2.83772	5e-05	0.00258931	yes
SNX8	chr7:2251769-2314475	T72Stat	T0	OK	14.5187	5.58263	1.3789	-1.67636	0.00865	0.0980333	no
RABGGTB	chr1:75786193-75795090	T72Stat	T0	OK	69.6873	26.8153	1.37784	-2.57316	0.00045	0.0136201	yes
EIF3M	chr11:32583766-32794658	T72Stat	T0	OK	190.879	73.5992	1.3749	-3.07933	5e-05	0.00258931	yes
ORAOV1	chr11:69665563-69675397	T72Stat	T0	OK	11.0658	4.27022	1.37372	-1.25594	0.0387	0.243879	no
PDRG1	chr20:31944954-31952080	T72Stat	T0	OK	38.89	15.0118	1.3733	-1.67735	0.00845	0.0965606	no
UPF1	chr19:18831934-18868232	T72Stat	T0	OK	61.5061	23.7486	1.37289	-2.46657	5e-05	0.00258931	yes
KLHL24	chr3:183635622-183684516	T72Stat	T0	OK	20.6986	8.00896	1.36984	-2.38294	5e-05	0.00258931	yes
PIK3C2A	chr11:17086575-17169807	T72Stat	T0	OK	18.9648	7.34155	1.36917	-2.90029	5e-05	0.00258931	yes
PTAR1	chr9:69709521-69759960	T72Stat	T0	OK	18.8734	7.31004	1.36841	-3.20812	5e-05	0.00258931	yes
RBM5-AS1	chr3:50088907-50118964	T72Stat	T0	OK	3.17306	1.22936	1.36796	-0.340472	0.53975	0.707559	no
NCKAP1	chr2:182924850-183038858	T72Stat	T0	OK	132.369	51.2858	1.36794	-2.72922	5e-05	0.00258931	yes
BTG1,C12orf79	chr12:91984975-92145897	T72Stat	T0	OK	52.2546	20.2485	1.36774	-3.11281	5e-05	0.00258931	yes
HLA-C	chr6_GL000252v2_alt:2526548-2529926	T72Stat	T0	OK	43.5483	16.888	1.36662	-1.74616	0.00455	0.0636929	no
SPP1	chr4:87975649-87983411	T72Stat	T0	OK	2064.88	802.67	1.36318	-1.57409	0.0226	0.177999	no
LIG4	chr13:108207443-108218368	T72Stat	T0	OK	18.5192	7.20244	1.36247	-2.34044	0.0004	0.0126629	yes
SEPT7P2	chr7:45723786-45769018	T72Stat	T0	OK	1.8098	0.704618	1.36091	-0.800794	0.1714	0.464551	no
PCMTD1	chr8:51817574-51899186	T72Stat	T0	OK	31.9709	12.4496	1.36067	-2.68213	5e-05	0.00258931	yes
GLRX3	chr10:130136374-130180382	T72Stat	T0	OK	126.74	49.4627	1.35746	-2.67539	5e-05	0.00258931	yes
NPC1	chr18:23503469-23586617	T72Stat	T0	OK	75.5602	29.5025	1.35679	-2.434	0.00025	0.00923608	yes
NMD3	chr3:161221310-161252007	T72Stat	T0	OK	53.2725	20.8031	1.35659	-2.96974	0.00015	0.00619286	yes
EPG5	chr18:45847608-45967339	T72Stat	T0	OK	11.2837	4.41385	1.35413	-2.53966	5e-05	0.00258931	yes
POLK	chr5:75371102-75599821	T72Stat	T0	OK	12.6256	4.94056	1.3536	-1.4576	0.0843	0.336636	no
CBWD1	chr9:121037-179075	T72Stat	T0	OK	15.0761	5.90558	1.35211	-1.36838	0.06455	0.294152	no
LRRK2	chr12:40225010-40369284	T72Stat	T0	OK	2.27151	0.890092	1.35163	-1.08911	0.08	0.32712	no
LOC285074	chr2:87030674-87076413	T72Stat	T0	OK	1.77924	0.697449	1.3511	-0.717804	0.16385	0.455948	no
RIOK3	chr18:23452822-23483135	T72Stat	T0	OK	44.0399	17.2662	1.35086	-2.76047	5e-05	0.00258931	yes
GXYLT1	chr12:42081845-42144871	T72Stat	T0	OK	11.7331	4.60254	1.35008	-2.52757	0.0004	0.0126629	yes
GNA13	chr17:65009288-65056802	T72Stat	T0	OK	53.6089	21.0406	1.34929	-3.16209	5e-05	0.00258931	yes
VPS13C	chr15:61852390-62060465	T72Stat	T0	OK	11.8871	4.66787	1.34856	-2.89223	5e-05	0.00258931	yes
ATP6V1H	chr8:53715542-53843311	T72Stat	T0	OK	131.524	51.6988	1.34712	-2.71707	5e-05	0.00258931	yes
NDUFS1	chr2:206123078-206159519	T72Stat	T0	OK	44.9898	17.6994	1.3459	-2.76166	0.0001	0.00454772	yes
NAMPT	chr7:106248285-106285192	T72Stat	T0	OK	32.6652	12.857	1.3452	-3.0866	5e-05	0.00258931	yes
ZCCHC6	chr9:86287732-86354487	T72Stat	T0	OK	12.2354	4.81784	1.3446	-2.23389	0.00065	0.0176198	yes
PKN2	chr1:88537512-88836255	T72Stat	T0	OK	29.3039	11.5489	1.34334	-3.12829	5e-05	0.00258931	yes
SEC24B	chr4:109429962-109540459	T72Stat	T0	OK	29.763	11.7321	1.34306	-2.50827	0.0001	0.00454772	yes
PPP4R3B	chr2:55547291-55617725	T72Stat	T0	OK	35.7486	14.092	1.34301	-2.9328	5e-05	0.00258931	yes
NCOA2	chr8:70112031-70403785	T72Stat	T0	OK	5.16624	2.03736	1.34241	-1.4364	0.0271	0.197914	no
C1orf54	chr1:150272283-150280924	T72Stat	T0	OK	1.83786	0.72507	1.34183	-0.646852	0.30365	0.560734	no
KRR1	chr12:75480732-75511638	T72Stat	T0	OK	33.7535	13.3178	1.34168	-1.30012	0.06425	0.294152	no
LINC01534	chr19:36685438-36687449	T72Stat	T0	OK	0.766457	0.302672	1.34045	-0.524705	0.3672	0.604112	no
LOC653653	chr17:60101759-60102919	T72Stat	T0	OK	11.296	4.46269	1.33982	-0.78722	0.2416	0.518611	no
ARMC10	chr7:103074880-103149122	T72Stat	T0	OK	3.67144	1.45053	1.33977	-0.806383	0.2127	0.50185	no
GALK2	chr15:49155758-49620921	T72Stat	T0	OK	16.6079	6.57336	1.33717	-1.69674	0.0083	0.095701	no
ZNF818P	chr19:53212947-53216102	T72Stat	T0	OK	5.87814	2.32669	1.33708	-1.11402	0.05935	0.282302	no
RRAGD	chr6:89364615-89412276	T72Stat	T0	OK	6.53886	2.59108	1.33549	-1.26756	0.01305	0.126395	no
CBWD5,CBWD6	chr9:41131308-41189401	T72Stat	T0	OK	2.2811	0.903911	1.33548	-0.775149	0.16745	0.460109	no
SMAD5	chr5:136129513-136182734	T72Stat	T0	OK	22.7003	8.99998	1.33472	-2.90453	0.00015	0.00619286	yes
PUS3	chr11:125883613-125903221	T72Stat	T0	OK	17.3075	6.86226	1.33464	-1.34286	0.03555	0.232646	no
CAB39L	chr13:49308649-49444126	T72Stat	T0	OK	10.6078	4.20664	1.33438	-1.42358	0.0188	0.15741	no
WDR26	chr1:224385142-224434299	T72Stat	T0	OK	47.6481	18.9034	1.33377	-3.00743	5e-05	0.00258931	yes
ZNF280C	chrX:130202698-130268948	T72Stat	T0	OK	3.5248	1.39899	1.33315	-0.977602	0.1015	0.366152	no
TMEM161B	chr5:88189632-88268879	T72Stat	T0	OK	11.6937	4.64501	1.33197	-1.42183	0.0317	0.217708	no
TMTC3	chr12:88142295-88199887	T72Stat	T0	OK	19.0977	7.59825	1.32966	-2.79086	0.00015	0.00619286	yes
FBXO33	chr14:39396372-39432500	T72Stat	T0	OK	13.7127	5.45609	1.32957	-2.11508	0.00105	0.0246255	yes
USP15	chr12:62260339-62409721	T72Stat	T0	OK	18.7239	7.45132	1.32931	-2.33116	0.00125	0.0275154	yes
PHF3	chr6:63635801-63715522	T72Stat	T0	OK	18.7903	7.48745	1.32744	-2.10041	0.0015	0.031216	yes
C1orf109	chr1:37681569-37690595	T72Stat	T0	OK	11.228	4.47447	1.32731	-1.26699	0.04425	0.256095	no
GLUL	chr1:182378092-182392206	T72Stat	T0	OK	27.4991	10.9595	1.3272	-2.71433	5e-05	0.00258931	yes
ODC1	chr2:10440370-10448554	T72Stat	T0	OK	155.648	62.2016	1.32326	-2.58993	0.0001	0.00454772	yes
KLHL28	chr14:44924309-44961976	T72Stat	T0	OK	9.17229	3.66691	1.32272	-1.91483	0.0014	0.0298278	yes
GFPT1	chr2:69319768-69387254	T72Stat	T0	OK	32.7775	13.1093	1.32212	-2.90434	5e-05	0.00258931	yes
AUH	chr9:91213814-91361969	T72Stat	T0	OK	18.7789	7.51749	1.32079	-1.36089	0.0444	0.256384	no
SGTB	chr5:65624730-65722114	T72Stat	T0	OK	8.42802	3.37401	1.32073	-1.73096	0.00825	0.0952471	no
PLEKHB2	chr2:131104846-131149852	T72Stat	T0	OK	100.991	40.5195	1.31753	-2.60794	5e-05	0.00258931	yes
POLR2A	chr17:7484378-7514618	T72Stat	T0	OK	66.7162	26.7776	1.31701	-2.35675	5e-05	0.00258931	yes
DDX20	chr1:111722063-111767577	T72Stat	T0	OK	20.4376	8.21361	1.31513	-1.5574	0.02265	0.178157	no
SYF2	chr1:25222275-25232522	T72Stat	T0	OK	73.809	29.6749	1.31455	-2.59093	0.0001	0.00454772	yes
CBLL1	chr7:107743696-107761667	T72Stat	T0	OK	14.9774	6.02275	1.31429	-2.2419	0.0024	0.0422014	yes
CDKL5	chrX:18425604-18672103	T72Stat	T0	OK	0.882485	0.355023	1.31366	-0.685825	0.22335	0.509158	no
SERINC1	chr6:122443347-122471807	T72Stat	T0	OK	171.786	69.1355	1.31312	-2.86536	5e-05	0.00258931	yes
PSMD12	chr17:67340502-67366605	T72Stat	T0	OK	61.6953	24.8379	1.31261	-2.46182	5e-05	0.00258931	yes
SLC25A27	chr6:46652914-46678190	T72Stat	T0	OK	2.75741	1.11137	1.31097	-0.869235	0.3211	0.572272	no
RNMTL1	chr17:759308-792501	T72Stat	T0	OK	17.1514	6.92273	1.30891	-0.873687	0.19545	0.4906	no
ST13P4	chr13:49982551-50528643	T72Stat	T0	OK	8.95444	3.61693	1.30784	-0.56292	0.26005	0.526387	no
SPTY2D1	chr11:18599803-18634473	T72Stat	T0	OK	15.1671	6.13003	1.30698	-2.22859	0.00055	0.0156676	yes
GSR	chr8:30678062-30727969	T72Stat	T0	OK	102.267	41.4205	1.30392	-2.6696	5e-05	0.00258931	yes
TARSL2	chr15:101653751-101724442	T72Stat	T0	OK	8.05801	3.26804	1.302	-1.29179	0.0618	0.288669	no
IFT57	chr3:108160811-108222570	T72Stat	T0	OK	25.9136	10.5152	1.30124	-2.37603	0.0006	0.0165907	yes
DENND4A	chr15:65611404-65792293	T72Stat	T0	OK	6.0715	2.46495	1.3005	-1.695	0.0093	0.102736	no
HINT3	chr6:125956714-125980243	T72Stat	T0	OK	21.9523	8.91667	1.29979	-2.18026	0.0016	0.0323576	yes
CUL5	chr11:108008681-108107761	T72Stat	T0	OK	18.7559	7.61878	1.29971	-2.59222	0.0003	0.0104377	yes
ABCD3	chr1:94418376-94518663	T72Stat	T0	OK	48.56	19.7699	1.29646	-2.70392	0.00025	0.00923608	yes
CTSL	chr9:87726058-87731469	T72Stat	T0	OK	183.52	74.7966	1.2949	-2.3023	0.00015	0.00619286	yes
MED13	chr17:61942604-62065282	T72Stat	T0	OK	20.302	8.2785	1.29418	-2.71112	5e-05	0.00258931	yes
FAM135A	chr6:70413403-70561174	T72Stat	T0	OK	10.6606	4.34824	1.29378	-2.20218	0.00345	0.0538946	no
SCPEP1	chr17:56978106-57006768	T72Stat	T0	OK	16.1946	6.60562	1.29375	-1.18598	0.0654	0.296218	no
SPCS2	chr11:74949246-74979031	T72Stat	T0	OK	11.784	4.80698	1.29363	-1.49702	0.03545	0.232416	no
PSMC2	chr7:103347523-103989516	T72Stat	T0	OK	102.263	41.7453	1.2926	-2.27402	0.00105	0.0246255	yes
SPAG9	chr17:50962173-51120865	T72Stat	T0	OK	27.5263	11.2449	1.29154	-2.71722	5e-05	0.00258931	yes
FIP1L1	chr4:53377652-53459936	T72Stat	T0	OK	38.7273	15.8319	1.29052	-2.16202	0.00085	0.0212714	yes
PRR34-AS1	chr22:46050458-46058522	T72Stat	T0	OK	2.43687	0.996433	1.29019	-0.638743	0.29845	0.556571	no
PPARGC1A	chr4:23792020-23890077	T72Stat	T0	OK	8.26004	3.37786	1.29004	-1.90066	0.00155	0.0316681	yes
BEND3P3	chr10:79682974-79688894	T72Stat	T0	OK	1.12164	0.459074	1.28881	-0.656569	0.2428	0.518904	no
RSRP1	chr1:25242248-25247494	T72Stat	T0	OK	43.4918	17.8029	1.28863	-1.58251	0.0149	0.136353	no
ACVR2B-AS1	chr3:38451026-38493142	T72Stat	T0	OK	0.631445	0.258563	1.28814	-0.283783	0.55385	0.718653	no
HEATR1	chr1:236518213-236604541	T72Stat	T0	OK	19.2057	7.86762	1.28754	-1.73365	0.0241	0.184461	no
MYNN	chr3:169773064-169789716	T72Stat	T0	OK	9.6446	3.96031	1.28411	-2.0915	0.0065	0.0815025	no
FAM73A	chr1:77779623-77879540	T72Stat	T0	OK	14.9076	6.12418	1.28346	-2.4092	0.00035	0.0114649	yes
VPS13A	chr9:77176755-77417483	T72Stat	T0	OK	10.2496	4.21753	1.2811	-2.53639	5e-05	0.00258931	yes
LARS	chr5:146113025-146182731	T72Stat	T0	OK	58.1414	23.9498	1.27955	-2.8203	5e-05	0.00258931	yes
NBPF12	chr1:146938544-146996093	T72Stat	T0	OK	2.80633	1.15626	1.27921	-1.16181	0.05775	0.28058	no
FAM168B	chr2:131047875-131093431	T72Stat	T0	OK	71.6549	29.5339	1.27869	-2.55428	5e-05	0.00258931	yes
ZNF697	chr1:119619376-119647767	T72Stat	T0	OK	8.30138	3.42233	1.27837	-1.48942	0.0301	0.211503	no
TMEM199	chr17:28335521-28363683	T72Stat	T0	OK	18.9649	7.81881	1.27831	-0.894779	0.1274	0.400132	no
TGFBR3	chr1:91680342-91906002	T72Stat	T0	OK	3.28686	1.35816	1.27505	-1.17832	0.03705	0.238029	no
DDX3X	chrX:41333307-41364472	T72Stat	T0	OK	152.076	62.8692	1.27437	-2.57917	0.00015	0.00619286	yes
MFSD8	chr4:127917804-128031300	T72Stat	T0	OK	6.14586	2.54163	1.27386	-1.25214	0.05175	0.266218	no
ZMYM2	chr13:19958669-20091845	T72Stat	T0	OK	12.5705	5.19995	1.27347	-2.60689	5e-05	0.00258931	yes
IKZF5	chr10:122990805-123008850	T72Stat	T0	OK	6.6074	2.73341	1.27338	-1.42575	0.0503	0.266218	no
NAA50	chr3:113716459-113746299	T72Stat	T0	OK	68.7665	28.4614	1.2727	-2.9702	5e-05	0.00258931	yes
CLIP4	chr2:29097675-29183813	T72Stat	T0	OK	30.3975	12.5903	1.27164	-2.27159	0.001	0.0238589	yes
CBL	chr11:119206275-119308149	T72Stat	T0	OK	12.4574	5.16655	1.26974	-2.40408	5e-05	0.00258931	yes
STAG1	chr3:136337156-136752403	T72Stat	T0	OK	19.073	7.91107	1.26959	-2.40321	0.0009	0.0222124	yes
ABHD13	chr13:108218414-108234255	T72Stat	T0	OK	12.1403	5.0374	1.26906	-2.28355	0.0035	0.0544857	no
PPP2R2A	chr8:26291490-26372679	T72Stat	T0	OK	40.2456	16.7013	1.26887	-2.73043	5e-05	0.00258931	yes
EIF3C,EIF3CL	chr16:28688557-28735732	T72Stat	T0	OK	5.59119	2.32089	1.26848	-0.926772	0.09785	0.3615	no
ATG2A	chr11:64894531-64917250	T72Stat	T0	OK	16.3207	6.78692	1.26587	-1.78284	0.0024	0.0422014	yes
LRPPRC	chr2:43886223-43996005	T72Stat	T0	OK	55.8139	23.2118	1.26577	-2.75562	5e-05	0.00258931	yes
RAPGEF2	chr4:159267845-159360149	T72Stat	T0	OK	12.8929	5.36232	1.26565	-2.19516	0.0001	0.00454772	yes
USP53	chr4:119192772-119295518	T72Stat	T0	OK	11.465	4.76966	1.26528	-2.1051	0.00415	0.0600159	no
ZBTB33	chrX:120250751-120258396	T72Stat	T0	OK	15.0445	6.25885	1.26527	-2.31853	0.00185	0.0356433	yes
SCAF11	chr12:45919130-45990618	T72Stat	T0	OK	34.1131	14.198	1.26464	-2.87692	5e-05	0.00258931	yes
PPP2R5A	chr1:212285536-212361863	T72Stat	T0	OK	27.9539	11.6387	1.26412	-2.23987	0.001	0.0238589	yes
TAF1A	chr1:222557901-222592633	T72Stat	T0	OK	6.94379	2.894	1.26266	-0.770392	0.19615	0.491005	no
TBC1D15	chr12:71839706-71926849	T72Stat	T0	OK	13.7148	5.71873	1.26197	-1.7715	0.03315	0.223301	no
TMEM99	chr17:40818116-40836274	T72Stat	T0	OK	18.6612	7.78503	1.26127	-1.22147	0.06845	0.304109	no
C10orf11	chr10:75431645-76557376	T72Stat	T0	OK	1.72499	0.719653	1.26121	-0.642427	0.44225	0.649208	no
MAP3K7	chr6:90513572-90587301	T72Stat	T0	OK	25.1181	10.4798	1.26112	-2.59335	0.00035	0.0114649	yes
ZMAT3	chr3:179017224-179071868	T72Stat	T0	OK	55.2274	23.048	1.26074	-2.79172	5e-05	0.00258931	yes
ATG14	chr14:55366390-55411858	T72Stat	T0	OK	13.072	5.4612	1.25919	-1.87684	0.002	0.0372903	yes
ESF1	chr20:13714321-13784933	T72Stat	T0	OK	31.4161	13.1254	1.25914	-2.49557	0.0002	0.00782445	yes
SUPT3H	chr6:44826729-45551082	T72Stat	T0	OK	8.93263	3.73218	1.25907	-0.847849	0.2506	0.520557	no
SH3BGR	chr21:39445870-39515506	T72Stat	T0	OK	4.62884	1.93449	1.2587	-0.677502	0.22845	0.513287	no
CHMP5	chr9:33264878-33282069	T72Stat	T0	OK	85.1811	35.6155	1.25803	-2.65302	0.0001	0.00454772	yes
ZRANB2	chr1:70852352-71081289	T72Stat	T0	OK	65.9748	27.5928	1.25762	-2.73787	0.00025	0.00923608	yes
FNIP2	chr4:158769029-159035181	T72Stat	T0	OK	18.3676	7.68643	1.25677	-2.25702	0.00025	0.00923608	yes
EIF3A	chr10:119035028-119080822	T72Stat	T0	OK	128.012	53.5982	1.25602	-2.03938	0.0012	0.0267433	yes
FAM103A1	chr15:82986202-83011641	T72Stat	T0	OK	3.98042	1.66682	1.25582	-0.655462	0.6714	0.803349	no
PPM1A	chr14:60245751-60299087	T72Stat	T0	OK	22.7773	9.54354	1.255	-2.43366	0.0003	0.0104377	yes
GRAMD1C	chr3:113838833-113947174	T72Stat	T0	OK	4.7158	1.97613	1.25482	-1.09393	0.1007	0.364956	no
TRNT1	chr3:3126915-3149022	T72Stat	T0	OK	15.4138	6.46316	1.25391	-1.60731	0.03055	0.213659	no
SH3BP5-AS1	chr3:15254183-15341394	T72Stat	T0	OK	1.25049	0.524649	1.25307	-0.675245	0.38835	0.61784	no
SAV1	chr14:50633579-50668353	T72Stat	T0	OK	27.464	11.5265	1.25259	-2.19821	0.00035	0.0114649	yes
FOXJ3	chr1:42176538-42335877	T72Stat	T0	OK	21.0921	8.8562	1.25194	-2.37838	0.0002	0.00782445	yes
STAM	chr10:17644124-17716822	T72Stat	T0	OK	23.2325	9.75855	1.2514	-2.2965	0.00195	0.0366248	yes
HOXA11	chr7:27181156-27185216	T72Stat	T0	OK	6.06367	2.54812	1.25076	-0.763958	0.17945	0.472851	no
KDM6A	chrX:44873174-45112612	T72Stat	T0	OK	7.98236	3.35471	1.25063	-1.62161	0.01595	0.141621	no
TSC1	chr9:132891347-132944633	T72Stat	T0	OK	7.64496	3.21326	1.25047	-1.94189	0.0019	0.036102	yes
ZNF740	chr12:53157662-53190870	T72Stat	T0	OK	11.9199	5.01135	1.2501	-1.41132	0.0456	0.26021	no
DCUN1D2	chr13:113455818-113490708	T72Stat	T0	OK	7.78804	3.27456	1.24996	-1.18813	0.059	0.28131	no
C10orf12	chr10:96981283-96985828	T72Stat	T0	OK	2.95921	1.24565	1.24832	-0.972283	0.0692	0.304725	no
TBX19	chr1:168281039-168314428	T72Stat	T0	OK	1.94899	0.820491	1.24817	-0.673928	0.24105	0.518611	no
DENND4C	chr9:19230764-19374268	T72Stat	T0	OK	20.4445	8.60919	1.24776	-2.60736	5e-05	0.00258931	yes
COX15	chr10:99659505-99756137	T72Stat	T0	OK	12.2335	5.15607	1.24649	-1.67447	0.0124	0.121811	no
NIPA1	chr15:22786224-22829789	T72Stat	T0	OK	8.78293	3.70635	1.2447	-1.93127	0.0049	0.0669194	no
NDUFAF2	chr5:60945128-61153037	T72Stat	T0	OK	25.6033	10.8088	1.24412	-0.880943	0.1569	0.446244	no
ELOVL4	chr6:79914811-79947598	T72Stat	T0	OK	3.34037	1.41086	1.24344	-0.578547	0.30105	0.558269	no
C4orf3	chr4:119296418-119304445	T72Stat	T0	OK	72.3129	30.5493	1.24312	-2.72876	0.0001	0.00454772	yes
SMIM14	chr4:39527838-39638861	T72Stat	T0	OK	31.9151	13.4959	1.24171	-1.67764	0.02225	0.176483	no
MSMP	chr9:35749279-35754277	T72Stat	T0	OK	2.34814	0.99316	1.24142	-0.279691	0.59055	0.74711	no
IL18R1	chr2:102356282-102398775	T72Stat	T0	OK	1.76992	0.748611	1.2414	-0.832993	0.32695	0.576433	no
ATP1B3	chr3:141876627-141926540	T72Stat	T0	OK	201.718	85.3562	1.24077	-2.6359	5e-05	0.00258931	yes
THOC3	chr5:175959530-175968315	T72Stat	T0	OK	27.9929	11.8474	1.2405	-1.30675	0.03255	0.22067	no
TTC14	chr3:180602129-180679495	T72Stat	T0	OK	10.6952	4.52735	1.24023	-1.41725	0.02375	0.18334	no
SLC9B2	chr4:103025490-103077371	T72Stat	T0	OK	9.25431	3.91958	1.23943	-1.1535	0.0976	0.361098	no
LOC93622	chr4:6674093-6676047	T72Stat	T0	OK	9.75961	4.13576	1.23867	-0.848331	0.15535	0.444377	no
ATR	chr3:142449234-142578826	T72Stat	T0	OK	8.89724	3.77048	1.23861	-2.07872	0.0033	0.0523269	no
CUZD1,FAM24B	chr10:122832154-122898714	T72Stat	T0	OK	25.6109	10.8609	1.23762	-0.85827	0.29165	0.551011	no
ARMC9	chr2:231198545-231375879	T72Stat	T0	OK	29.4336	12.4863	1.23711	-1.49011	0.0103	0.108754	no
SRGAP2B	chr1:144641368-145093362	T72Stat	T0	OK	1.32279	0.561169	1.23708	-0.670613	0.29885	0.556805	no
ABCB6	chr2:219209765-219218990	T72Stat	T0	OK	21.0141	8.92394	1.23561	-1.5026	0.0182	0.15448	no
RASAL2	chr1:178091507-178479513	T72Stat	T0	OK	8.70954	3.70317	1.23383	-2.09987	0.00085	0.0212714	yes
NIPBL	chr5:36876758-37065819	T72Stat	T0	OK	14.7484	6.2745	1.23299	-2.59496	0.00015	0.00619286	yes
FAM160B1	chr10:114821743-114899827	T72Stat	T0	OK	17.6138	7.49694	1.23233	-2.19493	0.00195	0.0366248	yes
TFB2M	chr1:246540560-246566263	T72Stat	T0	OK	22.1661	9.43882	1.23168	-1.41597	0.0397	0.247596	no
NARS	chr18:57600660-57621945	T72Stat	T0	OK	164.795	70.1823	1.23149	-2.57388	5e-05	0.00258931	yes
FBXO2	chr1:11648360-11663327	T72Stat	T0	OK	5.56492	2.37155	1.23053	-0.533925	0.43105	0.641939	no
LOC728024	chr8:37734760-37757801	T72Stat	T0	OK	2.07795	0.885694	1.23028	-0.349089	0.57585	0.735797	no
C6orf106	chr6:34587279-34696850	T72Stat	T0	OK	57.1652	24.3793	1.22948	-2.28695	0.0002	0.00782445	yes
JMJD6	chr17:76712831-76726799	T72Stat	T0	OK	37.9778	16.215	1.22782	-1.37812	0.01355	0.130112	no
ARFGEF2	chr20:48921737-49036693	T72Stat	T0	OK	19.9292	8.51469	1.22686	-2.4558	0.0003	0.0104377	yes
TCERG1	chr5:146447309-146511506	T72Stat	T0	OK	31.2461	13.3544	1.22636	-2.36493	0.0003	0.0104377	yes
GHITM	chr10:84139428-84153555	T72Stat	T0	OK	197.878	84.5953	1.22596	-2.58471	5e-05	0.00258931	yes
YME1L1	chr10:27110110-27154420	T72Stat	T0	OK	90.7615	38.8151	1.22546	-2.70423	0.0001	0.00454772	yes
GTPBP4	chr10:988408-1017768	T72Stat	T0	OK	60.8734	26.0685	1.22351	-2.3288	0.0003	0.0104377	yes
LPCAT1	chr5:1461426-1523961	T72Stat	T0	OK	1.19405	0.511404	1.22333	-0.638498	0.4639	0.659068	no
TCP1	chr6:159760258-159789703	T72Stat	T0	OK	213.98	91.7263	1.22207	-2.46547	0.0001	0.00454772	yes
SMCHD1	chr18:2655886-2805017	T72Stat	T0	OK	15.0902	6.47079	1.2216	-2.67327	0.00035	0.0114649	yes
YES1	chr18:721591-812326	T72Stat	T0	OK	43.5035	18.66	1.22118	-2.76667	5e-05	0.00258931	yes
R3HCC1L	chr10:98134623-98244897	T72Stat	T0	OK	11.8742	5.09491	1.2207	-1.39889	0.02505	0.188829	no
CHD2	chr15:92900320-93028007	T72Stat	T0	OK	24.5639	10.5411	1.22051	-2.22703	5e-05	0.00258931	yes
NEK7	chr1:198156977-198322418	T72Stat	T0	OK	41.3338	17.7432	1.22006	-2.90015	0.0002	0.00782445	yes
WAPL	chr10:86435255-86521784	T72Stat	T0	OK	28.5044	12.2437	1.21915	-2.5955	5e-05	0.00258931	yes
RCBTB1	chr13:49531945-49585583	T72Stat	T0	OK	19.9878	8.58861	1.21862	-2.1358	0.0005	0.0147352	yes
MTDH	chr8:97644178-97730260	T72Stat	T0	OK	56.9301	24.4673	1.21834	-2.56199	5e-05	0.00258931	yes
USP9X	chrX:41085634-41236579	T72Stat	T0	OK	26.3738	11.338	1.21794	-2.6549	0.0001	0.00454772	yes
SLC13A3,TP53RK	chr20:46557822-46689637	T72Stat	T0	OK	17.4537	7.51162	1.21634	-1.84565	0.0088	0.0991065	no
PCYT1A	chr3:196238381-196287713	T72Stat	T0	OK	28.0019	12.0555	1.21584	-1.47177	0.016	0.141855	no
CPD	chr17:30378923-30469657	T72Stat	T0	OK	109.809	47.2902	1.21539	-2.43244	0.00045	0.0136201	yes
MAFG	chr17:81918268-81927711	T72Stat	T0	OK	32.1214	13.8387	1.21482	-2.16141	0.0003	0.0104377	yes
STXBP5	chr6:146841388-147390476	T72Stat	T0	OK	7.94635	3.42704	1.21333	-1.96737	0.00745	0.0890521	no
TROVE2	chr1:193012365-193091776	T72Stat	T0	OK	21.0384	9.08506	1.21145	-1.63219	0.0188	0.15741	no
RPS6KA3	chrX:20149910-20266632	T72Stat	T0	OK	19.8748	8.59248	1.2098	-2.61521	0.0001	0.00454772	yes
THUMPD2	chr2:39736059-39779276	T72Stat	T0	OK	12.6138	5.45365	1.20971	-1.26355	0.07985	0.327104	no
GNPDA2	chr4:44701794-44726634	T72Stat	T0	OK	11.9246	5.15565	1.20971	-1.26116	0.0782	0.324049	no
PANK2	chr20:3888838-3923855	T72Stat	T0	OK	31.9648	13.8242	1.20928	-1.71759	0.0095	0.10392	no
ATP2A2	chr12:110281226-110351092	T72Stat	T0	OK	79.2502	34.3064	1.20794	-2.13315	0.0006	0.0165907	yes
ZNF420	chr19:37078479-37129749	T72Stat	T0	OK	6.95258	3.01334	1.20618	-1.0982	0.05965	0.283053	no
YY1	chr14:100238764-100279034	T72Stat	T0	OK	73.8782	32.0345	1.20552	-2.33833	5e-05	0.00258931	yes
PAQR3	chr4:78917939-78939428	T72Stat	T0	OK	17.1877	7.45327	1.20543	-2.04644	0.0054	0.0714603	no
LSG1	chr3:194640787-194672477	T72Stat	T0	OK	20.437	8.86724	1.20462	-1.85929	0.00425	0.0611659	no
CASP8	chr2:201233442-201287711	T72Stat	T0	OK	20.8335	9.04527	1.20367	-1.70155	0.0117	0.11738	no
ANKRD17	chr4:73074784-73258785	T72Stat	T0	OK	36.7342	15.9494	1.20362	-2.46291	5e-05	0.00258931	yes
SLC33A1	chr3:155826510-155854459	T72Stat	T0	OK	32.0562	13.9271	1.2027	-2.26014	0.00155	0.0316681	yes
RAB7A	chr3:128726135-128814798	T72Stat	T0	OK	254.081	110.436	1.20208	-2.26745	0.00015	0.00619286	yes
CAB39	chr2:230712841-230821075	T72Stat	T0	OK	81.471	35.4392	1.20094	-2.73993	0.0001	0.00454772	yes
KDM3A	chr2:86441147-86492716	T72Stat	T0	OK	20.0236	8.71253	1.20054	-2.20952	0.00065	0.0176198	yes
TRIM16	chr17:15627965-15682879	T72Stat	T0	OK	103.642	45.107	1.20018	-2.23192	5e-05	0.00258931	yes
METAP2	chr12:95474045-95515837	T72Stat	T0	OK	84.8985	36.9596	1.19979	-2.59169	5e-05	0.00258931	yes
ME1	chr6:83210390-83431219	T72Stat	T0	OK	62.1288	27.0524	1.19951	-2.50176	0.0001	0.00454772	yes
GPAM	chr10:112149863-112183779	T72Stat	T0	OK	5.43799	2.37061	1.19781	-1.43918	0.0259	0.192803	no
RNF14	chr5:141966836-141990291	T72Stat	T0	OK	28.1652	12.28	1.1976	-2.34231	0.00035	0.0114649	yes
RABGAP1	chr9:122941008-123104868	T72Stat	T0	OK	17.8748	7.79458	1.19738	-2.07763	0.0018	0.035057	yes
XPC	chr3:14145147-14178672	T72Stat	T0	OK	33.5681	14.647	1.19649	-2.08902	0.0003	0.0104377	yes
GPN2	chr1:26879381-26890378	T72Stat	T0	OK	28.5668	12.4676	1.19616	-1.20444	0.026	0.193226	no
DNTTIP2	chr1:93869457-93879206	T72Stat	T0	OK	41.7799	18.2564	1.19441	-2.37394	0.0003	0.0104377	yes
UBR1	chr15:42942899-43106088	T72Stat	T0	OK	11.1719	4.88592	1.19317	-2.1097	0.0007	0.0184994	yes
RTCA	chr1:100264741-100292769	T72Stat	T0	OK	38.3114	16.7702	1.19187	-2.12764	0.0012	0.0267433	yes
NSRP1	chr17:30116806-30186475	T72Stat	T0	OK	43.5349	19.0589	1.19171	-2.25339	0.0005	0.0147352	yes
HIST1H1C	chr6:26055739-26056471	T72Stat	T0	OK	41.2569	18.0702	1.19102	-0.993707	0.05125	0.266218	no
APCDD1L	chr20:58459100-58514938	T72Stat	T0	OK	20.3743	8.92446	1.19091	-1.24217	0.02005	0.164419	no
HEG1	chr3:124965709-125055958	T72Stat	T0	OK	41.0789	18.0061	1.18991	-2.32266	0.00015	0.00619286	yes
C1QTNF9B-AS1	chr13:23730188-23897502	T72Stat	T0	OK	1.14266	0.500987	1.18955	-0.171301	0.51555	0.689735	no
VEGFC	chr4:176683533-176792745	T72Stat	T0	OK	2.09085	0.918085	1.18739	-0.645496	0.2437	0.519279	no
BRPF3	chr6:36196772-36232790	T72Stat	T0	OK	16.1733	7.10178	1.18736	-1.91612	0.00065	0.0176198	yes
ARIH1	chr15:72474325-72586555	T72Stat	T0	OK	29.5866	12.9958	1.1869	-2.3845	0.00015	0.00619286	yes
CHIC1	chrX:73563147-73687109	T72Stat	T0	OK	6.97338	3.06516	1.18589	-1.69586	0.0103	0.108754	no
CCDC186	chr10:114122214-114174605	T72Stat	T0	OK	7.30818	3.21479	1.18479	-1.54706	0.0094	0.103267	no
MUT	chr6:49430359-49463328	T72Stat	T0	OK	20.2437	8.90715	1.18444	-2.10045	0.0025	0.043364	yes
ZNF182	chrX:47974850-48003995	T72Stat	T0	OK	4.14297	1.82307	1.1843	-0.835747	0.2055	0.497655	no
RAPGEF6	chr5:131423920-131635236	T72Stat	T0	OK	7.53145	3.31416	1.18428	-1.78643	0.002	0.0372903	yes
CAPN13	chr2:30722770-30807445	T72Stat	T0	OK	3.68726	1.62308	1.18381	-0.749213	0.18935	0.484502	no
SHOC2	chr10:110919542-111013667	T72Stat	T0	OK	34.6976	15.2863	1.1826	-2.50759	0.00095	0.0230965	yes
SMIM2-AS1	chr13:44110548-44161257	T72Stat	T0	OK	0.638342	0.281303	1.18221	-0.450423	0.6454	0.786044	no
USP34	chr2:61177419-61470714	T72Stat	T0	OK	19.4302	8.57655	1.17983	-2.27326	0.0005	0.0147352	yes
MOB1B	chr4:70902339-70988174	T72Stat	T0	OK	16.9023	7.46608	1.17879	-2.26706	0.00055	0.0156676	yes
CDKL3	chr5:134298423-134371047	T72Stat	T0	OK	1.64321	0.725861	1.17875	-0.675404	0.45475	0.654685	no
SLC38A1	chr12:46183055-46269425	T72Stat	T0	OK	84.0876	37.1567	1.17827	-2.45116	0.0004	0.0126629	yes
USP24	chr1:55066358-55215366	T72Stat	T0	OK	16.918	7.47587	1.17825	-2.39813	0.0003	0.0104377	yes
PNPLA8	chr7:108470421-108528161	T72Stat	T0	OK	17.1048	7.56256	1.17746	-2.08319	0.0018	0.035057	yes
VCPIP1	chr8:66630252-66667217	T72Stat	T0	OK	15.8807	7.0214	1.17744	-2.07568	0.0005	0.0147352	yes
PPP4R3A	chr14:91457480-91510480	T72Stat	T0	OK	50.0456	22.132	1.17711	-2.35416	0.00015	0.00619286	yes
BET1	chr7:93991687-94004378	T72Stat	T0	OK	30.3104	13.413	1.17618	-2.37857	0.00205	0.0379462	yes
RPAP3	chr12:47661931-47706061	T72Stat	T0	OK	19.9992	8.85206	1.17586	-2.18164	0.0025	0.043364	yes
DOPEY1	chr6:83067665-83196537	T72Stat	T0	OK	3.03926	1.34524	1.17586	-0.903961	0.1812	0.475295	no
MTIF2	chr2:55236619-55269248	T72Stat	T0	OK	24.0931	10.6704	1.17501	-1.94702	0.004	0.0589408	no
JMY	chr5:79236101-79327215	T72Stat	T0	OK	9.13587	4.04803	1.17432	-1.90226	0.0013	0.028303	yes
ZFYVE9	chr1:52142093-52346686	T72Stat	T0	OK	10.9361	4.84688	1.17397	-1.79708	0.0058	0.075253	no
PEX3	chr6:143450780-143490614	T72Stat	T0	OK	10.5858	4.69513	1.1729	-1.36403	0.05135	0.266218	no
CSGALNACT2	chr10:43138444-43185306	T72Stat	T0	OK	24.5109	10.8752	1.17238	-2.20492	0.00055	0.0156676	yes
TRIT1	chr1:39841030-39883505	T72Stat	T0	OK	13.0172	5.77783	1.17182	-1.23613	0.0336	0.225316	no
ACTR6	chr12:100200086-100224424	T72Stat	T0	OK	25.1375	11.1612	1.17135	-1.64172	0.0258	0.192538	no
AVL9	chr7:32495425-32719168	T72Stat	T0	OK	13.329	5.91929	1.17107	-2.12417	0.00135	0.0291437	yes
FAM109B	chr22:42074250-42079438	T72Stat	T0	OK	0.924291	0.410523	1.17088	-0.558333	0.42785	0.640345	no
KDM6B	chr17:7839916-7854800	T72Stat	T0	OK	10.8185	4.80519	1.17084	-1.67775	0.00315	0.0508026	no
NAA35	chr9:85941141-86022302	T72Stat	T0	OK	19.7757	8.78654	1.17036	-1.63832	0.017	0.148083	no
RLIM	chrX:74582975-74614626	T72Stat	T0	OK	12.6472	5.62018	1.17013	-2.46099	0.00055	0.0156676	yes
ZC3H7A	chr16:11750585-11797258	T72Stat	T0	OK	31.9782	14.2123	1.16995	-2.31789	0.0002	0.00782445	yes
ATAD1	chr10:87753117-87818160	T72Stat	T0	OK	43.057	19.1423	1.16948	-2.40882	0.0004	0.0126629	yes
SMPDL3A	chr6:122789048-122809719	T72Stat	T0	OK	12.8014	5.69202	1.16929	-1.04652	0.1226	0.395098	no
CEP104	chr1:3812080-3857233	T72Stat	T0	OK	13.4386	5.97544	1.16927	-1.93621	0.00265	0.0453946	yes
CTBS	chr1:84479236-84574480	T72Stat	T0	OK	18.9827	8.44115	1.16918	-1.06623	0.11955	0.389827	no
MAP3K2	chr2:127298668-127343229	T72Stat	T0	OK	12.373	5.5035	1.16877	-2.33982	0.00035	0.0114649	yes
RAD50	chr5:132556923-132656154	T72Stat	T0	OK	20.7256	9.21897	1.16874	-2.45851	0.0004	0.0126629	yes
TMEM115	chr3:50347487-50504244	T72Stat	T0	OK	85.0034	37.817	1.16849	-1.74581	0.0032	0.0514239	no
MBD5	chr2:147844516-148513475	T72Stat	T0	OK	3.86814	1.72108	1.16833	-0.775182	0.21575	0.503885	no
DGKE	chr17:56834098-56868675	T72Stat	T0	OK	4.11702	1.83215	1.16806	-1.29292	0.0238	0.18334	no
COG6	chr13:39655626-39791665	T72Stat	T0	OK	12.2718	5.46244	1.16773	-1.705	0.0109	0.112568	no
GNS	chr12:64713441-64759446	T72Stat	T0	OK	83.0354	36.9634	1.16763	-2.31625	0.0002	0.00782445	yes
CCDC6	chr10:59788747-59906656	T72Stat	T0	OK	36.9199	16.436	1.16754	-2.41163	0.00015	0.00619286	yes
TMEM106B	chr7:12211221-12237264	T72Stat	T0	OK	26.9243	11.999	1.166	-2.72411	0.0003	0.0104377	yes
FAM8A1	chr6:17600286-17611719	T72Stat	T0	OK	14.9061	6.64376	1.16583	-2.00624	0.00395	0.0584443	no
FSD1L	chr9:105448033-105552433	T72Stat	T0	OK	1.97858	0.882436	1.1649	-0.906004	0.25325	0.521049	no
SNHG7,SNORA17,SNORA43	chr9:136712571-136728184	T72Stat	T0	OK	39.3066	17.531	1.16486	-0.943031	0.15985	0.450416	no
CIRH1A	chr16:69132595-69169034	T72Stat	T0	OK	7.85501	3.50519	1.16412	-0.76388	0.1977	0.49193	no
ACTR8	chr3:53867065-53882202	T72Stat	T0	OK	16.6066	7.4115	1.16392	-1.76144	0.0085	0.0968849	no
SULT1C2	chr2:108288638-108309915	T72Stat	T0	OK	9.86881	4.40467	1.16384	-1.16486	0.05255	0.26727	no
XPO1	chr2:61477933-61538283	T72Stat	T0	OK	97.5265	43.5542	1.16298	-2.4604	0.00035	0.0114649	yes
HSPB8	chr12:119178789-119194746	T72Stat	T0	OK	111.573	49.8538	1.16221	-2.16524	0.00015	0.00619286	yes
CDH13	chr16:82626793-83796610	T72Stat	T0	OK	62.0543	27.7393	1.1616	-1.60736	0.01185	0.118421	no
ERCC4	chr16:13920156-13952348	T72Stat	T0	OK	4.58154	2.0484	1.16133	-1.29181	0.05785	0.28058	no
AK5	chr1:77281976-77559969	T72Stat	T0	OK	34.0497	15.2248	1.16121	-2.09639	0.00055	0.0156676	yes
CISD2	chr4:102868977-103019739	T72Stat	T0	OK	18.5185	8.28747	1.15996	-2.34492	0.0003	0.0104377	yes
RNF149	chr2:101275600-101308716	T72Stat	T0	OK	48.1761	21.5624	1.1598	-2.32752	0.0002	0.00782445	yes
CCDC112	chr5:115267187-115296761	T72Stat	T0	OK	13.8955	6.2223	1.1591	-1.56487	0.0309	0.215016	no
SNAPC3	chr9:15422783-15461629	T72Stat	T0	OK	21.2799	9.5298	1.15897	-1.88685	0.0036	0.0553214	no
CEP350	chr1:179954772-180114880	T72Stat	T0	OK	7.23683	3.24147	1.15871	-2.10851	0.00045	0.0136201	yes
TRIP12	chr2:229763836-229922009	T72Stat	T0	OK	47.2338	21.173	1.15759	-2.41183	5e-05	0.00258931	yes
LARP4	chr12:50400808-50480005	T72Stat	T0	OK	19.4787	8.73383	1.15721	-2.34325	0.00075	0.0195044	yes
ZBTB11	chr3:101649438-101679213	T72Stat	T0	OK	11.7303	5.2613	1.15675	-1.78304	0.0051	0.0689674	no
SLC25A46	chr5:110738135-110765161	T72Stat	T0	OK	32.6478	14.6457	1.15651	-2.69316	0.0004	0.0126629	yes
AHCTF1P1	chr2:161499066-161507902	T72Stat	T0	OK	6.36987	2.85808	1.15622	-1.62061	0.00485	0.0665918	no
UVRAG	chr11:75815166-76144238	T72Stat	T0	OK	10.0951	4.53038	1.15595	-1.65436	0.0071	0.0866606	no
SUPT6H	chr17:28662283-28702231	T72Stat	T0	OK	40.5814	18.2132	1.15584	-2.13733	0.00045	0.0136201	yes
NIPBL-AS1	chr5:36871360-36876694	T72Stat	T0	OK	3.0529	1.37033	1.15566	-0.889526	0.12765	0.400653	no
EIF2S1	chr14:67360316-67386516	T72Stat	T0	OK	45.0842	20.2384	1.15552	-2.61802	0.0001	0.00454772	yes
ANKRD13C	chr1:70259001-70354734	T72Stat	T0	OK	20.9213	9.39184	1.15549	-2.32135	0.00035	0.0114649	yes
RIF1	chr2:151409882-151477346	T72Stat	T0	OK	13.6406	6.12591	1.15491	-2.4288	0.0005	0.0147352	yes
TEX10	chr9:100302074-100352977	T72Stat	T0	OK	23.8042	10.6908	1.15485	-1.86128	0.0025	0.043364	yes
FOXCUT	chr6:1605530-1607356	T72Stat	T0	OK	0.633698	0.284683	1.15444	-0.506104	0.4598	0.656527	no
AOX1	chr2:200586007-200671494	T72Stat	T0	OK	2.39053	1.07468	1.15343	-0.702925	0.24185	0.518713	no
TBK1	chr12:64452059-64502119	T72Stat	T0	OK	23.7283	10.6696	1.15311	-2.05441	0.0016	0.0323576	yes
ZFR	chr5:32354349-32444738	T72Stat	T0	OK	46.0871	20.7274	1.15282	-2.32996	0.0005	0.0147352	yes
ELP2	chr18:36129873-36174726	T72Stat	T0	OK	32.9445	14.8176	1.15273	-1.92423	0.00325	0.0518553	no
GCSH	chr16:81081946-81096375	T72Stat	T0	OK	2.9087	1.30893	1.15199	-0.561869	0.24445	0.519758	no
VPS33A	chr12:122231546-122266521	T72Stat	T0	OK	18.9397	8.52435	1.15175	-1.55459	0.01445	0.134292	no
MSL1	chr17:40122536-40136791	T72Stat	T0	OK	31.0975	13.9991	1.15147	-2.16946	0.00075	0.0195044	yes
CAMSAP2	chr1:200739557-200860707	T72Stat	T0	OK	22.7383	10.2364	1.15142	-2.4806	0.00035	0.0114649	yes
WDR3	chr1:117929748-118185225	T72Stat	T0	OK	20.7095	9.32825	1.15061	-2.02166	0.0022	0.0399388	yes
FAM204A	chr10:118309059-118342327	T72Stat	T0	OK	30.9639	13.9514	1.15018	-2.0152	0.0023	0.0409656	yes
LRRC58	chr3:120324728-120349339	T72Stat	T0	OK	23.8839	10.7686	1.14921	-2.58882	0.0003	0.0104377	yes
RHBDD1	chr2:226835954-226999207	T72Stat	T0	OK	11.0282	4.97247	1.14917	-1.64791	0.01185	0.118421	no
S100A4	chr1:153543618-153551769	T72Stat	T0	OK	4.90918	2.2157	1.14772	-0.437667	0.62635	0.77261	no
PUM2	chr2:20248691-20350850	T72Stat	T0	OK	32.431	14.638	1.14766	-2.49722	0.00045	0.0136201	yes
ZCCHC11	chr1:52423275-52553090	T72Stat	T0	OK	11.7374	5.30039	1.14694	-2.04934	0.00175	0.0344956	yes
FUNDC2	chrX:155026788-155056916	T72Stat	T0	OK	15.5055	7.00232	1.14687	-1.63561	0.016	0.141855	no
BBS7	chr4:121824328-121870497	T72Stat	T0	OK	13.0447	5.89132	1.1468	-1.63341	0.02335	0.181512	no
2021-03-06	chr5:10353638-10440388	T72Stat	T0	OK	24.9903	11.2899	1.14634	-2.59794	0.00025	0.00923608	yes
UAP1L1	chr9:137077500-137084538	T72Stat	T0	OK	19.3302	8.73717	1.14562	-1.48527	0.02775	0.200656	no
RPS7	chr2:3575262-3580919	T72Stat	T0	OK	35.3855	15.9947	1.14557	-0.717928	0.19905	0.49193	no
MED10	chr5:6371925-6378526	T72Stat	T0	OK	89.7387	40.5745	1.14516	-1.65692	0.0056	0.0735636	no
TYW3	chr1:74705487-74766676	T72Stat	T0	OK	15.1885	6.86737	1.14515	-1.12058	0.1057	0.370996	no
RHOF	chr12:121712751-121793688	T72Stat	T0	OK	33.0194	14.9307	1.14503	-1.19698	0.05655	0.277378	no
FYCO1	chr3:45917898-45995824	T72Stat	T0	OK	12.9889	5.8765	1.14425	-1.93495	0.0006	0.0165907	yes
TNFRSF10B	chr8:22987416-23083619	T72Stat	T0	OK	105.679	47.817	1.1441	-2.06969	0.00045	0.0136201	yes
EIF5	chr14:103334001-103345024	T72Stat	T0	OK	72.2458	32.69	1.14406	-2.50335	0.00015	0.00619286	yes
MTRF1L	chr6:152987365-153002815	T72Stat	T0	OK	11.1758	5.05709	1.144	-0.94518	0.092	0.349397	no
OTUD4	chr4:145133649-145179680	T72Stat	T0	OK	24.7545	11.2119	1.14266	-1.07537	0.04965	0.264613	no
SLC39A14	chr8:22367248-22434127	T72Stat	T0	OK	56.7793	25.7313	1.14184	-2.25821	0.0001	0.00454772	yes
OGFR	chr20:62800626-62814000	T72Stat	T0	OK	86.1887	39.0625	1.14171	-1.89898	0.00075	0.0195044	yes
ROCK2	chr2:11181651-11344585	T72Stat	T0	OK	15.296	6.93399	1.1414	-2.23799	0.0007	0.0184994	yes
MTG2	chr20:62183024-62202754	T72Stat	T0	OK	12.5066	5.67283	1.14055	-1.18205	0.03565	0.23313	no
HP	chr16:72054608-72061056	T72Stat	T0	OK	1.24701	0.565642	1.14051	-0.446296	0.6872	0.815285	no
DNAJC24	chr11:31369829-31509628	T72Stat	T0	OK	11.2501	5.1051	1.13993	-1.33397	0.0515	0.266218	no
SCO1	chr17:10680331-10697568	T72Stat	T0	OK	43.4324	19.7139	1.13956	-1.72203	0.00515	0.0694862	no
LRCH2	chrX:115110619-115234072	T72Stat	T0	OK	5.28405	2.39843	1.13955	-1.33881	0.0486	0.261539	no
EPHB1	chr3:134795256-135260465	T72Stat	T0	OK	18.991	8.62041	1.13949	-1.87536	0.00165	0.0331072	yes
LCORL	chr4:17810812-18021860	T72Stat	T0	OK	7.72668	3.51251	1.13735	-1.098	0.15535	0.444377	no
LOC102723703	chr10:80529596-80535942	T72Stat	T0	OK	2.62406	1.19316	1.13702	-0.569913	0.4611	0.657226	no
EME2	chr16:1773227-1776238	T72Stat	T0	OK	6.67092	3.03333	1.13698	-0.632449	0.16525	0.457287	no
TMCO1	chr1:165724290-165768922	T72Stat	T0	OK	51.025	23.2059	1.13672	-2.67569	0.0002	0.00782445	yes
ASH1L	chr1:155335260-155563944	T72Stat	T0	OK	10.6968	4.86836	1.13567	-1.94242	0.00045	0.0136201	yes
GTF2H2C,GTF2H2C_2	chr5:69560222-69595228	T72Stat	T0	OK	1.15672	0.526562	1.13537	-0.512464	0.39195	0.619133	no
RRAGC	chr1:38838196-38859823	T72Stat	T0	OK	41.1299	18.7278	1.13501	-2.00875	0.00085	0.0212714	yes
RC3H2	chr9:122849452-122905283	T72Stat	T0	OK	11.0318	5.02401	1.13475	-1.47427	0.02125	0.17105	no
H2AFJ	chr12:14774335-14778002	T72Stat	T0	OK	15.8973	7.24779	1.13317	-1.73598	0.00535	0.0710084	no
NCK1	chr3:136862207-136951610	T72Stat	T0	OK	22.9807	10.4776	1.13311	-2.465	0.0014	0.0298278	yes
KIAA0907	chr1:155913042-155934442	T72Stat	T0	OK	22.7847	10.3917	1.13264	-1.73191	0.00445	0.0629322	no
MON2	chr12:62466816-62597583	T72Stat	T0	OK	7.77294	3.54566	1.13241	-2.04	0.0018	0.035057	yes
MCOLN3	chr1:85018081-85048540	T72Stat	T0	OK	5.55615	2.53615	1.13144	-0.888041	0.13205	0.409355	no
ACVR2A	chr2:147844516-148513475	T72Stat	T0	OK	5.30317	2.42227	1.1305	-0.956443	0.13195	0.409355	no
ACADM	chr1:75724346-75763678	T72Stat	T0	OK	27.0561	12.3669	1.12947	-1.86738	0.01365	0.130792	no
SMNDC1	chr10:110293039-110304949	T72Stat	T0	OK	50.2678	22.98	1.12925	-2.23927	0.0015	0.031216	yes
BCAS2	chr1:114567559-114581644	T72Stat	T0	OK	68.7243	31.4273	1.1288	-2.04707	0.0016	0.0323576	yes
IREB2	chr15:78438175-78501456	T72Stat	T0	OK	24.8327	11.3599	1.12829	-2.48872	0.00055	0.0156676	yes
RNF146	chr6:127266681-127288560	T72Stat	T0	OK	34.4958	15.7904	1.12737	-1.93496	0.0031	0.0505421	no
UBXN7	chr3:196353497-196432474	T72Stat	T0	OK	9.79876	4.48542	1.12736	-1.5229	0.00935	0.103161	no
TVP23B	chr17:18781268-18806713	T72Stat	T0	OK	34.8661	15.9731	1.12618	-1.71079	0.01245	0.122168	no
ALG2	chr9:99216424-99221964	T72Stat	T0	OK	31.2676	14.3284	1.1258	-1.97726	0.0025	0.043364	yes
ADAM9	chr8:38996985-39105260	T72Stat	T0	OK	107.422	49.2428	1.12531	-2.50201	0.0004	0.0126629	yes
ZXDB	chrX:57591835-57597477	T72Stat	T0	OK	6.5929	3.0252	1.12388	-1.30457	0.05065	0.266218	no
ATE1	chr10:121740420-121951965	T72Stat	T0	OK	16.4051	7.52831	1.12375	-1.99819	0.0027	0.0459436	yes
LIFR	chr5:38474962-38671216	T72Stat	T0	OK	5.54392	2.5443	1.12364	-1.80041	0.01075	0.111793	no
SLAIN2	chr4:48341595-48426198	T72Stat	T0	OK	25.4779	11.6933	1.12356	-2.48034	0.00035	0.0114649	yes
ANKRD28	chr3:15667235-15859546	T72Stat	T0	OK	18.2334	8.37577	1.12229	-2.32104	0.0007	0.0184994	yes
UPF2	chr10:11920021-12043170	T72Stat	T0	OK	19.7809	9.08714	1.12221	-2.06676	0.00075	0.0195044	yes
C3orf17	chr3:113002444-113019708	T72Stat	T0	OK	14.0045	6.43412	1.12208	-1.81097	0.01075	0.111793	no
FBXO32	chr8:123497886-123541253	T72Stat	T0	OK	10.6032	4.87198	1.12193	-1.71571	0.0039	0.058185	no
SPR	chr2:72887382-72892160	T72Stat	T0	OK	59.8791	27.5138	1.1219	-1.59305	0.0053	0.0704491	no
MMADHC	chr2:149569632-149848234	T72Stat	T0	OK	158.253	72.7155	1.1219	-2.40653	0.0004	0.0126629	yes
AHNAK	chr11:62433541-62546860	T72Stat	T0	OK	147.987	68.0176	1.12149	-0.7095	0.0648	0.294842	no
CSNK2A3	chr11:11270873-11622014	T72Stat	T0	OK	43.8718	20.1749	1.12074	-1.60659	0.01435	0.133918	no
ZBTB41	chr1:197153683-197200542	T72Stat	T0	OK	7.83324	3.60277	1.1205	-1.85061	0.00415	0.0600159	no
PCLO	chr7:82754004-83162881	T72Stat	T0	OK	1.40284	0.645443	1.11999	-1.28316	0.0281	0.202045	no
UBE3A	chr15:25337248-25439028	T72Stat	T0	OK	49.8091	22.9173	1.11997	-2.53515	0.00045	0.0136201	yes
PIK3C3	chr18:41955197-42081482	T72Stat	T0	OK	20.2368	9.31363	1.11956	-1.79783	0.00765	0.0905368	no
HNRNPC	chr14:21209135-21269479	T72Stat	T0	OK	155.907	71.7749	1.11914	-2.44063	0.00015	0.00619286	yes
JMJD1C	chr10:63167220-63466562	T72Stat	T0	OK	10.2837	4.73438	1.11911	-2.06903	0.00115	0.0261826	yes
SLC25A36	chr3:140941819-140979943	T72Stat	T0	OK	25.3436	11.6808	1.11748	-2.33262	0.0007	0.0184994	yes
BOD1L1	chr4:13568741-13627704	T72Stat	T0	OK	17.054	7.86208	1.11713	-2.3036	0.0002	0.00782445	yes
TMEM186	chr16:8795179-8797648	T72Stat	T0	OK	13.4106	6.18491	1.11655	-0.864045	0.1122	0.379536	no
CNOT6L	chr4:77713386-77819390	T72Stat	T0	OK	10.2154	4.71296	1.11603	-2.2517	0.0043	0.0616379	no
GLS	chr2:190880820-190965544	T72Stat	T0	OK	255.394	117.865	1.11558	-2.21194	0.00105	0.0246255	yes
FASTKD1	chr2:169529750-169573921	T72Stat	T0	OK	15.9794	7.37482	1.11553	-1.659	0.01535	0.138142	no
NGDN	chr14:23469688-23478193	T72Stat	T0	OK	44.0905	20.3507	1.11539	-1.41234	0.02365	0.183208	no
GINM1	chr6:149566391-149590931	T72Stat	T0	OK	73.1366	33.7748	1.11465	-1.86978	0.0049	0.0669194	no
BRCAT54	chr5:44744327-44808793	T72Stat	T0	OK	5.86641	2.70929	1.11456	-0.606995	0.36855	0.604622	no
TRAPPC10	chr21:44012324-44106551	T72Stat	T0	OK	6.41545	2.96403	1.11399	-1.53874	0.01585	0.141013	no
PCM1	chr8:17922856-18029948	T72Stat	T0	OK	24.1737	11.1766	1.11295	-2.45865	0.0001	0.00454772	yes
RIT1	chr1:155897807-155911402	T72Stat	T0	OK	27.9841	12.9405	1.11271	-1.85436	0.00195	0.0366248	yes
LINC00641	chr14:21200078-21206900	T72Stat	T0	OK	6.54121	3.02551	1.11238	-1.02296	0.13355	0.412092	no
ZKSCAN8	chr6:28141909-28159472	T72Stat	T0	OK	8.96401	4.14619	1.11236	-1.77543	0.00315	0.0508026	no
NPEPPS	chr17:47531077-47623276	T72Stat	T0	OK	67.137	31.0683	1.11166	-2.3659	0.00035	0.0114649	yes
NAP1L2	chrX:73212300-73214874	T72Stat	T0	OK	5.2517	2.43065	1.11144	-0.695716	0.25765	0.524345	no
SERPINB8	chr18:63970028-63989374	T72Stat	T0	OK	19.1636	8.87341	1.11081	-1.71023	0.01025	0.108418	no
BIRC6	chr2:32357027-32618898	T72Stat	T0	OK	12.5671	5.81947	1.11069	-2.28476	0.0002	0.00782445	yes
BTN2A3P	chr6:26421390-26430588	T72Stat	T0	OK	0.734729	0.340407	1.10995	-0.579452	0.2525	0.520572	no
MALAT1	chr11:65497761-65506512	T72Stat	T0	OK	321.862	149.124	1.10993	-1.33189	0.02915	0.205958	no
EXOC6B	chr2:72179314-72826048	T72Stat	T0	OK	8.22317	3.80996	1.10992	-1.03152	0.1041	0.368411	no
MAP1LC3B2	chr12:116559380-116576620	T72Stat	T0	OK	49.3959	22.8876	1.10983	-1.18435	0.0499	0.265629	no
AURKC	chr19:57231008-57235548	T72Stat	T0	OK	0.755982	0.350571	1.10865	-0.469385	0.6748	0.805319	no
UHMK1	chr1:162497173-162529629	T72Stat	T0	OK	33.9344	15.7381	1.10848	-2.67565	0.00035	0.0114649	yes
AMY2B,RNPC3	chr1:103525955-103579534	T72Stat	T0	OK	7.50095	3.47974	1.10809	-0.838891	0.2106	0.500734	no
METTL22	chr16:8621669-8646222	T72Stat	T0	OK	11.9566	5.54765	1.10786	-0.841451	0.08605	0.340965	no
DYNC1H1	chr14:101964527-102050798	T72Stat	T0	OK	74.7342	34.6936	1.1071	-1.68905	0.00355	0.0549774	no
HYOU1	chr11:119044184-119057246	T72Stat	T0	OK	156.59	72.7013	1.10694	-1.6635	0.0041	0.0597753	no
GFM1	chr3:158644527-158692571	T72Stat	T0	OK	29.3386	13.6219	1.10687	-2.03064	0.00315	0.0508026	no
MRPL19	chr2:75646782-75662208	T72Stat	T0	OK	23.1618	10.7574	1.10642	-2.4871	0.0007	0.0184994	yes
TTC17	chr11:43358884-43494933	T72Stat	T0	OK	30.4678	14.1584	1.10562	-1.97934	0.00115	0.0261826	yes
NOP14	chr4:2935545-2963506	T72Stat	T0	OK	30.3383	14.1002	1.10543	-1.82764	0.00265	0.0453946	yes
PAIP1	chr5:43526267-43557419	T72Stat	T0	OK	24.2892	11.2892	1.10538	-1.82359	0.00865	0.0980333	no
KDM3B	chr5:138352595-138437027	T72Stat	T0	OK	24.1224	11.2149	1.10496	-2.05029	0.00065	0.0176198	yes
TAF2	chr8:119730773-119832834	T72Stat	T0	OK	11.6226	5.40474	1.10463	-1.79861	0.00435	0.0620568	no
TRMT6	chr20:5937832-5950558	T72Stat	T0	OK	15.1809	7.05992	1.10454	-1.40636	0.02765	0.200175	no
AP5M1	chr14:57202475-57290079	T72Stat	T0	OK	30.4498	14.1616	1.10445	-1.44281	0.05665	0.277641	no
LYST	chr1:235512822-235883708	T72Stat	T0	OK	4.80829	2.23644	1.10432	-1.34073	0.02765	0.200175	no
LZIC	chr1:9929717-9942768	T72Stat	T0	OK	14.2744	6.6407	1.10402	-0.982337	0.11905	0.389188	no
GUF1	chr4:44678415-44700680	T72Stat	T0	OK	12.4265	5.78162	1.10387	-1.73975	0.01115	0.113903	no
ZCCHC4	chr4:25312773-25370383	T72Stat	T0	OK	6.62097	3.08095	1.10367	-0.975377	0.12475	0.398302	no
CRNKL1	chr20:20034360-20360702	T72Stat	T0	OK	17.2498	8.02919	1.10325	-1.82323	0.0049	0.0669194	no
GPRC5C	chr17:74431527-74447429	T72Stat	T0	OK	167.534	77.9829	1.10322	-1.97294	0.00045	0.0136201	yes
MID2	chrX:107825853-107935980	T72Stat	T0	OK	4.61863	2.15007	1.10308	-1.34001	0.05355	0.27036	no
CCNYL1	chr2:207711539-207756172	T72Stat	T0	OK	18.0049	8.38303	1.10285	-1.72762	0.0052	0.069793	no
NEDD4L	chr18:58044377-58401540	T72Stat	T0	OK	18.1171	8.43784	1.1024	-2.21418	0.0004	0.0126629	yes
SART3	chr12:108522213-108561389	T72Stat	T0	OK	29.0184	13.5151	1.10239	-1.99127	0.00105	0.0246255	yes
ACSL4	chrX:109641334-109733392	T72Stat	T0	OK	55.8498	26.0324	1.10125	-2.66715	0.00015	0.00619286	yes
SLC7A2	chr8:17497087-17570568	T72Stat	T0	OK	5.23057	2.43816	1.10118	-1.34155	0.0363	0.23532	no
PRPF18	chr10:13586938-13630868	T72Stat	T0	OK	26.5506	12.3782	1.10094	-1.54212	0.02005	0.164419	no
TAX1BP1	chr7:27739372-27829767	T72Stat	T0	OK	65.3982	30.4978	1.10055	-2.35963	0.00055	0.0156676	yes
UTY	chrY:13248378-13480670	T72Stat	T0	OK	5.24986	2.44826	1.10052	-1.2504	0.0316	0.217689	no
DST	chr6:56457986-56954628	T72Stat	T0	OK	24.3163	11.343	1.10012	-2.2881	0.0006	0.0165907	yes
FAM160A1	chr4:151409245-151663632	T72Stat	T0	OK	3.88045	1.81058	1.09977	-0.931959	0.0984	0.362411	no
TFAM	chr10:58385142-58399230	T72Stat	T0	OK	16.6198	7.75593	1.09954	-2.12545	0.00185	0.0356433	yes
C2orf49	chr2:105337358-105348814	T72Stat	T0	OK	13.3776	6.24385	1.09931	-1.74105	0.00865	0.0980333	no
ADM	chr11:10304979-10307402	T72Stat	T0	OK	167.962	78.4197	1.09885	-1.9946	0.00045	0.0136201	yes
TTC13	chr1:230906240-230978872	T72Stat	T0	OK	6.33053	2.95721	1.09809	-1.00975	0.16135	0.452295	no
AFTPH	chr2:64524304-64593004	T72Stat	T0	OK	22.6298	10.5715	1.09804	-2.01274	0.00215	0.0393099	yes
TMEM87B	chr2:112055222-112119318	T72Stat	T0	OK	16.9214	7.90599	1.09783	-2.00596	0.00155	0.0316681	yes
BBS10	chr12:76344485-76348442	T72Stat	T0	OK	8.80457	4.11592	1.09704	-1.29142	0.07105	0.309675	no
TRIAP1	chr12:120443960-120446412	T72Stat	T0	OK	104.222	48.7829	1.09521	-1.97026	0.00095	0.0230965	yes
ATP2B1	chr12:89588048-89656067	T72Stat	T0	OK	23.6625	11.0783	1.09487	-2.4224	0.00055	0.0156676	yes
ELMOD2	chr4:140524157-140553770	T72Stat	T0	OK	17.8756	8.36973	1.09474	-2.16279	0.0051	0.0689674	no
ACBD3	chr1:226144678-226186722	T72Stat	T0	OK	40.1116	18.7839	1.09453	-2.19594	0.00065	0.0176198	yes
MED23	chr6:131573203-131628239	T72Stat	T0	OK	15.4699	7.24457	1.09449	-1.85838	0.0033	0.0523269	no
ABCE1	chr4:144994574-145129524	T72Stat	T0	OK	39.5021	18.501	1.09433	-2.40734	0.0007	0.0184994	yes
ARL8B	chr3:5122244-5180916	T72Stat	T0	OK	66.4576	31.1456	1.09341	-2.37726	0.00015	0.00619286	yes
ZNF441	chr19:11766999-11784078	T72Stat	T0	OK	5.41955	2.54043	1.0931	-1.03348	0.0655	0.296446	no
FAM91A1	chr8:123768641-123815450	T72Stat	T0	OK	18.4505	8.64916	1.09303	-2.13385	0.0007	0.0184994	yes
AGK	chr7:141551277-141654409	T72Stat	T0	OK	2.86951	1.34518	1.093	-0.744252	0.20285	0.496012	no
VPS54	chr2:63892532-64019080	T72Stat	T0	OK	13.6697	6.40867	1.09288	-1.77986	0.00975	0.105178	no
LTV1	chr6:143843370-143863806	T72Stat	T0	OK	29.3605	13.7666	1.0927	-1.65285	0.0116	0.116703	no
AKAP9	chr7:91940874-92110673	T72Stat	T0	OK	12.6598	5.93621	1.09265	-2.29918	0.00055	0.0156676	yes
HPS3	chr3:149129583-149222045	T72Stat	T0	OK	29.0191	13.6127	1.09205	-1.40643	0.02625	0.193718	no
ACKR3	chr2:236569736-236582351	T72Stat	T0	OK	1.13001	0.530398	1.09118	-0.563086	0.2577	0.524345	no
NOP2	chr12:6556869-6568332	T72Stat	T0	OK	32.718	15.3581	1.09108	-1.7328	0.0034	0.0535336	no
SNX9	chr6:157823170-157945077	T72Stat	T0	OK	46.2057	21.6926	1.09087	-2.16365	0.00055	0.0156676	yes
UTP20	chr12:101280126-101386619	T72Stat	T0	OK	8.11202	3.81065	1.09003	-1.89043	0.0031	0.0505421	no
CCDC50	chr3:191267154-191398670	T72Stat	T0	OK	41.8172	19.6437	1.09003	-2.56573	0.00045	0.0136201	yes
ERO1A	chr14:52639914-52695931	T72Stat	T0	OK	40.0797	18.8309	1.08977	-2.46357	0.0008	0.0204485	yes
ARHGAP5	chr14:32077288-32159728	T72Stat	T0	OK	23.8282	11.1971	1.08955	-2.50209	0.00035	0.0114649	yes
IGF2R	chr6:159969098-160106551	T72Stat	T0	OK	73.6711	34.6313	1.08902	-1.76322	0.00385	0.0578727	no
LINC00657	chr20:36045617-36050960	T72Stat	T0	OK	112.443	52.8758	1.08851	-2.36361	0.0005	0.0147352	yes
DSG2	chr18:31498063-31556911	T72Stat	T0	OK	42.6635	20.0635	1.08843	-2.29551	0.0001	0.00454772	yes
PVT1	chr8:127890627-128101253	T72Stat	T0	OK	10.7532	5.05851	1.08798	-0.594093	0.2121	0.501477	no
ATP13A3	chr3:194402673-194468239	T72Stat	T0	OK	38.9715	18.3345	1.08786	-2.67875	0.0002	0.00782445	yes
STXBP4	chr17:54968764-55164088	T72Stat	T0	OK	5.46162	2.56956	1.08781	-1.3773	0.04325	0.254765	no
ADGRL4	chr1:78889763-79006810	T72Stat	T0	OK	92.084	43.3254	1.08774	-2.66078	0.0003	0.0104377	yes
C11orf58	chr11:16738600-16758354	T72Stat	T0	OK	92.9871	43.7656	1.08723	-2.51659	0.00015	0.00619286	yes
SOCS4	chr14:55027125-55049488	T72Stat	T0	OK	14.3278	6.74434	1.08707	-2.15134	0.0023	0.0409656	yes
SDCBP	chr8:58553168-58582860	T72Stat	T0	OK	197.817	93.1337	1.08679	-2.42825	0.00065	0.0176198	yes
ZFX	chrX:24146224-24216255	T72Stat	T0	OK	11.3119	5.32668	1.08654	-2.02623	0.00195	0.0366248	yes
ZNF525	chr19:53365714-53386588	T72Stat	T0	OK	4.43303	2.0878	1.08631	-1.19552	0.03695	0.237813	no
ASPH	chr8:61287965-61714640	T72Stat	T0	OK	110.091	51.8519	1.08623	-2.25124	0.001	0.0238589	yes
LYSMD3	chr5:90515625-90529584	T72Stat	T0	OK	16.3392	7.69709	1.08596	-2.0795	0.0048	0.0661079	no
ARFGEF1	chr8:67197648-67343677	T72Stat	T0	OK	22.6095	10.6521	1.08578	-2.27995	0.00035	0.0114649	yes
PPP4R1L	chr20:58232776-58309439	T72Stat	T0	OK	2.69509	1.27045	1.08499	-0.580608	0.31035	0.565032	no
UPF3B	chrX:119834025-119853028	T72Stat	T0	OK	20.1131	9.48266	1.08477	-1.61331	0.0098	0.1054	no
DPH6	chr15:35370968-35859001	T72Stat	T0	OK	8.37049	3.94663	1.08469	-0.885687	0.14615	0.431633	no
CDYL	chr6:4706158-4955544	T72Stat	T0	OK	18.9442	8.93236	1.08464	-1.71249	0.0076	0.0903029	no
SBNO2	chr19:1107633-1174283	T72Stat	T0	OK	0.75963	0.358186	1.08459	-0.598513	0.49925	0.679341	no
MIR4315-1,PLEKHM1P	chr17:64784840-64837184	T72Stat	T0	OK	2.97985	1.40522	1.08445	-0.598177	0.20705	0.499342	no
PNN	chr14:39175182-39183218	T72Stat	T0	OK	55.3775	26.1177	1.08427	-2.27524	0.0006	0.0165907	yes
MREG	chr2:215942590-216013623	T72Stat	T0	OK	4.91352	2.31776	1.08403	-0.665249	0.288	0.549167	no
RPL7L1	chr6:42879932-42886993	T72Stat	T0	OK	28.5932	13.4979	1.08294	-1.13304	0.0615	0.287717	no
ZNF12	chr7:6688433-6706935	T72Stat	T0	OK	13.771	6.50226	1.08262	-1.76725	0.00345	0.0538946	no
EP300	chr22:41092609-41180077	T72Stat	T0	OK	21.6202	10.2102	1.08236	-2.0681	0.00055	0.0156676	yes
ZNF19	chr16:71474072-71489351	T72Stat	T0	OK	1.40409	0.663848	1.08071	-0.640811	0.2648	0.529623	no
ZNF181	chr19:34734574-34742869	T72Stat	T0	OK	5.48068	2.59276	1.07987	-0.915415	0.20125	0.494773	no
CACNA2D3	chr3:54122665-55074557	T72Stat	T0	OK	3.13464	1.48339	1.0794	-0.691447	0.28745	0.548629	no
PANK3	chr5:168555622-168579609	T72Stat	T0	OK	19.7733	9.35973	1.07902	-1.761	0.00985	0.105811	no
INTS4	chr11:77878719-77994671	T72Stat	T0	OK	11.1881	5.30076	1.0777	-1.25946	0.03425	0.22763	no
RP9P	chr7:32916814-32943170	T72Stat	T0	OK	10.7068	5.07632	1.07667	-0.685131	0.2283	0.513131	no
C20orf24,TGIF2,TGIF2-C20orf24	chr20:36573472-36646216	T72Stat	T0	OK	206.798	98.0599	1.07649	-1.79927	0.00295	0.0488974	yes
EDRF1	chr10:125719514-125764143	T72Stat	T0	OK	5.71003	2.70774	1.07641	-1.16637	0.0706	0.30869	no
FAM208B	chr10:5684837-5763740	T72Stat	T0	OK	12.814	6.07875	1.07587	-2.08439	0.00075	0.0195044	yes
RAP2C	chrX:132203023-132489968	T72Stat	T0	OK	30.327	14.3876	1.07578	-1.99453	0.0075	0.0893517	no
ZNF432	chr19:52033423-52048820	T72Stat	T0	OK	4.82858	2.2914	1.07537	-0.814965	0.16195	0.452773	no
DOCK4	chr7:111726107-112206407	T72Stat	T0	OK	5.15846	2.44906	1.07471	-1.471	0.02295	0.179728	no
VAPA	chr18:9913957-9960021	T72Stat	T0	OK	46.2094	21.9467	1.07419	-2.49324	0.00035	0.0114649	yes
KLF13	chr15_KI270905v1_alt:3612678-3721509	T72Stat	T0	OK	0.693533	0.329399	1.07413	-0.537906	0.5021	0.68115	no
WNT9A	chr1:227921463-227947975	T72Stat	T0	OK	6.69073	3.17933	1.07344	-0.691372	0.4304	0.641653	no
TIMM17A	chr1:201955490-201970661	T72Stat	T0	OK	110.019	52.3069	1.07267	-2.14505	0.0006	0.0165907	yes
CRIPAK	chr4:1391551-1395994	T72Stat	T0	OK	5.84773	2.78056	1.0725	-0.950617	0.1255	0.398389	no
ZNF800	chr7:127370042-127392724	T72Stat	T0	OK	10.8537	5.16209	1.07215	-1.65816	0.0166	0.145661	no
COPB1	chr11:14457502-14499895	T72Stat	T0	OK	112.224	53.3998	1.07148	-2.18877	0.0008	0.0204485	yes
DCUN1D1	chr3:182938157-182985953	T72Stat	T0	OK	14.4656	6.8834	1.07143	-1.87588	0.0026	0.044752	yes
COA6	chr1:234372806-234384049	T72Stat	T0	OK	62.94	29.9555	1.07116	-1.12985	0.078	0.323669	no
PRRT3-AS1	chr3:9945541-9954787	T72Stat	T0	OK	1.20406	0.573053	1.07116	-0.173287	0.59075	0.74711	no
FBXO11	chr2:47783081-47905793	T72Stat	T0	OK	35.0711	16.697	1.0707	-1.40519	0.044	0.255681	no
ITSN2	chr2:24202865-24360528	T72Stat	T0	OK	11.8708	5.65395	1.07009	-1.73176	0.0037	0.0563747	no
IFNE	chr9:21454267-21559698	T72Stat	T0	OK	1.16831	0.556611	1.06969	-0.310049	0.5747	0.735009	no
RRP15	chr1:218285286-218337983	T72Stat	T0	OK	7.16947	3.41609	1.06952	-1.70376	0.00855	0.0973309	no
USP32	chr17:60177329-60392225	T72Stat	T0	OK	13.3598	6.36629	1.06938	-1.93097	0.0019	0.036102	yes
DNAJC7	chr17:41966740-42038026	T72Stat	T0	OK	78.2409	37.3007	1.06872	-1.27621	0.0631	0.292605	no
ZBTB6	chr9:122908055-122913328	T72Stat	T0	OK	8.84889	4.2188	1.06866	-1.33606	0.05085	0.266218	no
2021-03-08	chr10:45454584-45594906	T72Stat	T0	OK	1.33931	0.638743	1.06819	-0.569057	0.33525	0.582357	no
TPR	chr1:186296272-186375325	T72Stat	T0	OK	25.1598	12.0047	1.06752	-2.26001	0.0009	0.0222124	yes
ETS1	chr11:128458760-128587558	T72Stat	T0	OK	75.5867	36.0935	1.06639	-2.28842	0.00065	0.0176198	yes
CRLF3	chr17:30782683-30824760	T72Stat	T0	OK	9.76964	4.66757	1.06563	-1.12898	0.07255	0.313005	no
NGLY1	chr3:25718943-25790039	T72Stat	T0	OK	25.7821	12.3212	1.06523	-1.79094	0.0085	0.0968849	no
ITPR1	chr3:4493347-4847840	T72Stat	T0	OK	2.45785	1.17503	1.0647	-1.01057	0.0767	0.321931	no
ZNF622	chr5:16451518-16465785	T72Stat	T0	OK	57.5	27.4898	1.06467	-1.66547	0.0033	0.0523269	no
TSPYL2	chrX:53082359-53088546	T72Stat	T0	OK	5.48356	2.62221	1.06433	-0.865444	0.1001	0.364181	no
GSPT1	chr16:11868127-11916662	T72Stat	T0	OK	58.1546	27.8262	1.06345	-2.3638	0.00025	0.00923608	yes
EXOC5	chr14:57202475-57290079	T72Stat	T0	OK	18.463	8.83831	1.06279	-2.01916	0.0068	0.0839713	no
SLC22A15	chr1:115919375-116070054	T72Stat	T0	OK	3.94239	1.88795	1.06225	-0.821896	0.23545	0.516503	no
ZNF335	chr20:45948652-45972194	T72Stat	T0	OK	10.0492	4.81286	1.06211	-1.3278	0.01765	0.151972	no
PDIA3P1	chr1:147177850-147179949	T72Stat	T0	OK	205.535	98.4432	1.06202	-2.08532	0.0011	0.025432	yes
SNX30	chr9:112750853-112874987	T72Stat	T0	OK	11.5711	5.54228	1.06198	-1.85281	0.0023	0.0409656	yes
CLPB	chr11:72292425-72434684	T72Stat	T0	OK	8.49611	4.07046	1.06161	-1.03199	0.06715	0.300949	no
SUPV3L1	chr10:69180203-69209098	T72Stat	T0	OK	18.2623	8.75187	1.0612	-1.42487	0.02395	0.183706	no
THAP9-AS1	chr4:82893451-82920131	T72Stat	T0	OK	19.7819	9.48035	1.06117	-1.41054	0.02715	0.197914	no
WDR7	chr18:56651384-57029805	T72Stat	T0	OK	5.7769	2.77041	1.0602	-1.35319	0.0282	0.202601	no
KIDINS220	chr2:8728856-8837625	T72Stat	T0	OK	18.728	8.98388	1.05979	-2.06272	0.00125	0.0275154	yes
CWC22	chr2:179944876-180007053	T72Stat	T0	OK	14.2334	6.83379	1.05853	-1.62327	0.01545	0.138694	no
TTC37	chr5:95463894-95555005	T72Stat	T0	OK	27.1205	13.0234	1.05827	-2.27753	0.00045	0.0136201	yes
AGL	chr1:99850083-99924023	T72Stat	T0	OK	9.73513	4.67673	1.0577	-1.94045	0.0076	0.0903029	no
NGFR	chr17:49495292-49574064	T72Stat	T0	OK	2.07859	0.998896	1.0572	-0.598376	0.44935	0.65219	no
ATG5	chr6:106184476-106325820	T72Stat	T0	OK	38.6249	18.5746	1.0562	-2.15065	0.00285	0.0477702	yes
HSDL1	chr16:84122138-84145195	T72Stat	T0	OK	17.8552	8.58712	1.0561	-1.71496	0.0097	0.104954	no
CBWD5	chr9:65675833-65734041	T72Stat	T0	OK	13.6585	6.56885	1.05609	-0.39267	0.28305	0.544874	no
MPDZ	chr9:13105703-13279564	T72Stat	T0	OK	8.69893	4.18393	1.05598	-1.79698	0.00555	0.0730139	no
CHMP2B	chr3:87227262-87255548	T72Stat	T0	OK	29.9105	14.3868	1.05591	-1.99446	0.00955	0.104276	no
LINC00909	chr18:74591773-74597835	T72Stat	T0	OK	5.91231	2.84429	1.05566	-0.931746	0.1218	0.393937	no
EIF1AY	chrY:20575710-20593154	T72Stat	T0	OK	40.9806	19.723	1.05506	-1.68854	0.02055	0.16684	no
KCCAT211	chr3:177816864-177899224	T72Stat	T0	OK	0.97936	0.471346	1.05505	-0.605042	0.2786	0.54041	no
C5orf22	chr5:31532265-31555058	T72Stat	T0	OK	15.214	7.32286	1.05492	-1.62754	0.0092	0.101882	no
GNRH1	chr8:25419257-25425040	T72Stat	T0	OK	1.15041	0.553775	1.05478	-0.586191	0.3235	0.573468	no
MAN1A2	chr1:117367462-117525698	T72Stat	T0	OK	14.3136	6.8935	1.05408	-1.89857	0.00385	0.0578727	no
ZDHHC21	chr9:14611070-14693482	T72Stat	T0	OK	5.1279	2.47012	1.05379	-1.62842	0.01885	0.157461	no
CHD1	chr5:98855203-98926534	T72Stat	T0	OK	15.6533	7.5414	1.05356	-2.10299	0.0012	0.0267433	yes
TRMU	chr22:46335400-46357340	T72Stat	T0	OK	13.9961	6.74393	1.05336	-0.887197	0.11065	0.378379	no
YTHDF3	chr8:63168552-63212788	T72Stat	T0	OK	43.4744	20.9495	1.05325	-2.25955	0.0011	0.025432	yes
TMEM33	chr4:41935119-41960807	T72Stat	T0	OK	21.5971	10.4157	1.05207	-2.22078	0.00085	0.0212714	yes
MAL2	chr8:119208370-119245673	T72Stat	T0	OK	73.5299	35.4617	1.05207	-2.41881	0.0006	0.0165907	yes
RBM18	chr9:122239554-122323463	T72Stat	T0	OK	19.8063	9.55295	1.05194	-1.56116	0.01755	0.15162	no
WDR72	chr15:53513740-53762878	T72Stat	T0	OK	1.22587	0.591313	1.05181	-0.735394	0.30795	0.563506	no
TMEM209	chr7:130164712-130205498	T72Stat	T0	OK	15.4551	7.45547	1.05172	-1.52074	0.0143	0.1338	no
ARID4B	chr1:235166894-235328217	T72Stat	T0	OK	29.6771	14.3206	1.05126	-2.24099	0.00035	0.0114649	yes
MOB1A	chr2:74156083-74178868	T72Stat	T0	OK	89.1044	43.0017	1.0511	-1.94234	0.00245	0.0428702	yes
SEC23B	chr20:18507543-18561415	T72Stat	T0	OK	44.6177	21.5352	1.05092	-1.98459	0.0012	0.0267433	yes
SPEN	chr1:15834214-15940455	T72Stat	T0	OK	11.5376	5.56891	1.05088	-1.70752	0.0045	0.06324	no
NFXL1	chr4:47593997-48012944	T72Stat	T0	OK	7.79278	3.76153	1.05082	-0.785155	0.1194	0.389621	no
FAM126B	chr2:200973717-201071669	T72Stat	T0	OK	6.47355	3.12565	1.0504	-1.7364	0.00445	0.0629322	no
DNAJC13	chr3:132417708-132539032	T72Stat	T0	OK	18.2735	8.82436	1.05019	-2.14709	0.0017	0.0338828	yes
UST	chr6:148747134-149076990	T72Stat	T0	OK	7.36787	3.5582	1.0501	-1.2031	0.04795	0.261539	no
FRA10AC1	chr10:93667882-93702572	T72Stat	T0	OK	11.5537	5.57993	1.05004	-1.27927	0.04555	0.260091	no
ZDHHC13	chr11:19117144-19176420	T72Stat	T0	OK	23.1028	11.1588	1.04988	-1.56818	0.0187	0.157161	no
ENTPD1	chr10:95711778-96090235	T72Stat	T0	OK	3.4094	1.64714	1.04956	-1.00625	0.08675	0.34215	no
NAA30	chr14:57390552-57412748	T72Stat	T0	OK	24.5618	11.8678	1.04937	-2.02958	0.00155	0.0316681	yes
SPHK1	chr17:76384608-76387860	T72Stat	T0	OK	69.1284	33.402	1.04934	-1.45279	0.0124	0.121811	no
CHPT1	chr12:101697638-101739472	T72Stat	T0	OK	35.0261	16.9444	1.04762	-1.34335	0.0445	0.256631	no
TMEM161B-AS1	chr5:88268881-88439090	T72Stat	T0	OK	9.34665	4.52183	1.04754	-0.484083	0.4282	0.64042	no
RPAP2	chr1:92246397-92388175	T72Stat	T0	OK	8.99357	4.35167	1.04732	-1.12326	0.07655	0.321931	no
PGGT1B	chr5:115210829-115262872	T72Stat	T0	OK	16.3565	7.9161	1.047	-1.48517	0.024	0.183932	no
RALGAPA1P	chr9:105448033-105552433	T72Stat	T0	OK	2.92897	1.41755	1.04699	-0.948504	0.1027	0.368003	no
SLC25A20	chr3:48856922-48898993	T72Stat	T0	OK	19.4206	9.40003	1.04685	-1.08286	0.0688	0.304456	no
NOTCH2	chr1:119911552-120069703	T72Stat	T0	OK	27.1917	13.1621	1.04677	-2.0094	0.0005	0.0147352	yes
DIS3	chr13:72708356-73016453	T72Stat	T0	OK	14.0425	6.79825	1.04656	-1.61709	0.0123	0.121495	no
CXorf57	chrX:106611929-106679443	T72Stat	T0	OK	2.71065	1.31231	1.04653	-0.792849	0.26945	0.533187	no
ARFIP1	chr4:152779936-152911911	T72Stat	T0	OK	33.7898	16.3611	1.04632	-2.14195	0.00295	0.0488974	yes
FGF2	chr4:122826707-122923004	T72Stat	T0	OK	31.13	15.0766	1.046	-2.25867	0.00075	0.0195044	yes
TBCEL	chr11:121024093-121089645	T72Stat	T0	OK	11.6178	5.62767	1.04573	-1.52227	0.0242	0.184753	no
CUTC	chr10:99659505-99756137	T72Stat	T0	OK	22.5662	10.9325	1.04554	-0.655571	0.2588	0.525186	no
PHLDA3	chr1:201464283-201469171	T72Stat	T0	OK	148.818	72.1036	1.04541	-1.59199	0.0045	0.06324	no
UHRF1BP1L	chr12:100037084-100142864	T72Stat	T0	OK	8.1698	3.95949	1.04499	-1.46362	0.0198	0.162816	no
UBN1	chr16:4847630-4882401	T72Stat	T0	OK	23.7943	11.5331	1.04483	-1.9009	0.00115	0.0261826	yes
ZRANB1	chr10:124942122-124987436	T72Stat	T0	OK	20.3378	9.85853	1.04472	-1.98668	0.0015	0.031216	yes
AHCTF1	chr1:246839097-246931424	T72Stat	T0	OK	7.38997	3.58258	1.04457	-1.78461	0.00845	0.0965606	no
PRDM4	chr12:107732865-107761137	T72Stat	T0	OK	22.81	11.0636	1.04384	-1.8054	0.0031	0.0505421	no
ZNF292	chr6:87155550-87263688	T72Stat	T0	OK	10.4286	5.05831	1.04382	-1.87521	0.00225	0.0405589	yes
EIF3J	chr15:44537067-44663678	T72Stat	T0	OK	80.4495	39.0473	1.04286	-1.86619	0.006	0.0767914	no
JRKL	chr11:96389993-96393563	T72Stat	T0	OK	13.903	6.74842	1.04278	-1.57425	0.02205	0.175207	no
TRMT13	chr1:100133149-100178273	T72Stat	T0	OK	8.87319	4.30756	1.04258	-1.20085	0.07895	0.325707	no
KMT2D	chr12:49018974-49055324	T72Stat	T0	OK	8.89579	4.31855	1.04258	-1.94431	0.00105	0.0246255	yes
GCSHP3	chr2:206115572-206116572	T72Stat	T0	OK	12.1394	5.89472	1.0422	-0.762923	0.24155	0.518611	no
SPRED1	chr15:38252850-38357249	T72Stat	T0	OK	22.6556	11.0033	1.04194	-2.53442	0.00115	0.0261826	yes
CATSPER3	chr5:134967905-135011707	T72Stat	T0	OK	1.05836	0.514399	1.04086	-0.501255	0.2775	0.53964	no
HBP1	chr7:107168960-107578523	T72Stat	T0	OK	36.7072	17.8581	1.03948	-1.4123	0.04185	0.254365	no
SELT	chr3:150603278-150630447	T72Stat	T0	OK	46.6085	22.6762	1.03941	-2.45278	0.0009	0.0222124	yes
COQ3	chr6:99369471-99394206	T72Stat	T0	OK	8.86381	4.31316	1.03918	-0.699312	0.24925	0.520146	no
IKBKAP	chr9:108867519-108934328	T72Stat	T0	OK	14.1843	6.90619	1.03834	-1.84904	0.0027	0.0459436	yes
CLTC	chr17:59619688-59696956	T72Stat	T0	OK	148.378	72.2654	1.0379	-1.83161	0.0048	0.0661079	no
RFX3	chr9:3218296-3526001	T72Stat	T0	OK	3.93703	1.91798	1.03752	-1.11582	0.03175	0.217718	no
ELF1	chr13:40931918-41019372	T72Stat	T0	OK	43.5503	21.2379	1.03604	-2.18979	0.00145	0.0307105	yes
HOXD-AS2	chr2:176134840-176137098	T72Stat	T0	OK	9.81047	4.78492	1.03583	-0.626765	0.49365	0.67562	no
NR2C2	chr3:14942778-15065309	T72Stat	T0	OK	10.3319	5.04008	1.03559	-1.02292	0.1241	0.397502	no
STXBP3	chr1:108746662-108809526	T72Stat	T0	OK	41.251	20.1247	1.03546	-2.07268	0.00205	0.0379462	yes
ATP5G3	chr2:175176257-175181762	T72Stat	T0	OK	103.335	50.4257	1.0351	-2.32514	0.00065	0.0176198	yes
GABRB3	chr15:26543545-26773788	T72Stat	T0	OK	3.61588	1.76455	1.03504	-0.853601	0.14695	0.432788	no
CUL2	chr10:35008550-35090642	T72Stat	T0	OK	25.4063	12.3993	1.03493	-2.07086	0.00195	0.0366248	yes
RANBP6	chr9:6011018-6015640	T72Stat	T0	OK	23.6634	11.554	1.03426	-2.0383	0.00485	0.0665918	no
DICER1	chr14:95086227-95179933	T72Stat	T0	OK	13.2878	6.48907	1.03402	-2.17549	0.00135	0.0291437	yes
FAM92A1	chr8:93700506-93729250	T72Stat	T0	OK	14.2503	6.96046	1.03374	-1.18875	0.1093	0.376767	no
NBEAP1	chr15:20669467-20756151	T72Stat	T0	OK	1.51607	0.740868	1.03305	-0.526421	0.4874	0.671736	no
GTF3C1	chr16:27460612-27549930	T72Stat	T0	OK	31.3024	15.3001	1.03274	-1.82308	0.0017	0.0338828	yes
POLG2	chr17:64477784-64497066	T72Stat	T0	OK	7.97605	3.89926	1.03248	-0.631003	0.29405	0.552979	no
CTAGE8	chr7:144182969-144186081	T72Stat	T0	OK	0.934427	0.456871	1.03229	-0.610661	0.4476	0.651835	no
ZFYVE1	chr14:72969444-73027212	T72Stat	T0	OK	30.5386	14.9321	1.03222	-1.51712	0.00805	0.0934802	no
ABCC1	chr16:15949576-16143073	T72Stat	T0	OK	0.816395	0.399473	1.03117	-0.518566	0.27285	0.536184	no
NF1	chr17:31094926-31377677	T72Stat	T0	OK	12.3844	6.0599	1.03116	-1.87939	0.00225	0.0405589	yes
ATP10D	chr4:47485392-47593486	T72Stat	T0	OK	23.9309	11.7135	1.03071	-2.07124	0.00125	0.0275154	yes
LCMT1-AS1	chr16:25100563-25111555	T72Stat	T0	OK	0.84981	0.416095	1.03023	-0.447	0.5816	0.741083	no
CDC37L1	chr9:4679552-4708398	T72Stat	T0	OK	22.8844	11.2097	1.02962	-1.69818	0.0051	0.0689674	no
CAND1	chr12:67269280-67314692	T72Stat	T0	OK	48.8571	23.9325	1.0296	-2.34307	0.001	0.0238589	yes
EPHX1	chr1:225810073-225882720	T72Stat	T0	OK	156.174	76.5179	1.02928	-1.70382	0.0038	0.0573135	no
C2orf74	chr2:61145107-61164829	T72Stat	T0	OK	22.608	11.0803	1.02884	-0.897729	0.13515	0.415087	no
FBXL5	chr4:15604383-15655412	T72Stat	T0	OK	35.427	17.3649	1.02867	-2.06213	0.0015	0.031216	yes
GPC1	chr2:240435697-240468078	T72Stat	T0	OK	119.499	58.5777	1.02858	-1.81177	0.00145	0.0307105	yes
PRKAB2	chr1:147155105-147172589	T72Stat	T0	OK	15.3863	7.54263	1.02851	-1.91253	0.0049	0.0669194	no
CAPN7	chr3:15206225-15252916	T72Stat	T0	OK	15.5168	7.61011	1.02784	-1.81436	0.00565	0.0738954	no
WNK1	chr12:752922-911452	T72Stat	T0	OK	34.6517	16.9966	1.02768	-1.92897	0.0015	0.031216	yes
CSF1	chr1:109910610-109930994	T72Stat	T0	OK	62.7323	30.7826	1.02709	-1.92401	0.0009	0.0222124	yes
ALKBH3	chr11:43880806-43920944	T72Stat	T0	OK	12.9473	6.35341	1.02704	-0.551116	0.19565	0.490713	no
NAF1	chr4:163126707-163166921	T72Stat	T0	OK	10.4705	5.13911	1.02674	-0.811782	0.2039	0.497059	no
UQCRB	chr8:96226675-96235634	T72Stat	T0	OK	31.8738	15.6467	1.02651	-2.21768	0.0007	0.0184994	yes
SH2D5	chr1:20719731-20732640	T72Stat	T0	OK	5.27751	2.59091	1.0264	-0.746403	0.2415	0.518611	no
UBA6	chr4:67615760-67701171	T72Stat	T0	OK	26.0431	12.7894	1.02596	-2.41701	0.0012	0.0267433	yes
SEPSECS	chr4:25120004-25160582	T72Stat	T0	OK	3.41249	1.67655	1.02533	-0.915701	0.1508	0.438144	no
SPIRE1	chr18:12446511-12657913	T72Stat	T0	OK	15.1141	7.43168	1.02413	-1.78465	0.0046	0.0641922	no
MRPL45	chr17_KI270857v1_alt:2332053-2458850	T72Stat	T0	OK	4.43534	2.18133	1.02384	-0.561268	0.2957	0.554047	no
SYT14	chr1:209938173-210164288	T72Stat	T0	OK	2.19547	1.07996	1.02355	-0.762875	0.2668	0.531092	no
MLH3	chr14:75013763-75051532	T72Stat	T0	OK	6.4125	3.15616	1.02271	-1.45701	0.0145	0.134547	no
STT3B	chr3:31532500-31637622	T72Stat	T0	OK	88.6547	43.6365	1.02266	-2.20286	0.00085	0.0212714	yes
FBXO41	chr2:73254681-73269630	T72Stat	T0	OK	4.75015	2.33807	1.02265	-1.06224	0.0542	0.271424	no
ATP2C1	chr3:130850524-131381475	T72Stat	T0	OK	82.6173	40.6679	1.02255	-2.03172	0.0039	0.058185	no
RALGAPA2	chr20:20389627-20712623	T72Stat	T0	OK	7.37854	3.63227	1.02246	-1.63571	0.0087	0.0982272	no
ZXDA	chrX:57905429-57910633	T72Stat	T0	OK	2.45006	1.20665	1.02181	-0.754071	0.2688	0.532392	no
COMMD8	chr4:47450793-47463659	T72Stat	T0	OK	44.8907	22.1121	1.02158	-1.80404	0.019	0.158345	no
TWISTNB	chr7:19695461-19709037	T72Stat	T0	OK	28.3373	13.9626	1.02113	-2.07689	0.0018	0.035057	yes
HK1	chr10:69269999-69401881	T72Stat	T0	OK	86.9331	42.8383	1.02101	-1.86202	0.001	0.0238589	yes
U2SURP	chr3:143001529-143060725	T72Stat	T0	OK	25.6751	12.6534	1.02084	-2.38584	0.00075	0.0195044	yes
KIF2A	chr5:62306161-62387184	T72Stat	T0	OK	22.7385	11.2063	1.02083	-1.97932	0.00375	0.0567025	no
NKIRAS1	chr3:23892080-23923696	T72Stat	T0	OK	11.7777	5.80599	1.02044	-0.419162	0.64605	0.78627	no
CD47	chr3:108043093-108091088	T72Stat	T0	OK	41.5482	20.4914	1.01977	-2.40275	0.0006	0.0165907	yes
DDX27	chr20:49219294-49244077	T72Stat	T0	OK	41.6756	20.5561	1.01964	-1.79859	0.0027	0.0459436	yes
SURF6	chr9:133330706-133336210	T72Stat	T0	OK	34.3794	16.958	1.01958	-1.39819	0.01825	0.154831	no
M6PR	chr12:8914719-8949761	T72Stat	T0	OK	73.3018	36.1651	1.01925	-1.94274	0.0025	0.043364	yes
SLC15A4	chr12:128793193-128823996	T72Stat	T0	OK	51.9439	25.6293	1.01916	-1.86394	0.00215	0.0393099	yes
ZFP30	chr19:37632487-37655412	T72Stat	T0	OK	6.09811	3.0091	1.01903	-1.16543	0.06125	0.287373	no
PDS5A	chr4:39822862-39977956	T72Stat	T0	OK	41.0391	20.2545	1.01876	-2.08431	0.0016	0.0323576	yes
CNST	chr1:246566336-246668582	T72Stat	T0	OK	9.39894	4.63898	1.01869	-1.44138	0.0185	0.156213	no
AAMP	chr2:218264128-218270209	T72Stat	T0	OK	90.0614	44.4518	1.01867	-1.6679	0.00255	0.0439758	yes
IARS2	chr1:220094112-220148041	T72Stat	T0	OK	71.1354	35.121	1.01823	-2.09024	0.0008	0.0204485	yes
PDDC1	chr11:767222-777487	T72Stat	T0	OK	26.0582	12.8677	1.01798	-1.68976	0.0037	0.0563747	no
KRIT1	chr7:92198968-92246100	T72Stat	T0	OK	9.82494	4.85221	1.01781	-1.54202	0.0331	0.223301	no
HBS1L	chr6:134960382-135054898	T72Stat	T0	OK	22.8126	11.2712	1.01719	-1.58063	0.01385	0.131722	no
NADK2	chr5:36192588-36242279	T72Stat	T0	OK	19.9417	9.85297	1.01716	-1.79949	0.0115	0.116154	no
WDR36	chr5:111092171-111130502	T72Stat	T0	OK	16.3336	8.07355	1.01657	-2.01741	0.00305	0.0499542	yes
EDEM3	chr1:184690490-184754907	T72Stat	T0	OK	16.9053	8.36178	1.01559	-2.11307	0.0018	0.035057	yes
ANKZF1	chr2:219229756-219245429	T72Stat	T0	OK	23.2228	11.4892	1.01527	-1.33771	0.02835	0.202866	no
SLC6A6	chr3:14402575-14540343	T72Stat	T0	OK	42.3121	20.9396	1.01484	-1.84869	0.00055	0.0156676	yes
BLZF1	chr1:169106708-169460669	T72Stat	T0	OK	14.0564	6.95713	1.01466	-0.689484	0.3017	0.558688	no
SCYL3	chr1:169795408-169893959	T72Stat	T0	OK	5.4891	2.71702	1.01455	-0.729526	0.20765	0.499342	no
TRIP11	chr14:91967898-92040059	T72Stat	T0	OK	11.9117	5.89676	1.01439	-2.0456	0.0018	0.035057	yes
ZUFSP	chr6:116635617-116668810	T72Stat	T0	OK	10.4823	5.18947	1.01429	-1.02834	0.08555	0.339735	no
PIK3CA	chr3:179148522-179234709	T72Stat	T0	OK	12.4496	6.16468	1.014	-1.49121	0.0246	0.186456	no
GCH1	chr14:54842005-54902824	T72Stat	T0	OK	7.05916	3.49603	1.01378	-0.885906	0.1221	0.394357	no
TMEM87A	chr15:42210451-42273584	T72Stat	T0	OK	29.9	14.8097	1.0136	-1.79424	0.00415	0.0600159	no
PDPK1	chr16:2537963-2603190	T72Stat	T0	OK	13.3845	6.63313	1.0128	-1.71173	0.0057	0.0742783	no
TIGD6	chr5:149993122-150053143	T72Stat	T0	OK	3.66696	1.81832	1.01198	-0.469848	0.4111	0.631412	no
PPTC7	chr12:110534431-110583259	T72Stat	T0	OK	17.2318	8.54489	1.01194	-1.58394	0.00745	0.0890521	no
NDFIP2	chr13:79477363-79556077	T72Stat	T0	OK	27.3684	13.5731	1.01176	-2.24813	0.00235	0.041608	yes
BZW1	chr2:200695722-200823846	T72Stat	T0	OK	88.0007	43.6779	1.01061	-2.10872	0.0036	0.0553214	no
DNAJA2	chr16:46955361-46973714	T72Stat	T0	OK	63.1264	31.3334	1.01054	-2.19827	0.0007	0.0184994	yes
CD163L1	chr12:7354960-7444185	T72Stat	T0	OK	1.33388	0.662173	1.01035	-0.527368	0.3199	0.571572	no
ARHGEF12	chr11:120336908-120489936	T72Stat	T0	OK	39.4371	19.5848	1.00982	-2.05811	0.00135	0.0291437	yes
CRBN	chr3:3149632-3179717	T72Stat	T0	OK	19.0451	9.45823	1.00978	-1.55221	0.02355	0.182671	no
ZNF667-AS1	chr19:56477873-56495436	T72Stat	T0	OK	20.9007	10.3813	1.00957	-1.09301	0.07205	0.311683	no
TNFSF13B	chr13:108269628-108308484	T72Stat	T0	OK	1.60256	0.796373	1.00886	-0.457009	0.3431	0.587996	no
MRPS22	chr3:139344018-139357045	T72Stat	T0	OK	53.1706	26.4254	1.0087	-1.55783	0.0097	0.104954	no
MAT2A	chr2:85538977-85561534	T72Stat	T0	OK	145.752	72.4602	1.00826	-1.83728	0.00375	0.0567025	no
NBEA	chr13:34942286-35672737	T72Stat	T0	OK	3.25928	1.62086	1.00779	-0.875451	0.1479	0.434225	no
BACH1	chr21:29298794-29361896	T72Stat	T0	OK	12.7756	6.35373	1.00772	-1.75769	0.01	0.106973	no
BTN2A2	chr6:26383095-26394872	T72Stat	T0	OK	11.5479	5.7446	1.00735	-1.12062	0.06095	0.286716	no
NBPF9	chr1:149054032-149082311	T72Stat	T0	OK	3.35917	1.67153	1.00694	-0.794776	0.18005	0.473666	no
GTPBP10	chr7:90346664-90391455	T72Stat	T0	OK	4.90713	2.44439	1.0054	-1.31809	0.0424	0.254765	no
PINLYP	chr19:43576799-43582104	T72Stat	T0	OK	1.96176	0.977842	1.00448	-0.459487	0.61295	0.762327	no
PDCD6IP	chr3:33798570-33869707	T72Stat	T0	OK	55.9933	27.9188	1.00402	-1.57658	0.01215	0.120678	no
TRNP1	chr1:26993703-27000886	T72Stat	T0	OK	50.1576	25.0166	1.00358	-1.55713	0.01425	0.133611	no
BAZ2A	chr12:56521824-56636379	T72Stat	T0	OK	25.3163	12.6333	1.00283	-1.34349	0.0333	0.224059	no
KLHL9	chr9:21331018-21335430	T72Stat	T0	OK	25.5008	12.7263	1.00273	-1.9761	0.0032	0.0514239	no
HCN2	chr19:589892-617159	T72Stat	T0	OK	3.16123	1.57918	1.00131	-0.582121	0.23205	0.515034	no
ABCB7	chrX:75053171-75156340	T72Stat	T0	OK	14.673	7.3324	1.00081	-1.20877	0.05835	0.28058	no
IPO8	chr12:30628980-30695995	T72Stat	T0	OK	23.1118	11.5501	1.00072	-2.00048	0.00245	0.0428702	yes
PCF11	chr11:83157094-83185793	T72Stat	T0	OK	14.681	7.33783	1.00052	-1.81658	0.00305	0.0499542	yes
RIOK2	chr5:97160866-97183301	T72Stat	T0	OK	14.4063	7.20261	1.00011	-1.34572	0.0306	0.213842	no
TRIM32	chr9:116425224-117415039	T72Stat	T0	OK	22.6348	11.3178	0.999956	-0.883296	0.1018	0.366783	no
DSCR3	chr21:37223424-37267532	T72Stat	T0	OK	32.0555	16.0319	0.999623	-1.73504	0.0054	0.0714603	no
SCAMP1	chr5:78358763-78480739	T72Stat	T0	OK	21.4182	10.7122	0.999584	-2.19799	0.00375	0.0567025	no
BICD2	chr9:92711362-92764801	T72Stat	T0	OK	25.5214	12.7668	0.999312	-1.76671	0.00395	0.0584443	no
UBE2H	chr7:129830732-129952960	T72Stat	T0	OK	80.9128	40.5217	0.997673	-2.05526	0.0014	0.0298278	yes
ALAS1	chr3:52198082-52214327	T72Stat	T0	OK	34.305	17.1817	0.997549	-1.56541	0.00915	0.101643	no
IMPA1	chr8:81656915-81686354	T72Stat	T0	OK	21.9724	11.0067	0.997317	-1.76529	0.0154	0.138384	no
CDC40	chr6:110180420-110232219	T72Stat	T0	OK	11.1574	5.59055	0.996936	-1.44417	0.02245	0.177207	no
TNFRSF10A	chr8:23191456-23225167	T72Stat	T0	OK	25.1111	12.5836	0.996786	-1.17252	0.0447	0.257204	no
SMARCA1	chrX:129446500-129523505	T72Stat	T0	OK	42.3884	21.2471	0.996404	-2.10725	0.0018	0.035057	yes
CUL4A	chr13:113177538-113265078	T72Stat	T0	OK	46.342	23.2432	0.995508	-1.77476	0.00895	0.100291	no
PTCD2	chr5:72320366-72359353	T72Stat	T0	OK	7.33347	3.67905	0.995162	-0.780517	0.243	0.519022	no
FAM214A	chr15:52581320-52678634	T72Stat	T0	OK	13.6074	6.82763	0.994932	-1.60291	0.01615	0.14269	no
CCNH	chr5:87394261-87413033	T72Stat	T0	OK	32.7621	16.4389	0.994911	-1.31168	0.0449	0.258107	no
MOSPD1	chrX:134887625-134915344	T72Stat	T0	OK	11.7473	5.89532	0.994693	-1.07088	0.11675	0.386005	no
MRFAP1	chr4:6640090-6642743	T72Stat	T0	OK	488.229	245.02	0.994656	-1.34032	0.0243	0.18528	no
C3orf33	chr3:155762611-155806287	T72Stat	T0	OK	8.47509	4.25334	0.994633	-0.807179	0.19655	0.491457	no
SOS1	chr2:38981548-39120463	T72Stat	T0	OK	12.7573	6.40541	0.993956	-2.00699	0.00275	0.0466615	yes
ATF2	chr2:175072249-175168206	T72Stat	T0	OK	28.4598	14.2908	0.993838	-2.06135	0.0024	0.0422014	yes
CHD8	chr14:21385193-21437298	T72Stat	T0	OK	21.0419	10.5663	0.993796	-1.93649	0.001	0.0238589	yes
EXOSC7	chr3:44976248-45012666	T72Stat	T0	OK	58.477	29.3753	0.993262	-1.41569	0.0204	0.165922	no
KPNA4	chr3:160494994-160565588	T72Stat	T0	OK	27.0763	13.6045	0.992949	-2.21123	0.0012	0.0267433	yes
HSF2	chr6:122399550-122433119	T72Stat	T0	OK	12.1859	6.12443	0.99256	-1.08083	0.0704	0.30826	no
IFIH1	chr2:162267078-162318708	T72Stat	T0	OK	8.7118	4.38148	0.991553	-1.25003	0.0472	0.261539	no
PITRM1	chr10:3137726-3172841	T72Stat	T0	OK	43.7263	21.9959	0.991269	-1.78047	0.00295	0.0488974	yes
EPAS1	chr2:46297401-46386703	T72Stat	T0	OK	18.4262	9.27052	0.991035	-1.65057	0.00635	0.0800136	no
CHD9	chr16:53055032-53327502	T72Stat	T0	OK	9.9024	4.98273	0.990844	-1.9787	0.0023	0.0409656	yes
KDM5A	chr12:280056-442640	T72Stat	T0	OK	13.9903	7.04294	0.990174	-1.89047	0.0019	0.036102	yes
KBTBD3	chr11:106051097-106098692	T72Stat	T0	OK	2.29429	1.15514	0.98998	-0.547286	0.6215	0.769134	no
CNBP	chr3:129167814-129183967	T72Stat	T0	OK	148.943	75.0097	0.989606	-2.00564	0.00155	0.0316681	yes
CDKN1A	chr6:36676459-36687339	T72Stat	T0	OK	656.411	330.593	0.989544	-1.45381	0.01635	0.144102	no
TMEM192	chr4:165076077-165112872	T72Stat	T0	OK	15.109	7.60997	0.989441	-1.55018	0.0074	0.0888099	no
ZNF112	chr19:44326552-44356704	T72Stat	T0	OK	3.6358	1.83164	0.989141	-0.806897	0.14605	0.431622	no
ZNF474	chr5:122129512-122153571	T72Stat	T0	OK	0.702014	0.353706	0.988952	-0.436993	0.42285	0.637495	no
ZFY	chrY:2935070-2982506	T72Stat	T0	OK	9.33708	4.70449	0.988935	-1.47279	0.02775	0.200656	no
NDUFAF7	chr2:37231630-37249161	T72Stat	T0	OK	10.9732	5.5294	0.988791	-1.03797	0.07165	0.311287	no
SEL1L3	chr4:25747426-25863595	T72Stat	T0	OK	36.5634	18.4254	0.988703	-1.88288	0.00165	0.0331072	yes
GTF2H2C,GTF2H2C_2	chr5:71034972-71067673	T72Stat	T0	OK	2.37407	1.19644	0.988607	-0.637402	0.40635	0.629244	no
MORC3	chr21:36320188-36376646	T72Stat	T0	OK	14.2723	7.19904	0.987343	-1.70482	0.0113	0.114911	no
CALCRL	chr2:187341962-187448294	T72Stat	T0	OK	2.29316	1.15691	0.987062	-0.841965	0.31525	0.568946	no
ASAH1	chr8:18056415-18097651	T72Stat	T0	OK	97.2086	49.0582	0.986588	-2.09339	0.00265	0.0453946	yes
CFAP45	chr1:159872363-159900116	T72Stat	T0	OK	0.653817	0.330032	0.986282	-0.475391	0.5193	0.692529	no
GNL3	chr3:52685919-52708181	T72Stat	T0	OK	66.5852	33.6178	0.985976	-1.20734	0.0622	0.28972	no
CYB561D1	chr1:109494035-109500441	T72Stat	T0	OK	7.67289	3.87498	0.98558	-1.07994	0.08025	0.327674	no
PIK3R4	chr3:130678933-130746852	T72Stat	T0	OK	14.5509	7.35005	0.985285	-1.62432	0.0073	0.0882005	no
APCDD1L-AS1	chr20:58515378-58619892	T72Stat	T0	OK	1.71373	0.865736	0.985137	-0.488279	0.51285	0.687921	no
CEPT1	chr1:111117331-111185102	T72Stat	T0	OK	34.9411	17.6519	0.985099	-1.38251	0.02915	0.205958	no
SCOC	chr4:140257285-140382556	T72Stat	T0	OK	86.7619	43.8336	0.985026	-2.32465	0.0047	0.0652321	no
UBLCP1	chr5:159263080-159286040	T72Stat	T0	OK	31.0562	15.6919	0.984859	-1.85559	0.0083	0.095701	no
STK26	chrX:132023216-132075943	T72Stat	T0	OK	15.4771	7.82149	0.984618	-1.54139	0.0337	0.225649	no
LINC01573	chr9:136547841-136549744	T72Stat	T0	OK	0.659741	0.333488	0.984265	-0.426933	0.4241	0.638649	no
ZNF721	chr4:425434-499171	T72Stat	T0	OK	17.3522	8.77621	0.983451	-1.31336	0.04055	0.250284	no
BBX	chr3:107522935-107811329	T72Stat	T0	OK	33.1962	16.7999	0.982563	-2.11797	0.00095	0.0230965	yes
KIAA1217	chr10:23694745-24547848	T72Stat	T0	OK	19.5233	9.88426	0.981993	-1.78607	0.0031	0.0505421	no
BLOC1S6	chr15:45587122-45609716	T72Stat	T0	OK	36.1117	18.284	0.981884	-2.14333	0.00295	0.0488974	yes
RAD23B	chr9:107283235-107332194	T72Stat	T0	OK	93.1361	47.1568	0.981876	-2.09811	0.0008	0.0204485	yes
LAMB2	chr3:49121113-49133166	T72Stat	T0	OK	95.021	48.114	0.981791	-1.62953	0.00335	0.0528857	no
SEC23IP	chr10:119892572-119944658	T72Stat	T0	OK	17.5907	8.90825	0.981598	-1.91479	0.0021	0.0386719	yes
TFPI	chr2:187464230-187554492	T72Stat	T0	OK	69.7213	35.3185	0.981176	-1.99001	0.00145	0.0307105	yes
GCC1	chr7:127580627-127585600	T72Stat	T0	OK	16.2765	8.24593	0.981034	-1.48471	0.01415	0.133162	no
ABCF2	chr7:151207836-151227374	T72Stat	T0	OK	31.8858	16.1572	0.980742	-1.51455	0.01165	0.117075	no
NRD1	chr1:51616873-51878937	T72Stat	T0	OK	61.9426	31.3931	0.980485	-1.47575	0.0203	0.165334	no
NUS1	chr6:117675453-117710723	T72Stat	T0	OK	15.9794	8.09895	0.98041	-1.83565	0.00765	0.0905368	no
EBLN3	chr9:37079895-37090401	T72Stat	T0	OK	26.1841	13.2758	0.979896	-1.96731	0.00305	0.0499542	yes
GPBP1	chr5:57173947-57264679	T72Stat	T0	OK	29.3154	14.8669	0.979551	-2.10874	0.00245	0.0428702	yes
SLC30A5	chr5:69093948-69131072	T72Stat	T0	OK	36.7432	18.6348	0.97948	-1.56166	0.022	0.174965	no
API5	chr11:43311954-43344530	T72Stat	T0	OK	62.4204	31.6632	0.979212	-2.10354	0.0019	0.036102	yes
PTPN12	chr7:77537455-77640071	T72Stat	T0	OK	68.6694	34.8355	0.979109	-2.16018	0.00135	0.0291437	yes
APPBP2	chr17:60443148-60526240	T72Stat	T0	OK	19.0382	9.65857	0.979017	-1.91724	0.00195	0.0366248	yes
LINC-PINT	chr7:130941759-131109916	T72Stat	T0	OK	4.06313	2.06133	0.979015	-0.522253	0.37125	0.606192	no
ARHGEF7	chr13:111113811-111305734	T72Stat	T0	OK	16.3127	8.27752	0.978726	-1.57388	0.0122	0.121108	no
DYNC1LI2	chr16:66720895-66751622	T72Stat	T0	OK	66.7218	33.8566	0.978721	-2.12114	0.00125	0.0275154	yes
PURB	chr7:44876292-44885385	T72Stat	T0	OK	16.2062	8.2247	0.978514	-2.01523	0.00105	0.0246255	yes
LOC100506548	chr5:40825262-40829142	T72Stat	T0	OK	8.31418	4.21968	0.978441	-1.18081	0.0355	0.232489	no
ZNF467	chr7:149764363-149773206	T72Stat	T0	OK	5.21256	2.64554	0.978432	-0.707573	0.2495	0.520146	no
POM121	chr7:72879334-72954763	T72Stat	T0	OK	8.2027	4.16348	0.978307	-1.13502	0.0673	0.301013	no
ZNF570	chr19:37467771-37485358	T72Stat	T0	OK	5.59875	2.84293	0.977727	-0.775779	0.2484	0.520146	no
NRG1	chr8:31639751-32765040	T72Stat	T0	OK	29.3714	14.9154	0.977608	-1.12243	0.07285	0.313479	no
GMFB	chr14:54474490-54489026	T72Stat	T0	OK	57.6956	29.3058	0.977277	-2.48675	0.0013	0.028303	yes
RMND5A	chr2:86503429-86778041	T72Stat	T0	OK	24.3184	12.353	0.977179	-0.953754	0.11725	0.38605	no
PTCH1	chr9:95442981-95516965	T72Stat	T0	OK	1.2987	0.659906	0.976738	-0.475681	0.345	0.588903	no
TATDN1	chr8:124474766-124539088	T72Stat	T0	OK	11.7595	5.97535	0.976727	-0.643437	0.45075	0.652563	no
AASDHPPT	chr11:106051097-106098692	T72Stat	T0	OK	45.2371	22.9911	0.976432	-1.94153	0.0041	0.0597753	no
CDK8	chr13:26254618-26404432	T72Stat	T0	OK	9.95673	5.06178	0.976028	-0.881729	0.14595	0.431469	no
ZNF224	chr19:44094328-44113183	T72Stat	T0	OK	7.26548	3.69621	0.975012	-0.771054	0.1359	0.416391	no
ZNF24	chr18:35332207-35344467	T72Stat	T0	OK	28.9215	14.7148	0.97487	-1.44424	0.0094	0.103267	no
YJEFN3	chr19:19528860-19537584	T72Stat	T0	OK	7.21097	3.6698	0.97449	-0.552246	0.3292	0.578212	no
CAPZA2	chr7:116862508-116919259	T72Stat	T0	OK	129.728	66.0344	0.9742	-2.35094	0.0013	0.028303	yes
CFH	chr1:196651877-196747504	T72Stat	T0	OK	8.1031	4.12859	0.972826	-0.942698	0.19915	0.491985	no
ARRDC3	chr5:91368723-91420715	T72Stat	T0	OK	97.0991	49.4852	0.972462	-2.19374	0.0012	0.0267433	yes
SDAD1	chr4:75949905-76007523	T72Stat	T0	OK	25.9434	13.2227	0.972349	-1.60164	0.01485	0.136103	no
SYNJ2	chr6:157981855-158099175	T72Stat	T0	OK	28.6499	14.6028	0.972279	-1.93838	0.00095	0.0230965	yes
RAB14	chr9:121178136-121202087	T72Stat	T0	OK	58.4255	29.7959	0.971483	-2.19343	0.0018	0.035057	yes
AK3	chr9:4709555-4742043	T72Stat	T0	OK	53.2472	27.1583	0.971314	-2.13185	0.0013	0.028303	yes
GLRB	chr4:157076124-157172090	T72Stat	T0	OK	10.8676	5.54386	0.971076	-1.186	0.1081	0.374649	no
C9orf172	chr9:136844414-136847345	T72Stat	T0	OK	3.59676	1.83501	0.970907	-0.574697	0.23385	0.515628	no
GADD45A	chr1:67685176-67688338	T72Stat	T0	OK	144.949	73.9644	0.970639	-1.68711	0.0047	0.0652321	no
ZMYM4	chr1:35268966-35421944	T72Stat	T0	OK	17.9826	9.18139	0.969818	-2.01213	0.00175	0.0344956	yes
COG3	chr13:45464894-45536698	T72Stat	T0	OK	14.0438	7.17749	0.968376	-1.58702	0.0079	0.092397	no
EIF2AK2	chr2:37105140-37157047	T72Stat	T0	OK	14.8271	7.58164	0.967658	-1.65683	0.01085	0.112311	no
CLCN5	chrX:49922614-50099235	T72Stat	T0	OK	2.10509	1.07641	0.967656	-0.770615	0.13925	0.421804	no
PRKAA2	chr1:56645316-56715335	T72Stat	T0	OK	5.31445	2.71896	0.966867	-1.50852	0.0275	0.19925	no
UBQLN1	chr9:83659962-83708253	T72Stat	T0	OK	75.7853	38.7752	0.966783	-1.97341	0.0019	0.036102	yes
VAT1	chr17:43014604-43022442	T72Stat	T0	OK	165.714	84.81	0.966388	-1.73693	0.00235	0.041608	yes
TBL1XR1	chr3:177020753-177197260	T72Stat	T0	OK	43.8841	22.4696	0.965725	-2.22344	0.0018	0.035057	yes
CDK12	chr17:39461510-39534565	T72Stat	T0	OK	13.5125	6.91996	0.965456	-1.78447	0.0019	0.036102	yes
CPNE8	chr12:38652199-38905618	T72Stat	T0	OK	17.3312	8.87609	0.965374	-1.57401	0.01155	0.116462	no
CCNG1	chr5:163437570-163445016	T72Stat	T0	OK	108.657	55.6506	0.965316	-2.23902	0.0007	0.0184994	yes
PYROXD1	chr12:21437603-21501669	T72Stat	T0	OK	6.09697	3.12297	0.965173	-0.670162	0.25825	0.524563	no
RAB27B	chr18:54828476-54895516	T72Stat	T0	OK	2.709	1.3878	0.964964	-0.888381	0.24415	0.519479	no
SLC22A18	chr11:2887344-2925246	T72Stat	T0	OK	0.905417	0.463843	0.964947	-0.454747	0.74575	0.854534	no
SMARCA5	chr4:143513462-143557489	T72Stat	T0	OK	44.6835	22.8919	0.964909	-2.14477	0.0017	0.0338828	yes
PDIA6	chr2:10721648-10837977	T72Stat	T0	OK	558.679	286.22	0.964894	-1.56071	0.00835	0.0957844	no
ZFPM2-AS1	chr8:105318918-106060503	T72Stat	T0	OK	8.50734	4.36163	0.96384	-0.44287	0.46185	0.65772	no
ZDHHC23	chr3:113947900-113962980	T72Stat	T0	OK	3.54196	1.8164	0.963468	-0.580519	0.34545	0.589222	no
RGS2	chr1:192809038-192812277	T72Stat	T0	OK	3.69406	1.89462	0.963296	-0.587999	0.3406	0.586589	no
RGS17	chr6:153010896-153131254	T72Stat	T0	OK	4.83183	2.47839	0.96317	-0.568835	0.38025	0.612323	no
LINC00938	chr12:45725719-45727921	T72Stat	T0	OK	8.47385	4.34733	0.962889	-0.797228	0.1562	0.445244	no
GNGT1	chr7:93906507-93911173	T72Stat	T0	OK	1.165	0.59782	0.962554	-0.378378	0.52925	0.700118	no
MAPK6	chr15:52019213-52066265	T72Stat	T0	OK	32.2606	16.5551	0.962495	-2.01268	0.00225	0.0405589	yes
GAS5	chr1:173863247-173867987	T72Stat	T0	OK	176.164	90.4133	0.962315	-1.592	0.0087	0.0982272	no
ABHD5	chr3:43690882-43722725	T72Stat	T0	OK	14.3674	7.375	0.962088	-1.8019	0.0072	0.0875235	no
BCCIP	chr10:125823534-125881315	T72Stat	T0	OK	64.1068	32.925	0.961295	-1.27606	0.0542	0.271424	no
DSP	chr6:7541636-7586713	T72Stat	T0	OK	33.5334	17.2234	0.961226	-1.78742	0.0033	0.0523269	no
PLEKHA3	chr2:178480471-178505055	T72Stat	T0	OK	16.3063	8.37753	0.960836	-1.18642	0.0463	0.261539	no
HERPUD1	chr16:56932089-56943881	T72Stat	T0	OK	171.631	88.2286	0.959995	-1.84888	0.00135	0.0291437	yes
CCDC68	chr18:54901508-54959508	T72Stat	T0	OK	2.52582	1.29843	0.959988	-0.640857	0.35045	0.592672	no
C4orf32	chr4:112145396-112189081	T72Stat	T0	OK	8.20597	4.21988	0.959471	-0.991618	0.13485	0.41445	no
ZCCHC10	chr5:132996985-133026604	T72Stat	T0	OK	15.076	7.75277	0.959471	-1.19764	0.1256	0.398389	no
TUG1	chr22:30969210-30979394	T72Stat	T0	OK	32.6055	16.7681	0.959397	-1.99701	0.00195	0.0366248	yes
HEXB	chr5:74627405-74776912	T72Stat	T0	OK	140.6	72.3186	0.959162	-1.31985	0.03895	0.244622	no
ARRDC4	chr15:97960702-97973838	T72Stat	T0	OK	17.9464	9.23414	0.958644	-1.66954	0.0097	0.104954	no
STARD4	chr5:111496034-112017306	T72Stat	T0	OK	23.9093	12.3043	0.958405	-1.05702	0.1444	0.428371	no
RHEB	chr7:151466011-151519924	T72Stat	T0	OK	53.0427	27.2972	0.958405	-1.60986	0.01075	0.111793	no
PFKM	chr12:48042897-48146404	T72Stat	T0	OK	30.0375	15.4607	0.958159	-1.44491	0.0151	0.136855	no
MTMR2	chr11:95832879-95924207	T72Stat	T0	OK	32.8964	16.9337	0.958033	-1.97939	0.004	0.0589408	no
TRIM4	chr7:99890406-99919600	T72Stat	T0	OK	25.9618	13.3646	0.957969	-1.67634	0.007	0.0859082	no
AHNAK2	chr14:104937253-104978357	T72Stat	T0	OK	8.88967	4.57627	0.957959	-1.71293	0.0021	0.0386719	yes
SOCS5	chr2:46698959-46762788	T72Stat	T0	OK	18.6808	9.61756	0.957814	-1.85123	0.0075	0.0893517	no
DHODH	chr16:72008743-72025417	T72Stat	T0	OK	6.05535	3.11847	0.957372	-0.570068	0.2848	0.546482	no
ANTXR2	chr4:79901616-80073472	T72Stat	T0	OK	16.6581	8.57897	0.957348	-1.48504	0.0159	0.141318	no
CFL2	chr14:34710381-34714823	T72Stat	T0	OK	52.2337	26.9259	0.955988	-2.28719	0.00255	0.0439758	yes
SBDS	chr7:66987702-66995601	T72Stat	T0	OK	131.238	67.6556	0.955906	-2.00157	0.00215	0.0393099	yes
KLHDC10	chr7:130070508-130135720	T72Stat	T0	OK	17.1487	8.84243	0.955583	-1.83219	0.00295	0.0488974	yes
DIRC2	chr3:122795053-122881139	T72Stat	T0	OK	11.2388	5.79605	0.955352	-1.14296	0.07195	0.311683	no
COPS5	chr8:67043079-67062327	T72Stat	T0	OK	83.4813	43.0582	0.955164	-1.74068	0.0051	0.0689674	no
ARHGAP12	chr10:31805397-31928876	T72Stat	T0	OK	13.7644	7.1012	0.954812	-1.61099	0.0143	0.1338	no
EDA2R	chrX:66595639-66639298	T72Stat	T0	OK	9.50793	4.90569	0.954674	-1.1283	0.0623	0.28972	no
FAM206A	chr9:108934392-108940957	T72Stat	T0	OK	13.7348	7.08737	0.954517	-1.01063	0.1098	0.377456	no
STOM	chr9:121338987-121370304	T72Stat	T0	OK	46.3745	23.9471	0.953482	-1.41995	0.0215	0.172443	no
UBE2V2	chr8:48008434-48061894	T72Stat	T0	OK	60.7239	31.3593	0.953369	-1.96707	0.0043	0.0616379	no
CLK3	chr15:74608371-74630201	T72Stat	T0	OK	37.0697	19.1519	0.952754	-1.44011	0.01225	0.121268	no
FKTN	chr9:105558129-105641118	T72Stat	T0	OK	7.47733	3.86398	0.952435	-1.49787	0.02065	0.167424	no
ZNF226	chr19:44165061-44177685	T72Stat	T0	OK	16.4235	8.49195	0.951596	-0.72719	0.31325	0.567582	no
ZNF316	chr7:6637321-6658279	T72Stat	T0	OK	19.5547	10.1149	0.951033	-1.43265	0.00785	0.0919923	no
DGCR8	chr22:20080231-20127357	T72Stat	T0	OK	18.087	9.3589	0.950542	-1.07984	0.06145	0.287558	no
ZNF317	chr19:9140379-9163415	T72Stat	T0	OK	27.582	14.2753	0.950208	-1.67045	0.00405	0.0594332	no
KIF1B	chr1:10210705-10381603	T72Stat	T0	OK	17.3626	8.98848	0.949836	-1.85076	0.00175	0.0344956	yes
ALKBH1	chr14:77672405-77708013	T72Stat	T0	OK	10.0303	5.19267	0.949818	-0.911996	0.1189	0.388981	no
MIB1	chr18:21741328-21870957	T72Stat	T0	OK	22.0907	11.4364	0.949805	-2.19819	0.00415	0.0600159	no
FMR1	chrX:147911950-147951127	T72Stat	T0	OK	27.8832	14.4376	0.949565	-1.95778	0.00445	0.0629322	no
TEC	chr4:48135782-48269797	T72Stat	T0	OK	2.34034	1.213	0.948145	-0.622927	0.28925	0.549373	no
SETX	chr9:132261439-132354985	T72Stat	T0	OK	20.3151	10.5312	0.947879	-2.00937	0.001	0.0238589	yes
ZBTB39	chr12:56998832-57006513	T72Stat	T0	OK	1.92596	0.998407	0.947876	-0.580897	0.32515	0.574843	no
PLCB4	chr20:9069053-9480815	T72Stat	T0	OK	25.9457	13.4527	0.947597	-1.74464	0.005	0.0680775	no
WDR41	chr5:77432243-77492507	T72Stat	T0	OK	29.2335	15.1578	0.947558	-1.65404	0.0146	0.134986	no
PLAG1	chr8:56160908-56211300	T72Stat	T0	OK	3.55795	1.84529	0.947195	-1.07144	0.1279	0.40107	no
REXO4	chr9:133361448-133459403	T72Stat	T0	OK	33.6228	17.4387	0.94715	-0.530129	0.47895	0.666809	no
ADSS	chr1:244408491-244452134	T72Stat	T0	OK	50.4665	26.1879	0.946423	-1.99645	0.00325	0.0518553	no
NSD1	chr5:177133078-177300213	T72Stat	T0	OK	14.307	7.42515	0.946233	-1.81993	0.0015	0.031216	yes
ACSL3	chr2:222861013-222943401	T72Stat	T0	OK	48.7596	25.3059	0.946213	-2.20206	0.00215	0.0393099	yes
PGAP1	chr2:196833003-196926730	T72Stat	T0	OK	3.28091	1.70288	0.946117	-1.09375	0.07445	0.317996	no
SSB	chr2:169798811-169824931	T72Stat	T0	OK	86.0895	44.6881	0.945947	-1.84225	0.00595	0.0764793	no
FAM84A,LOC653602	chr2:14632685-14650819	T72Stat	T0	OK	4.02473	2.08939	0.945808	-0.582798	0.2626	0.527934	no
NDUFAF5	chr20:13785025-13818421	T72Stat	T0	OK	7.74486	4.02143	0.945531	-0.807899	0.25035	0.520495	no
CBX6	chr22:38861426-38872334	T72Stat	T0	OK	69.1954	35.9362	0.945238	-1.76803	0.00295	0.0488974	yes
DHX38	chr16:72084856-72112912	T72Stat	T0	OK	28.7422	14.9278	0.945173	-1.39004	0.02865	0.204359	no
WDR19	chr4:39182403-39285810	T72Stat	T0	OK	6.42493	3.3379	0.944739	-1.11947	0.06115	0.287129	no
ANXA5	chr4:121667996-121696992	T72Stat	T0	OK	728.234	378.394	0.944514	-1.57899	0.0102	0.10808	no
E2F6	chr2:11444374-11466177	T72Stat	T0	OK	5.06189	2.63146	0.943815	-0.752628	0.2331	0.51546	no
PIGG	chr4:499199-539921	T72Stat	T0	OK	28.2291	14.6779	0.943539	-1.48424	0.0179	0.152948	no
NFAT5	chr16:69565965-69704666	T72Stat	T0	OK	11.1394	5.79389	0.943072	-1.7514	0.0036	0.0553214	no
LRCH3	chr3:197791225-197871585	T72Stat	T0	OK	8.58023	4.46332	0.942899	-0.828705	0.1644	0.456206	no
2021-03-02	chr1:220748333-220784254	T72Stat	T0	OK	8.62301	4.48687	0.942482	-0.568146	0.3337	0.581242	no
MRPL39	chr21:25585655-25607489	T72Stat	T0	OK	51.1255	26.6057	0.942304	-1.38498	0.03895	0.244622	no
TIMMDC1	chr3:119498520-119524278	T72Stat	T0	OK	99.7519	51.9165	0.942152	-1.78639	0.00335	0.0528857	no
GOLGB1	chr3:121663198-121749767	T72Stat	T0	OK	15.7376	8.19122	0.94207	-1.91388	0.00175	0.0344956	yes
UFM1	chr13:38349770-38363007	T72Stat	T0	OK	54.1078	28.1627	0.942052	-2.12603	0.003	0.0494062	yes
HEATR5B	chr2:36981000-37084345	T72Stat	T0	OK	8.64216	4.49869	0.941886	-1.44226	0.0159	0.141318	no
PPP1CB	chr2:28751747-28802940	T72Stat	T0	OK	180.152	93.7845	0.941792	-2.1945	0.00395	0.0584443	no
WWP1	chr8:86342764-86467949	T72Stat	T0	OK	15.1879	7.90764	0.941608	-1.61174	0.01385	0.131722	no
RAB3IL1	chr11:61897295-61920269	T72Stat	T0	OK	5.00139	2.60409	0.94155	-0.762809	0.22325	0.509158	no
PIKFYVE	chr2:208266266-208358751	T72Stat	T0	OK	10.8081	5.6287	0.941236	-1.24098	0.03715	0.238329	no
SMIM15	chr5:61157708-61232080	T72Stat	T0	OK	51.636	26.9073	0.940378	-2.24498	0.003	0.0494062	yes
BAG1	chr9:33252470-33264761	T72Stat	T0	OK	33.2387	17.3256	0.939961	-1.66441	0.0043	0.0616379	no
SPNS1	chr16:28974774-28984548	T72Stat	T0	OK	107.206	55.884	0.939879	-1.62868	0.00725	0.0878928	no
ATP7A	chrX:77910655-78050395	T72Stat	T0	OK	4.44127	2.31566	0.93955	-1.08485	0.14285	0.425888	no
SARS	chr1:109213892-109238182	T72Stat	T0	OK	135.518	70.6648	0.939425	-1.67546	0.0032	0.0514239	no
AP3B1	chr5:78002325-78294755	T72Stat	T0	OK	26.6785	13.9118	0.939371	-1.80572	0.0051	0.0689674	no
ANGPT1	chr8:107249481-107498026	T72Stat	T0	OK	0.810906	0.422894	0.939237	-0.524183	0.51755	0.691327	no
C5orf56	chr5:132410772-132476044	T72Stat	T0	OK	12.8822	6.71864	0.939136	-0.581714	0.26845	0.532188	no
FAM126A	chr7:22941258-23014151	T72Stat	T0	OK	14.9946	7.82034	0.939136	-1.91668	0.01	0.106973	no
UFL1	chr6:96521825-96555275	T72Stat	T0	OK	21.2099	11.0639	0.93888	-1.87155	0.00505	0.0686019	no
MSANTD4	chr11:106007901-106022227	T72Stat	T0	OK	12.2742	6.40613	0.938099	-1.4068	0.022	0.174965	no
USP7	chr16:8892093-8963484	T72Stat	T0	OK	42.8638	22.3822	0.937408	-1.9998	0.00155	0.0316681	yes
GOLT1B	chr12:21501764-21518403	T72Stat	T0	OK	36.802	19.2195	0.937212	-2.0937	0.0048	0.0661079	no
THRA	chr17:40062192-40100725	T72Stat	T0	OK	5.99895	3.13304	0.937148	-0.563435	0.4002	0.624415	no
TRAPPC8	chr18:31829172-31943128	T72Stat	T0	OK	15.3323	8.00908	0.936865	-1.72694	0.0057	0.0742783	no
STK4	chr20:44966478-45079952	T72Stat	T0	OK	14.4762	7.56265	0.936718	-1.69271	0.0061	0.0775726	no
TAOK1	chr17:29390924-29551903	T72Stat	T0	OK	17.9104	9.35998	0.936224	-2.06745	0.00195	0.0366248	yes
TMX3	chr18:68673687-68715116	T72Stat	T0	OK	29.4957	15.4144	0.936221	-2.06261	0.00415	0.0600159	no
TMEM184C	chr4:147617387-147635521	T72Stat	T0	OK	27.2907	14.2625	0.936179	-1.62659	0.00625	0.0790314	no
MBP	chr18:76978832-77132818	T72Stat	T0	OK	14.8916	7.78337	0.936034	-1.49438	0.0179	0.152948	no
SBNO1	chr12:123289108-123350441	T72Stat	T0	OK	16.5643	8.65772	0.93602	-1.73983	0.0039	0.058185	no
PJA2	chr5:109334708-109409974	T72Stat	T0	OK	51.0949	26.7203	0.935245	-2.11754	0.00185	0.0356433	yes
HNRNPH2,RPL36A,RPL36A-HNRNPH2	chrX:101390889-101414140	T72Stat	T0	OK	100.491	52.5633	0.934944	-1.68683	0.0082	0.094792	no
NEO1	chr15:73052483-73305206	T72Stat	T0	OK	9.04936	4.73443	0.934626	-1.49792	0.0142	0.133352	no
AFP	chr4:73436218-73455785	T72Stat	T0	OK	0.677502	0.354522	0.934349	-0.410668	0.49305	0.675296	no
GSPT2	chrX:51743384-51746230	T72Stat	T0	OK	13.5684	7.10165	0.934024	-1.18509	0.06865	0.304322	no
RPS3A	chr4:151099572-151104652	T72Stat	T0	OK	36.1456	18.9197	0.933933	-1.03137	0.0839	0.335862	no
ZNF558	chr19:8809575-8832304	T72Stat	T0	OK	10.3026	5.39299	0.933856	-1.24415	0.05115	0.266218	no
TMEM255B	chr13:113759242-113811926	T72Stat	T0	OK	18.6344	9.75462	0.933815	-0.564744	0.28475	0.546482	no
CYP1B1	chr2:38067602-38076181	T72Stat	T0	OK	33.5822	17.5859	0.933276	-1.95325	0.00215	0.0393099	yes
ZNF473	chr19:50025805-50048774	T72Stat	T0	OK	6.25928	3.28	0.9323	-1.08323	0.07205	0.311683	no
PRPF38B	chr1:108692309-108701800	T72Stat	T0	OK	35.4476	18.5771	0.932164	-1.95027	0.00205	0.0379462	yes
SNX4	chr3:125446643-125520214	T72Stat	T0	OK	22.3674	11.7286	0.931373	-1.56329	0.02185	0.174158	no
CCDC59	chr12:82352303-82479237	T72Stat	T0	OK	20.3317	10.662	0.931249	-1.20356	0.09615	0.358472	no
TMEM128	chr4:4235541-4248242	T72Stat	T0	OK	34.0259	17.8447	0.931136	-1.17006	0.09395	0.353803	no
ZFAND2A	chr7:1152906-1160219	T72Stat	T0	OK	35.6606	18.702	0.931136	-0.958382	0.09205	0.349439	no
CCPG1,DYX1C1	chr15:55317183-55508234	T72Stat	T0	OK	50.2653	26.362	0.9311	-1.77417	0.00445	0.0629322	no
HCFC2	chr12:104064457-104106526	T72Stat	T0	OK	5.25024	2.75414	0.93078	-1.1278	0.0848	0.337655	no
ZNF397	chr18:35241029-35290245	T72Stat	T0	OK	5.18493	2.72001	0.93071	-0.611193	0.34385	0.588145	no
RNF219	chr13:78054854-78659179	T72Stat	T0	OK	12.1114	6.35442	0.93054	-1.32479	0.0352	0.23154	no
SETD7	chr4:139495934-139556769	T72Stat	T0	OK	20.6712	10.8529	0.929537	-1.56808	0.0061	0.0775726	no
SAT1	chrX:23783157-23786223	T72Stat	T0	OK	704.881	370.555	0.927693	-1.67134	0.00675	0.0834689	no
ZNF160	chr19:53066613-53103434	T72Stat	T0	OK	17.5824	9.24338	0.927642	-1.57143	0.01085	0.112311	no
TM9SF3	chr10:96518109-96587052	T72Stat	T0	OK	87.9276	46.2386	0.927218	-2.1852	0.0032	0.0514239	no
WDR48	chr3:39051985-39138903	T72Stat	T0	OK	19.0767	10.0325	0.927131	-1.29877	0.06155	0.287876	no
TMEM9B-AS1	chr11:8947200-8976283	T72Stat	T0	OK	3.169	1.66695	0.926812	-0.29463	0.7534	0.860274	no
FLYWCH1	chr16:2911978-2951208	T72Stat	T0	OK	31.8105	16.7355	0.926597	-1.37486	0.0175	0.151408	no
ZNF44	chr19:12271809-12294899	T72Stat	T0	OK	10.8823	5.72531	0.926563	-1.02761	0.08885	0.346769	no
TTC21B	chr2:165873361-165953838	T72Stat	T0	OK	5.18995	2.73073	0.926436	-1.12499	0.1168	0.386005	no
NUP153	chr6:17615034-17706834	T72Stat	T0	OK	28.244	14.8614	0.926376	-1.9043	0.0018	0.035057	yes
CDK13	chr7:39950359-40097134	T72Stat	T0	OK	18.3884	9.68069	0.92561	-1.81064	0.0043	0.0616379	no
FAM122A	chr9:68705413-69009176	T72Stat	T0	OK	8.80132	4.63388	0.925498	-1.04443	0.09555	0.35735	no
CPSF2	chr14:92121953-92164199	T72Stat	T0	OK	25.7529	13.5617	0.925201	-1.97049	0.0047	0.0652321	no
HERC4	chr10:67921898-68075346	T72Stat	T0	OK	40.1783	21.159	0.925146	-1.28677	0.04055	0.250284	no
2021-03-05	chr10:92291162-92353964	T72Stat	T0	OK	30.8816	16.2642	0.925046	-1.99914	0.0065	0.0815025	no
G3BP2	chr4:75642768-75673483	T72Stat	T0	OK	85.6879	45.1302	0.924998	-2.04087	0.00205	0.0379462	yes
LPIN1	chr2:11677578-11827407	T72Stat	T0	OK	14.6544	7.71859	0.924925	-1.46096	0.01	0.106973	no
LOC101929607	chr3:107430929-107463912	T72Stat	T0	OK	0.85254	0.449144	0.924591	-0.261623	0.7397	0.850978	no
PCGF5	chr10:91163011-91284331	T72Stat	T0	OK	20.8282	10.9746	0.924368	-1.27527	0.04105	0.251637	no
MAPK13	chr6:36130483-36144524	T72Stat	T0	OK	9.85707	5.19456	0.924156	-1.37599	0.0175	0.151408	no
LEMD2	chr6:33771212-33789129	T72Stat	T0	OK	57.5724	30.3404	0.924138	-1.52595	0.00725	0.0878928	no
RAB3GAP2	chr1:220148267-220272501	T72Stat	T0	OK	16.1017	8.48679	0.923925	-1.86495	0.0033	0.0523269	no
PINK1	chr1:20633454-20661544	T72Stat	T0	OK	68.1234	35.918	0.923443	-0.0353879	0.232	0.514987	no
STRBP	chr9:123121628-123268576	T72Stat	T0	OK	6.32167	3.33334	0.923339	-1.29261	0.0507	0.266218	no
RAB6B	chr3:133824235-133895847	T72Stat	T0	OK	1.23262	0.64997	0.923278	-0.504718	0.3905	0.618249	no
GABPB1-AS1	chr15:50277191-50358306	T72Stat	T0	OK	3.11189	1.64137	0.922889	-0.550129	0.27265	0.536144	no
GNB5	chr15:52120925-52295798	T72Stat	T0	OK	18.3183	9.66422	0.922559	-1.15068	0.08105	0.329533	no
KDM5B	chr1:202727403-202808421	T72Stat	T0	OK	37.3925	19.7312	0.92227	-1.87135	0.0017	0.0338828	yes
PLAA	chr9:26903369-27062933	T72Stat	T0	OK	20.7862	10.9731	0.921653	-1.65855	0.01385	0.131722	no
GAPVD1	chr9:125261793-125365011	T72Stat	T0	OK	13.6154	7.18876	0.92142	-1.61578	0.0057	0.0742783	no
SLC7A5	chr16:87830022-87869494	T72Stat	T0	OK	24.8336	13.1135	0.921238	-1.50696	0.0116	0.116703	no
CEMP1	chr16:2520361-2531408	T72Stat	T0	OK	17.3445	9.16094	0.920912	-0.688847	0.24115	0.518611	no
LYPLAL1	chr1:219173830-219212865	T72Stat	T0	OK	20.9371	11.0614	0.92053	-1.28265	0.0967	0.35955	no
C17orf51	chr17:21528309-21551678	T72Stat	T0	OK	4.11775	2.17553	0.920489	-1.06985	0.06675	0.299831	no
APBB1	chr11:6395123-6419472	T72Stat	T0	OK	23.1238	12.2172	0.920463	-1.30771	0.02435	0.185503	no
ZCCHC14	chr16:87406245-87491854	T72Stat	T0	OK	22.1906	11.7249	0.920369	-1.78964	0.00375	0.0567025	no
HCCS	chrX:11111285-11123084	T72Stat	T0	OK	27.6298	14.6051	0.919747	-1.49364	0.02935	0.206963	no
MRPS18C	chr4:83455931-83485137	T72Stat	T0	OK	18.4425	9.75047	0.919494	-0.772905	0.28105	0.54287	no
ALKBH8	chr11:107502726-107565735	T72Stat	T0	OK	4.96044	2.62264	0.919445	-0.908932	0.1685	0.461358	no
ANKIB1	chr7:92246233-92401384	T72Stat	T0	OK	21.4701	11.3578	0.918642	-1.89511	0.00355	0.0549774	no
MGAT5	chr2:134254258-134454621	T72Stat	T0	OK	5.51893	2.92009	0.918375	-1.29185	0.02855	0.203971	no
SPG20	chr13:36301637-36370180	T72Stat	T0	OK	28.2971	14.9743	0.918164	-1.95971	0.00575	0.0748754	no
ADAMTS1	chr21:26836286-26845409	T72Stat	T0	OK	83.5119	44.1979	0.918006	-1.67423	0.0048	0.0661079	no
OSER1	chr20:44195940-44210906	T72Stat	T0	OK	34.3842	18.2001	0.917799	-1.54794	0.0078	0.0916462	no
CLK4	chr5:178602663-178627053	T72Stat	T0	OK	8.84813	4.68488	0.91736	-0.889793	0.13045	0.406222	no
RPTOR	chr17:80544824-80966373	T72Stat	T0	OK	11.0037	5.82622	0.917349	-1.2865	0.03925	0.245302	no
LARP4B	chr10:806913-931705	T72Stat	T0	OK	19.6952	10.4305	0.917032	-1.82963	0.0024	0.0422014	yes
SLC6A8	chrX:153688296-153696593	T72Stat	T0	OK	38.6608	20.4793	0.916704	-1.63188	0.0052	0.069793	no
NR4A1	chr12:52022831-52059507	T72Stat	T0	OK	1.19331	0.632127	0.916683	-0.558354	0.5108	0.686539	no
ZFC3H1	chr12:71609600-71680648	T72Stat	T0	OK	10.0927	5.34664	0.916609	-1.23573	0.05	0.265925	no
USP33	chr1:77695988-77759879	T72Stat	T0	OK	27.5211	14.5798	0.916573	-1.85089	0.0046	0.0641922	no
UBE2D3	chr4:102777036-102868893	T72Stat	T0	OK	88.3506	46.8089	0.916459	-2.01488	0.0027	0.0459436	yes
DNAJC11	chr1:6624864-6701906	T72Stat	T0	OK	39.9805	21.1836	0.91635	-1.26568	0.04915	0.263358	no
GSE1	chr16:85611422-85676206	T72Stat	T0	OK	17.9075	9.49099	0.915931	-1.62624	0.006	0.0767914	no
CLCN2	chr3:184335928-184361651	T72Stat	T0	OK	3.16659	1.6787	0.915591	-0.529172	0.46235	0.658013	no
INADL	chr1:61742476-62163919	T72Stat	T0	OK	11.1891	5.93298	0.915265	-1.69561	0.00555	0.0730139	no
TOX4	chr14:21477175-21511375	T72Stat	T0	OK	25.2469	13.388	0.91516	-1.44755	0.0157	0.139887	no
OTUD7B	chr1:149940329-150010737	T72Stat	T0	OK	11.9504	6.34124	0.914227	-1.44707	0.0123	0.121495	no
SFXN1	chr5:175478510-175528618	T72Stat	T0	OK	27.609	14.6584	0.91341	-1.54316	0.01235	0.12172	no
UBA5	chr3:132558137-132874206	T72Stat	T0	OK	20.4293	10.8483	0.913167	-1.23276	0.0851	0.338548	no
PPP2R5E	chr14:63373891-63543361	T72Stat	T0	OK	30.6665	16.2874	0.912902	-1.85436	0.00525	0.0702535	no
KRTDAP	chr19:35487323-35490531	T72Stat	T0	OK	0.825449	0.438437	0.91281	-0.391169	0.53085	0.701044	no
ZMYM6	chr1:34986165-35031968	T72Stat	T0	OK	8.8085	4.68113	0.912038	-1.32208	0.0307	0.214374	no
PLOD2	chr3:146069440-146161495	T72Stat	T0	OK	91.7656	48.7748	0.911816	-2.03762	0.0038	0.0573135	no
THAP5	chr7:108562143-108574850	T72Stat	T0	OK	13.4874	7.17035	0.911492	-1.13967	0.1206	0.392038	no
IFI16	chr1:159009891-159055155	T72Stat	T0	OK	46.5303	24.7424	0.911185	-1.75365	0.00355	0.0549774	no
SAP30L	chr5:154445956-154461053	T72Stat	T0	OK	8.48815	4.51507	0.910702	-1.33308	0.02715	0.197914	no
ZNF10	chr12:133130627-133159463	T72Stat	T0	OK	3.14027	1.67043	0.910671	-0.766214	0.24195	0.518713	no
RRN3P1	chr16:21796629-21819174	T72Stat	T0	OK	1.80296	0.959063	0.910671	-0.534784	0.3456	0.589394	no
USP14	chr18:158482-213739	T72Stat	T0	OK	46.828	24.9102	0.910637	-2.02509	0.00345	0.0538946	no
FAM13A	chr4:88709788-89057195	T72Stat	T0	OK	5.38744	2.86665	0.910235	-0.917188	0.15335	0.441828	no
PEX5	chr12:7189162-7218573	T72Stat	T0	OK	19.9027	10.5929	0.909866	-1.2987	0.0349	0.230572	no
PSEN1	chr14:73136434-73223691	T72Stat	T0	OK	29.5894	15.7509	0.909651	-1.86653	0.00205	0.0379462	yes
RIC1	chr9:5629118-5776556	T72Stat	T0	OK	9.78534	5.21034	0.909245	-1.54176	0.0179	0.152948	no
SERP1	chr3:150541992-150546641	T72Stat	T0	OK	97.4407	51.8913	0.909032	-2.10797	0.00225	0.0405589	yes
DOCK3	chr3:50675240-51384198	T72Stat	T0	OK	1.03964	0.553865	0.908473	-0.579025	0.3196	0.571231	no
PDCD11	chr10:103396654-103446262	T72Stat	T0	OK	15.3509	8.17894	0.908335	-1.51884	0.00775	0.0914184	no
ZNF638	chr2:71331754-71435061	T72Stat	T0	OK	25.0697	13.3591	0.908122	-1.95298	0.00285	0.0477702	yes
PLEKHF2	chr8:95133720-95156685	T72Stat	T0	OK	15.5367	8.27954	0.908062	-1.38435	0.0373	0.239035	no
TBRG1	chr11:124622845-124694791	T72Stat	T0	OK	12.1161	6.45814	0.907739	-1.24778	0.04955	0.264473	no
SLC11A2	chr12:50979782-51028275	T72Stat	T0	OK	22.7442	12.1234	0.907702	-1.46066	0.0186	0.156761	no
ZC3H15	chr2:186486157-186509360	T72Stat	T0	OK	90.2739	48.119	0.907701	-1.93012	0.0024	0.0422014	yes
CHI3L1	chr1:203178930-203186794	T72Stat	T0	OK	0.652214	0.347717	0.907431	-0.415952	0.50945	0.685619	no
HSPA9	chr5:138554881-138575629	T72Stat	T0	OK	125.056	66.6932	0.906961	-1.82423	0.00175	0.0344956	yes
TMBIM1	chr2:218270391-218368094	T72Stat	T0	OK	134.418	71.6914	0.90685	-1.49142	0.01095	0.112695	no
CP	chr3:149129583-149222045	T72Stat	T0	OK	21.7502	11.6006	0.906834	-1.12737	0.10125	0.365799	no
INTS10	chr8:19817406-19852075	T72Stat	T0	OK	27.256	14.5429	0.906258	-1.50301	0.01595	0.141621	no
CRY1	chr12:106991364-107093857	T72Stat	T0	OK	18.414	9.82636	0.906075	-1.37665	0.0237	0.183279	no
RECQL	chr12:21437603-21501669	T72Stat	T0	OK	19.4672	10.3892	0.905962	-1.43168	0.0764	0.321931	no
C6orf120	chr6:169702160-169724010	T72Stat	T0	OK	17.1535	9.15442	0.905962	-1.46015	0.02725	0.198321	no
PAXBP1	chr21:32728113-32771858	T72Stat	T0	OK	10.1256	5.40545	0.905517	-1.09135	0.09665	0.359439	no
LINC01186	chrX:46325923-46327674	T72Stat	T0	OK	2.14476	1.14537	0.905007	-0.313362	0.6952	0.82043	no
CCNT2	chr2:134918821-134959345	T72Stat	T0	OK	9.67565	5.16798	0.904757	-1.55574	0.01555	0.139243	no
BAIAP2L2	chr22:38084888-38110669	T72Stat	T0	OK	15.6072	8.33763	0.904504	-0.855502	0.07825	0.324181	no
PDIA3	chr15:43746391-43802571	T72Stat	T0	OK	120.798	64.5324	0.904496	-0.938106	0.1415	0.423767	no
AMDHD2	chr16:2520361-2531408	T72Stat	T0	OK	15.5048	8.28422	0.904278	-0.645016	0.24715	0.520146	no
POM121C	chr7:75410321-75486288	T72Stat	T0	OK	10.1627	5.43005	0.904241	-1.30162	0.0241	0.184461	no
PPIL4	chr6:149504494-149546102	T72Stat	T0	OK	25.9426	13.8616	0.904227	-1.58739	0.0091	0.101276	no
AGO3	chr1:35931081-36056462	T72Stat	T0	OK	5.13864	2.74603	0.904041	-0.831187	0.144	0.42768	no
LOC103611081	chr11:130866248-130870247	T72Stat	T0	OK	1.992	1.06467	0.903813	-0.501021	0.41155	0.631511	no
SECTM1	chr17:82321023-82334045	T72Stat	T0	OK	16.1492	8.63395	0.903366	-0.961746	0.0995	0.363622	no
PROSC	chr8:37762582-37779768	T72Stat	T0	OK	32.3092	17.2795	0.902887	-1.56207	0.0102	0.10808	no
KIAA0368	chr9:111360692-111484745	T72Stat	T0	OK	37.7192	20.1759	0.902663	-1.86098	0.0036	0.0553214	no
RNF115	chr1:145746081-145844401	T72Stat	T0	OK	42.4527	22.7091	0.902582	-1.34175	0.0262	0.193668	no
INTS12	chr4:105682627-105708724	T72Stat	T0	OK	19.1195	10.2286	0.902442	-1.05316	0.0932	0.351718	no
TMEM185A	chrX:149596555-149631912	T72Stat	T0	OK	13.8835	7.42741	0.902439	-0.739773	0.2272	0.512136	no
NBR1	chr17:43170470-43211689	T72Stat	T0	OK	42.7126	22.8661	0.901454	-1.80658	0.00285	0.0477702	yes
SLC41A3	chr3:126006356-126101548	T72Stat	T0	OK	43.7599	23.432	0.901128	-1.43533	0.01315	0.127157	no
ECHDC1	chr6:127288711-127343609	T72Stat	T0	OK	64.537	34.5575	0.901127	-1.96243	0.00435	0.0620568	no
EPRS	chr1:219968599-220046658	T72Stat	T0	OK	49.8904	26.7161	0.901052	-1.87783	0.00255	0.0439758	yes
MTMR9	chr8:11284490-11328145	T72Stat	T0	OK	9.61204	5.14731	0.901023	-1.61627	0.0151	0.136855	no
MOCS2	chr5:53095678-53109772	T72Stat	T0	OK	19.678	10.5394	0.900796	-1.7197	0.0161	0.142319	no
SACM1L	chr3:45689261-45745408	T72Stat	T0	OK	22.4885	12.0483	0.900355	-1.62547	0.0125	0.122458	no
APLF	chr2:68467558-68580162	T72Stat	T0	OK	3.405	1.82449	0.900162	-0.821382	0.23545	0.516503	no
FAM175B	chr10:124801784-124836670	T72Stat	T0	OK	16.1706	8.66493	0.900109	-1.33197	0.02445	0.18587	no
IFIT5	chr10:89414567-89421002	T72Stat	T0	OK	16.775	8.99833	0.898586	-1.60017	0.01815	0.154129	no
PAPOLA	chr14:96502375-96567116	T72Stat	T0	OK	73.393	39.3697	0.898557	-1.95051	0.0025	0.043364	yes
ST3GAL1	chr8:133454847-133571940	T72Stat	T0	OK	3.76203	2.01889	0.897952	-0.891835	0.12445	0.398	no
OSGIN2	chr8:89901867-89927867	T72Stat	T0	OK	24.2659	13.0232	0.897847	-1.80079	0.01105	0.113204	no
OSBP	chr11:59574397-59616144	T72Stat	T0	OK	26.9223	14.4492	0.89781	-1.6786	0.0052	0.069793	no
ERCC3	chr2:127257289-127294176	T72Stat	T0	OK	27.762	14.9018	0.897621	-1.44159	0.01175	0.11775	no
RMDN2	chr2:37925318-38067142	T72Stat	T0	OK	5.94566	3.19196	0.897395	-0.652336	0.34275	0.587975	no
SGPP1	chr14:63684215-63728095	T72Stat	T0	OK	21.7243	11.6661	0.896991	-1.61233	0.01405	0.133162	no
ESCO1	chr18:21529300-21600732	T72Stat	T0	OK	13.7553	7.38696	0.89693	-1.51421	0.0137	0.130991	no
ETNK1	chr12:22625141-22690674	T72Stat	T0	OK	19.2431	10.3341	0.896926	-1.21191	0.0128	0.124512	no
ITCH	chr20:34363234-34511393	T72Stat	T0	OK	21.5502	11.5755	0.896626	-1.82978	0.0049	0.0669194	no
GPATCH2	chr1:217426992-217631102	T72Stat	T0	OK	10.6036	5.69631	0.896449	-1.19191	0.05515	0.273128	no
UBE4A	chr11:118359580-118418815	T72Stat	T0	OK	14.805	7.95382	0.896366	-1.01444	0.09855	0.362736	no
AAK1	chr2:69457994-69643845	T72Stat	T0	OK	6.30257	3.38667	0.896075	-1.80277	0.0044	0.0625708	no
IBTK	chr6:82169986-82247754	T72Stat	T0	OK	28.0206	15.0586	0.895901	-2.02544	0.00355	0.0549774	no
REPS1	chr6:138796110-138988261	T72Stat	T0	OK	12.2404	6.58378	0.894666	-1.26977	0.04675	0.261539	no
ANKRD52	chr12:56230035-56258359	T72Stat	T0	OK	31.2844	16.8295	0.894454	-1.62494	0.00435	0.0620568	no
RCHY1	chr4:75479036-75514430	T72Stat	T0	OK	12.9975	6.99206	0.894443	-1.49585	0.0341	0.227055	no
SIRPB1	chr20:1564382-1620043	T72Stat	T0	OK	1.7813	0.958437	0.894175	-0.48776	0.5203	0.693295	no
KRAS	chr12:25195215-25250931	T72Stat	T0	OK	19.1808	10.3241	0.893653	-1.82212	0.0116	0.116703	no
PRDX4	chrX:23667527-23686397	T72Stat	T0	OK	207.866	111.915	0.893253	-1.58843	0.0069	0.0850889	no
TBC1D7	chr6:13304950-13328583	T72Stat	T0	OK	51.1854	27.5594	0.893188	-1.18087	0.05595	0.275189	no
OSMR	chr5:38845857-38935641	T72Stat	T0	OK	41.481	22.3371	0.893007	-1.56011	0.00635	0.0800136	no
ZZZ3	chr1:77562415-77683427	T72Stat	T0	OK	16.8264	9.06241	0.892762	-1.80777	0.0051	0.0689674	no
METTL14	chr4:118685369-118712270	T72Stat	T0	OK	10.0391	5.4079	0.892493	-1.20996	0.06075	0.286377	no
HDAC9	chr7:18086948-18997369	T72Stat	T0	OK	15.2776	8.23259	0.891997	-1.53605	0.02645	0.194473	no
ADK	chr10:74151184-74709303	T72Stat	T0	OK	44.3073	23.877	0.891922	-1.77753	0.00775	0.0914184	no
VAC14	chr16:70687438-70801158	T72Stat	T0	OK	27.6722	14.9131	0.891861	-1.08779	0.075	0.319053	no
GMPS	chr3:155870535-155937731	T72Stat	T0	OK	36.9003	19.8908	0.89153	-1.633	0.0096	0.104694	no
ETF1	chr5:138506092-138543300	T72Stat	T0	OK	66.8974	36.0675	0.891252	-1.85622	0.00315	0.0508026	no
IL6ST	chr5:55935096-55994993	T72Stat	T0	OK	37.6622	20.3071	0.891133	-1.99708	0.00425	0.0611659	no
HIST1H2BK	chr6:27138292-27146858	T72Stat	T0	OK	56.7891	30.6242	0.890945	-0.906667	0.12185	0.394028	no
LARP1	chr5:154712901-154817607	T72Stat	T0	OK	61.0407	32.9178	0.890905	-1.6863	0.00405	0.0594332	no
ADAM15	chr1:155033805-155069553	T72Stat	T0	OK	98.7619	53.2828	0.890284	-1.47142	0.00975	0.105178	no
EIF4G3	chr1:20806291-21176888	T72Stat	T0	OK	24.3762	13.1533	0.890046	-1.75492	0.0045	0.06324	no
CYB5R4	chr6:83859650-83960427	T72Stat	T0	OK	14.4647	7.80578	0.889916	-1.10996	0.1009	0.365271	no
BNIP3	chr10:131967682-131982013	T72Stat	T0	OK	73.1843	39.4974	0.889777	-1.71118	0.00585	0.0755734	no
EFTUD1	chr15:82130219-82262763	T72Stat	T0	OK	9.50553	5.13329	0.888885	-1.13752	0.0614	0.287558	no
USP8	chr15:50424376-50546705	T72Stat	T0	OK	19.0813	10.3063	0.888642	-1.71491	0.006	0.0767914	no
RHBDL1	chr16:675665-678268	T72Stat	T0	OK	1.54027	0.832006	0.888521	-0.456858	0.53045	0.700826	no
SWAP70	chr11:9664076-9752991	T72Stat	T0	OK	27.7612	14.998	0.888295	-1.77941	0.0046	0.0641922	no
MAPK8IP3	chr16:1706219-1770317	T72Stat	T0	OK	20.8286	11.258	0.887612	-1.48134	0.0079	0.092397	no
ELOVL7	chr5:60751788-60844274	T72Stat	T0	OK	8.28523	4.47897	0.887375	-1.0664	0.10025	0.364505	no
AQR	chr15:34856350-34969794	T72Stat	T0	OK	12.4269	6.72017	0.886895	-1.48614	0.0127	0.123808	no
SRP72	chr4:56467595-56503681	T72Stat	T0	OK	65.0305	35.1707	0.886742	-1.91575	0.0034	0.0535336	no
PTOV1-AS1	chr19:49838645-49860744	T72Stat	T0	OK	8.57977	4.64062	0.88662	-0.433303	0.4468	0.651511	no
CAMK2D	chr4:113451031-113761927	T72Stat	T0	OK	19.9197	10.7766	0.886299	-1.69457	0.0094	0.103267	no
ULK3	chr15:74836115-74843211	T72Stat	T0	OK	15.0698	8.15289	0.886277	-0.966409	0.10485	0.36975	no
PROX1	chr1:213987934-214041504	T72Stat	T0	OK	1.83439	0.992917	0.885552	-0.751241	0.23885	0.517983	no
MINPP1	chr10:87504465-87553461	T72Stat	T0	OK	31.483	17.0431	0.885384	-1.567	0.0153	0.1379	no
GPATCH11	chr2:37084450-37099244	T72Stat	T0	OK	7.08948	3.83788	0.885371	-1.07125	0.0823	0.332129	no
TOP2B	chr3:25174331-25664372	T72Stat	T0	OK	52.847	28.6107	0.885269	-1.99134	0.00395	0.0584443	no
PPT1	chr1:40072709-40097470	T72Stat	T0	OK	80.5821	43.6282	0.885197	-1.75401	0.00345	0.0538946	no
NDFIP1	chr5:142108758-142154443	T72Stat	T0	OK	92.9743	50.3382	0.885178	-2.02881	0.0042	0.0606411	no
NCBP2	chr3:196935401-196942593	T72Stat	T0	OK	65.8022	35.6288	0.885093	-1.82517	0.0057	0.0742783	no
ATG101	chr12:52069973-52077495	T72Stat	T0	OK	91.4385	49.5145	0.88495	-1.37994	0.015	0.13657	no
SRRM2	chr16:2737075-2771412	T72Stat	T0	OK	83.2292	45.079	0.884633	-1.45673	0.0098	0.1054	no
AKAP11	chr13:42272152-42323267	T72Stat	T0	OK	10.1943	5.52178	0.884554	-1.79903	0.00675	0.0834689	no
FAM83G	chr17:18950675-19047023	T72Stat	T0	OK	10.1211	5.48242	0.884485	-0.907041	0.11645	0.386005	no
SUCLA2	chr13:47942655-48001326	T72Stat	T0	OK	41.2686	22.3663	0.88372	-1.69244	0.0125	0.122458	no
SLC39A8	chr4:102251040-102345498	T72Stat	T0	OK	23.7419	12.8706	0.883349	-1.54015	0.02735	0.198726	no
TTC33	chr5:40711575-40755970	T72Stat	T0	OK	7.55084	4.09337	0.883347	-1.25169	0.05125	0.266218	no
KCTD3	chr1:215567391-215621808	T72Stat	T0	OK	28.168	15.2736	0.883021	-1.72927	0.0092	0.101882	no
ELL	chr19:18442662-18522127	T72Stat	T0	OK	10.422	5.65251	0.882671	-1.04512	0.05915	0.281725	no
USP45	chr6:99432305-99515376	T72Stat	T0	OK	3.71615	2.01576	0.882484	-0.989298	0.1385	0.420831	no
FAT1	chr4:186587782-186723833	T72Stat	T0	OK	30.5639	16.5805	0.88234	-1.66553	0.0064	0.0805303	no
LINC01000	chr7:128641240-128660998	T72Stat	T0	OK	6.01182	3.26153	0.88225	-1.26241	0.0239	0.183706	no
SEC63	chr6:107867755-107958278	T72Stat	T0	OK	23.9593	13.0007	0.881995	-1.76217	0.00455	0.0636929	no
HERC3	chr4:88592422-88708542	T72Stat	T0	OK	4.53342	2.46213	0.880694	-0.859207	0.158	0.448234	no
SON	chr21:33543037-33577514	T72Stat	T0	OK	98.5783	53.5556	0.880234	-1.46065	0.0146	0.134986	no
TP53INP1	chr8:94925971-94949387	T72Stat	T0	OK	22.4172	12.1841	0.879611	-1.76454	0.0069	0.0850889	no
NOP56	chr20:2652531-2658393	T72Stat	T0	OK	98.8333	53.7198	0.879543	-1.6598	0.0039	0.058185	no
VPS39	chr15:42158700-42208326	T72Stat	T0	OK	24.7323	13.4436	0.879473	-1.5754	0.0053	0.0704491	no
LYN	chr8:55879826-56012447	T72Stat	T0	OK	10.8908	5.92291	0.878731	-1.19249	0.04965	0.264613	no
TRAPPC6B	chr14:39147810-39170430	T72Stat	T0	OK	19.0746	10.374	0.878689	-1.53505	0.02265	0.178157	no
SMC5	chr9:70258961-70354873	T72Stat	T0	OK	13.1935	7.17637	0.878499	-1.7672	0.0114	0.115665	no
XPO4	chr13:20777328-20902774	T72Stat	T0	OK	8.40471	4.57317	0.878004	-1.57365	0.0101	0.107465	no
C5orf38	chr5:2752130-2755397	T72Stat	T0	OK	54.4546	29.6356	0.877724	-0.715075	0.20325	0.496095	no
TIMM21	chr18:74148510-74158969	T72Stat	T0	OK	35.9743	19.5784	0.8777	-1.33477	0.04175	0.254147	no
KLHL18	chr3:47164369-47346816	T72Stat	T0	OK	12.3241	6.70915	0.877276	-1.18412	0.04495	0.258311	no
UBXN2A	chr2:23940505-24000823	T72Stat	T0	OK	14.5818	7.94061	0.876845	-0.988379	0.14615	0.431633	no
G0S2	chr1:209675324-209676390	T72Stat	T0	OK	19.3513	10.542	0.876286	-0.564673	0.2579	0.524345	no
OGT	chrX:71533061-71575897	T72Stat	T0	OK	27.4924	14.9776	0.876228	-1.76503	0.005	0.0680775	no
DMXL1	chr5:119071086-119249129	T72Stat	T0	OK	6.89311	3.75676	0.875665	-1.50277	0.01225	0.121268	no
KIAA0895	chr7:36324149-36453791	T72Stat	T0	OK	7.45913	4.06555	0.875559	-0.553882	0.30405	0.56101	no
PIP4K2C	chr12:57591158-57603428	T72Stat	T0	OK	27.839	15.1746	0.875448	-1.48754	0.01215	0.120678	no
RCOR1	chr14:102592658-102730576	T72Stat	T0	OK	14.7952	8.06491	0.875396	-1.58191	0.01235	0.12172	no
WHAMM	chr15:82809627-82834861	T72Stat	T0	OK	16.0307	8.74077	0.875002	-1.28769	0.03085	0.214751	no
MTF1	chr1:37809566-37859620	T72Stat	T0	OK	7.75284	4.22748	0.874928	-1.36524	0.01675	0.146332	no
MANF	chr3:51385236-51389397	T72Stat	T0	OK	205.545	112.099	0.874689	-1.66957	0.0045	0.06324	no
LMAN2L	chr2:96705929-96740076	T72Stat	T0	OK	27.2529	14.8642	0.874574	-1.28838	0.02875	0.204665	no
SNX2	chr5:122774995-122834539	T72Stat	T0	OK	24.271	13.2382	0.874527	-2.02148	0.0047	0.0652321	no
ARL5A	chr2:151800965-151828495	T72Stat	T0	OK	25.2651	13.7837	0.874183	-1.66194	0.01805	0.153936	no
MCM3AP	chr21:46229230-46285394	T72Stat	T0	OK	20.4513	11.1578	0.874143	-1.33109	0.02395	0.183706	no
ZNF542P	chr19:56368098-56379827	T72Stat	T0	OK	13.615	7.43236	0.873302	-1.25704	0.05145	0.266218	no
REEP5	chr5:112861187-112922334	T72Stat	T0	OK	96.7299	52.8285	0.872645	-1.70111	0.01385	0.131722	no
SRGAP2C	chr1:121185061-121397905	T72Stat	T0	OK	1.94305	1.06135	0.872428	-0.368838	0.52785	0.698885	no
ARNTL	chr11:13277726-13387265	T72Stat	T0	OK	10.9479	5.98102	0.872195	-0.975508	0.1378	0.419915	no
GPD2	chr2:156435452-156586403	T72Stat	T0	OK	12.2725	6.70569	0.871976	-1.55773	0.01435	0.133918	no
HSPA13	chr21:14371115-14383188	T72Stat	T0	OK	24.7917	13.551	0.871454	-1.79754	0.0114	0.115665	no
CTR9	chr11:10750986-10779755	T72Stat	T0	OK	24.5984	13.4461	0.871381	-1.66897	0.00585	0.0755734	no
XPA	chr9:97674908-97697409	T72Stat	T0	OK	14.2626	7.79659	0.871321	-0.903711	0.16225	0.453187	no
PAK1IP1	chr6:10694954-10709737	T72Stat	T0	OK	31.7584	17.3616	0.871237	-1.30252	0.04235	0.254765	no
RGAG4	chrX:71911087-72143574	T72Stat	T0	OK	1.93591	1.05863	0.870808	-0.465736	0.44975	0.65219	no
LARS2	chr3:45388582-45548836	T72Stat	T0	OK	15.0996	8.25868	0.87053	-1.27103	0.0338	0.225728	no
ANAPC1	chr2:111767636-111884164	T72Stat	T0	OK	6.34889	3.47342	0.870149	-1.24958	0.0409	0.251233	no
PIGH	chr14:67533290-67600300	T72Stat	T0	OK	10.1829	5.57278	0.869685	-0.636495	0.2735	0.536637	no
ZC3H12C	chr11:110093360-110171841	T72Stat	T0	OK	7.78048	4.25975	0.869091	-1.57024	0.01785	0.152812	no
GABPA	chr21:25724479-25772460	T72Stat	T0	OK	10.2373	5.6054	0.86895	-1.01403	0.14655	0.432386	no
NEK9	chr14:75082114-75127075	T72Stat	T0	OK	16.7193	9.15495	0.868893	-1.5387	0.00835	0.0957844	no
EFR3A	chr8:131904108-132013639	T72Stat	T0	OK	32.5008	17.799	0.868676	-1.95816	0.0048	0.0661079	no
TRAPPC11	chr4:183659266-183713594	T72Stat	T0	OK	14.0711	7.70821	0.868269	-1.45157	0.02625	0.193718	no
DR1	chr1:93345920-93362591	T72Stat	T0	OK	48.0408	26.3215	0.868019	-1.84108	0.00505	0.0686019	no
BCL6	chr3:187698258-187745725	T72Stat	T0	OK	20.0888	11.0081	0.867828	-1.41184	0.0223	0.176567	no
JAK2	chr9:4985244-5128183	T72Stat	T0	OK	5.06292	2.77453	0.867726	-1.0218	0.0973	0.360584	no
LSM11	chr5:157743694-157760709	T72Stat	T0	OK	3.94919	2.16495	0.86722	-0.871865	0.12425	0.397698	no
VCPKMT	chr14:50108631-50116579	T72Stat	T0	OK	10.6662	5.84894	0.866803	-0.714743	0.24925	0.520146	no
RAP1B	chr12:68610838-68660606	T72Stat	T0	OK	28.117	15.4185	0.866779	-1.40922	0.05125	0.266218	no
IPMK	chr10:58191516-58267934	T72Stat	T0	OK	9.31632	5.10898	0.866726	-1.24648	0.03165	0.217699	no
FEM1B	chr15:68277802-68295865	T72Stat	T0	OK	28.7349	15.7582	0.866704	-1.83886	0.00335	0.0528857	no
DDX47	chr12:12813345-12829981	T72Stat	T0	OK	64.6839	35.4737	0.866658	-1.60998	0.00995	0.106629	no
ATP11B	chr3:182793502-182921633	T72Stat	T0	OK	15.2589	8.36924	0.866479	-1.81814	0.01125	0.114728	no
BDNF	chr11:27506851-27722058	T72Stat	T0	OK	7.57644	4.15576	0.866409	-1.02562	0.1072	0.372828	no
RTCB	chr22:32387574-32412287	T72Stat	T0	OK	71.321	39.1218	0.866354	-1.57261	0.0062	0.0786211	no
OVGP1	chr1:111414314-111427777	T72Stat	T0	OK	4.52202	2.48058	0.866293	-0.544464	0.3468	0.590064	no
DHX29	chr5:55256244-55307693	T72Stat	T0	OK	21.5434	11.8188	0.866165	-1.72375	0.0075	0.0893517	no
LOC439994	chr10:87238666-87343574	T72Stat	T0	OK	6.26875	3.44014	0.865712	-0.286919	0.55365	0.71855	no
DUSP3	chr17:43766120-43779000	T72Stat	T0	OK	58.8925	32.3234	0.865506	-1.70007	0.0028	0.047286	yes
B3GNT2	chr2:62196126-62224731	T72Stat	T0	OK	24.5075	13.453	0.865296	-1.45825	0.0261	0.193248	no
CACNB4	chr2:151832770-152099079	T72Stat	T0	OK	0.762478	0.41872	0.864708	-0.466617	0.4743	0.663964	no
GTF3C4	chr9:132594288-132690083	T72Stat	T0	OK	14.3039	7.85638	0.864468	-1.17528	0.04415	0.255847	no
VPS35	chr16:46659676-46689232	T72Stat	T0	OK	93.1398	51.1589	0.864413	-1.84852	0.00515	0.0694862	no
SRPRB	chr3:133784032-133821492	T72Stat	T0	OK	45.0373	24.7412	0.864206	-1.64251	0.0053	0.0704491	no
PRSS53	chr16:31074421-31088809	T72Stat	T0	OK	1.6784	0.922288	0.863796	-0.325884	0.65805	0.794431	no
PRPF39	chr14:45084098-45134529	T72Stat	T0	OK	15.8931	8.73588	0.863376	-0.92582	0.16485	0.456888	no
FEM1C	chr5:115520910-115544894	T72Stat	T0	OK	16.5556	9.10532	0.862538	-1.6308	0.0091	0.101276	no
PHRF1	chr11_KI270832v1_alt:106101-142116	T72Stat	T0	OK	0.715774	0.393742	0.862254	-0.469758	0.42355	0.638013	no
ADAM17	chr2:9489280-9555788	T72Stat	T0	OK	24.744	13.613	0.862095	-1.62756	0.01435	0.133918	no
CCT4	chr2:61868126-61888671	T72Stat	T0	OK	195.191	107.415	0.861695	-1.8105	0.00375	0.0567025	no
CYC1	chr8:144095034-144097527	T72Stat	T0	OK	155.423	85.5366	0.861582	-1.55179	0.0074	0.0888099	no
EIF4G1	chr3:184314494-184335358	T72Stat	T0	OK	179.126	98.6521	0.860556	-1.21131	0.05075	0.266218	no
PIM3	chr22:49960494-49964072	T72Stat	T0	OK	32.8503	18.0933	0.860454	-1.01271	0.0793	0.326343	no
ATF1	chr12:50764005-50821160	T72Stat	T0	OK	17.8128	9.81165	0.860345	-1.24404	0.0783	0.324238	no
UCHL5	chr1:193012365-193091776	T72Stat	T0	OK	20.3357	11.2052	0.85984	-1.13392	0.13605	0.41678	no
RAB22A	chr20:58309714-58367507	T72Stat	T0	OK	12.3978	6.83287	0.859522	-1.67938	0.00965	0.10492	no
LOC101060498	chr4:40307184-40330419	T72Stat	T0	OK	1.57655	0.869237	0.85895	-0.292063	0.7394	0.850849	no
PDHA1	chrX:19343892-19515261	T72Stat	T0	OK	41.2463	22.7425	0.858875	-1.67291	0.007	0.0859082	no
ABCA12	chr2:214810228-215138428	T72Stat	T0	OK	2.62666	1.44837	0.858805	-0.609317	0.2167	0.504788	no
WRN	chr8:30995801-31173761	T72Stat	T0	OK	5.11458	2.82034	0.858749	-0.992527	0.08705	0.342654	no
ULBP2	chr6:149941937-149949232	T72Stat	T0	OK	9.60673	5.29903	0.858316	-0.514896	0.3166	0.569734	no
KIAA1468	chr18:62187290-62307122	T72Stat	T0	OK	11.1624	6.15878	0.857929	-1.42969	0.0278	0.200936	no
HTT	chr4:3063245-3243960	T72Stat	T0	OK	14.3786	7.93336	0.857923	-1.57929	0.00625	0.0790314	no
PCNP	chr3:101574197-101594437	T72Stat	T0	OK	136.702	75.4279	0.857861	-1.997	0.004	0.0589408	no
PMPCB	chr7:103297425-103344873	T72Stat	T0	OK	24.1365	13.32	0.857619	-1.48614	0.0353	0.231772	no
PSMF1	chr20:1113262-1167782	T72Stat	T0	OK	41.2817	22.7825	0.857577	-1.64973	0.00505	0.0686019	no
UNC50	chr2:98608578-98618514	T72Stat	T0	OK	56.2859	31.0682	0.857337	-1.24821	0.04535	0.259694	no
C18orf8	chr18:23503469-23586617	T72Stat	T0	OK	18.7165	10.3324	0.857134	-0.576212	0.33405	0.581374	no
BNIP2	chr15:59662862-59689443	T72Stat	T0	OK	40.002	22.0835	0.857102	-1.70966	0.0124	0.121811	no
PRPF4	chr9:113275633-113292905	T72Stat	T0	OK	26.7789	14.7844	0.857021	-1.40677	0.0202	0.165045	no
CD109	chr6:73693902-73828317	T72Stat	T0	OK	14.3841	7.94204	0.856893	-1.77732	0.0093	0.102736	no
DPH3	chr3:16257060-16264989	T72Stat	T0	OK	15.145	8.36226	0.856873	-1.4662	0.0244	0.185726	no
HUWE1	chrX:53532095-53686729	T72Stat	T0	OK	25.9396	14.3257	0.856554	-1.51676	0.0085	0.0968849	no
SBF1	chr22:50343316-50475071	T72Stat	T0	OK	28.5938	15.7921	0.856496	-1.29777	0.0217	0.173348	no
THOC2	chrX:123600560-123733054	T72Stat	T0	OK	20.07	11.0855	0.856363	-1.78364	0.00805	0.0934802	no
TRMT11	chr6:125986429-126039274	T72Stat	T0	OK	10.2039	5.6361	0.856354	-0.749955	0.2539	0.521266	no
FAM46A	chr6:81745729-81752711	T72Stat	T0	OK	8.35894	4.61729	0.856274	-1.24479	0.04645	0.261539	no
MORC2	chr22:30922307-30968497	T72Stat	T0	OK	14.691	8.11812	0.855711	-0.80147	0.1744	0.467449	no
DNAJA1	chr9:33025210-33039064	T72Stat	T0	OK	240.234	132.849	0.854658	-1.6817	0.00695	0.0854702	no
FAM134A	chr2:219178216-219185475	T72Stat	T0	OK	45.0519	24.917	0.854456	-1.63542	0.006	0.0767914	no
OGFOD1	chr16:56451511-56477495	T72Stat	T0	OK	33.8185	18.7043	0.85444	-1.58624	0.00705	0.0862854	no
CBFA2T2	chr20:33490121-33650031	T72Stat	T0	OK	7.07434	3.91312	0.854277	-1.24608	0.03755	0.23995	no
FBXL3	chr13:77005253-77027196	T72Stat	T0	OK	31.6028	17.4901	0.853516	-1.74716	0.0117	0.11738	no
NUP160	chr11:47778117-47848505	T72Stat	T0	OK	16.0207	8.86695	0.853424	-1.52262	0.0144	0.134106	no
PPAT	chr4:56393362-56435636	T72Stat	T0	OK	16.5944	9.18565	0.853245	-1.41415	0.026	0.193226	no
POLR3A	chr10:77975148-78029540	T72Stat	T0	OK	11.1551	6.17479	0.853242	-1.44418	0.01435	0.133918	no
CEBPG	chr19:33373668-33382686	T72Stat	T0	OK	19.7045	10.9096	0.85293	-1.55107	0.0156	0.139481	no
GSTT2	chr22:23786962-24005453	T72Stat	T0	OK	1.34413	0.744255	0.852806	-0.399278	0.5831	0.742097	no
ZMPSTE24	chr1:40258049-40294184	T72Stat	T0	OK	56.5244	31.3049	0.852485	-1.77304	0.00675	0.0834689	no
ATP11C	chrX:139726345-139832288	T72Stat	T0	OK	6.66586	3.69221	0.852306	-1.30385	0.0672	0.301013	no
PPP1R1A	chr12:54579239-54588659	T72Stat	T0	OK	28.8675	15.99	0.852277	-1.20043	0.04315	0.254765	no
NALCN	chr13:100708324-101416462	T72Stat	T0	OK	0.668471	0.370298	0.852176	-0.261221	0.4936	0.675603	no
TTC1	chr5:160009099-160065545	T72Stat	T0	OK	70.4729	39.045	0.851931	-1.63185	0.00785	0.0919923	no
NOP16	chr5:176383936-176388762	T72Stat	T0	OK	56.4983	31.3086	0.851649	-1.13642	0.0641	0.294152	no
PHKA1	chrX:72578813-72714181	T72Stat	T0	OK	4.37701	2.42572	0.851535	-0.976498	0.11395	0.381922	no
VPS11	chr11:119067751-119081978	T72Stat	T0	OK	18.6045	10.313	0.851187	-1.35546	0.02135	0.171778	no
LINC00667	chr18:5238099-5246506	T72Stat	T0	OK	6.42636	3.56253	0.851099	-0.911969	0.14545	0.430559	no
RGP1	chr9:35749279-35754277	T72Stat	T0	OK	9.84163	5.4564	0.850948	-0.693667	0.2112	0.50103	no
PPP6R3	chr11:68460717-68615333	T72Stat	T0	OK	30.1908	16.739	0.850894	-1.76698	0.00665	0.0828038	no
RNGTT	chr6:88609896-88963629	T72Stat	T0	OK	10.1837	5.64767	0.850538	-1.34264	0.05325	0.269453	no
HPX	chr11:6431037-6441024	T72Stat	T0	OK	0.576791	0.319936	0.850265	-0.377841	0.39455	0.620782	no
APOOL	chrX:85003891-85108968	T72Stat	T0	OK	6.31353	3.50287	0.849911	-1.16222	0.0779	0.323612	no
ZNF283	chr19:43827291-43848898	T72Stat	T0	OK	6.24071	3.46341	0.849515	-0.701048	0.2703	0.534043	no
PTEN	chr10:87863437-87971930	T72Stat	T0	OK	19.4267	10.7813	0.849507	-1.96248	0.00605	0.0773209	no
CISD1	chr10:58269101-58289259	T72Stat	T0	OK	30.2422	16.7876	0.849168	-1.48504	0.03175	0.217718	no
RFX7	chr15:56090532-56243285	T72Stat	T0	OK	8.34801	4.63405	0.84916	-1.41486	0.0237	0.183279	no
VIM-AS1	chr10:17214238-17237593	T72Stat	T0	OK	3.35962	1.86534	0.848863	-0.0312965	0.70375	0.825789	no
TLR4	chr9:117704174-117717491	T72Stat	T0	OK	7.28578	4.04596	0.848601	-1.21624	0.06665	0.299682	no
FAT4	chr4:125316411-125492932	T72Stat	T0	OK	2.4979	1.38715	0.848596	-1.16438	0.05185	0.266218	no
MTX2	chr2:176269394-176338025	T72Stat	T0	OK	62.338	34.6315	0.848026	-1.49526	0.0199	0.163488	no
MFSD9	chr2:102717206-102736878	T72Stat	T0	OK	5.22688	2.9038	0.848009	-0.515571	0.33475	0.581657	no
ZKSCAN4	chr6:28241704-28259252	T72Stat	T0	OK	2.50235	1.39026	0.847933	-0.61528	0.28355	0.54531	no
SURF2	chr9:133356544-133361165	T72Stat	T0	OK	32.9045	18.2823	0.847841	-0.738124	0.17425	0.467385	no
CDC5L	chr6:44387513-44450424	T72Stat	T0	OK	21.2435	11.8033	0.847832	-1.79042	0.0045	0.06324	no
TYW5	chr2:199928910-199964124	T72Stat	T0	OK	5.38744	2.99343	0.847803	-0.833909	0.1849	0.48022	no
PIGY	chr4:88520977-88523801	T72Stat	T0	OK	82.4898	45.8527	0.847209	-1.5044	0.01105	0.113204	no
TDRP	chr8:489789-545781	T72Stat	T0	OK	10.6294	5.90899	0.847073	-1.00645	0.1256	0.398389	no
OSBPL8	chr12:76351797-76559809	T72Stat	T0	OK	21.4816	11.9458	0.846594	-1.96211	0.0078	0.0916462	no
UBR2	chr6:42564021-42693505	T72Stat	T0	OK	13.9367	7.75522	0.845652	-1.16677	0.04245	0.254765	no
NID2	chr14:52004801-52069228	T72Stat	T0	OK	1.90936	1.06282	0.845196	-0.514649	0.3756	0.608885	no
WDFY3	chr4:84669539-84966391	T72Stat	T0	OK	9.37314	5.21817	0.844987	-1.65649	0.00565	0.0738954	no
ATF4	chr22:39520558-39522686	T72Stat	T0	OK	306.16	170.46	0.844849	-1.4857	0.0115	0.116154	no
LMAN1	chr18:59327823-59359276	T72Stat	T0	OK	52.0879	29.0054	0.844626	-1.91618	0.00605	0.0773209	no
ATXN7	chr3:63864556-64003460	T72Stat	T0	OK	7.6475	4.25868	0.844583	-1.28308	0.04025	0.249205	no
CDS1	chr4:84582903-84651340	T72Stat	T0	OK	4.43379	2.46951	0.844314	-0.725545	0.26565	0.530117	no
UBFD1	chr16:23557540-23574389	T72Stat	T0	OK	36.9055	20.5557	0.844296	-1.64573	0.00455	0.0636929	no
CPEB4	chr5:173888327-173960991	T72Stat	T0	OK	13.2512	7.3808	0.844272	-1.48384	0.02165	0.173103	no
BTN2A1	chr6:26457903-26482509	T72Stat	T0	OK	15.1389	8.43293	0.844152	-0.874499	0.1567	0.445887	no
ARAP2	chr4:36065997-36274215	T72Stat	T0	OK	4.317	2.40631	0.843208	-1.0645	0.08055	0.328245	no
TERF2IP	chr16:75647736-75657443	T72Stat	T0	OK	64.0311	35.6933	0.843121	-1.56468	0.0105	0.11041	no
PXN-AS1	chr12:120201290-120265771	T72Stat	T0	OK	3.11765	1.73802	0.843013	-0.145176	0.6604	0.795766	no
ATG9A	chr2:219219379-219229688	T72Stat	T0	OK	54.2972	30.2865	0.842204	-1.50243	0.009	0.100663	no
C7orf60	chr7:112819146-112939877	T72Stat	T0	OK	11.1161	6.20161	0.841942	-1.22654	0.07425	0.317521	no
RAB38	chr11:88113246-88175467	T72Stat	T0	OK	4.28138	2.38891	0.841725	-0.468359	0.42145	0.636563	no
FBXW11	chr5:171861551-172006873	T72Stat	T0	OK	27.3875	15.2846	0.841438	-1.61253	0.0102	0.10808	no
SRP54	chr14:34982897-35029567	T72Stat	T0	OK	58.1856	32.4754	0.841315	-1.70066	0.0086	0.0977759	no
DOCK6	chr19:11199292-11262492	T72Stat	T0	OK	11.9384	6.66437	0.84107	-1.25339	0.02645	0.194473	no
HOXB-AS1	chr17:48542655-48574448	T72Stat	T0	OK	1.93277	1.07945	0.840369	-0.142231	0.6016	0.754399	no
ETV1	chr7:13891230-13991425	T72Stat	T0	OK	5.85569	3.27107	0.840078	-1.11484	0.0854	0.33944	no
COG5	chr7:107168960-107578523	T72Stat	T0	OK	12.8478	7.17744	0.839978	-1.06281	0.0917	0.348965	no
CD55	chr1:207321471-207360966	T72Stat	T0	OK	28.8329	16.1082	0.83992	-1.36082	0.0275	0.19925	no
SNRK	chr3:43286511-43351962	T72Stat	T0	OK	11.849	6.62008	0.839846	-1.37679	0.031	0.215127	no
GNL2	chr1:37556918-37595985	T72Stat	T0	OK	35.2644	19.7039	0.839731	-1.39309	0.0233	0.181202	no
ZCCHC9	chr5:81301582-81313146	T72Stat	T0	OK	24.1696	13.5063	0.839564	-1.01957	0.1044	0.368744	no
HIST1H2BD	chr6:26158120-26171348	T72Stat	T0	OK	14.3636	8.0285	0.839215	-0.461028	0.41945	0.635688	no
FRYL	chr4:48497362-48780299	T72Stat	T0	OK	9.19943	5.14213	0.839177	-1.68594	0.00945	0.103499	no
HES7	chr17:8120589-8124092	T72Stat	T0	OK	3.11413	1.74078	0.839092	-0.460086	0.4368	0.646311	no
STRN	chr2:36837697-36966472	T72Stat	T0	OK	4.985	2.78674	0.839014	-1.54193	0.01775	0.152393	no
DPH2	chr1:43969980-43973371	T72Stat	T0	OK	19.7074	11.0171	0.839002	-0.979703	0.0749	0.318991	no
TCP11L2	chr12:106302790-106347014	T72Stat	T0	OK	4.7607	2.66165	0.838852	-0.594918	0.2625	0.527828	no
PSMD5	chr9:120816053-120843021	T72Stat	T0	OK	23.6851	13.2422	0.838834	-1.47333	0.0176	0.15176	no
CLCN6	chr1:11762192-11847783	T72Stat	T0	OK	9.1749	5.12999	0.838737	-0.703512	0.14835	0.434762	no
SNRNP200	chr2:96274335-96305569	T72Stat	T0	OK	45.5405	25.4718	0.83825	-1.53663	0.0074	0.0888099	no
NAA15	chr4:139289916-139390781	T72Stat	T0	OK	25.1031	14.0422	0.838092	-1.59944	0.0169	0.147355	no
SMG1P7	chr16:70219580-70226033	T72Stat	T0	OK	2.63465	1.47397	0.837903	-0.463674	0.40575	0.628695	no
POR	chr7:75915101-75994674	T72Stat	T0	OK	48.8199	27.3131	0.837877	-1.40474	0.01735	0.150328	no
NUP133	chr1:229441296-229508341	T72Stat	T0	OK	25.6704	14.3632	0.837724	-1.59895	0.01375	0.131259	no
NECAB3	chr20:33657086-33674458	T72Stat	T0	OK	11.8494	6.63161	0.837382	-0.590188	0.33335	0.581146	no
YKT6	chr7:44200978-44214294	T72Stat	T0	OK	73.0415	40.8805	0.837303	-1.50758	0.0087	0.0982272	no
EPC2	chr2:148644990-148787567	T72Stat	T0	OK	10.6029	5.93565	0.83698	-1.23051	0.0494	0.263909	no
ANKFY1	chr17:4004444-4263979	T72Stat	T0	OK	17.8381	9.98658	0.836902	-1.13136	0.07085	0.30933	no
RRP12	chr10:97356700-97401370	T72Stat	T0	OK	18.9198	10.5964	0.836318	-1.28427	0.0247	0.186977	no
INTS8	chr8:94823289-94895254	T72Stat	T0	OK	21.6239	12.1114	0.836261	-1.4611	0.03165	0.217699	no
ADCK3	chr1:226940236-226987545	T72Stat	T0	OK	7.86905	4.40833	0.835956	-0.71097	0.2111	0.50103	no
ZNF391	chr6:27388744-27401448	T72Stat	T0	OK	1.00528	0.563179	0.835937	-0.371274	0.53135	0.701343	no
PRKCH	chr14:61321442-61550980	T72Stat	T0	OK	1.52807	0.856291	0.835537	-0.448363	0.4398	0.648214	no
POLG	chr15:89243962-89334795	T72Stat	T0	OK	28.9821	16.247	0.834991	-1.22211	0.03175	0.217718	no
ADPRHL2	chr1:36088851-36093932	T72Stat	T0	OK	46.5928	26.1251	0.834674	-1.21494	0.0352	0.23154	no
KCTD5	chr16:2682493-2709031	T72Stat	T0	OK	36.5368	20.4883	0.834554	-1.30854	0.0262	0.193668	no
SPRYD7	chr13:49912701-49936501	T72Stat	T0	OK	12.8583	7.21093	0.834447	-1.15868	0.0732	0.314456	no
RPSAP52	chr12:65758020-65966291	T72Stat	T0	OK	6.00119	3.36738	0.833622	-0.292296	0.7412	0.851881	no
S100A1	chr1:153618799-153646306	T72Stat	T0	OK	2.98147	1.67304	0.83355	-0.115182	0.58965	0.746351	no
SNW1	chr14:77708070-77769742	T72Stat	T0	OK	50.7004	28.4657	0.83277	-1.2259	0.05285	0.268338	no
TRIM33	chr1:114392776-114511160	T72Stat	T0	OK	13.0267	7.31468	0.832606	-1.70505	0.0101	0.107465	no
BTBD1	chr15:83016428-83067415	T72Stat	T0	OK	43.453	24.3995	0.832602	-1.74267	0.00835	0.0957844	no
SLU7	chr5:160401640-160419161	T72Stat	T0	OK	26.5243	14.8984	0.832152	-1.59671	0.01165	0.117075	no
MET	chr7:116672404-116798386	T72Stat	T0	OK	72.0857	40.4947	0.831979	-1.70154	0.0073	0.0882005	no
NBEAL1	chr2:203014878-203217994	T72Stat	T0	OK	2.28325	1.28284	0.831743	-0.783503	0.183	0.478266	no
YWHAG	chr7:76326790-76359025	T72Stat	T0	OK	177.54	99.7952	0.831099	-1.56881	0.0104	0.109552	no
SEC24C	chr10:73744372-73772175	T72Stat	T0	OK	42.4402	23.858	0.830958	-1.49411	0.00905	0.101033	no
SCAF8	chr6:154733377-154834244	T72Stat	T0	OK	23.2892	13.0954	0.830606	-1.6632	0.0084	0.0961733	no
HNRNPH3	chr10:68282659-68407294	T72Stat	T0	OK	139.014	78.2097	0.829807	-1.53701	0.02805	0.20201	no
ST7	chr7:116952446-117230021	T72Stat	T0	OK	11.564	6.50749	0.829467	-0.552082	0.2576	0.524345	no
LOC101060091	chr2:113831182-113961552	T72Stat	T0	OK	1.75055	0.985249	0.829244	-0.0565627	0.65465	0.79198	no
SPG11	chr15:44537067-44663678	T72Stat	T0	OK	12.8412	7.22892	0.828932	-0.990335	0.1023	0.367411	no
OSBPL1A	chr18:24162045-24397869	T72Stat	T0	OK	13.4552	7.57468	0.828911	-1.21215	0.0659	0.29758	no
EXD2	chr14:69191476-69244020	T72Stat	T0	OK	14.6754	8.26319	0.828631	-1.33006	0.02535	0.19029	no
ZNF669	chr1:247099961-247104372	T72Stat	T0	OK	5.92059	3.33436	0.828331	-0.55766	0.3642	0.602142	no
SESN1	chr6:108986436-109094505	T72Stat	T0	OK	21.132	11.9077	0.827533	-1.29093	0.04275	0.254765	no
ZMYND11	chr10:134464-254637	T72Stat	T0	OK	35.0511	19.7537	0.827339	-1.72717	0.00835	0.0957844	no
COL4A3BP	chr5:75371102-75599821	T72Stat	T0	OK	18.2797	10.3021	0.827308	-1.32294	0.0486	0.261539	no
FAM114A2	chr5:153991705-154038937	T72Stat	T0	OK	9.88449	5.5722	0.826919	-0.994988	0.106	0.371091	no
NIFK	chr2:121649653-121736927	T72Stat	T0	OK	42.0211	23.691	0.826774	-1.30366	0.041	0.251502	no
ANKRD18B	chr9:33524412-33573003	T72Stat	T0	OK	2.44369	1.37779	0.82671	-0.519396	0.37005	0.60572	no
CREG1	chr1:167541013-167553819	T72Stat	T0	OK	42.3104	23.8656	0.826083	-1.45827	0.01995	0.163824	no
MTO1	chr6:73461730-73501456	T72Stat	T0	OK	10.5305	5.94097	0.825798	-0.957934	0.1123	0.379659	no
NBPF11	chr1:148102045-148152190	T72Stat	T0	OK	1.41846	0.800333	0.825656	-0.542702	0.4272	0.639961	no
IARS	chr9:92210208-92293756	T72Stat	T0	OK	74.5672	42.0791	0.825438	-1.66422	0.0078	0.0916462	no
HOOK1	chr1:59814860-59876378	T72Stat	T0	OK	8.31033	4.68974	0.825399	-1.36005	0.0677	0.301678	no
NOC3L	chr10:94333225-94362976	T72Stat	T0	OK	14.4658	8.16766	0.824647	-1.33119	0.0437	0.254765	no
DDX26B	chrX:135520082-135582535	T72Stat	T0	OK	1.9388	1.09483	0.824461	-0.533111	0.34295	0.587996	no
MRFAP1L1	chr4:6707700-6709879	T72Stat	T0	OK	77.5201	43.7837	0.824178	-1.5687	0.01235	0.12172	no
CEP76	chr18:12658738-12725741	T72Stat	T0	OK	6.35096	3.58772	0.823909	-0.501541	0.38345	0.614494	no
ZNF33A	chr10:38010649-38060067	T72Stat	T0	OK	9.12496	5.15679	0.823344	-1.38133	0.04055	0.250284	no
GABARAPL1	chr12:10212889-10223125	T72Stat	T0	OK	102.505	57.9291	0.823332	-1.56896	0.00885	0.0995444	no
NOMO2	chr16:18499923-18562112	T72Stat	T0	OK	4.17981	2.36238	0.823199	-0.685858	0.2242	0.509734	no
TRAF6	chr11:36483766-36510313	T72Stat	T0	OK	6.50426	3.67783	0.822531	-1.28609	0.039	0.244764	no
ZEB1	chr10:31319171-31529814	T72Stat	T0	OK	9.53184	5.39318	0.821618	-1.42858	0.0238	0.18334	no
PKP3	chr11:392598-404908	T72Stat	T0	OK	0.634014	0.358735	0.821599	-0.431622	0.59735	0.75169	no
MRPS30	chr5:44808924-44815516	T72Stat	T0	OK	43.2293	24.4599	0.821589	-1.32831	0.0212	0.170724	no
C11orf54	chr11:93741593-93763102	T72Stat	T0	OK	13.4176	7.59288	0.821407	-1.03383	0.1493	0.43612	no
LGALSL	chr2:64454192-64461383	T72Stat	T0	OK	4.574	2.58905	0.821034	-0.747162	0.18285	0.478153	no
POLR1C	chr6:43517038-43521508	T72Stat	T0	OK	37.2257	21.0714	0.821016	-1.05163	0.06865	0.304322	no
CNPPD1	chr2:219171896-219176980	T72Stat	T0	OK	53.1853	30.1074	0.820907	-1.33909	0.023	0.180041	no
ZSCAN29	chr15:43358171-43370060	T72Stat	T0	OK	8.19342	4.63833	0.820861	-1.19538	0.04085	0.251098	no
EYA3	chr1:27970343-28088637	T72Stat	T0	OK	10.2371	5.79546	0.820813	-1.29194	0.0318	0.217894	no
CCT2	chr12:69585427-69601577	T72Stat	T0	OK	180.07	101.951	0.820678	-1.69005	0.00745	0.0890521	no
AGO2	chr8:140531164-140635547	T72Stat	T0	OK	7.90855	4.47864	0.820352	-0.845979	0.1432	0.426364	no
SENP1	chr12:48042897-48146404	T72Stat	T0	OK	6.96915	3.94735	0.820099	-0.743105	0.28845	0.549167	no
CLCN3	chr4:169620520-169723187	T72Stat	T0	OK	30.0917	17.0458	0.819944	-1.69878	0.0071	0.0866606	no
XPOT	chr12:64404372-64448683	T72Stat	T0	OK	28.442	16.1188	0.819283	-1.57956	0.01475	0.135742	no
KDM2A	chr11:67119268-67258079	T72Stat	T0	OK	31.5982	17.9101	0.819071	-1.52976	0.00945	0.103499	no
CLOCK	chr4:55427900-55546909	T72Stat	T0	OK	8.73988	4.95385	0.819065	-1.50541	0.01775	0.152393	no
SUPT5H	chr19:39445545-39476668	T72Stat	T0	OK	92.8393	52.6256	0.81897	-1.47388	0.0102	0.10808	no
SLC9A6	chrX:135985423-136047269	T72Stat	T0	OK	11.4189	6.47295	0.818926	-1.24333	0.0635	0.293548	no
PPID	chr4:158709126-158723400	T72Stat	T0	OK	52.047	29.5084	0.818687	-1.55633	0.01775	0.152393	no
ZNRD1	chr6_GL000255v2_alt:1316421-1320070	T72Stat	T0	OK	5.40837	3.06846	0.817678	-0.465565	0.5081	0.684898	no
HECA	chr6:139135111-139180809	T72Stat	T0	OK	13.267	7.5271	0.817672	-1.26831	0.0236	0.182979	no
ZBTB10	chr8:80485618-80526265	T72Stat	T0	OK	10.4441	5.926	0.81756	-1.48991	0.0238	0.18334	no
SNHG1	chr11:62851987-62855888	T72Stat	T0	OK	33.3343	18.914	0.817554	-0.89406	0.1338	0.412283	no
ATAD2B	chr2:23748663-23927114	T72Stat	T0	OK	3.98316	2.26006	0.817552	-1.02539	0.08215	0.331598	no
NCL	chr2:231454747-231464494	T72Stat	T0	OK	339.32	192.535	0.817527	-1.16752	0.0493	0.263689	no
TMEM126B	chr11:85628572-85636539	T72Stat	T0	OK	61.286	34.7783	0.817371	-1.21107	0.0609	0.286632	no
AIMP1	chr4:106044316-106349224	T72Stat	T0	OK	41.5678	23.593	0.817106	-1.35688	0.03355	0.225234	no
PIBF1	chr13:72708356-73016453	T72Stat	T0	OK	9.64405	5.47456	0.816897	-0.615575	0.41225	0.631688	no
TIGD1	chr2:232547969-232583645	T72Stat	T0	OK	4.96327	2.8182	0.816516	-0.366762	0.61095	0.761054	no
SRP68	chr17:76038774-76072526	T72Stat	T0	OK	54.3325	30.8517	0.816463	-1.37386	0.015	0.13657	no
GRSF1	chr4:70815781-70839910	T72Stat	T0	OK	34.5271	19.6111	0.816059	-1.72334	0.00625	0.0790314	no
TARDBP	chr1:11012621-11025492	T72Stat	T0	OK	83.0604	47.1778	0.816054	-1.79311	0.00425	0.0611659	no
DDX21	chr10:68956122-68985069	T72Stat	T0	OK	81.927	46.5405	0.815852	-1.70568	0.00725	0.0878928	no
PDIA4	chr7:149003061-149028690	T72Stat	T0	OK	270.464	153.688	0.815433	-1.35532	0.01755	0.15162	no
ARHGEF18	chr19:7395112-7472485	T72Stat	T0	OK	31.0936	17.6709	0.81524	-1.52307	0.0104	0.109552	no
SIKE1	chr1:114769483-114780687	T72Stat	T0	OK	13.0812	7.43532	0.815025	-1.51436	0.0244	0.185726	no
PNPLA6	chr19:7534151-7561767	T72Stat	T0	OK	75.0657	42.6688	0.814971	-1.43337	0.0114	0.115665	no
C12orf29	chr12:88035490-88142216	T72Stat	T0	OK	12.7023	7.22081	0.814856	-1.00259	0.1793	0.472851	no
SMG5	chr1:156249223-156282829	T72Stat	T0	OK	43.8007	24.9005	0.814778	-1.52311	0.00745	0.0890521	no
ARCN1	chr11:118572386-118603032	T72Stat	T0	OK	78.1352	44.4249	0.814605	-1.63972	0.01025	0.108418	no
THNSL1	chr10:24981978-25062279	T72Stat	T0	OK	4.93587	2.80692	0.814315	-0.783719	0.18165	0.476057	no
PLA1A	chr3:119597847-119629811	T72Stat	T0	OK	5.28682	3.00661	0.81426	-0.495168	0.4034	0.62706	no
GPATCH2L	chr14:76151884-76212803	T72Stat	T0	OK	6.06757	3.45083	0.814174	-1.47419	0.0194	0.160336	no
CEP290	chr12:88035490-88142216	T72Stat	T0	OK	5.36348	3.05069	0.814034	-1.22423	0.06905	0.304725	no
MAP2K1	chr15:66386872-66497808	T72Stat	T0	OK	62.511	35.5571	0.813974	-1.45076	0.0118	0.118053	no
SH3GLB1	chr1:86704569-86748184	T72Stat	T0	OK	37.422	21.2871	0.813904	-1.79712	0.00735	0.0887448	no
MAOA	chrX:43654906-43746824	T72Stat	T0	OK	4.36664	2.48409	0.813802	-0.829453	0.1727	0.466095	no
DCAF13	chr8:103398637-103443452	T72Stat	T0	OK	31.2499	17.7779	0.813765	-1.29457	0.03755	0.23995	no
DOCK9	chr13:98793486-99086406	T72Stat	T0	OK	11.5709	6.58309	0.81366	-1.39333	0.0205	0.166585	no
AP1G1	chr16:71729001-71809073	T72Stat	T0	OK	28.5594	16.2531	0.813249	-1.66071	0.0085	0.0968849	no
CYBRD1	chr2:171522246-171558133	T72Stat	T0	OK	33.6975	19.1779	0.813198	-1.61622	0.0106	0.111331	no
FOXN2	chr2:48314655-48379295	T72Stat	T0	OK	8.29949	4.72393	0.813036	-1.20985	0.0623	0.28972	no
CSNK2A2	chr16:58157907-58197878	T72Stat	T0	OK	26.0577	14.8345	0.812755	-1.10965	0.0526	0.267372	no
SYAP1	chrX:16719583-16762684	T72Stat	T0	OK	31.6385	18.0153	0.812462	-1.67265	0.0119	0.118722	no
POLR1A	chr2:86026327-86106155	T72Stat	T0	OK	8.42262	4.7968	0.812195	-1.20334	0.03785	0.240837	no
ZBTB43	chr9:126805005-126838208	T72Stat	T0	OK	8.49874	4.84034	0.81214	-1.19508	0.03855	0.243619	no
HGD	chr3:120628167-120682571	T72Stat	T0	OK	22.9083	13.0478	0.812063	-1.09109	0.0519	0.266218	no
GRIP1	chr12:66347430-66679145	T72Stat	T0	OK	2.90704	1.65577	0.812051	-0.660678	0.2769	0.539117	no
NBPF15	chr1:144421385-144459464	T72Stat	T0	OK	4.89588	2.78961	0.811502	-0.806462	0.1987	0.49193	no
CEP250	chr20:35455401-35511974	T72Stat	T0	OK	10.8844	6.20195	0.81147	-1.35072	0.0143	0.1338	no
NOM1	chr7:156949722-156973182	T72Stat	T0	OK	9.53755	5.4355	0.811205	-1.20465	0.03405	0.22689	no
ZNF790-AS1	chr19:36797549-36916291	T72Stat	T0	OK	3.94377	2.24829	0.810746	-0.219582	0.6209	0.768852	no
RAE1	chr20:57351088-57378463	T72Stat	T0	OK	32.1829	18.348	0.810674	-1.23648	0.03095	0.215113	no
HACL1	chr3:15560703-15645821	T72Stat	T0	OK	15.6567	8.92785	0.810395	-0.960082	0.1199	0.390675	no
RARS	chr5:168486457-168519304	T72Stat	T0	OK	87.8127	50.0788	0.810229	-1.66883	0.0073	0.0882005	no
SOD1	chr21:31659621-31668930	T72Stat	T0	OK	449.119	256.17	0.809996	-1.57794	0.0067	0.0831951	no
RNF111	chr15:58987665-59097419	T72Stat	T0	OK	12.8688	7.34337	0.809361	-1.35926	0.02435	0.185503	no
ANKEF1	chr20:10023811-10307418	T72Stat	T0	OK	3.44455	1.9661	0.808978	-0.397796	0.38165	0.613246	no
SMURF1	chr7:98878489-99144120	T72Stat	T0	OK	17.3974	9.932	0.808713	-0.968217	0.09755	0.361062	no
IMMP2L	chr7:110663049-111562517	T72Stat	T0	OK	12.1191	6.92109	0.808215	-0.480629	0.39005	0.618239	no
GCN1	chr12:120127209-120194710	T72Stat	T0	OK	34	19.4208	0.807931	-1.41657	0.0123	0.121495	no
UNC119B	chr12:120710434-120723640	T72Stat	T0	OK	32.3345	18.4705	0.807852	-1.48288	0.00965	0.10492	no
NR3C1	chr5:143277930-143435512	T72Stat	T0	OK	18.0387	10.3049	0.807763	-1.6324	0.01325	0.127986	no
SAMD8	chr10:75111634-75182123	T72Stat	T0	OK	11.7443	6.7097	0.807639	-1.35945	0.02045	0.166254	no
UBA3	chr3:69054729-69080373	T72Stat	T0	OK	50.9141	29.0886	0.807608	-1.61721	0.0142	0.133352	no
AXL	chr19:41219198-41261767	T72Stat	T0	OK	184.806	105.698	0.806059	-1.27214	0.0318	0.217894	no
SEPHS2	chr16:30443624-30445975	T72Stat	T0	OK	66.4878	38.0277	0.806039	-1.52182	0.0098	0.1054	no
NCOA3	chr20:47501856-47656877	T72Stat	T0	OK	12.1545	6.95246	0.8059	-1.41409	0.01755	0.15162	no
ZSWIM8	chr10:73785623-73801798	T72Stat	T0	OK	26.6052	15.2186	0.805872	-1.41794	0.0144	0.134106	no
HNRNPU	chr1:244850299-244864525	T72Stat	T0	OK	127.893	73.1671	0.805668	-1.52332	0.0218	0.173837	no
SNX13	chr7:17790760-17940508	T72Stat	T0	OK	8.29953	4.74857	0.805536	-1.34586	0.0554	0.273535	no
DDX17	chr22:38468061-38506340	T72Stat	T0	OK	113.592	64.9961	0.805435	-1.48198	0.0131	0.12681	no
MLF1	chr3:158571163-158606460	T72Stat	T0	OK	10.2241	5.85117	0.805176	-0.843432	0.23335	0.51546	no
DPY19L3	chr19:32405748-32485893	T72Stat	T0	OK	7.02915	4.02279	0.805153	-1.12072	0.0796	0.326602	no
NEDD1	chr12:96907222-96953691	T72Stat	T0	OK	18.5252	10.6023	0.805115	-1.48718	0.04415	0.255847	no
C10orf88	chr10:122930902-122954403	T72Stat	T0	OK	7.08592	4.05591	0.804928	-0.757946	0.2233	0.509158	no
USP19	chr3:49108045-49120938	T72Stat	T0	OK	20.0894	11.501	0.804671	-1.2975	0.02285	0.179258	no
PREPL	chr2:44275457-44361862	T72Stat	T0	OK	29.3819	16.8264	0.804198	-1.4393	0.03865	0.243677	no
RSBN1	chr1:113761831-113812476	T72Stat	T0	OK	9.62995	5.51502	0.804161	-1.20958	0.03185	0.217986	no
TTN-AS1	chr2:178522826-178807423	T72Stat	T0	OK	1.80108	1.03147	0.804161	-0.299994	0.5995	0.753443	no
SLC35G2	chr3:136819018-136862063	T72Stat	T0	OK	19.6174	11.2357	0.804043	-0.849774	0.15585	0.44474	no
WDR77	chr1:111439889-111461903	T72Stat	T0	OK	35.4765	20.3199	0.803971	-0.866238	0.1855	0.480733	no
NCDN	chr1:35557791-35566779	T72Stat	T0	OK	19.9872	11.4486	0.803906	-1.13646	0.04435	0.256384	no
AP4E1	chr15:50908671-51005900	T72Stat	T0	OK	8.90539	5.102	0.803616	-1.17776	0.04005	0.248654	no
KLF13	chr15:31326854-31435665	T72Stat	T0	OK	1.26525	0.725096	0.803177	-0.514899	0.53595	0.704715	no
MTRR	chr5:7869103-7901122	T72Stat	T0	OK	14.279	8.18461	0.802909	-1.18026	0.051	0.266218	no
AUP1	chr2:74526647-74557551	T72Stat	T0	OK	136.315	78.1407	0.802795	-1.2489	0.0377	0.240566	no
NT5C3A	chr7:33014112-33062797	T72Stat	T0	OK	17.9033	10.2698	0.801814	-0.985779	0.1595	0.450066	no
TGFBRAP1	chr2:105264389-105329714	T72Stat	T0	OK	14.8194	8.50111	0.801759	-1.36243	0.0229	0.179415	no
EXOC1	chr4:55853649-55905078	T72Stat	T0	OK	18.2133	10.4515	0.801288	-1.3307	0.04245	0.254765	no
MKNK1	chr1:46538695-46604294	T72Stat	T0	OK	14.4101	8.26936	0.801232	-0.931119	0.1142	0.382402	no
SF3B1	chr2:197391973-197435093	T72Stat	T0	OK	95.9047	55.0384	0.801164	-1.45583	0.0145	0.134547	no
GPKOW	chrX:49113384-49123801	T72Stat	T0	OK	22.2825	12.7903	0.800867	-0.932622	0.0941	0.354219	no
PPFIA1	chr11:70270699-70384501	T72Stat	T0	OK	18.4244	10.5791	0.8004	-1.492	0.01285	0.124862	no
SCYL2	chr12:100267770-100340136	T72Stat	T0	OK	17.5801	10.096	0.800151	-1.38282	0.03205	0.218854	no
ZNF230	chr19:44002924-44013920	T72Stat	T0	OK	1.90788	1.0959	0.799863	-0.44452	0.4869	0.671511	no
TNFRSF1A	chr12:6328756-6342117	T72Stat	T0	OK	140.001	80.4199	0.799814	-1.49852	0.0082	0.094792	no
DMXL2	chr15:51447723-51622770	T72Stat	T0	OK	3.93447	2.2605	0.799527	-1.10032	0.07365	0.315935	no
SENP6	chr6:75601508-75718285	T72Stat	T0	OK	20.821	11.9639	0.799355	-1.63979	0.01425	0.133611	no
ZNF134	chr19:57614461-57622268	T72Stat	T0	OK	9.91084	5.69505	0.799299	-0.805141	0.1676	0.460168	no
PITRM1-AS1	chr10:3137726-3172841	T72Stat	T0	OK	1.15009	0.660917	0.799202	-0.255024	0.6996	0.823134	no
SLC41A2	chr12:104803496-104928694	T72Stat	T0	OK	11.665	6.70379	0.799142	-1.16188	0.07995	0.32712	no
UTP18	chr17:51260535-51297931	T72Stat	T0	OK	34.1145	19.6071	0.799011	-1.27813	0.03865	0.243677	no
THAP6	chr4:75514443-75530026	T72Stat	T0	OK	5.70772	3.28158	0.798524	-0.7861	0.19155	0.486698	no
EFCAB7	chr1:63523300-63572693	T72Stat	T0	OK	4.66932	2.68463	0.798489	-0.569765	0.4198	0.635732	no
HELZ	chr17:67070437-67245203	T72Stat	T0	OK	7.54891	4.34178	0.797983	-1.35782	0.01715	0.149099	no
AKAP10	chr17:19904451-19977856	T72Stat	T0	OK	16.4872	9.48407	0.797772	-1.29415	0.03085	0.214751	no
MRPL15	chr8:54135220-54148514	T72Stat	T0	OK	74.9877	43.1478	0.797368	-1.52998	0.01105	0.113204	no
OGDH	chr7:44606521-44709070	T72Stat	T0	OK	41.542	23.9167	0.796554	-1.45559	0.0093	0.102736	no
PDE12	chr3:57556253-57562041	T72Stat	T0	OK	17.9559	10.3379	0.796522	-1.32673	0.03075	0.214472	no
ZNF451	chr6:57090009-57172213	T72Stat	T0	OK	16.0998	9.27144	0.79618	-1.01473	0.04055	0.250284	no
PLEC	chr8:143915146-143976745	T72Stat	T0	OK	182.616	105.203	0.795633	-0.679148	0.24155	0.518611	no
CCNDBP1	chr15:43185267-43197177	T72Stat	T0	OK	29.5166	17.0049	0.795577	-1.57273	0.0116	0.116703	no
RPF1	chr1:84479236-84574480	T72Stat	T0	OK	34.7113	19.9977	0.795569	-0.890311	0.1602	0.450976	no
KDSR	chr18:63327737-63367273	T72Stat	T0	OK	36.1812	20.8493	0.795241	-1.73397	0.00875	0.0986674	no
CDC42BPA	chr1:226989864-227318125	T72Stat	T0	OK	12.7696	7.35899	0.795139	-1.62079	0.0111	0.113586	no
FAS	chr10:88932683-89015785	T72Stat	T0	OK	37.8986	21.8423	0.795022	-1.16384	0.0595	0.282716	no
NDUFS2	chr1:161199314-161214394	T72Stat	T0	OK	72.606	41.8653	0.794334	-1.4247	0.0143	0.1338	no
CDK17	chr12:96278260-96400588	T72Stat	T0	OK	33.5102	19.3244	0.794181	-1.67048	0.0124	0.121811	no
TOMM70A	chr3:100363458-100456326	T72Stat	T0	OK	31.3515	18.0801	0.794134	-1.58681	0.01655	0.145435	no
CACYBP	chr1:174999434-175012027	T72Stat	T0	OK	29.7931	17.1839	0.793922	-1.61161	0.0146	0.134986	no
UNC45A	chr15:90930179-90954093	T72Stat	T0	OK	52.9119	30.5203	0.793824	-1.29958	0.02525	0.189698	no
PYGL	chr14:50905216-50944530	T72Stat	T0	OK	29.3474	16.9291	0.79373	-1.36133	0.0215	0.172443	no
RFC1	chr4:39287448-39366381	T72Stat	T0	OK	17.5127	10.1024	0.793702	-1.46111	0.01895	0.158075	no
BRAP	chr12:111642145-111685996	T72Stat	T0	OK	13.0415	7.52409	0.793521	-1.23265	0.0398	0.247703	no
TRPM7	chr15:50557158-50686815	T72Stat	T0	OK	11.6536	6.72352	0.793494	-1.52046	0.01225	0.121268	no
SRPR	chr11:126211723-126268982	T72Stat	T0	OK	65.0228	37.5189	0.793327	-1.38045	0.01935	0.160145	no
MIA2	chr14:39233920-39253371	T72Stat	T0	OK	4.04603	2.33529	0.792905	-0.421584	0.52345	0.695578	no
FAM65A	chr16:67528813-67546788	T72Stat	T0	OK	41.7006	24.0734	0.792631	-1.33794	0.015	0.13657	no
TBC1D12	chr10:94402428-94536332	T72Stat	T0	OK	7.92947	4.57768	0.792607	-1.04653	0.052	0.266218	no
TRIB3	chr20:380628-397559	T72Stat	T0	OK	22.619	13.0617	0.79219	-0.992001	0.09205	0.349439	no
BMS1	chr10:42782505-42834937	T72Stat	T0	OK	13.9453	8.05345	0.792097	-1.54639	0.012	0.119321	no
GRB10	chr7:50590062-50793462	T72Stat	T0	OK	21.085	12.1794	0.791773	-1.41353	0.0189	0.157732	no
APC	chr5:112707504-112846239	T72Stat	T0	OK	7.30425	4.2192	0.791767	-1.42929	0.0195	0.160866	no
TNPO3	chr7:128954179-129055173	T72Stat	T0	OK	35.9188	20.7519	0.791491	-1.52336	0.0119	0.118722	no
UCHL1	chr4:41256880-41268429	T72Stat	T0	OK	705.732	407.745	0.791453	-1.39361	0.0161	0.142319	no
USP9Y	chrY:12701230-12860843	T72Stat	T0	OK	11.1972	6.46953	0.791411	-1.64658	0.0124	0.121811	no
USP40	chr2:233475518-233565590	T72Stat	T0	OK	9.99753	5.77679	0.791303	-1.18412	0.05135	0.266218	no
RRNAD1	chr1:156728470-156736960	T72Stat	T0	OK	14.6429	8.46154	0.791212	-0.818644	0.16965	0.462888	no
SREK1IP1	chr5:64690307-64768669	T72Stat	T0	OK	12.0606	6.96975	0.791121	-1.54793	0.02735	0.198726	no
PDHX	chr11:34882295-34996128	T72Stat	T0	OK	24.5703	14.1992	0.791105	-1.27454	0.0441	0.255806	no
IFNGR1	chr6:137197483-137219430	T72Stat	T0	OK	38.1086	22.0255	0.790938	-1.45746	0.0238	0.18334	no
C2orf82	chr2:232870283-232876397	T72Stat	T0	OK	5.07336	2.93301	0.790558	-0.298174	0.7129	0.832116	no
SLC35A1	chr6:87472924-87512339	T72Stat	T0	OK	19.6926	11.3864	0.790339	-0.994141	0.10935	0.376867	no
GNPNAT1	chr14:52775192-52791668	T72Stat	T0	OK	26.5426	15.3527	0.78982	-1.61819	0.0157	0.139887	no
ZNF202	chr11:123723926-123741683	T72Stat	T0	OK	3.68296	2.13065	0.789573	-0.66276	0.3011	0.558269	no
SUGT1	chr13:52652695-52688298	T72Stat	T0	OK	53.1253	30.7343	0.789548	-1.44415	0.0242	0.184753	no
IRS2	chr13:109753836-109786567	T72Stat	T0	OK	31.9339	18.4774	0.789325	-1.60459	0.0107	0.111793	no
NIP7	chr16:69328620-69343110	T72Stat	T0	OK	31.391	18.1696	0.78882	-1.05205	0.09395	0.353803	no
CCDC51	chr3:48432169-48440119	T72Stat	T0	OK	17.1549	9.93229	0.788421	-0.684401	0.2507	0.520557	no
ZNF600	chr19:52765494-52786781	T72Stat	T0	OK	10.3495	5.99222	0.7884	-0.849621	0.1434	0.426605	no
TMEM167B	chr1:109090780-109096932	T72Stat	T0	OK	23.8036	13.7827	0.788317	-1.35428	0.0426	0.254765	no
FAM133B	chr7:92560757-92590394	T72Stat	T0	OK	3.77081	2.18344	0.788272	-0.529615	0.43935	0.647924	no
ZNF142	chr2:218637915-218659632	T72Stat	T0	OK	9.15398	5.30109	0.788109	-1.18582	0.04795	0.261539	no
ZNF780B	chr19:40028259-40056208	T72Stat	T0	OK	5.22203	3.02435	0.787985	-0.985041	0.0609	0.286632	no
STXBP1	chr9:127612206-127692716	T72Stat	T0	OK	17.4767	10.1243	0.787619	-1.19766	0.04075	0.250655	no
CHCHD7	chr8:56211755-56218617	T72Stat	T0	OK	18.8714	10.9339	0.787401	-0.914465	0.2165	0.504636	no
KLHL12	chr1:202891095-202928644	T72Stat	T0	OK	14.0781	8.15982	0.786844	-1.12276	0.0547	0.271952	no
CAMLG	chr5:134738479-134752160	T72Stat	T0	OK	24.8178	14.3864	0.786672	-1.19629	0.04515	0.259045	no
SRFBP1	chr5:121961960-122028600	T72Stat	T0	OK	9.92412	5.75312	0.786593	-0.928534	0.14365	0.427065	no
RMDN3	chr15:40735883-40755336	T72Stat	T0	OK	28.79	16.6931	0.786317	-1.17165	0.0413	0.252737	no
ADPRH	chr3:119579432-119589945	T72Stat	T0	OK	2.43985	1.41508	0.785906	-0.494588	0.54025	0.707824	no
AKIRIN1	chr1:38991243-39006065	T72Stat	T0	OK	52.4035	30.4058	0.785316	-1.57598	0.01295	0.12563	no
NARS2	chr11:78435960-78574864	T72Stat	T0	OK	11.9146	6.91415	0.785107	-0.883264	0.13445	0.413788	no
TMED5	chr1:93149741-93180689	T72Stat	T0	OK	28.651	16.637	0.784187	-1.80891	0.01275	0.124228	no
PLAGL2	chr20:32192503-32207743	T72Stat	T0	OK	5.46556	3.17411	0.784015	-0.900262	0.12095	0.392179	no
RPE	chr2:210002564-210171370	T72Stat	T0	OK	29.4147	17.0843	0.783862	-1.36699	0.0483	0.261539	no
SLC31A2	chr9:113150957-113164142	T72Stat	T0	OK	5.87886	3.41463	0.783806	-0.477181	0.38595	0.616241	no
METAP1	chr4:98995636-99062809	T72Stat	T0	OK	40.6849	23.6316	0.783774	-1.51048	0.01905	0.158688	no
RND3	chr2:150468192-150487695	T72Stat	T0	OK	61.4369	35.6858	0.783755	-1.72066	0.0094	0.103267	no
NRDE2	chr14:90278053-90332137	T72Stat	T0	OK	7.16053	4.15934	0.783712	-0.87784	0.11165	0.378845	no
SEC14L1	chr17:77088642-77217099	T72Stat	T0	OK	91.6658	53.2592	0.783353	-1.20783	0.0341	0.227055	no
ZNF222	chr19:44025341-44033109	T72Stat	T0	OK	3.53419	2.05384	0.783055	-0.470802	0.4301	0.641653	no
TOMM7	chr7:22812632-22822852	T72Stat	T0	OK	106.212	61.7612	0.78218	-1.18252	0.0497	0.264801	no
PPAPDC2	chr9:4598315-4666674	T72Stat	T0	OK	7.34321	4.27103	0.781826	-0.741037	0.20895	0.499395	no
SYNJ1	chr21:32628758-32728040	T72Stat	T0	OK	5.57005	3.24019	0.781609	-0.968357	0.0892	0.347092	no
TNKS	chr8:9555934-9782346	T72Stat	T0	OK	11.8965	6.92198	0.781285	-1.5243	0.01785	0.152812	no
ISCU	chr12:108561462-108569384	T72Stat	T0	OK	67.5208	39.2911	0.781127	-1.48668	0.0128	0.124512	no
SUB1	chr5:32585498-32604079	T72Stat	T0	OK	71.1637	41.4182	0.780874	-1.94842	0.0096	0.104694	no
NAV3	chr12:77831288-78213012	T72Stat	T0	OK	3.91477	2.27878	0.780666	-1.08737	0.05245	0.267216	no
C12orf49	chr12:116713319-116738070	T72Stat	T0	OK	24.8216	14.4489	0.780642	-1.50397	0.01105	0.113204	no
PARL	chr3:183829384-183884905	T72Stat	T0	OK	50.5446	29.423	0.78061	-1.20487	0.04575	0.260734	no
CACUL1	chr10:118680981-118755246	T72Stat	T0	OK	20.6161	12.0028	0.780397	-1.54138	0.0108	0.112117	no
PPME1	chr11:74171062-74254703	T72Stat	T0	OK	49.6066	28.8844	0.780245	-1.41927	0.0148	0.135923	no
C10orf2	chr10:100987535-100994401	T72Stat	T0	OK	10.6146	6.18078	0.780185	-0.771906	0.1914	0.486582	no
INSIG2	chr2:118088473-118110021	T72Stat	T0	OK	22.5902	13.1555	0.780034	-1.35298	0.04955	0.264473	no
KIAA0355	chr19:34254550-34355566	T72Stat	T0	OK	3.50254	2.03986	0.77993	-0.777598	0.1835	0.478526	no
CCNC	chr6:99542386-99568814	T72Stat	T0	OK	37.9499	22.1045	0.779754	-1.54018	0.0258	0.192538	no
SFXN5	chr2:72942035-73071836	T72Stat	T0	OK	5.54635	3.23167	0.779257	-0.647614	0.223	0.509158	no
NXPH4	chr12:57216794-57226449	T72Stat	T0	OK	1.67302	0.97492	0.779101	-0.382975	0.5236	0.695674	no
SLC2A3	chr12:7919227-7936296	T72Stat	T0	OK	21.4272	12.4874	0.778973	-1.2469	0.024	0.183932	no
MECP2	chrX:154021812-154097731	T72Stat	T0	OK	14.4523	8.42344	0.778821	-0.801691	0.1717	0.465153	no
HEATR5A	chr14:31291787-31420582	T72Stat	T0	OK	6.27961	3.66024	0.778738	-1.18275	0.0462	0.261539	no
HLA-B	chr6_GL000251v2_alt:2834231-2837571	T72Stat	T0	OK	4.02943	2.34965	0.778131	-0.41304	0.62865	0.774381	no
HLA-C	chr6_GL000251v2_alt:2749674-2753062	T72Stat	T0	OK	11.7785	6.86986	0.777801	-0.658742	0.22565	0.511022	no
CDK20	chr9:87966443-87974780	T72Stat	T0	OK	6.16479	3.59578	0.777746	-0.519607	0.42795	0.64042	no
MFAP3	chr5:154038958-154057454	T72Stat	T0	OK	16.3558	9.54188	0.777457	-1.37644	0.0369	0.237661	no
DDX6	chr11:118747763-118791263	T72Stat	T0	OK	36.0129	21.0203	0.776729	-1.73088	0.0101	0.107465	no
KIF16B	chr20:16272103-16573434	T72Stat	T0	OK	5.76124	3.36311	0.776583	-0.944443	0.1277	0.400653	no
CMTR2	chr16:71282299-71289606	T72Stat	T0	OK	15.9482	9.30979	0.776572	-1.27157	0.0456	0.26021	no
RNF7	chr3:141738208-141746803	T72Stat	T0	OK	52.5925	30.7012	0.776562	-1.48318	0.0261	0.193248	no
ZNF426	chr19:9528004-9538645	T72Stat	T0	OK	8.11863	4.73931	0.776558	-0.713446	0.2827	0.54474	no
AEBP2	chr12:19439673-19522239	T72Stat	T0	OK	13.5839	7.93081	0.776356	-1.38953	0.03605	0.234462	no
ATP5L	chr11:118359580-118418815	T72Stat	T0	OK	146.64	85.628	0.776123	-1.25762	0.0511	0.266218	no
ETAA1	chr2:67397309-67410401	T72Stat	T0	OK	9.03912	5.27836	0.776094	-0.997208	0.13445	0.413788	no
SORD	chr15:45023103-45075089	T72Stat	T0	OK	13.9055	8.12074	0.775968	-1.01185	0.0965	0.359179	no
POLR3G	chr5:90474863-90514552	T72Stat	T0	OK	2.57227	1.50253	0.77565	-0.527756	0.37195	0.60659	no
OXR1	chr8:106270177-106752693	T72Stat	T0	OK	18.2402	10.657	0.775316	-1.2768	0.0789	0.325669	no
ASB7	chr15:100602549-100651699	T72Stat	T0	OK	9.01496	5.26815	0.775024	-0.735345	0.1678	0.460502	no
RB1	chr13:48303746-48481890	T72Stat	T0	OK	39.7171	23.2117	0.774909	-1.5738	0.03225	0.21955	no
FNTA	chr8:43056298-43085788	T72Stat	T0	OK	37.2338	21.7633	0.774717	-1.28595	0.0388	0.244108	no
SHANK3	chr22:50674641-50733212	T72Stat	T0	OK	0.751349	0.439248	0.774449	-0.4217	0.3795	0.611966	no
NAGPA	chr16:5024843-5042971	T72Stat	T0	OK	15.5789	9.10971	0.774113	-0.685483	0.2149	0.503513	no
LEMD3	chr12:65169570-65248361	T72Stat	T0	OK	17.0966	9.99739	0.774088	-1.38862	0.02235	0.176729	no
XRN1	chr3:142306606-142448062	T72Stat	T0	OK	7.66526	4.48342	0.773736	-1.04825	0.0308	0.214654	no
ZCWPW1	chr7:100400871-100434126	T72Stat	T0	OK	1.2859	0.752231	0.773536	-0.254306	0.6266	0.772617	no
HERC1	chr15:63608617-63833948	T72Stat	T0	OK	3.79426	2.21969	0.773462	-1.22673	0.03245	0.220075	no
POLRMT	chr19:617222-633568	T72Stat	T0	OK	20.9563	12.2602	0.773401	-1.0808	0.06175	0.288585	no
GRB2	chr17:75318075-75405709	T72Stat	T0	OK	70.7322	41.3814	0.773386	-1.43909	0.01495	0.136462	no
C1S	chr12:7060675-7071031	T72Stat	T0	OK	22.6165	13.2319	0.773353	-1.20114	0.0398	0.247703	no
NAPG	chr18:10525875-10552769	T72Stat	T0	OK	15.9965	9.35957	0.773244	-1.21375	0.04335	0.254765	no
CTAGE5	chr14:39265271-39351193	T72Stat	T0	OK	14.2569	8.34269	0.77308	-0.942712	0.1154	0.384982	no
SDHB	chr1:17018725-17054170	T72Stat	T0	OK	120.386	70.4522	0.772952	-1.3834	0.0138	0.131596	no
SLC38A9	chr5:55625844-55712335	T72Stat	T0	OK	11.6963	6.84507	0.77292	-0.859658	0.1535	0.441904	no
BPNT1	chr1:220057481-220089853	T72Stat	T0	OK	31.2356	18.2805	0.772886	-1.34156	0.03765	0.240332	no
MBD1	chr18:50266881-50281774	T72Stat	T0	OK	28.5108	16.6865	0.772826	-1.20578	0.04245	0.254765	no
SCAF4	chr21:31670999-31732118	T72Stat	T0	OK	14.7571	8.64038	0.772243	-1.23375	0.0336	0.225316	no
RABEP1	chr17:5282262-5439151	T72Stat	T0	OK	18.2894	10.7088	0.772205	-0.791035	0.13305	0.411529	no
MPHOSPH10	chr2:71130313-71150102	T72Stat	T0	OK	18.8277	11.024	0.772201	-1.24065	0.05255	0.26727	no
DIAPH2	chrX:96684662-97600598	T72Stat	T0	OK	4.81207	2.81797	0.772002	-0.857243	0.1914	0.486582	no
RALY-AS1	chr20:33992487-34083185	T72Stat	T0	OK	0.979101	0.573608	0.771392	-0.0860511	0.7047	0.826362	no
GEMIN5	chr5:154887415-154938216	T72Stat	T0	OK	9.26725	5.42952	0.771317	-1.20392	0.0447	0.257204	no
PPP6C	chr9:125146572-125189939	T72Stat	T0	OK	28.9119	16.9589	0.769624	-1.60786	0.0181	0.154129	no
TTC8	chr14:88824152-88877996	T72Stat	T0	OK	13.4887	7.91232	0.769573	-0.880327	0.151	0.438299	no
PRELID1	chr5:177303761-177312291	T72Stat	T0	OK	73.3228	43.0125	0.769504	-1.08757	0.05995	0.283725	no
THAP1	chr8:42836673-42843331	T72Stat	T0	OK	11.3247	6.64407	0.769335	-0.8542	0.22085	0.507723	no
FOXA1	chr14:37589551-37595120	T72Stat	T0	OK	3.48096	2.04234	0.769267	-0.553846	0.29685	0.554925	no
SLC12A6	chr15:34224996-34338064	T72Stat	T0	OK	7.0708	4.14864	0.769235	-0.724532	0.23125	0.514739	no
ASNSD1	chr2:189661398-189670831	T72Stat	T0	OK	25.9448	15.2425	0.767348	-1.29227	0.05005	0.266112	no
GNAI1	chr7:80134823-80219409	T72Stat	T0	OK	30.4815	17.9095	0.767211	-1.59544	0.0188	0.15741	no
CIAO1	chr2:96266145-96274162	T72Stat	T0	OK	34.1843	20.0892	0.766917	-1.46945	0.0151	0.136855	no
MARS	chr12:57487952-57520517	T72Stat	T0	OK	81.9476	48.1634	0.766764	-1.27492	0.02905	0.205738	no
FBRSL1	chr12:132490570-132585187	T72Stat	T0	OK	12.349	7.25944	0.766466	-1.00919	0.08475	0.337531	no
ROCK1	chr18:20949741-21111851	T72Stat	T0	OK	28.32	16.6519	0.766133	-1.64709	0.0097	0.104954	no
CHMP1B	chr18:11689014-11908797	T72Stat	T0	OK	81.1657	47.7321	0.765911	-1.41759	0.0332	0.22347	no
STAG3L2	chr7:74881989-74890612	T72Stat	T0	OK	4.60224	2.70796	0.765128	-0.47294	0.3825	0.613761	no
ALG10B	chr12:38316754-38329726	T72Stat	T0	OK	3.32962	1.95964	0.764765	-0.877881	0.1987	0.49193	no
ATG4A	chrX:108091668-108154671	T72Stat	T0	OK	9.72485	5.72389	0.764681	-0.795754	0.20495	0.497588	no
NSUN2	chr5:6599238-6633360	T72Stat	T0	OK	39.1623	23.0538	0.764464	-1.45659	0.0156	0.139481	no
MAPKAP1	chr9:125437393-125707234	T72Stat	T0	OK	57.3919	33.7876	0.764353	-1.25592	0.03705	0.238029	no
SETD2	chr3:47016407-47163977	T72Stat	T0	OK	14.2331	8.37941	0.764333	-1.50756	0.0133	0.128399	no
URB1	chr21:32291812-32393003	T72Stat	T0	OK	7.20904	4.24825	0.762939	-1.27912	0.025	0.188611	no
LMBR1	chr7:156680875-156893208	T72Stat	T0	OK	15.999	9.429	0.762801	-1.38776	0.0291	0.205848	no
LNX2	chr13:27545912-27620583	T72Stat	T0	OK	7.46642	4.40125	0.762503	-1.02497	0.116	0.385691	no
NUDT11	chrX:51490010-51496607	T72Stat	T0	OK	5.3972	3.18153	0.762493	-0.515524	0.4284	0.64042	no
TRMT61A	chr14:103529171-103537073	T72Stat	T0	OK	12.8925	7.59988	0.762485	-0.895247	0.11025	0.377934	no
NCOA6	chr20:34714773-34825630	T72Stat	T0	OK	12.8817	7.59446	0.762305	-1.25489	0.0269	0.196813	no
CLN5	chr13:76991923-77002517	T72Stat	T0	OK	26.1061	15.3914	0.762262	-1.36983	0.02945	0.207505	no
SNX16	chr8:81799582-81842286	T72Stat	T0	OK	10.0642	5.93459	0.762017	-0.961324	0.1404	0.42245	no
SMARCAD1	chr4:94207607-94291292	T72Stat	T0	OK	16.9753	10.0142	0.761392	-1.47963	0.03855	0.243619	no
TIPARP	chr3:156673170-156706768	T72Stat	T0	OK	42.7773	25.2365	0.761332	-1.46361	0.01485	0.136103	no
[truncated: 14,984 more rows]
