# Supplementary material for: Cell spinpods are a simple inexpensive suspension culture device to deliver fluid shear stress to renal proximal tubular cells
Source: Sci Rep. 2021 Oct 29;11:21296. doi: 10.1038/s41598-021-00304-8 (PMC8556299; doi:10.1038/s41598-021-00304-8)
Supplement: Supplementary file 8 — Supplementary Information 6. [file 41598_2021_304_MOESM8_ESM.xlsx]

## Sheet: Legend
Differentially expressed genes and their significance based on the FDR q-value in RPTEC/TERT1 cells, rotation versus static conditions at 3-, 24-, and 72-hours time points. FPKM (fragments per kilobase of exon model per million reads mapped) is a normalized estimation of gene expression based on RNA-seq data. q-values are FDR adjusted p-values.

## Sheet: T72RotationvsT0
gene	locus	sample_1	sample_2	status	FPKM_1	FPKM_2	log2(fold_change FPKM1/FPKM2)	test_stat	p_value	q_value	significant
HMOX1	chr22:35381066-35394214	T72Spin	T0	OK	3366.62	53.9186	5.96437	-5.80528	5e-05	0.00277806	yes
AKR1B10	chr7:134527591-134541414	T72Spin	T0	OK	25.1361	0.588674	5.41615	-3.40136	0.0838	0.335503	no
OSR1	chr2:19351484-19358611	T72Spin	T0	OK	12.5315	0.416728	4.9103	-3.02368	0.25275	0.535554	no
ALDH1L1	chr3:126103560-126210168	T72Spin	T0	OK	8.41131	0.303659	4.7918	-1.09141	0.00395	0.0574322	no
NR0B1	chrX:30304421-30309378	T72Spin	T0	OK	10.5076	0.42091	4.64178	-2.32995	0.1818	0.496108	no
HSPA6	chr1:161524539-161526897	T72Spin	T0	OK	13.6379	0.687985	4.3091	-2.83699	5e-05	0.00277806	yes
AKR1C1	chr10:4963261-4977966	T72Spin	T0	OK	330.283	17.8489	4.20979	-5.63561	5e-05	0.00277806	yes
AKR1C2	chr10:4987775-5018033	T72Spin	T0	OK	47.3135	2.85296	4.05172	-3.87015	5e-05	0.00277806	yes
KYNU	chr2:142877625-143042316	T72Spin	T0	OK	6.94998	0.419633	4.04981	-2.05458	0.09285	0.354061	no
PRKAG2-AS1	chr7:151556114-151879223	T72Spin	T0	OK	0.637815	0.03922	4.02347	-0.21748	0.2609	0.541221	no
LINC01564	chr6:53628379-53631394	T72Spin	T0	OK	2.20986	0.147399	3.90616	-1.641	0.1932	0.509035	no
LOC101928525	chr9:135500630-135506447	T72Spin	T0	OK	1.10188	0.0790762	3.80058	-0.338375	0.2411	0.534133	no
TCAP	chr17:39665345-39666554	T72Spin	T0	OK	1.3004	0.0973166	3.74013	-1.6764	0.0897	0.34865	no
SCGB1B2P	chr19:34576732-34577691	T72Spin	T0	OK	1.57707	0.12833	3.61932	-1.31548	0.1618	0.470953	no
FAM131C	chr1:16057768-16073632	T72Spin	T0	OK	3.25288	0.272008	3.58	-1.75712	0.2616	0.54148	no
SLC3A2	chr11:62856011-62888883	T72Spin	T0	OK	966.712	87.1185	3.47204	-5.32458	5e-05	0.00277806	yes
TIMP4	chr3:12004359-12192032	T72Spin	T0	OK	1.94297	0.181245	3.42225	-1.60734	0.22105	0.52816	no
LOC344887	chr3:185959968-185980876	T72Spin	T0	OK	13.4538	1.45003	3.21386	-1.96287	0.0006	0.0183036	yes
AKR1C3	chr10:5048765-5107686	T72Spin	T0	OK	511.226	55.3488	3.20734	-5.84312	5e-05	0.00277806	yes
RAP1GAP	chr1:21596214-21669363	T72Spin	T0	OK	3.31985	0.369416	3.1678	-1.68328	0.09125	0.351096	no
SLC7A11	chr4:138027422-138242349	T72Spin	T0	OK	78.8025	9.15507	3.1056	-6.47163	5e-05	0.00277806	yes
PANX2	chr22:50170730-50180295	T72Spin	T0	OK	4.41948	0.520852	3.08493	-1.96104	0.02275	0.165187	no
GCLC	chr6:53497340-53545129	T72Spin	T0	OK	82.6742	10.0618	3.03855	-5.71012	5e-05	0.00277806	yes
HSPA1B	chr6_GL000251v2_alt:3304987-3307510	T72Spin	T0	OK	1.8667	0.232896	3.00273	-1.54375	0.0092	0.0955248	no
OSGIN1	chr16:83953221-83966332	T72Spin	T0	OK	52.5345	6.71711	2.96735	-3.0054	0.0001	0.00492333	yes
LOC104968399	chr18:3247481-3278284	T72Spin	T0	OK	0.837888	0.108179	2.95334	-0.0608056	0.2953	0.561697	no
LOC401585	chrX:45848073-45851490	T72Spin	T0	OK	1.83342	0.236856	2.95245	-1.48859	0.0661	0.293403	no
FTL	chr19:48965308-48966879	T72Spin	T0	OK	13596.2	1784.26	2.92981	-1.97193	0.0005	0.0162904	yes
HSPA1B	chr6_GL000250v2_alt:3160359-3162873	T72Spin	T0	OK	21.2362	2.83441	2.9054	-1.98654	0.01105	0.106614	no
TAS1R3	chr1:1331345-1334464	T72Spin	T0	OK	0.850333	0.118479	2.84339	-1.40373	0.21155	0.521562	no
PDK4	chr7:95583496-95596613	T72Spin	T0	OK	11.4664	1.66004	2.78812	-2.57565	0.00015	0.00678214	yes
OGFR-AS1	chr20:62800626-62814000	T72Spin	T0	OK	1.09516	0.159962	2.77535	-0.212607	0.2918	0.559887	no
NQO1	chr16:69709400-69726668	T72Spin	T0	OK	536.088	78.7273	2.76753	-4.88977	5e-05	0.00277806	yes
MIR100HG	chr11:122089102-122203062	T72Spin	T0	OK	13.9404	2.07611	2.74732	-2.51038	5e-05	0.00277806	yes
CEBPB	chr20:50184602-50192691	T72Spin	T0	OK	213.993	31.9856	2.74207	-2.86832	0.0003	0.0114103	yes
DDIT3	chr12:57487952-57520517	T72Spin	T0	OK	147.146	22.3959	2.71595	-1.55597	0.0583	0.276064	no
GCLM	chr1:93885199-93909598	T72Spin	T0	OK	92.9049	14.263	2.70347	-5.85667	5e-05	0.00277806	yes
MIR181A1HG	chr1:198808002-198937429	T72Spin	T0	OK	0.748225	0.117225	2.67419	-1.15507	0.22225	0.528867	no
SPG20-AS1	chr13:36301637-36370180	T72Spin	T0	OK	1.02655	0.160963	2.673	-0.220466	0.17515	0.488414	no
TXNRD1	chr12:104215778-104350307	T72Spin	T0	OK	354.885	57.0056	2.63818	-4.35353	5e-05	0.00277806	yes
LAMTOR5-AS1	chr1:110401254-110416274	T72Spin	T0	OK	1.26855	0.204281	2.63455	-0.197671	0.2842	0.553595	no
UPP1	chr7:48088602-48108733	T72Spin	T0	OK	260.299	42.1331	2.62715	-4.32436	5e-05	0.00277806	yes
SQSTM1	chr5:179797597-179858840	T72Spin	T0	OK	1443.49	234.659	2.62093	-2.32248	0.0003	0.0114103	yes
CTRL	chr16:67893271-67931875	T72Spin	T0	OK	1.10463	0.182376	2.59858	-0.358114	0.26075	0.5411	no
SSTR5	chr16:1064080-1081454	T72Spin	T0	OK	2.87379	0.48372	2.57071	-0.987429	0.2452	0.534133	no
DKK1	chr10:52314280-52317657	T72Spin	T0	OK	12.4714	2.14385	2.54034	-1.98959	0.01015	0.100784	no
NGFR	chr17:49495292-49574064	T72Spin	T0	OK	5.67493	1.00519	2.49713	-1.63935	0.2937	0.560614	no
NR1D1	chr17:40062192-40100725	T72Spin	T0	OK	37.4187	6.68918	2.48386	-2.82822	0.00025	0.0100023	yes
GPNMB	chr7:23246696-23275110	T72Spin	T0	OK	64.3711	11.5438	2.47929	-4.30094	5e-05	0.00277806	yes
GEM	chr8:94249256-94262319	T72Spin	T0	OK	22.9578	4.14123	2.47085	-2.62815	0.0017	0.0341232	yes
IFRD1	chr7:112423143-112477203	T72Spin	T0	OK	92.2539	16.933	2.44577	-4.53418	5e-05	0.00277806	yes
SFTA1P	chr10:10784438-10794914	T72Spin	T0	OK	28.649	5.26538	2.44388	-1.71465	0.01295	0.117344	no
CDC26	chr9:113267010-113275589	T72Spin	T0	OK	4.66187	0.857129	2.44332	-1.2247	0.29565	0.561916	no
NOXO1	chr16:1978916-1981549	T72Spin	T0	OK	1.70456	0.3147	2.43735	-1.30303	0.15325	0.459672	no
RPS26	chr12:56041901-56044223	T72Spin	T0	OK	33.7516	6.23706	2.43602	-1.59531	0.00685	0.0797696	no
LINC00882	chr3:107109789-107240638	T72Spin	T0	OK	1.55208	0.289083	2.42465	-1.06363	0.3962	0.619191	no
SLC44A2	chr19:10602444-10644559	T72Spin	T0	OK	165.747	31.4858	2.39621	-4.37266	5e-05	0.00277806	yes
RBP4	chr10:93591835-93601236	T72Spin	T0	OK	16.6224	3.17177	2.38977	-1.47466	0.16705	0.478396	no
TSPAN7	chrX:38561477-38688918	T72Spin	T0	OK	1.79664	0.343442	2.38716	-1.15142	0.2904	0.559168	no
LSMEM1	chr7:112480852-112490888	T72Spin	T0	OK	7.06552	1.37812	2.35809	-1.09114	0.0464	0.251166	no
SRXN1	chr20:646623-653370	T72Spin	T0	OK	131.679	25.8047	2.35132	-4.47208	5e-05	0.00277806	yes
NR4A1	chr12:52022831-52059507	T72Spin	T0	OK	3.18235	0.637274	2.32011	-1.51379	0.0625	0.284988	no
TRIM16L	chr17:18722088-18736118	T72Spin	T0	OK	106.4	21.3184	2.31933	-3.99346	5e-05	0.00277806	yes
DNAJB4	chr1:78004951-78017311	T72Spin	T0	OK	54.9815	11.1425	2.30288	-4.00864	5e-05	0.00277806	yes
LOC652276	chr16:2603383-2630494	T72Spin	T0	OK	1.11976	0.22761	2.29855	-1.07717	0.29745	0.562827	no
NR1H4	chr12:100473772-100563867	T72Spin	T0	OK	2.17957	0.445618	2.29016	-1.36336	0.1251	0.414609	no
NDUFA4L2	chr12:57229572-57240692	T72Spin	T0	OK	0.980532	0.201466	2.28303	-0.254883	0.3226	0.577435	no
OAZ3	chr1:151759642-151771330	T72Spin	T0	OK	1.23458	0.254097	2.28057	-0.301682	0.11555	0.398445	no
NDRG1	chr8:133237170-133297304	T72Spin	T0	OK	97.5323	20.1245	2.27693	-4.23443	5e-05	0.00277806	yes
SLC30A2	chr1:26038021-26046138	T72Spin	T0	OK	1.21587	0.251172	2.27524	-1.05388	0.34725	0.590715	no
CPEB2	chr4:15002673-15446167	T72Spin	T0	OK	33.5964	6.98243	2.2665	-4.45336	5e-05	0.00277806	yes
ZNF474	chr5:122129512-122153571	T72Spin	T0	OK	1.67345	0.356312	2.23161	-1.1781	0.03155	0.20256	no
RDH10	chr8:73294601-73356461	T72Spin	T0	OK	38.1628	8.18084	2.22185	-3.04107	5e-05	0.00277806	yes
MGST1	chr12:16347141-16377189	T72Spin	T0	OK	814.65	177.346	2.19961	-4.38218	5e-05	0.00277806	yes
UGDH	chr4:39498754-39527598	T72Spin	T0	OK	131.355	29.3176	2.16364	-4.62422	5e-05	0.00277806	yes
LBX2	chr2:74497516-74507694	T72Spin	T0	OK	1.37951	0.309298	2.15708	-0.391794	0.2212	0.528162	no
GDF15	chr19:18386157-18389176	T72Spin	T0	OK	1234.89	279.106	2.1455	-3.94124	5e-05	0.00277806	yes
ZMIZ1-AS1	chr10:78943325-79067448	T72Spin	T0	OK	8.70302	1.97088	2.14267	-1.46109	0.027	0.184128	no
FBXO30	chr6:145625303-145964097	T72Spin	T0	OK	37.4214	8.49486	2.1392	-3.72604	5e-05	0.00277806	yes
ATP6V0D2	chr8:86098909-86154225	T72Spin	T0	OK	1.96991	0.45041	2.12882	-0.713661	0.28595	0.555356	no
C4orf47	chr4:185429390-185471759	T72Spin	T0	OK	0.942085	0.215916	2.12539	-0.416062	0.4091	0.628926	no
HSPH1	chr13:31134973-31162388	T72Spin	T0	OK	140.36	32.1728	2.12522	-4.19486	5e-05	0.00277806	yes
SOD2	chr6:159679115-159693321	T72Spin	T0	OK	258.303	59.4219	2.12	-3.98459	5e-05	0.00277806	yes
DUSP15	chr20:31861066-31870676	T72Spin	T0	OK	27.7046	6.37461	2.11972	-1.52277	0.2111	0.521178	no
MERTK	chr2:111898613-112029368	T72Spin	T0	OK	7.14084	1.65383	2.11028	-1.39064	0.0414	0.238548	no
ANGPTL4	chr19:8364126-8374375	T72Spin	T0	OK	70.2227	16.4097	2.09739	-2.50678	0.0013	0.0288737	yes
MSMP	chr9:35749279-35754277	T72Spin	T0	OK	4.23728	1.00253	2.07949	-0.505857	0.5079	0.683162	no
TERC	chr3:169764609-169765060	T72Spin	T0	OK	0.612757	0.145458	2.07471	-0.764484	0.37935	0.607591	no
HIST1H2AK	chr6:27837879-27838339	T72Spin	T0	OK	1.41493	0.336328	2.07279	-0.956665	0.21905	0.527414	no
NOV	chr8:119416311-119424438	T72Spin	T0	OK	34.6282	8.30792	2.05939	-2.94382	5e-05	0.00277806	yes
MTHFD2L	chr4:74158111-74303097	T72Spin	T0	OK	3.48731	0.836993	2.05883	-1.1608	0.211	0.521178	no
GALNT9	chr12:132196371-132329319	T72Spin	T0	OK	2.78243	0.672126	2.04954	-1.06083	0.1091	0.38676	no
GULP1	chr2:188291668-188595925	T72Spin	T0	OK	60.2562	14.6086	2.04429	-4.38255	5e-05	0.00277806	yes
SLC22A1	chr6:160121830-160158718	T72Spin	T0	OK	1.10489	0.268255	2.04223	-1.00104	0.2643	0.543118	no
SSTR5-AS1	chr16:1064080-1081454	T72Spin	T0	OK	3.81919	0.932437	2.03419	-1.19022	0.2653	0.543518	no
GCNT3	chr15:59611782-59620011	T72Spin	T0	OK	29.6685	7.26711	2.02948	-2.527	0.00025	0.0100023	yes
C2CD4A	chr15:62066976-62070917	T72Spin	T0	OK	9.67127	2.376	2.02517	-1.66246	0.0029	0.0475042	yes
ALDH3A2	chr17:19648750-19677595	T72Spin	T0	OK	28.5032	7.02317	2.02093	-3.26049	5e-05	0.00277806	yes
GPR146	chr7:996986-1138257	T72Spin	T0	OK	2.72715	0.679888	2.00402	-0.591394	0.39575	0.618706	no
S100A4	chr1:153543618-153551769	T72Spin	T0	OK	8.89276	2.23638	1.99147	-0.812882	0.4081	0.62837	no
FKBP4	chr12:2794941-2805421	T72Spin	T0	OK	128.775	32.8716	1.96994	-3.8262	5e-05	0.00277806	yes
BEX2	chrX:103309345-103311046	T72Spin	T0	OK	9.08178	2.32252	1.96728	-1.19196	0.0864	0.341059	no
HSD17B2	chr16:82035252-82098534	T72Spin	T0	OK	27.913	7.16943	1.96101	-1.71805	0.0039	0.0569387	no
SULT1C2	chr2:108288638-108309915	T72Spin	T0	OK	17.1553	4.4345	1.95182	-2.04784	0.0029	0.0475043	yes
PAQR5	chr15:69298954-69407637	T72Spin	T0	OK	9.34521	2.42222	1.9479	-2.19459	0.0003	0.0114103	yes
HSPA4L	chr4:127782297-127833371	T72Spin	T0	OK	47.2788	12.2935	1.9433	-3.83117	5e-05	0.00277806	yes
MIR4763,MIRLET7A3,MIRLET7B,MIRLET7BHG	chr22:46085996-46113928	T72Spin	T0	OK	9.41376	2.44842	1.94292	-1.57993	0.0087	0.0926119	no
KLHL21	chr1:6590723-6602898	T72Spin	T0	OK	58.0634	15.195	1.93403	-3.44198	5e-05	0.00277806	yes
CPT1A	chr11:68754619-68841931	T72Spin	T0	OK	39.8166	10.4668	1.92755	-3.59077	5e-05	0.00277806	yes
HIST1H2BJ	chr6:27132315-27132796	T72Spin	T0	OK	1.05994	0.280211	1.9194	-0.926566	0.47775	0.665904	no
PHF1	chr6_GL000256v2_alt:4859722-4865178	T72Spin	T0	OK	3.12396	0.831234	1.91005	-1.04187	0.1794	0.493648	no
ZBTB21	chr21:41986830-42024920	T72Spin	T0	OK	15.6248	4.20014	1.89532	-3.33971	5e-05	0.00277806	yes
GBE1	chr3:81489698-81761799	T72Spin	T0	OK	126.966	34.4026	1.88385	-3.96099	5e-05	0.00277806	yes
LRRC66	chr4:51993699-52017620	T72Spin	T0	OK	0.833104	0.225939	1.88256	-0.893163	0.32465	0.579058	no
RRAGD	chr6:89364615-89412276	T72Spin	T0	OK	9.59	2.60143	1.88223	-2.0104	0.0001	0.00492333	yes
TSPYL2	chrX:53082359-53088546	T72Spin	T0	OK	9.74418	2.64355	1.88206	-1.64754	0.0062	0.0753695	no
SNAPC1	chr14:61762356-61796428	T72Spin	T0	OK	154.512	41.9541	1.88084	-4.23189	5e-05	0.00277806	yes
DPP4	chr2:161992244-162074542	T72Spin	T0	OK	50.4008	13.6918	1.88014	-3.71823	5e-05	0.00277806	yes
LINC01573	chr9:136547841-136549744	T72Spin	T0	OK	1.23854	0.336723	1.87901	-0.85325	0.3351	0.584923	no
YJEFN3	chr19:19528860-19537584	T72Spin	T0	OK	13.5654	3.70064	1.87409	-1.12107	0.05235	0.265328	no
CBWD3,CBWD5	chr9:68241888-68300035	T72Spin	T0	OK	0.745024	0.204131	1.86779	-0.772108	0.2418	0.534133	no
S100A9	chr1:153357853-153361027	T72Spin	T0	OK	3.5288	0.967569	1.86674	-0.723603	0.6096	0.76067	no
ATP6V0A1	chr17:42458843-42522579	T72Spin	T0	OK	40.5698	11.2358	1.85231	-3.25907	5e-05	0.00277806	yes
HSPBAP1	chr3:122739996-122793819	T72Spin	T0	OK	10.6615	2.95413	1.85161	-1.20745	0.06565	0.292357	no
LINC-PINT	chr7:130941759-131109916	T72Spin	T0	OK	7.47235	2.07231	1.85032	-1.03206	0.08805	0.344731	no
HSPA5	chr9:125234847-125241387	T72Spin	T0	OK	1126.52	313.381	1.84588	-1.76423	0.00835	0.0905171	no
HIST1H1C	chr6:26055739-26056471	T72Spin	T0	OK	64.4943	18.2039	1.82492	-1.57931	0.0047	0.0635414	no
PRRT3-AS1	chr3:9945541-9954787	T72Spin	T0	OK	2.03912	0.578406	1.81779	-0.319127	0.37865	0.607478	no
AURKC	chr19:57231008-57235548	T72Spin	T0	OK	1.24671	0.353806	1.8171	-0.838185	0.28235	0.552701	no
EPHX1	chr1:225810073-225882720	T72Spin	T0	OK	269.804	77.1816	1.80558	-3.06132	5e-05	0.00277806	yes
ATP6V1A	chr3:113747018-113812058	T72Spin	T0	OK	100.587	28.961	1.79625	-3.91948	5e-05	0.00277806	yes
ARMCX6	chrX:101615117-101618001	T72Spin	T0	OK	20.8293	6.01144	1.79283	-1.09556	0.08065	0.328207	no
C1QTNF9B-AS1	chr13:23730188-23897502	T72Spin	T0	OK	1.75083	0.505726	1.79161	-0.279016	0.31295	0.571866	no
POR	chr7:75915101-75994674	T72Spin	T0	OK	95.2289	27.5475	1.78948	-3.08932	5e-05	0.00277806	yes
MUM1L1	chrX:106168304-106208956	T72Spin	T0	OK	0.676308	0.196137	1.78582	-0.85679	0.29675	0.562223	no
NEAT1	chr11:65422797-65445538	T72Spin	T0	OK	49.4991	14.3592	1.78542	-3.04207	5e-05	0.00277806	yes
FBXO2	chr1:11648360-11663327	T72Spin	T0	OK	8.23469	2.39022	1.78457	-0.769662	0.2967	0.562223	no
HSP90B1	chr12:103930333-103947930	T72Spin	T0	OK	1692.25	493.509	1.77779	-1.31307	0.0468	0.251359	no
PCLO	chr7:82754004-83162881	T72Spin	T0	OK	2.22357	0.649112	1.77633	-2.13067	0.0011	0.0262755	yes
TXN	chr9:110243811-110256640	T72Spin	T0	OK	848.227	248.302	1.77235	-3.61249	5e-05	0.00277806	yes
ETFDH	chr4:158666674-158708713	T72Spin	T0	OK	19.2071	5.62378	1.77202	-1.71626	0.022	0.16193	no
DNAJB9	chr7:108562143-108574850	T72Spin	T0	OK	48.3214	14.1854	1.76826	-2.94625	0.0001	0.00492333	yes
SNHG7,SNORA17,SNORA43	chr9:136712571-136728184	T72Spin	T0	OK	59.9727	17.6715	1.76288	-1.49052	0.05235	0.265328	no
KIAA1024	chr15:79432515-79472300	T72Spin	T0	OK	0.856758	0.255357	1.74637	-0.959758	0.11105	0.390758	no
CLCN7	chr16:1444932-1475084	T72Spin	T0	OK	89.9619	26.8255	1.74571	-3.22989	5e-05	0.00277806	yes
NR1D2	chr3:23945259-23980618	T72Spin	T0	OK	35.1154	10.4809	1.74435	-3.70857	5e-05	0.00277806	yes
TMEM38B	chr9:105694524-105776611	T72Spin	T0	OK	17.5867	5.27138	1.73823	-2.2803	0.00025	0.0100023	yes
PTDSS2	chr11:450279-491387	T72Spin	T0	OK	5.93477	1.78281	1.73504	-1.05973	0.06095	0.281616	no
LINC01534	chr19:36685438-36687449	T72Spin	T0	OK	1.01669	0.305443	1.7349	-0.728117	0.3963	0.619285	no
ATP6V1C1	chr8:103021019-103073057	T72Spin	T0	OK	35.7377	10.7769	1.7295	-3.61575	5e-05	0.00277806	yes
HNRNPU-AS1	chr1:244835336-244846941	T72Spin	T0	OK	5.56636	1.69041	1.71936	-1.10041	0.08755	0.343685	no
HES7	chr17:8120589-8124092	T72Spin	T0	OK	5.77039	1.75612	1.71628	-0.88769	0.148	0.452034	no
ERO1B	chr1:236215121-236282039	T72Spin	T0	OK	7.58374	2.31901	1.7094	-2.00078	0.00635	0.0761484	no
UBR4	chr1:19074505-19210252	T72Spin	T0	OK	28.9755	8.872	1.7075	-3.17039	5e-05	0.00277806	yes
AKR1B1	chr7:134442354-134459136	T72Spin	T0	OK	1388.62	425.253	1.70726	-2.45942	0.00015	0.00678214	yes
RHBDL1	chr16:675665-678268	T72Spin	T0	OK	2.73681	0.84026	1.70359	-0.913204	0.31	0.569844	no
MALAT1	chr11:65497761-65506512	T72Spin	T0	OK	488.45	150.106	1.70223	-1.53325	0.01915	0.147636	no
RNF6	chr13:26212767-26222371	T72Spin	T0	OK	47.5581	14.678	1.69604	-3.50575	5e-05	0.00277806	yes
SPP1	chr4:87975649-87983411	T72Spin	T0	OK	2619.42	809.071	1.69491	-1.52986	0.0297	0.195253	no
CFAP45	chr1:159872363-159900116	T72Spin	T0	OK	1.067	0.333003	1.67996	-0.793083	0.3408	0.587639	no
ZFAND2A	chr7:1152906-1160219	T72Spin	T0	OK	60.1834	18.8468	1.67505	-1.87569	0.00485	0.0647788	no
CFAP126	chr1:161314375-161367883	T72Spin	T0	OK	0.929046	0.292383	1.66789	-0.213894	0.4001	0.622378	no
JMJD6	chr17:76712831-76726799	T72Spin	T0	OK	51.7453	16.3333	1.66361	-1.99428	0.00075	0.021	yes
MAP2	chr2:209424046-209734110	T72Spin	T0	OK	26.5546	8.38284	1.66345	-3.05268	5e-05	0.00277806	yes
PPIF	chr10:79347463-79355333	T72Spin	T0	OK	78.5309	24.8565	1.65964	-3.04622	5e-05	0.00277806	yes
FLNC	chr7:128830428-128859274	T72Spin	T0	OK	5.09234	1.61409	1.65761	-1.95127	0.0042	0.0597438	no
AMBP	chr9:114060127-114078472	T72Spin	T0	OK	17.5536	5.58368	1.65248	-1.08965	0.08455	0.337211	no
CEMP1	chr16:2520361-2531408	T72Spin	T0	OK	29.0109	9.23238	1.65182	-1.30012	0.0619	0.2832	no
HSP90AA1	chr14:102080737-102139749	T72Spin	T0	OK	2052.19	654.107	1.64956	-0.684814	0.361	0.598425	no
MIR17,MIR17HG,MIR18A,MIR19A,MIR19B1,MIR20A,MIR92A1	chr13:91347819-91354575	T72Spin	T0	OK	2.2055	0.703691	1.64809	-0.318282	0.0545	0.271108	no
GET4	chr7:876553-896434	T72Spin	T0	OK	81.3194	25.9519	1.64776	-2.67286	5e-05	0.00277806	yes
C10orf11	chr10:75431645-76557376	T72Spin	T0	OK	2.2643	0.726428	1.64017	-0.795837	0.32485	0.579123	no
TMEM161B-AS1	chr5:88268881-88439090	T72Spin	T0	OK	14.1949	4.56054	1.63809	-0.768729	0.1563	0.463332	no
CLUH	chr17:2689385-2711633	T72Spin	T0	OK	63.078	20.2887	1.63646	-3.0485	5e-05	0.00277806	yes
SNX8	chr7:2251769-2314475	T72Spin	T0	OK	17.4496	5.62954	1.6321	-2.12032	0.00315	0.0497599	yes
C1orf54	chr1:150272283-150280924	T72Spin	T0	OK	2.26597	0.731443	1.63131	-0.733473	0.25815	0.538986	no
C6orf52	chr6:10671417-10694797	T72Spin	T0	OK	4.56016	1.47331	1.63002	-0.866247	0.41075	0.62966	no
RP9P	chr7:32916814-32943170	T72Spin	T0	OK	15.6886	5.11446	1.61706	-1.04474	0.09305	0.354594	no
SNRNP48	chr6:7590198-7611967	T72Spin	T0	OK	17.6946	5.81807	1.6047	-2.79079	0.00045	0.0152793	yes
SMCR8	chr17:18315279-18363563	T72Spin	T0	OK	16.4831	5.44563	1.59782	-2.48539	0.0001	0.00492333	yes
ABCB6	chr2:219209765-219218990	T72Spin	T0	OK	27.221	9.00209	1.59639	-2.07789	0.0004	0.0142361	yes
CHORDC1	chr11:90200429-90223364	T72Spin	T0	OK	27.1537	8.99383	1.59414	-3.00053	5e-05	0.00277806	yes
CHKA	chr11:68052858-68121391	T72Spin	T0	OK	26.3251	8.74007	1.59072	-2.02623	0.00295	0.0479247	yes
METRNL	chr17_KI270860v1_alt:8451-24134	T72Spin	T0	OK	5.68945	1.89081	1.58929	-0.995779	0.0778	0.322481	no
HCN2	chr19:589892-617159	T72Spin	T0	OK	4.78729	1.59417	1.58641	-0.913109	0.07385	0.313213	no
PDRG1	chr20:31944954-31952080	T72Spin	T0	OK	45.4542	15.1398	1.58607	-1.94519	0.0038	0.0559395	no
SPATA5L1	chr15:45402320-45421418	T72Spin	T0	OK	18.8938	6.29532	1.58556	-1.72196	0.0138	0.121808	no
CLK1	chr2:200853008-200864744	T72Spin	T0	OK	45.1795	15.0639	1.58458	-2.10527	0.0005	0.0162904	yes
PI3	chr20:45174898-45176544	T72Spin	T0	OK	1.78249	0.596372	1.57961	-0.754506	0.27235	0.547542	no
KISS1	chr1:204190340-204196491	T72Spin	T0	OK	1.22716	0.410699	1.57917	-0.732371	0.4195	0.635173	no
SCARNA12	chr12:6965351-6970753	T72Spin	T0	OK	10.9982	3.68165	1.57885	-0.260839	0.42375	0.637892	no
MAFG	chr17:81918268-81927711	T72Spin	T0	OK	41.6199	13.94	1.57804	-2.98215	5e-05	0.00277806	yes
AP1AR	chr4:112231738-112270056	T72Spin	T0	OK	20.0026	6.72591	1.57239	-2.32008	0.0036	0.054211	no
BAG3	chr10:119651369-119677817	T72Spin	T0	OK	137.062	46.2637	1.56687	-3.02602	5e-05	0.00277806	yes
TNFRSF10D	chr8:23135590-23164030	T72Spin	T0	OK	32.3001	10.9347	1.56263	-2.67111	5e-05	0.00277806	yes
GPAT3	chr4:83535913-83605874	T72Spin	T0	OK	32.7615	11.1022	1.56116	-2.53839	0.00015	0.00678214	yes
ZBTB40	chr1:22451850-22531157	T72Spin	T0	OK	10.269	3.4847	1.55919	-2.52809	5e-05	0.00277806	yes
IL7R	chr5:35856874-35879603	T72Spin	T0	OK	0.707281	0.24075	1.55475	-0.746253	0.36715	0.601947	no
NECAB3	chr20:33657086-33674458	T72Spin	T0	OK	19.6046	6.69541	1.54995	-1.15791	0.12715	0.417103	no
DNAJB1	chr19:14514763-14518559	T72Spin	T0	OK	216.297	73.9347	1.54869	-3.08497	5e-05	0.00277806	yes
NCR3LG1	chr11:17351761-17377321	T72Spin	T0	OK	4.07869	1.39604	1.54676	-1.53553	0.0074	0.0833276	no
NDUFAF1	chr15:41387348-41402460	T72Spin	T0	OK	55.641	19.1015	1.54246	-2.19665	0.0011	0.0262755	yes
CCDC42B	chr12:113149857-113185479	T72Spin	T0	OK	0.640147	0.220549	1.53731	-0.135028	0.4669	0.659547	no
MYSM1	chr1:58654738-58700075	T72Spin	T0	OK	6.49538	2.24014	1.53582	-2.20217	0.002	0.0376706	yes
C19orf71	chr19:3539156-3544030	T72Spin	T0	OK	2.25596	0.778361	1.53523	-0.787947	0.3389	0.586388	no
RB1CC1	chr8:52622457-52714466	T72Spin	T0	OK	38.1926	13.1957	1.53323	-3.34875	5e-05	0.00277806	yes
GPR89B	chr1:147928392-147993521	T72Spin	T0	OK	2.06375	0.71339	1.53251	-0.769496	0.3459	0.590118	no
ZSCAN12P1	chr6:28090806-28095715	T72Spin	T0	OK	1.1124	0.3854	1.52924	-0.758849	0.30785	0.568783	no
DUSP5	chr10:110497866-110511544	T72Spin	T0	OK	106.46	36.8984	1.52868	-2.94007	5e-05	0.00277806	yes
RRAGC	chr1:38838196-38859823	T72Spin	T0	OK	54.3876	18.8613	1.52785	-2.89535	5e-05	0.00277806	yes
FAHD2CP	chr2:96010550-96034979	T72Spin	T0	OK	1.11025	0.38524	1.52705	-0.69396	0.44265	0.648689	no
CTSL	chr9:87726058-87731469	T72Spin	T0	OK	216.9	75.3944	1.5245	-2.91931	5e-05	0.00277806	yes
SH3BGR	chr21:39445870-39515506	T72Spin	T0	OK	5.58551	1.94916	1.51884	-0.814067	0.1567	0.463813	no
NPC1	chr18:23503469-23586617	T72Spin	T0	OK	85.1453	29.7559	1.51675	-2.80606	5e-05	0.00277806	yes
TFRC	chr3:196049283-196082161	T72Spin	T0	OK	75.3957	26.4093	1.51344	-3.31491	5e-05	0.00277806	yes
FAM195A	chr16:641848-648474	T72Spin	T0	OK	70.3427	24.7981	1.50417	-1.39718	0.0356	0.21886	no
SPHK1	chr17:76384608-76387860	T72Spin	T0	OK	95.5199	33.6849	1.5037	-2.37602	0.0002	0.00844	yes
ACVR2B-AS1	chr3:38451026-38493142	T72Spin	T0	OK	0.737908	0.260453	1.50242	-0.352066	0.5206	0.693247	no
UPF3B	chrX:119834025-119853028	T72Spin	T0	OK	27.0286	9.5472	1.50134	-2.39873	0.0003	0.0114103	yes
MAGI2-AS3	chr7:78017056-79471208	T72Spin	T0	OK	5.07457	1.79402	1.50009	-0.808313	0.06575	0.292362	no
IDH3A	chr15:78149376-78170542	T72Spin	T0	OK	40.7104	14.4034	1.49899	-2.76949	5e-05	0.00277806	yes
DCUN1D2	chr13:113455818-113490708	T72Spin	T0	OK	9.30815	3.3019	1.4952	-1.47146	0.0332	0.208518	no
ODC1	chr2:10440370-10448554	T72Spin	T0	OK	176.703	62.7204	1.49432	-3.06058	5e-05	0.00277806	yes
CATSPER3	chr5:134967905-135011707	T72Spin	T0	OK	1.45513	0.518172	1.48964	-0.743808	0.1428	0.444813	no
KIAA0907	chr1:155913042-155934442	T72Spin	T0	OK	29.2234	10.4729	1.48046	-2.5009	5e-05	0.00277806	yes
DDX52	chr17:37609740-37643464	T72Spin	T0	OK	2.60438	0.933926	1.47956	-1.29913	0.028	0.188053	no
CCDC93	chr2:117915477-118014163	T72Spin	T0	OK	15.8958	5.73711	1.47025	-2.69497	5e-05	0.00277806	yes
HGD	chr3:120628167-120682571	T72Spin	T0	OK	36.1664	13.1586	1.45865	-2.10154	0.00115	0.0269255	yes
SCPEP1	chr17:56978106-57006768	T72Spin	T0	OK	18.3115	6.66269	1.45857	-1.35035	0.0453	0.250124	no
KCNE5	chrX:109623699-109625164	T72Spin	T0	OK	1.50166	0.547446	1.45577	-0.745366	0.22745	0.530532	no
GNPDA1	chr5:142000668-142013055	T72Spin	T0	OK	63.8442	23.279	1.45552	-2.73447	5e-05	0.00277806	yes
ADM	chr11:10304979-10307402	T72Spin	T0	OK	216.683	79.0913	1.45399	-2.83575	5e-05	0.00277806	yes
TRIM23	chr5:65589679-65624360	T72Spin	T0	OK	9.38983	3.42882	1.45339	-1.75019	0.01405	0.122913	no
C5orf38	chr5:2752130-2755397	T72Spin	T0	OK	81.6653	29.8768	1.4507	-1.20374	0.0598	0.280414	no
GNRH1	chr8:25419257-25425040	T72Spin	T0	OK	1.52195	0.55778	1.44815	-0.791894	0.16235	0.471633	no
ENPP2	chr8:119557076-119638866	T72Spin	T0	OK	1.14124	0.418387	1.44769	-0.631463	0.34305	0.588883	no
SLC30A1	chr1:211575038-211578757	T72Spin	T0	OK	33.6465	12.3355	1.44764	-2.06836	0.002	0.0376706	yes
SLC48A1	chr12:47773183-47819980	T72Spin	T0	OK	43.1152	15.8337	1.4452	-1.43258	0.017	0.13671	no
GADD45G	chr9:89605011-89606554	T72Spin	T0	OK	6.76883	2.48805	1.44389	-0.795265	0.14745	0.451833	no
CAB39L	chr13:49308649-49444126	T72Spin	T0	OK	11.5149	4.23342	1.44361	-1.60624	0.0102	0.101054	no
SEC11C	chr18:59139856-59158837	T72Spin	T0	OK	93.1253	34.2584	1.44271	-2.01309	0.00325	0.0506178	no
MBNL2	chr13:97222288-97394120	T72Spin	T0	OK	43.712	16.084	1.4424	-3.18223	5e-05	0.00277806	yes
DHX36	chr3:154275667-154324497	T72Spin	T0	OK	25.3658	9.34368	1.44082	-2.63336	0.00045	0.0152793	yes
GTF2H1	chr11:18322268-18367043	T72Spin	T0	OK	29.8186	10.9903	1.43998	-2.70889	5e-05	0.00277806	yes
GTF3C3	chr2:196763031-196799768	T72Spin	T0	OK	20.5757	7.59508	1.43781	-2.59775	0.0005	0.0162904	yes
CHPT1	chr12:101697638-101739472	T72Spin	T0	OK	46.2896	17.0909	1.43746	-2.04137	0.00405	0.0580762	no
CANX	chr5:179698928-179731638	T72Spin	T0	OK	423.037	156.344	1.43606	-2.03743	0.00255	0.0440939	yes
MFAP3L	chr4:169986596-170026430	T72Spin	T0	OK	4.13799	1.53218	1.43334	-1.43279	0.03225	0.205168	no
ZNF263	chr16:3283486-3291459	T72Spin	T0	OK	20.8804	7.7483	1.4302	-2.04453	0.0016	0.0330517	yes
CAPN5	chr11:77066944-77126152	T72Spin	T0	OK	5.73416	2.12874	1.42958	-1.2356	0.03405	0.211978	no
PTGR1	chr9:111525158-111599855	T72Spin	T0	OK	246.187	91.5142	1.42769	-1.99109	0.009	0.094556	no
ZFYVE26	chr14:67746519-67816589	T72Spin	T0	OK	10.652	3.96016	1.4275	-2.394	0.00015	0.00678214	yes
C5orf51	chr5:41904367-41921636	T72Spin	T0	OK	24.0465	8.95644	1.42483	-2.88141	5e-05	0.00277806	yes
FNIP2	chr4:158769029-159035181	T72Spin	T0	OK	20.7555	7.7433	1.42247	-2.58703	5e-05	0.00277806	yes
ZNRD1	chr6_GL000255v2_alt:1316421-1320070	T72Spin	T0	OK	8.28889	3.09482	1.42133	-0.841422	0.227	0.530532	no
HSBP1L1	chr18:79964581-79970822	T72Spin	T0	OK	64.1096	23.9549	1.42022	-1.32347	0.03715	0.22511	no
LAMB3	chr1:209614872-209652475	T72Spin	T0	OK	100.82	37.6928	1.41942	-2.70757	5e-05	0.00277806	yes
OSER1	chr20:44195940-44210906	T72Spin	T0	OK	48.8471	18.3375	1.41348	-2.54834	0.0001	0.00492333	yes
GABRE	chrX:151953123-151974679	T72Spin	T0	OK	3.1304	1.17553	1.41304	-0.8578	0.10735	0.384079	no
SPNS1	chr16:28974774-28984548	T72Spin	T0	OK	150.042	56.4	1.4116	-2.54815	5e-05	0.00277806	yes
FOXO4	chrX:71096148-71103534	T72Spin	T0	OK	5.51541	2.08299	1.40481	-0.87879	0.1341	0.428636	no
MGEA5	chr10:101784442-101818465	T72Spin	T0	OK	62.5905	23.6607	1.40345	-2.98809	5e-05	0.00277806	yes
KDM5C	chrX:53191320-53225422	T72Spin	T0	OK	29.6718	11.2252	1.40235	-2.57025	5e-05	0.00277806	yes
RAB27B	chr18:54828476-54895516	T72Spin	T0	OK	3.69723	1.39915	1.40189	-1.58397	0.0455	0.250448	no
HIST1H2BK	chr6:27138292-27146858	T72Spin	T0	OK	81.3557	30.8595	1.39853	-1.46734	0.02405	0.17119	no
TMEM192	chr4:165076077-165112872	T72Spin	T0	OK	20.1791	7.65995	1.39746	-2.31485	0.00015	0.00678214	yes
NPB	chr17:81902108-81911477	T72Spin	T0	OK	3.7624	1.42986	1.39578	-0.332923	0.5029	0.680153	no
PIM3	chr22:49960494-49964072	T72Spin	T0	OK	47.8697	18.2486	1.39132	-1.63299	0.01135	0.108739	no
RNMTL1	chr17:759308-792501	T72Spin	T0	OK	18.3012	6.98168	1.39029	-1.02812	0.08365	0.335054	no
PPARG	chr3:12287849-12434356	T72Spin	T0	OK	10.3005	3.93029	1.39002	-1.23275	0.0741	0.313898	no
CA3-AS1	chr8:85438826-85481492	T72Spin	T0	OK	0.68772	0.262794	1.38789	-0.189388	0.3292	0.58086	no
PPARGC1A	chr4:23792020-23890077	T72Spin	T0	OK	8.89435	3.40125	1.38682	-2.12534	0.00075	0.021	yes
ZNF467	chr7:149764363-149773206	T72Spin	T0	OK	6.97651	2.67186	1.38466	-0.965736	0.10795	0.384352	no
RGS2	chr1:192809038-192812277	T72Spin	T0	OK	4.98405	1.9099	1.38382	-0.747747	0.21025	0.520893	no
ZNF81	chrX:47836901-47922256	T72Spin	T0	OK	1.09601	0.420225	1.38303	-0.966671	0.1307	0.421954	no
ORAOV1	chr11:69665563-69675397	T72Spin	T0	OK	11.2286	4.30742	1.38229	-1.27466	0.03855	0.229667	no
RICTOR	chr5:38937920-39074408	T72Spin	T0	OK	8.5559	3.28907	1.37924	-2.57021	0.00015	0.00678214	yes
NSRP1	chr17:30116806-30186475	T72Spin	T0	OK	49.8589	19.1891	1.37756	-2.73093	5e-05	0.00277806	yes
NGF	chr1:115285915-115338236	T72Spin	T0	OK	2.5666	0.989077	1.3757	-0.643292	0.4158	0.63288	no
LSM14A	chr19:34172446-34229515	T72Spin	T0	OK	1.00877	0.389084	1.37444	-0.813064	0.1773	0.490703	no
KDM7A	chr7:140084745-140176941	T72Spin	T0	OK	3.37078	1.30115	1.3733	-1.60656	0.0068	0.0794484	no
CIDECP	chr3:10017552-10026136	T72Spin	T0	OK	29.2732	11.3349	1.36882	-0.879352	0.12555	0.415334	no
CRYAB	chr11:111908619-111926871	T72Spin	T0	OK	57.4326	22.2485	1.36816	-1.52688	0.01415	0.123544	no
PARGP1	chr10:45854834-45972428	T72Spin	T0	OK	1.03606	0.401863	1.36633	-0.638524	0.38745	0.613529	no
ASXL2	chr2:25739383-25878443	T72Spin	T0	OK	7.32241	2.84023	1.36631	-1.91361	0.0025	0.0436122	yes
LOC93622	chr4:6674093-6676047	T72Spin	T0	OK	10.7499	4.17039	1.36607	-0.933906	0.1161	0.39873	no
SLC38A2	chr12:46358187-46372862	T72Spin	T0	OK	135.006	52.6194	1.35936	-2.94485	5e-05	0.00277806	yes
TPP1	chr11:6612765-6619461	T72Spin	T0	OK	123.56	48.2381	1.35697	-2.69848	5e-05	0.00277806	yes
ABL2	chr1:179099326-179229684	T72Spin	T0	OK	20.7565	8.10706	1.35631	-2.64653	5e-05	0.00277806	yes
ATP6V1H	chr8:53715542-53843311	T72Spin	T0	OK	133.341	52.1261	1.35504	-2.7657	5e-05	0.00277806	yes
G6PD	chrX:154531389-154565046	T72Spin	T0	OK	163.733	64.009	1.355	-2.47577	5e-05	0.00277806	yes
UAP1L1	chr9:137077500-137084538	T72Spin	T0	OK	22.489	8.79874	1.35385	-1.97422	0.0037	0.055201	no
GTF2H2B,GTF2H2C,GTF2H2C_2	chr5_GL339449v2_alt:962950-997920	T72Spin	T0	OK	0.993851	0.38932	1.35207	-0.631224	0.47915	0.666598	no
ZNF697	chr1:119619376-119647767	T72Spin	T0	OK	8.80075	3.45121	1.35053	-1.5599	0.0275	0.186034	no
FAM21C	chr10:45727199-45792964	T72Spin	T0	OK	16.4745	6.46998	1.3484	-2.1376	0.00155	0.0323583	yes
UPF1	chr19:18831934-18868232	T72Spin	T0	OK	60.9428	23.9549	1.34713	-2.59778	5e-05	0.00277806	yes
MIR31HG	chr9:21454267-21559698	T72Spin	T0	OK	8.67284	3.41541	1.34445	-0.867664	0.1448	0.448286	no
IRS2	chr13:109753836-109786567	T72Spin	T0	OK	47.2386	18.6156	1.34346	-2.75303	5e-05	0.00277806	yes
TSC1	chr9:132891347-132944633	T72Spin	T0	OK	8.20645	3.23782	1.34174	-2.18873	0.0004	0.0142361	yes
FNIP1	chr5:131641713-131797063	T72Spin	T0	OK	17.992	7.09896	1.34168	-2.57135	5e-05	0.00277806	yes
SLC7A6OS	chr16:68264515-68310965	T72Spin	T0	OK	14.3043	5.64451	1.34152	-0.89673	0.18695	0.502274	no
FAM21A	chr10:50067887-50133509	T72Spin	T0	OK	18.5942	7.34263	1.34049	-2.35265	0.00025	0.0100023	yes
EMC3	chr3:9963951-9986838	T72Spin	T0	OK	137.716	54.4162	1.33959	-2.44631	5e-05	0.00277806	yes
BRD2	chr6_GL000253v2_alt:4388043-4400883	T72Spin	T0	OK	4.41333	1.74407	1.33941	-0.863825	0.1315	0.423534	no
ALAS1	chr3:52198082-52214327	T72Spin	T0	OK	43.7654	17.3209	1.33728	-2.23416	0.00045	0.0152793	yes
HIST1H2BD	chr6:26158120-26171348	T72Spin	T0	OK	20.4064	8.08544	1.33563	-0.782487	0.1686	0.480803	no
HTATIP2	chr11:20363684-20383783	T72Spin	T0	OK	47.4272	18.802	1.33482	-1.76355	0.0084	0.0906157	no
RAB3IL1	chr11:61897295-61920269	T72Spin	T0	OK	6.61074	2.62296	1.33362	-1.04711	0.1134	0.39433	no
NID2	chr14:52004801-52069228	T72Spin	T0	OK	2.68796	1.07152	1.32685	-0.839946	0.14745	0.451833	no
POLR2A	chr17:7484378-7514618	T72Spin	T0	OK	67.7559	27.0122	1.32673	-2.37048	5e-05	0.00277806	yes
CLCN2	chr3:184335928-184361651	T72Spin	T0	OK	4.24214	1.6934	1.32487	-0.785203	0.3375	0.585911	no
TMEM161B	chr5:88189632-88268879	T72Spin	T0	OK	11.7154	4.67862	1.32426	-1.50554	0.0208	0.156212	no
MDM2	chr12:68808171-68845544	T72Spin	T0	OK	65.277	26.1143	1.32173	-2.83089	5e-05	0.00277806	yes
SEL1L3	chr4:25747426-25863595	T72Spin	T0	OK	46.4473	18.5819	1.3217	-2.67223	5e-05	0.00277806	yes
ZFPM2-AS1	chr8:105318918-106060503	T72Spin	T0	OK	10.9856	4.40156	1.31952	-0.619634	0.32155	0.576518	no
GPRC5C	chr17:74431527-74447429	T72Spin	T0	OK	196.342	78.6841	1.31923	-2.49264	5e-05	0.00277806	yes
AHNAK2	chr14:104937253-104978357	T72Spin	T0	OK	11.493	4.61555	1.31618	-2.49975	5e-05	0.00277806	yes
C1orf162	chr1:111473868-111478512	T72Spin	T0	OK	1.00928	0.405362	1.31605	-0.538024	0.4295	0.641049	no
FBXO28	chr1:224114086-224162047	T72Spin	T0	OK	27.3406	11.0057	1.3128	-2.8192	5e-05	0.00277806	yes
TTC17	chr11:43358884-43494933	T72Spin	T0	OK	35.4311	14.2673	1.3123	-2.55753	5e-05	0.00277806	yes
AMDHD2	chr16:2520361-2531408	T72Spin	T0	OK	20.7483	8.35823	1.31172	-0.933965	0.12505	0.414609	no
EPAS1	chr2:46297401-46386703	T72Spin	T0	OK	23.1933	9.35259	1.31027	-2.28654	0.0002	0.00844	yes
GSR	chr8:30678062-30727969	T72Spin	T0	OK	103.481	41.7571	1.30927	-2.75421	5e-05	0.00277806	yes
TMEM209	chr7:130164712-130205498	T72Spin	T0	OK	18.6092	7.50969	1.30919	-2.11546	0.00125	0.0283675	yes
CTH	chr1:70411217-70439851	T72Spin	T0	OK	5.51374	2.22586	1.30867	-0.824678	0.1624	0.471633	no
EDRF1	chr10:125719514-125764143	T72Spin	T0	OK	6.75858	2.72936	1.30816	-1.48813	0.02985	0.195876	no
CREBZF	chr11:85657563-85665138	T72Spin	T0	OK	19.6415	7.94292	1.30616	-2.625	0.0002	0.00844	yes
CIART	chr1:150282532-150287092	T72Spin	T0	OK	9.99671	4.04399	1.30567	-1.00235	0.1547	0.461038	no
CEBPZ	chr2:37196491-37231597	T72Spin	T0	OK	36.6717	14.8371	1.30546	-1.89183	0.01355	0.120381	no
SLC22A15	chr1:115919375-116070054	T72Spin	T0	OK	4.70073	1.90384	1.30397	-1.06646	0.1481	0.452261	no
SMPDL3A	chr6:122789048-122809719	T72Spin	T0	OK	14.1045	5.73599	1.29804	-1.40542	0.03785	0.227794	no
CUTC	chr10:99659505-99756137	T72Spin	T0	OK	27.0396	11.0187	1.29511	-0.79476	0.1727	0.485708	no
ATP6V0B	chr1:43974647-43978300	T72Spin	T0	OK	224.863	91.7087	1.29392	-2.51101	5e-05	0.00277806	yes
MKLN1	chr7:131110095-131496639	T72Spin	T0	OK	14.4712	5.91024	1.2919	-2.6759	0.0001	0.00492333	yes
HOXC-AS3	chr12:53983950-53990278	T72Spin	T0	OK	2.35084	0.960664	1.29107	-0.17394	0.49945	0.677918	no
AFG3L2	chr18:12307668-12377276	T72Spin	T0	OK	46.6743	19.0777	1.29075	-1.59743	0.012	0.112832	no
THRA	chr17:40062192-40100725	T72Spin	T0	OK	7.73547	3.16213	1.29059	-0.715617	0.3248	0.579123	no
TRNP1	chr1:26993703-27000886	T72Spin	T0	OK	61.6055	25.2204	1.28847	-2.10504	0.0007	0.020339	yes
RALY-AS1	chr20:33992487-34083185	T72Spin	T0	OK	1.41277	0.579002	1.28688	-0.152167	0.4425	0.648689	no
TBC1D15	chr12:71839706-71926849	T72Spin	T0	OK	14.0533	5.765	1.28552	-1.90311	0.0255	0.177379	no
ZNF322	chr6:26634382-26659752	T72Spin	T0	OK	2.64173	1.08472	1.28416	-0.928965	0.14625	0.450258	no
CCHCR1	chr6:31142438-31158238	T72Spin	T0	OK	1.38923	0.570899	1.28298	-0.659629	0.43335	0.643634	no
CDKN1A	chr6:36676459-36687339	T72Spin	T0	OK	810.651	333.503	1.28138	-1.87831	0.00135	0.029431	yes
RSRP1	chr1:25242248-25247494	T72Spin	T0	OK	43.6199	17.9454	1.28137	-1.70268	0.0055	0.0697296	no
TRMU	chr22:46335400-46357340	T72Spin	T0	OK	16.5268	6.80307	1.28055	-1.06655	0.06755	0.296939	no
ZNF330	chr4:141220886-141234696	T72Spin	T0	OK	41.4478	17.0986	1.27741	-2.13952	0.00095	0.024262	yes
DNAJB11	chr3:186570675-186585800	T72Spin	T0	OK	175.324	72.3389	1.27718	-2.71416	5e-05	0.00277806	yes
FBXO33	chr14:39396372-39432500	T72Spin	T0	OK	13.3097	5.49656	1.27588	-2.05797	0.00175	0.0348114	yes
PTP4A1	chr6:63572011-63583588	T72Spin	T0	OK	111.802	46.1734	1.27581	-2.84116	5e-05	0.00277806	yes
PGAM2	chr7:44062726-44065587	T72Spin	T0	OK	0.695769	0.287482	1.27514	-0.568066	0.35905	0.597372	no
CCR10	chr17:42679401-42681827	T72Spin	T0	OK	7.30794	3.02403	1.273	-0.676513	0.20125	0.514861	no
AFP	chr4:73436218-73455785	T72Spin	T0	OK	0.864337	0.357673	1.27295	-0.59351	0.4124	0.630554	no
TMEM99	chr17:40818116-40836274	T72Spin	T0	OK	18.9218	7.83585	1.27189	-1.35555	0.0327	0.206769	no
NCKAP1	chr2:182924850-183038858	T72Spin	T0	OK	124.814	51.7263	1.27082	-2.61857	5e-05	0.00277806	yes
PLEKHB2	chr2:131104846-131149852	T72Spin	T0	OK	98.5783	40.8641	1.27044	-2.57181	5e-05	0.00277806	yes
ATP1B3	chr3:141876627-141926540	T72Spin	T0	OK	207.314	86.0193	1.26909	-2.73942	5e-05	0.00277806	yes
SURF2	chr9:133356544-133361165	T72Spin	T0	OK	44.406	18.4468	1.26738	-1.11546	0.0603	0.280414	no
SUZ12P1	chr17:30709607-30770050	T72Spin	T0	OK	3.24625	1.3503	1.2655	-0.631127	0.4322	0.643008	no
FBXO38	chr5:148383934-148442836	T72Spin	T0	OK	15.8665	6.60529	1.26429	-2.09824	0.00155	0.0323583	yes
CDIPT-AS1	chr16:29863682-29868053	T72Spin	T0	OK	0.736039	0.306683	1.26304	-0.565808	0.4156	0.632848	no
ATG2B	chr14:96281257-96363341	T72Spin	T0	OK	7.63403	3.18108	1.26293	-2.28012	5e-05	0.00277806	yes
LINC00240	chr6:26956992-27023974	T72Spin	T0	OK	1.26514	0.528439	1.25949	-0.283979	0.70105	0.826597	no
PRR34-AS1	chr22:46050458-46058522	T72Spin	T0	OK	2.40353	1.00564	1.25705	-0.624362	0.31945	0.576097	no
TBX19	chr1:168281039-168314428	T72Spin	T0	OK	1.9758	0.8269	1.25665	-0.667848	0.24835	0.534133	no
ATP6V1B2	chr8:20197192-20221696	T72Spin	T0	OK	114.745	48.0301	1.25642	-2.6085	5e-05	0.00277806	yes
C6orf106	chr6:34587279-34696850	T72Spin	T0	OK	58.7123	24.5912	1.25552	-2.49443	5e-05	0.00277806	yes
OGFR	chr20:62800626-62814000	T72Spin	T0	OK	94.0333	39.4218	1.25418	-2.23797	0.00015	0.00678214	yes
STX3	chr11:59755058-59805882	T72Spin	T0	OK	15.5771	6.53316	1.25357	-2.30618	5e-05	0.00277806	yes
NUDT9	chr4:87422575-87459454	T72Spin	T0	OK	61.4809	25.7912	1.25326	-2.65255	5e-05	0.00277806	yes
ATG2A	chr11:64894531-64917250	T72Spin	T0	OK	16.3193	6.8497	1.25247	-1.93911	0.0012	0.0276577	yes
GKAP1	chr9:83739420-83817837	T72Spin	T0	OK	9.04874	3.80513	1.24977	-1.02446	0.10535	0.380755	no
PXDC1	chr6:3722601-3752012	T72Spin	T0	OK	63.8276	26.8443	1.24957	-2.05506	0.0008	0.0216807	yes
ZNF473	chr19:50025805-50048774	T72Spin	T0	OK	7.85333	3.30366	1.24924	-1.5333	0.0162	0.133362	no
C16orf72	chr16:9091679-9119698	T72Spin	T0	OK	50.3369	21.184	1.24864	-2.66642	5e-05	0.00277806	yes
AP2A2	chr11:925808-1012245	T72Spin	T0	OK	1.55681	0.656124	1.24655	-0.665804	0.3787	0.607478	no
GPC1	chr2:240435697-240468078	T72Spin	T0	OK	140.232	59.1175	1.24616	-2.34264	5e-05	0.00277806	yes
SOD1	chr21:31659621-31668930	T72Spin	T0	OK	612.221	258.163	1.24577	-2.37523	0.0004	0.0142361	yes
GHITM	chr10:84139428-84153555	T72Spin	T0	OK	202.164	85.2998	1.24491	-2.73512	5e-05	0.00277806	yes
PSME4	chr2:53864066-53970840	T72Spin	T0	OK	21.1342	8.93264	1.24242	-2.58524	5e-05	0.00277806	yes
DNAJC24	chr11:31369829-31509628	T72Spin	T0	OK	12.1674	5.14463	1.24188	-1.55956	0.02655	0.181758	no
HIF1A-AS1	chr14:61681040-61749089	T72Spin	T0	OK	2.28772	0.969149	1.23912	-0.0512354	0.4936	0.674228	no
CYP4F11	chr19:15912369-15934866	T72Spin	T0	OK	4.8575	2.0591	1.2382	-0.843003	0.15245	0.458203	no
CHD2	chr15:92900320-93028007	T72Spin	T0	OK	25.0315	10.619	1.2371	-2.33634	5e-05	0.00277806	yes
RAB38	chr11:88113246-88175467	T72Spin	T0	OK	5.67048	2.40639	1.2366	-0.76436	0.1613	0.469824	no
SLC6A8	chrX:153688296-153696593	T72Spin	T0	OK	48.6741	20.659	1.23639	-2.2771	0.0002	0.00844	yes
ZFPM1	chr16:88453605-88535166	T72Spin	T0	OK	9.50001	4.03778	1.23437	-0.751218	0.16795	0.479733	no
C5orf56	chr5:132410772-132476044	T72Spin	T0	OK	15.9334	6.7773	1.23327	-0.759007	0.1546	0.461038	no
BNIP3	chr10:131967682-131982013	T72Spin	T0	OK	93.5889	39.8187	1.23289	-2.58092	5e-05	0.00277806	yes
SPR	chr2:72887382-72892160	T72Spin	T0	OK	65.2173	27.7548	1.23252	-1.85351	0.0017	0.0341232	yes
R3HCC1L	chr10:98134623-98244897	T72Spin	T0	OK	12.0526	5.1328	1.23152	-1.4077	0.0227	0.164959	no
NGDN	chr14:23469688-23478193	T72Spin	T0	OK	48.1598	20.519	1.23087	-1.62391	0.0093	0.0960007	no
TNPO1	chr5:72816590-72914388	T72Spin	T0	OK	40.8857	17.4322	1.22985	-2.79761	5e-05	0.00277806	yes
DNAH14	chr1:224929653-225399294	T72Spin	T0	OK	6.42558	2.74308	1.22803	-0.50676	0.2964	0.56198	no
IKZF5	chr10:122990805-123008850	T72Spin	T0	OK	6.44073	2.75328	1.22607	-1.43246	0.0498	0.260678	no
UBN1	chr16:4847630-4882401	T72Spin	T0	OK	27.1832	11.6286	1.22504	-2.329	0.00015	0.00678214	yes
NPIPB5	chr16:22513522-22536520	T72Spin	T0	OK	3.62455	1.55135	1.22428	-0.772133	0.1642	0.474209	no
HERC5	chr4:88457116-88506168	T72Spin	T0	OK	7.13965	3.06092	1.22189	-1.28226	0.02775	0.18687	no
KDM6B	chr17:7839916-7854800	T72Spin	T0	OK	11.3105	4.84943	1.22178	-1.71178	0.0028	0.046294	yes
HIF1A	chr14:61681040-61749089	T72Spin	T0	OK	345.364	148.193	1.22064	-1.90314	0.00365	0.054639	no
OSGIN2	chr8:89901867-89927867	T72Spin	T0	OK	30.5867	13.13	1.22003	-2.62337	0.0001	0.00492333	yes
HIST1H2AC	chr6:26124144-26124690	T72Spin	T0	OK	91.7023	39.3999	1.21877	-1.07337	0.0696	0.301745	no
UST	chr6:148747134-149076990	T72Spin	T0	OK	8.34389	3.58596	1.21836	-1.42367	0.0252	0.17647	no
PSMD12	chr17:67340502-67366605	T72Spin	T0	OK	58.2366	25.0354	1.21795	-2.41339	0.0003	0.0114103	yes
NUFIP2	chr17:29255835-29294148	T72Spin	T0	OK	29.4482	12.6626	1.21761	-2.68448	5e-05	0.00277806	yes
MIER3	chr5:56909259-56952130	T72Spin	T0	OK	10.0985	4.3449	1.21675	-2.01926	0.01185	0.111718	no
FAM8A1	chr6:17600286-17611719	T72Spin	T0	OK	15.5608	6.69821	1.21607	-2.16819	0.003	0.0485146	yes
UPF2	chr10:11920021-12043170	T72Spin	T0	OK	21.2481	9.14787	1.21583	-2.32982	0.00015	0.00678214	yes
FRAT2	chr10:97332496-97334701	T72Spin	T0	OK	20.8739	9.00008	1.21369	-1.23508	0.0276	0.186568	no
CTSD	chr11:1752751-1763992	T72Spin	T0	OK	2643.82	1140.74	1.21266	-1.02126	0.0501	0.261476	no
DSCR3	chr21:37223424-37267532	T72Spin	T0	OK	37.4121	16.1652	1.21061	-2.23374	0.0004	0.0142361	yes
PRMT3	chr11:20387529-20509333	T72Spin	T0	OK	15.5513	6.72273	1.20992	-1.69166	0.01875	0.145885	no
KLHL24	chr3:183635622-183684516	T72Spin	T0	OK	18.6335	8.05509	1.20992	-2.13293	0.0002	0.00844	yes
FAM102A	chr9:127940581-127980533	T72Spin	T0	OK	18.5955	8.04147	1.20943	-1.69574	0.00645	0.0766219	no
PPP2R5A	chr1:212285536-212361863	T72Spin	T0	OK	27.1316	11.7355	1.2091	-2.17821	0.002	0.0376706	yes
H1F0	chr22:37668025-38041915	T72Spin	T0	OK	36.153	15.6415	1.20874	-0.360604	0.5711	0.731054	no
TMEM199	chr17:28335521-28363683	T72Spin	T0	OK	18.2168	7.88257	1.20853	-0.821414	0.16405	0.474152	no
SLC25A33	chr1:9539468-9582773	T72Spin	T0	OK	6.14564	2.66245	1.20681	-0.604865	0.2799	0.5514	no
SLK	chr10:103967184-104029233	T72Spin	T0	OK	21.7943	9.4423	1.20674	-2.67222	0.00015	0.00678214	yes
ZNF391	chr6:27388744-27401448	T72Spin	T0	OK	1.31154	0.568323	1.20648	-0.573594	0.4433	0.648719	no
RNF25	chr2:218663863-218702717	T72Spin	T0	OK	30.732	13.3264	1.20545	-1.38338	0.02545	0.17731	no
HPX	chr11:6431037-6441024	T72Spin	T0	OK	0.741607	0.322044	1.2034	-0.561269	0.40765	0.628223	no
SERINC1	chr6:122443347-122471807	T72Spin	T0	OK	160.519	69.7055	1.2034	-2.6599	5e-05	0.00277806	yes
CHI3L1	chr1:203178930-203186794	T72Spin	T0	OK	0.807122	0.351023	1.20122	-0.535103	0.50945	0.684208	no
COA6	chr1:234372806-234384049	T72Spin	T0	OK	69.4027	30.1934	1.20076	-1.34449	0.04225	0.240862	no
MRPS6,SLC5A3	chr21:34073522-34143034	T72Spin	T0	OK	214.642	93.4441	1.19976	-1.74052	0.00375	0.0556658	no
SEPT7P2	chr7:45723786-45769018	T72Spin	T0	OK	1.63008	0.710358	1.19832	-0.689627	0.23495	0.532105	no
PPP4R3A	chr14:91457480-91510480	T72Spin	T0	OK	51.1079	22.3061	1.19611	-2.5648	5e-05	0.00277806	yes
AFF4	chr5:132875378-132963662	T72Spin	T0	OK	36.4269	15.9041	1.1956	-2.53376	5e-05	0.00277806	yes
MECP2	chrX:154021812-154097731	T72Spin	T0	OK	19.4674	8.50003	1.19552	-1.2373	0.03215	0.2049	no
GCC1	chr7:127580627-127585600	T72Spin	T0	OK	19.0228	8.31421	1.19408	-1.88937	0.00145	0.0307782	yes
ZNF622	chr5:16451518-16465785	T72Spin	T0	OK	63.4159	27.7178	1.19403	-2.0026	0.00165	0.0336532	yes
VPS50	chr7:93232339-93361123	T72Spin	T0	OK	11.8328	5.17715	1.19256	-2.0406	0.00105	0.0254238	yes
SH3TC1	chr4:8199332-8241103	T72Spin	T0	OK	5.36147	2.34788	1.19127	-0.789958	0.17225	0.485059	no
FN3K	chr17:82735575-82751197	T72Spin	T0	OK	13.5861	5.95265	1.19053	-0.767969	0.17585	0.489442	no
SYF2	chr1:25222275-25232522	T72Spin	T0	OK	68.2533	29.9056	1.19048	-2.41373	5e-05	0.00277806	yes
AFTPH	chr2:64524304-64593004	T72Spin	T0	OK	24.3074	10.6525	1.1902	-2.27798	0.0003	0.0114103	yes
CMAS	chr12:22046175-22065672	T72Spin	T0	OK	65.404	28.6742	1.18962	-2.24595	0.00085	0.0225193	yes
PHRF1	chr11_KI270832v1_alt:106101-142116	T72Spin	T0	OK	0.90547	0.397131	1.18905	-0.66667	0.28155	0.552612	no
SIRT1	chr10:67884668-67918390	T72Spin	T0	OK	18.9371	8.31456	1.18751	-2.10566	0.00135	0.029431	yes
ZDHHC23	chr3:113947900-113962980	T72Spin	T0	OK	4.16774	1.83126	1.18643	-0.762259	0.20175	0.515099	no
SLC47A2	chr17:19678314-19716730	T72Spin	T0	OK	1.44759	0.636059	1.18642	-0.531097	0.48855	0.671401	no
TNKS2	chr10:91798393-91865475	T72Spin	T0	OK	28.8435	12.6835	1.18529	-2.5464	0.00025	0.0100023	yes
GLRX3	chr10:130136374-130180382	T72Spin	T0	OK	113.397	49.8654	1.18527	-2.35057	0.00015	0.00678214	yes
USP47	chr11:11841422-11959325	T72Spin	T0	OK	22.3551	9.83268	1.18495	-2.57052	5e-05	0.00277806	yes
C20orf24,TGIF2,TGIF2-C20orf24	chr20:36573472-36646216	T72Spin	T0	OK	224.637	98.8128	1.18483	-2.01125	0.0011	0.0262755	yes
FBRSL1	chr12:132490570-132585187	T72Spin	T0	OK	16.6382	7.32213	1.18416	-1.52978	0.01385	0.122067	no
BRPF3	chr6:36196772-36232790	T72Spin	T0	OK	16.274	7.16199	1.18413	-1.98975	0.00065	0.0192975	yes
XPO1	chr2:61477933-61538283	T72Spin	T0	OK	99.7545	43.9173	1.18359	-2.49111	0.0002	0.00844	yes
CBX6	chr22:38861426-38872334	T72Spin	T0	OK	82.1911	36.2251	1.18199	-2.3829	0.0001	0.00492333	yes
SEC24B	chr4:109429962-109540459	T72Spin	T0	OK	26.8411	11.8306	1.18192	-2.27116	0.0007	0.020339	yes
FAM83G	chr17:18950675-19047023	T72Spin	T0	OK	12.5433	5.53103	1.18129	-1.21201	0.04915	0.258837	no
HSPA4	chr5:133051969-133105017	T72Spin	T0	OK	90.5389	39.9427	1.18061	-2.52625	5e-05	0.00277806	yes
LONRF3	chrX:118974613-119018355	T72Spin	T0	OK	4.79835	2.1188	1.17929	-0.855827	0.30495	0.566596	no
RIOK3	chr18:23452822-23483135	T72Spin	T0	OK	39.3906	17.3962	1.17908	-2.48324	0.0001	0.00492333	yes
RND3	chr2:150468192-150487695	T72Spin	T0	OK	81.4118	35.9574	1.17895	-2.61227	5e-05	0.00277806	yes
PNPLA8	chr7:108470421-108528161	T72Spin	T0	OK	17.2304	7.61642	1.17777	-2.14897	0.001	0.0249986	yes
TGM1	chr14:24249113-24263210	T72Spin	T0	OK	0.703098	0.310802	1.17773	-0.624253	0.2338	0.531447	no
RYBP	chr3:72374592-72446623	T72Spin	T0	OK	27.5274	12.1692	1.17764	-2.47238	0.0005	0.0162904	yes
DNAJC7	chr17:41966740-42038026	T72Spin	T0	OK	85.0095	37.6042	1.17673	-1.42083	0.0333	0.208776	no
TRIM16	chr17:15627965-15682879	T72Spin	T0	OK	102.673	45.4796	1.17477	-2.36213	0.0002	0.00844	yes
PPP1R1A	chr12:54579239-54588659	T72Spin	T0	OK	36.3896	16.1196	1.17471	-1.72734	0.00245	0.0429513	yes
TRIB3	chr20:380628-397559	T72Spin	T0	OK	29.6806	13.1651	1.1728	-1.55223	0.0176	0.139509	no
CCDC6	chr10:59788747-59906656	T72Spin	T0	OK	37.3324	16.5644	1.17235	-2.55545	0.0001	0.00492333	yes
IL6R	chr1:154405192-154469450	T72Spin	T0	OK	10.4672	4.65119	1.1702	-1.34701	0.01515	0.128539	no
SH3BP5-AS1	chr3:15254183-15341394	T72Spin	T0	OK	1.18988	0.528802	1.17001	-0.608438	0.4514	0.652845	no
POM121	chr7:72879334-72954763	T72Spin	T0	OK	9.44569	4.20008	1.16924	-1.4262	0.0283	0.189136	no
ZNF746	chr7:149472792-149497807	T72Spin	T0	OK	27.8378	12.3807	1.16895	-1.96766	0.00145	0.0307782	yes
HIVEP2	chr6:142751466-142945201	T72Spin	T0	OK	11.2038	4.98674	1.16782	-2.16285	0.00025	0.0100023	yes
CREG1	chr1:167541013-167553819	T72Spin	T0	OK	54.0267	24.0516	1.16754	-2.14023	0.00015	0.00678214	yes
ERICH2	chr2:170700367-170798971	T72Spin	T0	OK	2.65376	1.18167	1.16722	-0.408275	0.3883	0.613961	no
AK5	chr1:77281976-77559969	T72Spin	T0	OK	34.4629	15.353	1.16653	-2.17848	0.0001	0.00492333	yes
METAP1D	chr2:171999896-172080859	T72Spin	T0	OK	2.88633	1.28696	1.16526	-0.621321	0.37145	0.60347	no
SLC7A5	chr16:87830022-87869494	T72Spin	T0	OK	29.6282	13.2284	1.16333	-1.96544	0.00055	0.0173765	yes
RLF	chr1:40161368-40240921	T72Spin	T0	OK	12.7669	5.70067	1.1632	-2.06343	0.00075	0.021	yes
PTGS1	chr9:122370529-122395703	T72Spin	T0	OK	2.694	1.2042	1.16168	-0.77079	0.23505	0.532127	no
LHX4-AS1	chr1:180230297-180275053	T72Spin	T0	OK	1.09763	0.490904	1.16088	-0.593147	0.3449	0.589603	no
ME1	chr6:83210390-83431219	T72Spin	T0	OK	60.9473	27.2693	1.16029	-2.54086	0.0002	0.00844	yes
PAXIP1-AS2	chr7:154928516-155002972	T72Spin	T0	OK	2.02757	0.907489	1.1598	-0.386066	0.4783	0.666112	no
CUZD1,FAM24B	chr10:122832154-122898714	T72Spin	T0	OK	24.4351	10.9422	1.15905	-0.777574	0.3931	0.616958	no
ESF1	chr20:13714321-13784933	T72Spin	T0	OK	29.5043	13.2181	1.15841	-2.33812	0.0003	0.0114103	yes
OSTM1	chr6:108041408-108074737	T72Spin	T0	OK	31.9369	14.3098	1.15822	-2.48572	0.00025	0.0100023	yes
SYNE1	chr6:152121683-152637399	T72Spin	T0	OK	5.92689	2.6576	1.15715	-2.25492	0.0001	0.00492333	yes
BCL6	chr3:187698258-187745725	T72Spin	T0	OK	24.7056	11.0984	1.15448	-1.97607	0.00275	0.0460255	yes
AUP1	chr2:74526647-74557551	T72Spin	T0	OK	175.47	78.8405	1.15421	-1.90041	0.00165	0.0336532	yes
LEMD2	chr6:33771212-33789129	T72Spin	T0	OK	68.0747	30.6031	1.15344	-2.11022	0.00015	0.00678214	yes
ZNF182	chrX:47974850-48003995	T72Spin	T0	OK	4.08838	1.83889	1.1527	-0.856207	0.17535	0.488664	no
C9orf172	chr9:136844414-136847345	T72Spin	T0	OK	4.1148	1.85284	1.15109	-0.586823	0.2636	0.543072	no
TGFBR3	chr1:91680342-91906002	T72Spin	T0	OK	3.0302	1.36467	1.15086	-1.05579	0.0536	0.268515	no
USP27X-AS1	chrX:49876723-49879356	T72Spin	T0	OK	0.837335	0.377202	1.15047	-0.59478	0.2398	0.534133	no
GRAMD1C	chr3:113838833-113947174	T72Spin	T0	OK	4.41519	1.98983	1.14983	-0.982629	0.12415	0.41315	no
HOXD-AS2	chr2:176134840-176137098	T72Spin	T0	OK	10.713	4.83177	1.14874	-0.68573	0.42125	0.636291	no
HERPUD1	chr16:56932089-56943881	T72Spin	T0	OK	197.116	88.9472	1.14803	-2.35382	5e-05	0.00277806	yes
FOXD2-AS1	chr1:47380795-47440691	T72Spin	T0	OK	4.39956	1.9868	1.14692	-0.43561	0.30265	0.566113	no
SUPT6H	chr17:28662283-28702231	T72Spin	T0	OK	40.6733	18.371	1.14665	-2.22949	0.00015	0.00678214	yes
CLPX	chr15:65150445-65185225	T72Spin	T0	OK	28.9277	13.0785	1.14526	-1.97302	0.0022	0.0401988	yes
ZNF654	chr3:88051949-88157965	T72Spin	T0	OK	9.42209	4.26239	1.14438	-1.06755	0.1191	0.403928	no
ZZEF1	chr17:4004444-4263979	T72Spin	T0	OK	9.47225	4.28518	1.14435	-1.39576	0.0146	0.126106	no
PHYH	chr10:13277795-13300130	T72Spin	T0	OK	33.2592	15.0604	1.14299	-1.70549	0.00645	0.0766219	no
POLR2B	chr4:56978639-57205299	T72Spin	T0	OK	61.8058	28.0054	1.14204	-0.39456	0.3829	0.610198	no
DNAJA1	chr9:33025210-33039064	T72Spin	T0	OK	295.449	133.942	1.14131	-2.3515	0.0001	0.00492333	yes
ANXA5	chr4:121667996-121696992	T72Spin	T0	OK	841.524	381.611	1.1409	-1.87861	0.0018	0.0352912	yes
SMG1	chr16:18804852-18926404	T72Spin	T0	OK	11.9065	5.40474	1.13945	-2.39722	0.0002	0.00844	yes
LARP4	chr12:50400808-50480005	T72Spin	T0	OK	19.3792	8.79691	1.13944	-2.35107	5e-05	0.00277806	yes
FAM160B1	chr10:114821743-114899827	T72Spin	T0	OK	16.6187	7.55554	1.1372	-2.05924	0.00295	0.0479247	yes
RNF14	chr5:141966836-141990291	T72Spin	T0	OK	27.1937	12.3722	1.13617	-2.24105	0.0002	0.00844	yes
CSF1	chr1:109910610-109930994	T72Spin	T0	OK	68.1052	31.0424	1.13352	-2.23824	0.00015	0.00678214	yes
CBWD5,CBWD6	chr9:41131308-41189401	T72Spin	T0	OK	1.99802	0.910772	1.13341	-0.640914	0.2443	0.534133	no
USP38	chr4:143184916-143223874	T72Spin	T0	OK	15.6605	7.13957	1.13323	-2.02219	0.0035	0.0531113	no
JMY	chr5:79236101-79327215	T72Spin	T0	OK	8.92757	4.07352	1.13199	-1.91487	0.00125	0.0283675	yes
CAMK2D	chr4:113451031-113761927	T72Spin	T0	OK	23.8023	10.8632	1.13165	-2.2373	0.00075	0.021	yes
ZXDB	chrX:57591835-57597477	T72Spin	T0	OK	6.68057	3.05114	1.13062	-1.31741	0.0523	0.265328	no
CABLES1	chr18:23134563-23260470	T72Spin	T0	OK	9.48427	4.33565	1.12929	-1.38652	0.0228	0.165347	no
ZRANB2	chr1:70852352-71081289	T72Spin	T0	OK	60.8273	27.8216	1.12851	-2.53483	0.00105	0.0254238	yes
HOXA11	chr7:27181156-27185216	T72Spin	T0	OK	5.60966	2.56583	1.12849	-0.696577	0.2107	0.521061	no
C10orf2	chr10:100987535-100994401	T72Spin	T0	OK	13.6189	6.22945	1.12844	-1.10255	0.08165	0.330403	no
C18orf8	chr18:23503469-23586617	T72Spin	T0	OK	22.7789	10.4205	1.12827	-0.76824	0.1891	0.504286	no
ZNF44	chr19:12271809-12294899	T72Spin	T0	OK	12.5851	5.75815	1.12804	-1.34645	0.02395	0.170958	no
C19orf24	chr19:1275520-1279244	T72Spin	T0	OK	96.1026	43.9998	1.12708	-1.43614	0.01375	0.12167	no
WBP2	chr17:75845698-75855420	T72Spin	T0	OK	130.743	59.8615	1.12704	-2.26048	0.00025	0.0100023	yes
SUPV3L1	chr10:69180203-69209098	T72Spin	T0	OK	19.2394	8.82124	1.12501	-1.56406	0.0159	0.132287	no
ENDOG	chr9:128818499-128829821	T72Spin	T0	OK	35.825	16.4282	1.1248	-0.847821	0.1624	0.471633	no
ZCCHC14	chr16:87406245-87491854	T72Spin	T0	OK	25.7687	11.8183	1.1246	-2.30273	0.00025	0.0100023	yes
PLA1A	chr3:119597847-119629811	T72Spin	T0	OK	6.59773	3.02868	1.12328	-0.724803	0.21585	0.525223	no
HSPA9	chr5:138554881-138575629	T72Spin	T0	OK	146.428	67.2373	1.12285	-2.27574	0.0001	0.00492333	yes
SNHG8	chr4:118278761-118279823	T72Spin	T0	OK	218.918	100.555	1.12241	-1.4208	0.0068	0.0794484	no
PTOV1-AS1	chr19:49838645-49860744	T72Spin	T0	OK	10.1883	4.68003	1.12232	-0.654993	0.2517	0.5351	no
TEX10	chr9:100302074-100352977	T72Spin	T0	OK	23.4478	10.7741	1.12189	-1.90623	0.0027	0.045663	yes
TAB3	chrX:30827441-30889394	T72Spin	T0	OK	8.21601	3.77581	1.12165	-1.84139	0.00645	0.0766219	no
DIEXF	chr1:209827966-209857565	T72Spin	T0	OK	6.44284	2.96143	1.1214	-1.73378	0.0061	0.0745116	no
REXO4	chr9:133361448-133459403	T72Spin	T0	OK	38.2492	17.5836	1.1212	-0.683983	0.3741	0.604867	no
TIGD1	chr2:232547969-232583645	T72Spin	T0	OK	6.17218	2.83792	1.12095	-0.630644	0.3397	0.586712	no
ATG14	chr14:55366390-55411858	T72Spin	T0	OK	11.9566	5.49857	1.12068	-1.70886	0.00245	0.0429513	yes
PPID	chr4:158709126-158723400	T72Spin	T0	OK	64.6617	29.7441	1.12031	-2.27553	0.0006	0.0183036	yes
TMEM126B	chr11:85628572-85636539	T72Spin	T0	OK	76.2044	35.0637	1.1199	-1.87171	0.00675	0.0792298	no
LPIN1	chr2:11677578-11827407	T72Spin	T0	OK	16.8995	7.77658	1.11977	-1.89621	0.0014	0.0301502	yes
LACC1	chr13:43836352-43893932	T72Spin	T0	OK	11.0996	5.11239	1.11844	-1.72652	0.025	0.175346	no
ZNF316	chr7:6637321-6658279	T72Spin	T0	OK	22.1044	10.182	1.1183	-1.9886	0.00075	0.021	yes
MRPL45	chr17_KI270857v1_alt:2332053-2458850	T72Spin	T0	OK	4.77119	2.20054	1.11649	-0.665605	0.21175	0.521765	no
TRMT61A	chr14:103529171-103537073	T72Spin	T0	OK	16.6259	7.67019	1.1161	-1.28804	0.0339	0.211341	no
RRM2B	chr8:102204500-102239118	T72Spin	T0	OK	69.0071	31.8443	1.11571	-2.65206	0.00025	0.0100023	yes
MAPK8IP3	chr16:1706219-1770317	T72Spin	T0	OK	24.5762	11.3606	1.11323	-1.94482	0.001	0.0249986	yes
LONRF1	chr8:12721896-12755483	T72Spin	T0	OK	8.87161	4.10417	1.11211	-1.33807	0.0458	0.251166	no
LMBRD2	chr5:36103311-36151913	T72Spin	T0	OK	3.4613	1.60223	1.11123	-0.801342	0.24455	0.534133	no
SMG7	chr1:183472370-183554193	T72Spin	T0	OK	17.2227	7.9757	1.11062	-1.98706	0.00115	0.0269255	yes
CDYL	chr6:4706158-4955544	T72Spin	T0	OK	19.4242	9.00164	1.1096	-1.80758	0.0045	0.0621168	no
SPIRE1	chr18:12446511-12657913	T72Spin	T0	OK	16.152	7.48715	1.10922	-2.03447	0.00115	0.0269255	yes
MBP	chr18:76978832-77132818	T72Spin	T0	OK	16.915	7.84703	1.10808	-1.7815	0.0064	0.0764377	no
RAD9A	chr11:67391951-67401905	T72Spin	T0	OK	14.5056	6.73257	1.10739	-0.476152	0.331	0.581547	no
FAM171B	chr2:186694061-186763785	T72Spin	T0	OK	4.10362	1.90507	1.10705	-0.926475	0.0964	0.362836	no
TMEM31	chrX:103707343-103728624	T72Spin	T0	OK	0.984809	0.45789	1.10484	-0.431625	0.37785	0.607104	no
C1orf109	chr1:37681569-37690595	T72Spin	T0	OK	9.69029	4.50675	1.10445	-1.05114	0.08995	0.349086	no
ALKBH3	chr11:43880806-43920944	T72Spin	T0	OK	13.7553	6.40889	1.10184	-0.584813	0.17725	0.490703	no
DUSP3	chr17:43766120-43779000	T72Spin	T0	OK	69.9195	32.5829	1.10158	-2.25908	0.00015	0.00678214	yes
RPF1	chr1:84479236-84574480	T72Spin	T0	OK	43.2436	20.1582	1.10112	-1.41145	0.02655	0.181758	no
SH2D5	chr1:20719731-20732640	T72Spin	T0	OK	5.59956	2.61114	1.10063	-0.77637	0.2192	0.527414	no
NOP2	chr12:6556869-6568332	T72Spin	T0	OK	33.2207	15.4937	1.1004	-1.78434	0.00245	0.0429513	yes
PAXBP1	chr21:32728113-32771858	T72Spin	T0	OK	11.6796	5.44863	1.10002	-1.43733	0.0408	0.237095	no
UBQLN1	chr9:83659962-83708253	T72Spin	T0	OK	83.8055	39.0992	1.0999	-2.35792	0.00025	0.0100023	yes
ZNF790-AS1	chr19:36797549-36916291	T72Spin	T0	OK	4.85474	2.26513	1.0998	-0.312356	0.55355	0.717931	no
DHX38	chr16:72084856-72112912	T72Spin	T0	OK	32.2697	15.0632	1.09915	-1.64472	0.01405	0.122913	no
UBR5	chr8:102252273-102412689	T72Spin	T0	OK	13.6584	6.37879	1.09844	-2.30129	0.00045	0.0152793	yes
SLC25A27	chr6:46652914-46678190	T72Spin	T0	OK	2.39577	1.11898	1.09831	-0.693765	0.3815	0.609327	no
PDHX	chr11:34882295-34996128	T72Spin	T0	OK	30.6288	14.3092	1.09795	-1.78923	0.00595	0.0732346	no
PDCD4-AS1	chr10:110868889-110870904	T72Spin	T0	OK	0.929996	0.434928	1.09645	-0.542719	0.44425	0.649446	no
LOC103611081	chr11:130866248-130870247	T72Spin	T0	OK	2.29473	1.07373	1.0957	-0.77058	0.2244	0.529666	no
TDP2	chr6:24649976-24666887	T72Spin	T0	OK	50.1104	23.4765	1.09389	-2.12249	0.0006	0.0183036	yes
DGKE	chr17:56834098-56868675	T72Spin	T0	OK	3.93211	1.84255	1.0936	-1.27521	0.0211	0.157596	no
SMIM14	chr4:39527838-39638861	T72Spin	T0	OK	29.0168	13.6027	1.093	-1.49241	0.03665	0.222766	no
CLK4	chr5:178602663-178627053	T72Spin	T0	OK	10.0595	4.71636	1.09281	-1.12001	0.06545	0.291833	no
RAB3GAP1	chr2:135052264-135170709	T72Spin	T0	OK	27.6156	12.9543	1.09205	-2.20274	0.00115	0.0269255	yes
LYST	chr1:235512822-235883708	T72Spin	T0	OK	4.79952	2.25157	1.09196	-1.33848	0.01975	0.150818	no
CBLL1	chr7:107743696-107761667	T72Spin	T0	OK	12.94	6.07417	1.09108	-1.86176	0.0081	0.0888944	no
SECISBP2L	chr15:48988638-49046563	T72Spin	T0	OK	15.0516	7.06558	1.09103	-2.22777	0.00065	0.0192975	yes
CLIP4	chr2:29097675-29183813	T72Spin	T0	OK	27.0216	12.6874	1.09072	-2.00317	0.003	0.0485146	yes
OSBPL1A	chr18:24162045-24397869	T72Spin	T0	OK	16.2561	7.63401	1.09047	-1.63205	0.01345	0.119913	no
LRRC37B	chr17:32021135-32053501	T72Spin	T0	OK	3.2054	1.508	1.08787	-0.64774	0.2256	0.530521	no
NDUFAF7	chr2:37231630-37249161	T72Spin	T0	OK	11.8447	5.57356	1.08757	-1.18641	0.05	0.261339	no
LCORL	chr4:17810812-18021860	T72Spin	T0	OK	7.52192	3.53961	1.08751	-1.20843	0.0938	0.35638	no
CBWD1	chr9:121037-179075	T72Spin	T0	OK	12.6432	5.95248	1.0868	-1.07562	0.11475	0.396845	no
RAD17	chr5:69351725-69414801	T72Spin	T0	OK	1.30349	0.613859	1.0864	-0.6625	0.2259	0.530532	no
LSG1	chr3:194640787-194672477	T72Spin	T0	OK	18.9757	8.94014	1.08578	-1.77833	0.0048	0.0644998	no
CRYBA2	chr2:218990189-218993405	T72Spin	T0	OK	1.01389	0.477874	1.08519	-0.537355	0.54725	0.713143	no
MTG2	chr20:62183024-62202754	T72Spin	T0	OK	12.1247	5.7181	1.08434	-1.12053	0.04155	0.239024	no
PMAIP1	chr18:59899959-59904306	T72Spin	T0	OK	70.8143	33.4364	1.08262	-2.39682	0.0013	0.0288737	yes
GPX3	chr5:151020437-151028993	T72Spin	T0	OK	29.1905	13.7856	1.08233	-1.39307	0.02195	0.161629	no
KIAA1217	chr10:23694745-24547848	T72Spin	T0	OK	21.0933	9.96333	1.08208	-2.05485	0.00075	0.021	yes
QPCT	chr2:37344609-37373322	T72Spin	T0	OK	17.6397	8.33921	1.08084	-1.14424	0.06105	0.281711	no
PDDC1	chr11:767222-777487	T72Spin	T0	OK	27.4351	12.971	1.08073	-1.92417	0.00105	0.0254238	yes
DEDD2	chr19:42198592-42220152	T72Spin	T0	OK	48.5945	22.9825	1.08026	-1.53905	0.0142	0.123798	no
BTAF1	chr10:91923978-92030323	T72Spin	T0	OK	11.5374	5.45813	1.07984	-2.05424	0.00105	0.0254238	yes
EIF1B	chr3:39808913-40312426	T72Spin	T0	OK	107.464	50.8632	1.07916	-1.80046	0.0064	0.0764377	no
CNBP	chr3:129167814-129183967	T72Spin	T0	OK	159.691	75.6029	1.07877	-2.26424	0.0002	0.00844	yes
POLK	chr5:75371102-75599821	T72Spin	T0	OK	10.5241	4.98254	1.07874	-1.32344	0.11115	0.3908	no
FIGF,PIR	chrX:15345590-15493588	T72Spin	T0	OK	21.0724	9.97787	1.07855	-1.18631	0.04625	0.251166	no
VAT1	chr17:43014604-43022442	T72Spin	T0	OK	180.594	85.5544	1.07784	-2.08665	0.00015	0.00678214	yes
DDX55	chr12:123602124-123620935	T72Spin	T0	OK	20.989	9.96946	1.07404	-1.63163	0.00725	0.0823712	no
YOD1	chr1:207043848-207052980	T72Spin	T0	OK	6.64379	3.15599	1.07392	-1.38391	0.0183	0.143264	no
NKAP	chrX:119925049-119943772	T72Spin	T0	OK	36.1819	17.1901	1.07369	-1.52366	0.01015	0.100784	no
FSD1L	chr9:105448033-105552433	T72Spin	T0	OK	1.86891	0.887983	1.0736	-0.707777	0.2237	0.529288	no
PRDM4	chr12:107732865-107761137	T72Spin	T0	OK	23.4711	11.1551	1.07318	-1.96365	0.0015	0.0316124	yes
POM121C	chr7:75410321-75486288	T72Spin	T0	OK	11.5201	5.47616	1.07291	-1.57512	0.00835	0.0905171	no
AUH	chr9:91213814-91361969	T72Spin	T0	OK	15.9472	7.58072	1.07289	-1.07686	0.0986	0.367758	no
PDPK1	chr16:2537963-2603190	T72Spin	T0	OK	14.0687	6.68832	1.07278	-1.86113	0.0021	0.0389335	yes
FAM214A	chr15:52581320-52678634	T72Spin	T0	OK	14.4648	6.88078	1.0719	-1.89891	0.00465	0.0632514	no
ARMCX3	chrX:101623129-101627841	T72Spin	T0	OK	39.0936	18.6114	1.07074	-2.23457	0.0008	0.0216807	yes
DDHD1	chr14:53036739-53153328	T72Spin	T0	OK	3.30927	1.57611	1.07014	-1.50386	0.01695	0.136617	no
RPS19BP1	chr22:39529092-39532855	T72Spin	T0	OK	163.124	77.7206	1.0696	-1.80069	0.00185	0.0357963	yes
ADI1	chr2:3497918-3519579	T72Spin	T0	OK	24.7506	11.8034	1.06826	-1.17565	0.0603	0.280414	no
SBNO2	chr19:1107633-1174283	T72Spin	T0	OK	0.757925	0.361709	1.06722	-0.573016	0.4993	0.67787	no
RRNAD1	chr1:156728470-156736960	T72Spin	T0	OK	17.8772	8.5343	1.06678	-1.09588	0.0791	0.325736	no
SAV1	chr14:50633579-50668353	T72Spin	T0	OK	24.3254	11.613	1.06672	-1.89471	0.00315	0.0497599	yes
HEG1	chr3:124965709-125055958	T72Spin	T0	OK	38.0009	18.1527	1.06585	-2.16648	0.0001	0.00492333	yes
SLC31A2	chr9:113150957-113164142	T72Spin	T0	OK	7.19992	3.44173	1.06485	-0.647257	0.2798	0.551326	no
PDXDC1	chr16_KI270853v1_alt:284550-791405	T72Spin	T0	OK	1.51224	0.723093	1.06443	-0.540904	0.30335	0.566559	no
SLC15A4	chr12:128793193-128823996	T72Spin	T0	OK	53.9874	25.8443	1.06278	-2.03094	0.00125	0.0283675	yes
AMD1	chr6:110609977-110895712	T72Spin	T0	OK	35.3248	16.9245	1.06157	-1.86983	0.00535	0.068514	no
MCOLN1	chr19:7522609-7534009	T72Spin	T0	OK	42.7617	20.4937	1.06114	-1.52432	0.0148	0.127029	no
NAP1L2	chrX:73212300-73214874	T72Spin	T0	OK	5.10658	2.44808	1.0607	-0.644208	0.30415	0.566596	no
ARL8B	chr3:5122244-5180916	T72Spin	T0	OK	65.467	31.3912	1.06041	-2.35083	5e-05	0.00277806	yes
FAM134A	chr2:219178216-219185475	T72Spin	T0	OK	52.3831	25.1236	1.06006	-2.17306	0.00025	0.0100023	yes
INAFM1	chr19:47274401-47275723	T72Spin	T0	OK	63.4794	30.4491	1.05989	-0.976935	0.10765	0.384079	no
NRG1	chr8:31639751-32765040	T72Spin	T0	OK	31.3254	15.0273	1.05975	-1.35079	0.03335	0.209015	no
PHLDA3	chr1:201464283-201469171	T72Spin	T0	OK	151.688	72.7696	1.0597	-1.92706	0.00065	0.0192975	yes
TTC14	chr3:180602129-180679495	T72Spin	T0	OK	9.50185	4.5586	1.05962	-1.22886	0.04365	0.245137	no
SDSL	chr12:113422389-113438276	T72Spin	T0	OK	28.9384	13.9062	1.05726	-1.07009	0.0531	0.267394	no
UBXN7	chr3:196353497-196432474	T72Spin	T0	OK	9.39589	4.51539	1.05718	-1.45087	0.0154	0.129544	no
WASH1	chr9:11986-29739	T72Spin	T0	OK	3.67977	1.76885	1.0568	-0.552755	0.4576	0.655394	no
AKAP8L	chr19:15380047-15419121	T72Spin	T0	OK	97.8977	47.1032	1.05545	-2.07195	0.0003	0.0114103	yes
TSC22D4	chr7:100466518-100479279	T72Spin	T0	OK	72.3019	34.7885	1.05542	-1.76788	0.0027	0.045663	yes
PAQR3	chr4:78917939-78939428	T72Spin	T0	OK	15.6168	7.51434	1.05538	-1.81191	0.0153	0.129194	no
TMEM115	chr3:50347487-50504244	T72Spin	T0	OK	79.2845	38.1568	1.0551	-1.70703	0.00515	0.0668218	no
ZNF770	chr15:34978340-34988296	T72Spin	T0	OK	35.9467	17.3173	1.05365	-2.22559	0.00045	0.0152793	yes
SLC6A6	chr3:14402575-14540343	T72Spin	T0	OK	43.7224	21.1106	1.0504	-1.94024	0.0001	0.00492333	yes
TMEM186	chr16:8795179-8797648	T72Spin	T0	OK	12.9064	6.23523	1.04957	-0.811194	0.1302	0.421414	no
LTBR	chr12:6346842-6391571	T72Spin	T0	OK	150.789	72.9216	1.04812	-1.04508	0.06515	0.291301	no
YY1	chr14:100238764-100279034	T72Spin	T0	OK	66.7794	32.2959	1.04805	-2.22698	0.0006	0.0183036	yes
ANKZF1	chr2:219229756-219245429	T72Spin	T0	OK	23.9374	11.5887	1.04655	-1.42429	0.0195	0.149231	no
STXBP3	chr1:108746662-108809526	T72Spin	T0	OK	41.8581	20.2762	1.04572	-2.14654	0.00045	0.0152793	yes
COG6	chr13:39655626-39791665	T72Spin	T0	OK	11.3709	5.50843	1.04564	-1.60259	0.0198	0.15107	no
ZNF224	chr19:44094328-44113183	T72Spin	T0	OK	7.67302	3.72014	1.04444	-0.851369	0.1023	0.376253	no
CLCN6	chr1:11762192-11847783	T72Spin	T0	OK	10.6399	5.16772	1.04188	-0.908637	0.076	0.318069	no
NCOA2	chr8:70112031-70403785	T72Spin	T0	OK	4.22559	2.05355	1.04103	-1.07699	0.07445	0.314915	no
SNHG1	chr11:62851987-62855888	T72Spin	T0	OK	39.2268	19.0704	1.04051	-1.33918	0.02385	0.170382	no
FGF2	chr4:122826707-122923004	T72Spin	T0	OK	31.2409	15.1937	1.03996	-2.38748	0.00045	0.0152793	yes
ZNF692	chr1:248850003-248859116	T72Spin	T0	OK	19.0831	9.28208	1.03978	-1.08786	0.04745	0.253696	no
EPG5	chr18:45847608-45967339	T72Spin	T0	OK	9.14499	4.44871	1.03959	-1.99365	0.00085	0.0225193	yes
CACFD1	chr9:133459964-133470787	T72Spin	T0	OK	22.0986	10.7508	1.03951	-1.34872	0.0281	0.188225	no
KPNA1	chr3:122416205-122514939	T72Spin	T0	OK	23.3295	11.3602	1.03817	-2.24354	0.0004	0.0142361	yes
RIT1	chr1:155897807-155911402	T72Spin	T0	OK	26.7216	13.0192	1.03737	-1.80256	0.00255	0.0440939	yes
KRTDAP	chr19:35487323-35490531	T72Spin	T0	OK	0.908405	0.442596	1.03735	-0.412615	0.6484	0.788382	no
MAP1LC3B2	chr12:116559380-116576620	T72Spin	T0	OK	47.3041	23.0644	1.0363	-1.0975	0.06935	0.301708	no
SLC36A4	chr11:93144170-93197975	T72Spin	T0	OK	5.08067	2.47833	1.03565	-1.37544	0.06775	0.297375	no
KDM2A	chr11:67119268-67258079	T72Spin	T0	OK	37.0199	18.0591	1.03557	-2.06366	0.0006	0.0183036	yes
KMT2D	chr12:49018974-49055324	T72Spin	T0	OK	8.92019	4.35281	1.03513	-2.06165	0.00075	0.021	yes
NAA25	chr12:112026688-112108831	T72Spin	T0	OK	12.6516	6.17618	1.03453	-1.78049	0.0036	0.054211	no
STX1A	chr7:73699204-73719687	T72Spin	T0	OK	29.0723	14.1983	1.03393	-1.46722	0.01825	0.143189	no
PPP2R2A	chr8:26291490-26372679	T72Spin	T0	OK	34.4554	16.8294	1.03374	-2.24665	0.00055	0.0173765	yes
DNAJB14	chr4:99896249-99946726	T72Spin	T0	OK	14.3164	7.00013	1.03221	-1.77846	0.0022	0.0401988	yes
YPEL3	chr16:30092313-30096216	T72Spin	T0	OK	72.7654	35.5976	1.03147	-1.30598	0.0339	0.211341	no
NARFL	chr16:729754-741038	T72Spin	T0	OK	21.4611	10.5024	1.03101	-1.14687	0.0384	0.229534	no
CTBS	chr1:84479236-84574480	T72Spin	T0	OK	17.3752	8.50493	1.03066	-0.987403	0.1259	0.415695	no
DNAJC3	chr13:95677138-95794989	T72Spin	T0	OK	49.6328	24.2957	1.0306	-2.32255	0.0005	0.0162904	yes
BTN2A3P	chr6:26421390-26430588	T72Spin	T0	OK	0.700724	0.343018	1.03056	-0.531386	0.28025	0.551772	no
TOM1	chr22:35299274-35347994	T72Spin	T0	OK	34.3795	16.8307	1.03045	-1.5921	0.00625	0.0757177	no
PSMD6	chr3:64004021-64024010	T72Spin	T0	OK	126.637	62.0004	1.03035	-1.9622	0.00215	0.0394887	yes
UCHL1	chr4:41256880-41268429	T72Spin	T0	OK	838.827	411.072	1.02898	-1.84192	0.0015	0.0316124	yes
PLAC8L1	chr5:146084312-146104383	T72Spin	T0	OK	1.15141	0.564281	1.02892	-0.363414	0.45915	0.655821	no
AHCYL2	chr7:129225013-129430211	T72Spin	T0	OK	7.48544	3.66948	1.02851	-1.23613	0.0503	0.262134	no
SLC39A14	chr8:22367248-22434127	T72Spin	T0	OK	52.8692	25.9272	1.02796	-2.11341	0.00045	0.0152793	yes
PINK1	chr1:20633454-20661544	T72Spin	T0	OK	73.8727	36.2347	1.02767	-0.861459	0.12465	0.414347	no
FAM47E,FAM47E-STBD1,STBD1	chr4:76214039-76311130	T72Spin	T0	OK	19.9825	9.80182	1.02762	-1.45603	0.01825	0.143189	no
STXBP1	chr9:127612206-127692716	T72Spin	T0	OK	20.7933	10.2071	1.02655	-1.6839	0.0045	0.0621168	no
PCDH1	chr5:141853110-141878410	T72Spin	T0	OK	16.4703	8.08762	1.02608	-1.58833	0.0138	0.121808	no
RABGAP1	chr9:122941008-123104868	T72Spin	T0	OK	16.0018	7.85825	1.02596	-1.8601	0.0037	0.055201	no
PLEKHM2	chr1:15684331-15734769	T72Spin	T0	OK	56.7799	27.8866	1.02581	-1.90346	0.001	0.0249986	yes
AAMP	chr2:218264128-218270209	T72Spin	T0	OK	91.3058	44.8489	1.02563	-1.8373	0.0015	0.0316124	yes
STIP1	chr11:64185271-64204548	T72Spin	T0	OK	163.083	80.194	1.02404	-1.99141	0.0005	0.0162904	yes
CBWD2	chr2:113437690-113496204	T72Spin	T0	OK	11.5654	5.6899	1.02335	-1.05925	0.1171	0.400517	no
USP32	chr17:60177329-60392225	T72Spin	T0	OK	13.0382	6.41513	1.02319	-1.93095	0.0019	0.0363275	yes
CAPN7	chr3:15206225-15252916	T72Spin	T0	OK	15.5773	7.6708	1.02199	-1.8979	0.00535	0.068514	no
PTRH2	chr17:59697305-59840591	T72Spin	T0	OK	73.8709	36.3974	1.02117	-0.907178	0.1188	0.403928	no
AP2A2	chr11_KI270902v1_alt:22179-74988	T72Spin	T0	OK	5.00637	2.46916	1.01975	-0.937196	0.10575	0.381293	no
LIG4	chr13:108207443-108218368	T72Spin	T0	OK	14.6958	7.25009	1.01933	-1.73898	0.0063	0.07596	no
RGP1	chr9:35749279-35754277	T72Spin	T0	OK	11.1575	5.50516	1.01915	-0.841483	0.12845	0.419118	no
C5orf22	chr5:31532265-31555058	T72Spin	T0	OK	14.9396	7.37313	1.0188	-1.61422	0.00915	0.0952847	no
ATG9A	chr2:219219379-219229688	T72Spin	T0	OK	61.9165	30.5611	1.01863	-1.9097	0.00105	0.0254238	yes
DDX27	chr20:49219294-49244077	T72Spin	T0	OK	41.9771	20.7195	1.01861	-1.89703	0.0015	0.0316124	yes
FOXJ3	chr1:42176538-42335877	T72Spin	T0	OK	18.0804	8.92716	1.01816	-1.94702	0.0015	0.0316124	yes
CPOX	chr3:98579445-98593611	T72Spin	T0	OK	28.4679	14.0608	1.01766	-1.73326	0.00875	0.0930882	no
BBS10	chr12:76344485-76348442	T72Spin	T0	OK	8.40287	4.15067	1.01754	-1.27041	0.0797	0.32684	no
NDUFAF4	chr6:96889310-96897891	T72Spin	T0	OK	18.3235	9.05132	1.0175	-1.43944	0.01915	0.147636	no
PSMC1	chr14:90256549-90272622	T72Spin	T0	OK	7.38265	3.65154	1.01563	-0.624362	0.2455	0.534133	no
RNF150	chr4:140865570-141133462	T72Spin	T0	OK	3.89062	1.92596	1.01442	-0.790169	0.13635	0.432011	no
TAF1A	chr1:222557901-222592633	T72Spin	T0	OK	5.88826	2.91687	1.01342	-0.611567	0.2933	0.56054	no
ACSL1	chr4:184755594-184826114	T72Spin	T0	OK	93.1851	46.1811	1.01279	-2.01036	0.00115	0.0269255	yes
ZBTB11	chr3:101649438-101679213	T72Spin	T0	OK	10.6813	5.29863	1.0114	-1.61646	0.00915	0.0952847	no
EGFR	chr7:55019031-55207338	T72Spin	T0	OK	9.91363	4.92031	1.01067	-1.44519	0.01175	0.110952	no
PIK3C2A	chr11:17086575-17169807	T72Spin	T0	OK	14.9078	7.39918	1.01063	-2.12754	0.0014	0.0301502	yes
DDX3Y	chrY:12904107-12920478	T72Spin	T0	OK	35.8939	17.8157	1.01059	-2.22854	0.0007	0.020339	yes
MBD5	chr2:147844516-148513475	T72Spin	T0	OK	3.4981	1.73641	1.01047	-0.73647	0.2472	0.534133	no
ANKRD9	chr14:102506860-102509791	T72Spin	T0	OK	44.9589	22.3221	1.01013	-0.954693	0.11985	0.405386	no
PLEKHA3	chr2:178480471-178505055	T72Spin	T0	OK	16.9834	8.4336	1.00991	-1.36636	0.019	0.147055	no
AMIGO3	chr3:49689516-49723974	T72Spin	T0	OK	5.44332	2.70359	1.00961	-0.582116	0.357	0.596481	no
PIP4K2C	chr12:57591158-57603428	T72Spin	T0	OK	30.8089	15.3028	1.00955	-1.72086	0.0045	0.0621168	no
UBR3	chr2:169827507-170084129	T72Spin	T0	OK	9.11137	4.52589	1.00947	-1.84228	0.00695	0.080511	no
ST7	chr7:116952446-117230021	T72Spin	T0	OK	13.2125	6.56342	1.00938	-0.698012	0.1745	0.487522	no
CUL4A	chr13:113177538-113265078	T72Spin	T0	OK	47.179	23.439	1.00923	-1.89453	0.0048	0.0644998	no
PIK3C3	chr18:41955197-42081482	T72Spin	T0	OK	18.893	9.39185	1.00837	-1.71364	0.00975	0.0982986	no
RABGGTB	chr1:75786193-75795090	T72Spin	T0	OK	54.3715	27.0304	1.00827	-1.80762	0.00645	0.0766219	no
CLDN4	chr7:73830862-73832693	T72Spin	T0	OK	73.8684	36.7317	1.00793	-1.67498	0.0055	0.0697296	no
TATDN1	chr8:124474766-124539088	T72Spin	T0	OK	12.1148	6.02668	1.00734	-0.705624	0.31975	0.576097	no
CHCHD3	chr7:132784861-133082068	T72Spin	T0	OK	49.5364	24.6444	1.00723	-1.75806	0.0028	0.046294	yes
SMG5	chr1:156249223-156282829	T72Spin	T0	OK	50.4622	25.1146	1.00668	-2.01188	0.0005	0.0162904	yes
HSPB8	chr12:119178789-119194746	T72Spin	T0	OK	100.996	50.2793	1.00626	-1.97525	0.00095	0.024262	yes
WDR72	chr15:53513740-53762878	T72Spin	T0	OK	1.19504	0.595072	1.00592	-0.624157	0.3239	0.578477	no
RGS17	chr6:153010896-153131254	T72Spin	T0	OK	5.01538	2.4975	1.00588	-0.553756	0.3788	0.607478	no
WASH2P	chr2:113583652-113603717	T72Spin	T0	OK	1.00603	0.501003	1.00577	-0.396318	0.6541	0.792756	no
PPT1	chr1:40072709-40097470	T72Spin	T0	OK	88.327	43.9907	1.00566	-2.09354	0.00015	0.00678214	yes
ARHGAP12	chr10:31805397-31928876	T72Spin	T0	OK	14.3661	7.15525	1.0056	-1.85962	0.005	0.0656931	no
POT1	chr7:124822385-125145233	T72Spin	T0	OK	8.95692	4.4643	1.00457	-1.12251	0.0926	0.35364	no
CDK11A	chr1:1702730-1724352	T72Spin	T0	OK	6.96879	3.47442	1.00414	-0.869052	0.1426	0.44458	no
PHC3	chr3:170087579-170181749	T72Spin	T0	OK	8.75565	4.36974	1.00267	-2.0685	0.00145	0.0307782	yes
NOP14	chr4:2935545-2963506	T72Spin	T0	OK	28.4665	14.2183	1.00151	-1.75912	0.00375	0.0556658	no
SERPINI1	chr3:167735643-167825569	T72Spin	T0	OK	4.61197	2.30449	1.00094	-0.604636	0.32055	0.576151	no
NAA50	chr3:113716459-113746299	T72Spin	T0	OK	57.406	28.6928	1.00051	-2.30729	0.00045	0.0152793	yes
MTM1	chrX:150568596-150673143	T72Spin	T0	OK	5.49692	2.7507	0.998825	-1.0183	0.13135	0.423435	no
EP300	chr22:41092609-41180077	T72Spin	T0	OK	20.5625	10.2898	0.9988	-1.86332	0.0018	0.0352912	yes
VPS33A	chr12:122231546-122266521	T72Spin	T0	OK	17.1719	8.59377	0.998685	-1.32462	0.0321	0.204728	no
GTF3C1	chr16:27460612-27549930	T72Spin	T0	OK	30.8275	15.435	0.998009	-1.90278	0.00095	0.024262	yes
MED10	chr5:6371925-6378526	T72Spin	T0	OK	81.6173	40.8967	0.996889	-1.55661	0.00775	0.0860658	no
ACVR2A	chr2:147844516-148513475	T72Spin	T0	OK	4.86495	2.43794	0.996759	-0.818493	0.1691	0.48108	no
SUPT5H	chr19:39445545-39476668	T72Spin	T0	OK	105.923	53.0814	0.996732	-1.93793	0.0006	0.0183036	yes
VPS37A	chr8:17246891-17413531	T72Spin	T0	OK	16.2674	8.15593	0.996066	-1.87917	0.00555	0.0701628	no
VAC14	chr16:70687438-70801158	T72Spin	T0	OK	29.9827	15.0459	0.994765	-1.24521	0.05295	0.266919	no
LRRC8D	chr1:89821013-89936430	T72Spin	T0	OK	26.149	13.1271	0.994201	-1.93209	0.00335	0.0516308	no
DHRS4	chr14:23938730-23969281	T72Spin	T0	OK	14.4335	7.24758	0.993853	-0.610031	0.361	0.598425	no
ZKSCAN8	chr6:28141909-28159472	T72Spin	T0	OK	8.31338	4.17567	0.993428	-1.63076	0.00565	0.0710217	no
PTAR1	chr9:69709521-69759960	T72Spin	T0	OK	14.6616	7.36879	0.992546	-2.26071	0.0016	0.0330517	yes
TARSL2	chr15:101653751-101724442	T72Spin	T0	OK	6.5538	3.29555	0.991814	-0.932705	0.1547	0.461038	no
KCTD7	chr7:66628880-66643229	T72Spin	T0	OK	4.58203	2.30428	0.99167	-0.862858	0.1317	0.424024	no
DGCR8	chr22:20080231-20127357	T72Spin	T0	OK	18.7489	9.43667	0.990458	-1.1541	0.04405	0.246291	no
APCDD1L-AS1	chr20:58515378-58619892	T72Spin	T0	OK	1.72939	0.87082	0.989813	-0.490285	0.48565	0.66918	no
HECTD1	chr14:31100114-31207523	T72Spin	T0	OK	29.0884	14.652	0.989345	-2.11387	0.0005	0.0162904	yes
SART3	chr12:108522213-108561389	T72Spin	T0	OK	27.0527	13.6276	0.989246	-1.8875	0.00135	0.029431	yes
FAM73A	chr1:77779623-77879540	T72Spin	T0	OK	12.2413	6.16768	0.988951	-1.87141	0.0035	0.0531113	no
MFN1	chr3:179347691-179393220	T72Spin	T0	OK	20.2681	10.2143	0.988616	-1.82935	0.00585	0.072558	no
SDCBP	chr8:58553168-58582860	T72Spin	T0	OK	186.297	93.8883	0.988587	-2.17394	0.0005	0.0162904	yes
SLC17A5	chr6:73593378-73654014	T72Spin	T0	OK	30.1867	15.2151	0.988414	-1.77823	0.00295	0.0479247	yes
TRMT1L	chr1:185118085-185291781	T72Spin	T0	OK	13.093	6.60142	0.987951	-1.46958	0.0313	0.201658	no
PCOLCE2	chr3:142817859-142889203	T72Spin	T0	OK	6.01536	3.03291	0.987948	-0.578154	0.31105	0.570473	no
C11orf31	chr11:57712522-57819180	T72Spin	T0	OK	127.58	64.3461	0.987482	-0.583406	0.28935	0.558289	no
CNST	chr1:246566336-246668582	T72Spin	T0	OK	9.2661	4.67416	0.987255	-1.46443	0.01335	0.119202	no
ST13	chr22:40824534-40857008	T72Spin	T0	OK	60.0399	30.2923	0.986968	-2.19542	0.0005	0.0162904	yes
ATAD1	chr10:87753117-87818160	T72Spin	T0	OK	38.1977	19.295	0.985255	-2.09417	0.001	0.0249986	yes
HEXB	chr5:74627405-74776912	T72Spin	T0	OK	144.337	72.9189	0.98508	-1.4154	0.0225	0.164179	no
CDKL3	chr5:134298423-134371047	T72Spin	T0	OK	1.44616	0.730687	0.984907	-0.537395	0.5661	0.728125	no
FYCO1	chr3:45917898-45995824	T72Spin	T0	OK	11.7308	5.92757	0.984783	-1.72127	0.00275	0.0460255	yes
SPG20	chr13:36301637-36370180	T72Spin	T0	OK	29.8633	15.095	0.984302	-2.22405	0.00125	0.0283675	yes
SPAG9	chr17:50962173-51120865	T72Spin	T0	OK	22.4249	11.3352	0.984289	-2.08701	0.00085	0.0225193	yes
EMC7	chr15:34084022-34101852	T72Spin	T0	OK	179.798	90.9285	0.983576	-1.95836	0.0012	0.0276577	yes
TIGD6	chr5:149993122-150053143	T72Spin	T0	OK	3.6177	1.83028	0.983007	-0.446259	0.5241	0.696338	no
EIF5	chr14:103334001-103345024	T72Spin	T0	OK	65.1074	32.9448	0.982773	-2.13485	0.0006	0.0183036	yes
PEX3	chr6:143450780-143490614	T72Spin	T0	OK	9.35397	4.73344	0.982688	-1.14752	0.0899	0.348968	no
SLC22A18	chr11:2887344-2925246	T72Spin	T0	OK	0.925068	0.468463	0.981624	-0.465813	0.74385	0.853223	no
ATE1	chr10:121740420-121951965	T72Spin	T0	OK	14.9796	7.58737	0.981328	-1.78671	0.0062	0.0753695	no
ARIH1	chr15:72474325-72586555	T72Spin	T0	OK	25.8612	13.0992	0.981307	-2.03846	0.0014	0.0301502	yes
USP53	chr4:119192772-119295518	T72Spin	T0	OK	9.48259	4.80582	0.980498	-1.68186	0.01445	0.124994	no
ZNF280C	chrX:130202698-130268948	T72Spin	T0	OK	2.77219	1.40689	0.978517	-0.740663	0.1708	0.483099	no
PREX1	chr20:48624254-48827883	T72Spin	T0	OK	2.30679	1.1709	0.978261	-0.722504	0.15385	0.460226	no
CBFA2T2	chr20:33490121-33650031	T72Spin	T0	OK	7.76662	3.94342	0.977839	-1.51539	0.01145	0.109461	no
MRPS30	chr5:44808924-44815516	T72Spin	T0	OK	48.5295	24.6416	0.977767	-1.65715	0.0075	0.0842395	no
CUL3	chr2:224470149-224585397	T72Spin	T0	OK	24.2172	12.2976	0.977654	-2.22215	0.0008	0.0216807	yes
TAX1BP1	chr7:27739372-27829767	T72Spin	T0	OK	60.5133	30.7413	0.977075	-2.18183	0.00095	0.024262	yes
OVGP1	chr1:111414314-111427777	T72Spin	T0	OK	4.9114	2.49661	0.976165	-0.596033	0.3124	0.571529	no
SFXN4	chr10:119140912-119165692	T72Spin	T0	OK	19.654	9.99199	0.975981	-0.931036	0.11985	0.405386	no
C10orf12	chr10:96981283-96985828	T72Spin	T0	OK	2.46722	1.25443	0.97586	-0.762014	0.1535	0.459711	no
ALKBH1	chr14:77672405-77708013	T72Spin	T0	OK	10.2814	5.22756	0.975826	-1.04401	0.0549	0.271814	no
FAM160A1	chr4:151409245-151663632	T72Spin	T0	OK	3.58619	1.82353	0.975716	-0.826427	0.13695	0.433369	no
C1S	chr12:7060675-7071031	T72Spin	T0	OK	26.2299	13.3387	0.975598	-1.56067	0.00845	0.0908785	no
JMJD1C	chr10:63167220-63466562	T72Spin	T0	OK	9.37518	4.76918	0.975104	-1.84776	0.0023	0.041344	yes
SCAF4	chr21:31670999-31732118	T72Spin	T0	OK	17.1148	8.70981	0.974533	-1.59408	0.0074	0.0833276	no
PITRM1	chr10:3137726-3172841	T72Spin	T0	OK	43.5824	22.182	0.974359	-1.86498	0.0017	0.0341232	yes
SNX3	chr6:108211216-108261260	T72Spin	T0	OK	266.799	135.868	0.97355	-2.14007	0.0008	0.0216807	yes
GNS	chr12:64713441-64759446	T72Spin	T0	OK	73.1974	37.2819	0.973318	-2.00673	0.00095	0.024262	yes
SEC61A2	chr10:12129640-12250590	T72Spin	T0	OK	7.16888	3.65246	0.972878	-0.479494	0.4779	0.665904	no
CRK	chr17:1421352-1456267	T72Spin	T0	OK	4.39869	2.24121	0.972795	-0.666509	0.2608	0.54114	no
ST3GAL1	chr8:133454847-133571940	T72Spin	T0	OK	3.99096	2.03354	0.972744	-0.981943	0.0937	0.356076	no
OXNAD1	chr3:16265159-16306087	T72Spin	T0	OK	4.2684	2.17514	0.972587	-0.794915	0.1836	0.497649	no
LAMB2	chr3:49121113-49133166	T72Spin	T0	OK	95.2525	48.553	0.972197	-1.79249	0.00175	0.0348114	yes
SFXN1	chr5:175478510-175528618	T72Spin	T0	OK	28.984	14.7745	0.972148	-1.77178	0.00485	0.0647788	no
AIFM2	chr10:70052600-70132934	T72Spin	T0	OK	26.5049	13.5127	0.971942	-1.333	0.02745	0.185838	no
SLC35G2	chr3:136819018-136862063	T72Spin	T0	OK	22.1973	11.323	0.971127	-1.08791	0.06955	0.301745	no
STAM	chr10:17644124-17716822	T72Spin	T0	OK	19.2913	9.84114	0.971053	-1.7833	0.0116	0.11042	no
MRPS22	chr3:139344018-139357045	T72Spin	T0	OK	52.2163	26.6378	0.971028	-1.54185	0.01565	0.130963	no
GOLGA4	chr3:37243190-37366879	T72Spin	T0	OK	20.6504	10.5355	0.970906	-2.14693	0.00075	0.021	yes
ZNF740	chr12:53157662-53190870	T72Spin	T0	OK	9.90856	5.05561	0.970792	-1.05471	0.10535	0.380755	no
FAM117A	chr17:49710324-49764156	T72Spin	T0	OK	4.87714	2.48882	0.970575	-0.595217	0.3065	0.56765	no
TFPI	chr2:187464230-187554492	T72Spin	T0	OK	69.7431	35.6028	0.970057	-2.11223	0.00105	0.0254238	yes
GNPDA2	chr4:44701794-44726634	T72Spin	T0	OK	10.1822	5.19952	0.969595	-1.00364	0.1491	0.45367	no
TMEM255B	chr13:113759242-113811926	T72Spin	T0	OK	19.2721	9.84651	0.968833	-0.591456	0.26045	0.541065	no
HSP90B2P	chr15:99251361-99386309	T72Spin	T0	OK	2.73017	1.39507	0.968656	-0.527564	0.43925	0.646993	no
ZCCHC6	chr9:86287732-86354487	T72Spin	T0	OK	9.48624	4.85187	0.967296	-1.58845	0.01255	0.115732	no
TNFRSF1A	chr12:6328756-6342117	T72Spin	T0	OK	158.577	81.1137	0.967163	-1.88156	0.00135	0.029431	yes
CDC37L1-AS1	chr9:4676600-4679480	T72Spin	T0	OK	4.89892	2.50603	0.967058	-0.557496	0.57655	0.735005	no
MORC2	chr22:30922307-30968497	T72Spin	T0	OK	16.0044	8.19122	0.96632	-0.91746	0.14215	0.443881	no
RNMT	chr18:13726659-13764556	T72Spin	T0	OK	16.2824	8.33364	0.966297	-1.71244	0.0049	0.0651032	no
SRRM2	chr16:2737075-2771412	T72Spin	T0	OK	88.8181	45.4596	0.966268	-1.57503	0.00655	0.0774981	no
CCDC28A	chr6:138725210-138793319	T72Spin	T0	OK	15.2942	7.82896	0.966089	-0.652478	0.1876	0.502631	no
H2AFJ	chr12:14774335-14778002	T72Spin	T0	OK	14.2669	7.30444	0.965822	-1.48347	0.0183	0.143264	no
TRIAP1	chr12:120443960-120446412	T72Spin	T0	OK	95.9801	49.1479	0.965607	-1.78069	0.0027	0.045663	yes
DOCK11	chrX:118495908-118686160	T72Spin	T0	OK	1.26289	0.646718	0.965521	-0.664308	0.29935	0.563603	no
HERC2	chr15:28111036-28322152	T72Spin	T0	OK	1.02287	0.523809	0.965504	-0.750621	0.16315	0.472949	no
WDR75	chr2:189441432-189475562	T72Spin	T0	OK	22.4769	11.5172	0.964652	-1.6545	0.01225	0.114333	no
ZNF335	chr20:45948652-45972194	T72Spin	T0	OK	9.47802	4.85734	0.964419	-1.18249	0.0354	0.218161	no
SEL1L	chr14:81471546-81533861	T72Spin	T0	OK	33.388	17.1121	0.964315	-1.91633	0.0029	0.0475042	yes
AKIRIN2	chr6:87674859-87702267	T72Spin	T0	OK	98.783	50.6505	0.963686	-1.94684	0.00085	0.0225193	yes
KIAA1109	chr4:122170602-122362759	T72Spin	T0	OK	6.37345	3.26852	0.963438	-1.90552	0.002	0.0376706	yes
C3orf17	chr3:113002444-113019708	T72Spin	T0	OK	12.6393	6.48659	0.962382	-1.63044	0.01565	0.130963	no
GNGT1	chr7:93906507-93911173	T72Spin	T0	OK	1.17019	0.600754	0.96189	-0.377464	0.51635	0.689972	no
TMEM158	chr3:45224463-45226322	T72Spin	T0	OK	36.9392	18.9703	0.961414	-0.996935	0.0865	0.341225	no
ADCK3	chr1:226940236-226987545	T72Spin	T0	OK	8.65523	4.44714	0.960695	-0.813733	0.1519	0.457704	no
MID2	chrX:107825853-107935980	T72Spin	T0	OK	4.21873	2.16811	0.960368	-1.1776	0.08425	0.336468	no
SFXN5	chr2:72942035-73071836	T72Spin	T0	OK	6.34101	3.26024	0.959735	-0.932396	0.07885	0.325236	no
LYPLAL1	chr1:219173830-219212865	T72Spin	T0	OK	21.6761	11.1456	0.959626	-1.42546	0.05925	0.278775	no
WAPL	chr10:86435255-86521784	T72Spin	T0	OK	23.9951	12.341	0.959281	-2.08106	0.0014	0.0301502	yes
COPS2	chr15:49125273-49155657	T72Spin	T0	OK	43.459	22.3543	0.959102	-2.27326	0.0012	0.0276577	yes
SMG1P7	chr16:70219580-70226033	T72Spin	T0	OK	2.88602	1.48456	0.959042	-0.522684	0.35645	0.59618	no
ANKRD52	chr12:56230035-56258359	T72Spin	T0	OK	32.9975	16.9783	0.958665	-1.8434	0.001	0.0249986	yes
CEP104	chr1:3812080-3857233	T72Spin	T0	OK	11.7084	6.02492	0.958536	-1.65801	0.00765	0.0854371	no
WNK1	chr12:752922-911452	T72Spin	T0	OK	33.2914	17.1366	0.958065	-1.82226	0.00245	0.0429513	yes
ATG4B	chr2:241637611-241673856	T72Spin	T0	OK	37.8814	19.501	0.957943	-1.555	0.00785	0.0867415	no
STX18	chr4:4386255-4542048	T72Spin	T0	OK	17.263	8.8883	0.957702	-1.21638	0.04325	0.244362	no
MOSPD1	chrX:134887625-134915344	T72Spin	T0	OK	11.5335	5.94014	0.957257	-1.08717	0.1049	0.380136	no
TMEM9B-AS1	chr11:8947200-8976283	T72Spin	T0	OK	3.26685	1.68275	0.957081	-0.310927	0.74475	0.853813	no
SYNM	chr15:99105079-99135595	T72Spin	T0	OK	4.93034	2.54099	0.956298	-1.10978	0.0653	0.291311	no
GABRB3	chr15:26543545-26773788	T72Spin	T0	OK	3.44719	1.77732	0.955717	-0.786575	0.1567	0.463813	no
AVPI1	chr10:97677423-97687258	T72Spin	T0	OK	17.7781	9.16617	0.955707	-0.860927	0.13095	0.42253	no
NFATC1	chr18:79395771-79529323	T72Spin	T0	OK	6.71599	3.46283	0.955649	-0.579518	0.34835	0.590998	no
DCAF13	chr8:103398637-103443452	T72Spin	T0	OK	34.7585	17.9227	0.955578	-1.57384	0.0151	0.128484	no
NAA35	chr9:85941141-86022302	T72Spin	T0	OK	17.1781	8.85821	0.955481	-1.4391	0.02255	0.164341	no
ELP2	chr18:36129873-36174726	T72Spin	T0	OK	28.9662	14.9399	0.955201	-1.57874	0.01475	0.126907	no
ELL	chr19:18442662-18522127	T72Spin	T0	OK	11.0472	5.70105	0.954378	-1.12401	0.05635	0.273405	no
FLYWCH1	chr16:2911978-2951208	T72Spin	T0	OK	32.6978	16.8793	0.953942	-1.61883	0.00605	0.0741052	no
AP2A2	chr11_KI270927v1_alt:22179-81836	T72Spin	T0	OK	0.939988	0.485242	0.953939	-0.499359	0.52495	0.696788	no
FAM46A	chr6:81745729-81752711	T72Spin	T0	OK	9.00454	4.64881	0.95379	-1.50132	0.01265	0.11617	no
FAM206A	chr9:108934392-108940957	T72Spin	T0	OK	13.828	7.14439	0.952708	-1.05074	0.10135	0.374235	no
RAB5A	chr3:19947079-20012273	T72Spin	T0	OK	55.1509	28.4986	0.952494	-1.9754	0.0023	0.041344	yes
NOL7	chr6:13615326-13620895	T72Spin	T0	OK	140.876	72.8271	0.951879	-1.75791	0.00715	0.0816012	no
CNPPD1	chr2:219171896-219176980	T72Spin	T0	OK	58.7567	30.375	0.951867	-1.62854	0.00545	0.0693437	no
PPP4R1L	chr20:58232776-58309439	T72Spin	T0	OK	2.47721	1.28068	0.951799	-0.515575	0.3772	0.606931	no
MST1	chr3:49683946-49688763	T72Spin	T0	OK	2.7683	1.4312	0.951775	-0.487582	0.34665	0.590488	no
MTIF2	chr2:55236619-55269248	T72Spin	T0	OK	20.7977	10.755	0.951409	-1.59306	0.01525	0.12914	no
ATF4	chr22:39520558-39522686	T72Spin	T0	OK	332.301	171.887	0.95103	-1.84684	0.0018	0.0352912	yes
MOSPD2	chrX:14873404-14921337	T72Spin	T0	OK	9.46494	4.89781	0.950456	-1.29853	0.0556	0.271814	no
MRPS5	chr2:95087206-95122009	T72Spin	T0	OK	80.9127	41.8784	0.950161	-1.77564	0.00255	0.0440939	yes
FBXO22	chr15:75903858-75935267	T72Spin	T0	OK	27.4593	14.2136	0.950022	-1.72194	0.01285	0.117037	no
AHSA1	chr14:77458029-77469472	T72Spin	T0	OK	124.262	64.3375	0.949652	-1.87526	0.0019	0.0363275	yes
MRFAP1L1	chr4:6707700-6709879	T72Spin	T0	OK	85.2558	44.1475	0.949467	-1.90362	0.00225	0.0407761	yes
PRKCH	chr14:61321442-61550980	T72Spin	T0	OK	1.66448	0.861913	0.949457	-0.497819	0.38375	0.6105	no
LINC00622	chr1:119597701-119599291	T72Spin	T0	OK	1.16022	0.601125	0.948662	-0.524094	0.3384	0.586353	no
NARS	chr18:57600660-57621945	T72Spin	T0	OK	136.564	70.7565	0.948643	-2.04451	0.0016	0.0330517	yes
PROSC	chr8:37762582-37779768	T72Spin	T0	OK	33.6006	17.4104	0.948535	-1.7176	0.00465	0.0632514	no
TRMT13	chr1:100133149-100178273	T72Spin	T0	OK	8.37618	4.34085	0.948314	-1.17144	0.07905	0.325682	no
RGAG4	chrX:71911087-72143574	T72Spin	T0	OK	2.05967	1.06742	0.948288	-0.514469	0.40705	0.62768	no
SACM1L	chr3:45689261-45745408	T72Spin	T0	OK	23.4385	12.1494	0.94799	-1.84314	0.0088	0.0933959	no
TMEM86B	chr19:55226633-55229264	T72Spin	T0	OK	4.35417	2.25709	0.947936	-0.507305	0.37085	0.603381	no
CYLD	chr16:50742049-50801935	T72Spin	T0	OK	9.95564	5.16147	0.947731	-1.84186	0.0041	0.0585563	no
DNAJA2	chr16:46955361-46973714	T72Spin	T0	OK	60.8959	31.5739	0.947613	-2.11282	0.00085	0.0225193	yes
EDA2R	chrX:66595639-66639298	T72Spin	T0	OK	9.53791	4.94573	0.947489	-1.17208	0.0536	0.268515	no
MTDH	chr8:97644178-97730260	T72Spin	T0	OK	47.536	24.6497	0.947452	-2.06084	0.0009	0.0234928	yes
DNLZ	chr9:136361899-136363811	T72Spin	T0	OK	71.72	37.1918	0.947394	-0.898187	0.12495	0.414609	no
PRPF38B	chr1:108692309-108701800	T72Spin	T0	OK	36.0943	18.7182	0.947327	-2.05189	0.0016	0.0330517	yes
PTPRR	chr12:70638072-70920804	T72Spin	T0	OK	2.51349	1.30349	0.947308	-0.534523	0.3512	0.592459	no
RAB7A	chr3:128726135-128814798	T72Spin	T0	OK	214.766	111.379	0.947291	-1.79866	0.0022	0.0401988	yes
YKT6	chr7:44200978-44214294	T72Spin	T0	OK	79.5253	41.2477	0.947099	-1.80649	0.0021	0.0389335	yes
AVL9	chr7:32495425-32719168	T72Spin	T0	OK	11.504	5.96847	0.946708	-1.75271	0.0056	0.0705935	no
THUMPD2	chr2:39736059-39779276	T72Spin	T0	OK	10.5904	5.49699	0.94604	-1.04973	0.12615	0.416056	no
NXPH4	chr12:57216794-57226449	T72Spin	T0	OK	1.89627	0.984384	0.945871	-0.508209	0.461	0.656553	no
LZIC	chr1:9929717-9942768	T72Spin	T0	OK	12.8765	6.69139	0.944368	-0.808139	0.1973	0.513159	no
LMAN2L	chr2:96705929-96740076	T72Spin	T0	OK	28.8433	14.9896	0.944276	-1.46674	0.0145	0.125365	no
ULK3	chr15:74836115-74843211	T72Spin	T0	OK	15.8216	8.22261	0.944228	-1.05901	0.0793	0.325803	no
ZNF419	chr19:57487710-57494680	T72Spin	T0	OK	11.0355	5.73892	0.943307	-0.87153	0.10525	0.380627	no
SCX	chr8:144262045-144291438	T72Spin	T0	OK	9.8991	5.15261	0.941995	-0.399908	0.46415	0.658128	no
WDR26	chr1:224385142-224434299	T72Spin	T0	OK	36.6067	19.0547	0.941965	-2.1406	0.00085	0.0225193	yes
MED23	chr6:131573203-131628239	T72Spin	T0	OK	14.0326	7.30442	0.94194	-1.67074	0.0089	0.0939509	no
KIAA0895	chr7:36324149-36453791	T72Spin	T0	OK	7.86714	4.09549	0.941803	-0.611551	0.24565	0.534133	no
KDM3A	chr2:86441147-86492716	T72Spin	T0	OK	16.8721	8.78388	0.941712	-1.76618	0.0052	0.0672736	no
SLU7	chr5:160401640-160419161	T72Spin	T0	OK	28.8239	15.0099	0.941348	-1.88558	0.002	0.0376706	yes
TYW3	chr1:74705487-74766676	T72Spin	T0	OK	13.2921	6.92338	0.941023	-0.876147	0.17945	0.493648	no
CSGALNACT2	chr10:43138444-43185306	T72Spin	T0	OK	21.0363	10.958	0.940898	-1.7974	0.0039	0.0569387	no
LARP1	chr5:154712901-154817607	T72Spin	T0	OK	63.6932	33.1841	0.940648	-1.83069	0.00135	0.029431	yes
NIPA1	chr15:22786224-22829789	T72Spin	T0	OK	7.17077	3.73637	0.940492	-1.43554	0.02465	0.174271	no
NIPBL-AS1	chr5:36871360-36876694	T72Spin	T0	OK	2.64468	1.37828	0.940223	-0.685774	0.2412	0.534133	no
MRPL32	chr7:42932339-42937854	T72Spin	T0	OK	89.4225	46.627	0.939473	-1.57553	0.00725	0.0823712	no
BRF2	chr8:37796882-37849913	T72Spin	T0	OK	16.2223	8.46186	0.938929	-0.962724	0.09185	0.351761	no
FAM135A	chr6:70413403-70561174	T72Spin	T0	OK	8.40348	4.38347	0.938913	-1.52397	0.02605	0.179444	no
GUF1	chr4:44678415-44700680	T72Spin	T0	OK	11.1754	5.82942	0.938908	-1.51003	0.02555	0.177448	no
TPD52L2	chr20:63865227-63891545	T72Spin	T0	OK	127.09	66.3016	0.938735	-1.88978	0.0012	0.0276577	yes
ZNF582-AS1	chr19:56393675-56399175	T72Spin	T0	OK	4.69138	2.44763	0.93863	-0.433849	0.48675	0.669862	no
CMBL	chr5:10277594-10308056	T72Spin	T0	OK	21.1425	11.0312	0.938558	-1.65045	0.0043	0.0606793	no
GFER	chr16:1984148-1987749	T72Spin	T0	OK	24.432	12.749	0.938385	-1.27991	0.0408	0.237095	no
ZFR	chr5:32354349-32444738	T72Spin	T0	OK	40.0275	20.9006	0.937448	-2.00142	0.00105	0.0254238	yes
CLPTM1L	chr5:1317884-1344887	T72Spin	T0	OK	21.9171	11.4446	0.937386	-1.08991	0.06445	0.28978	no
COL24A1	chr1:85729232-86156438	T72Spin	T0	OK	0.903368	0.471722	0.937378	-0.432567	0.3812	0.609233	no
ZMAT3	chr3:179017224-179071868	T72Spin	T0	OK	44.4642	23.2344	0.93638	-2.15573	0.0014	0.0301502	yes
POLG2	chr17:64477784-64497066	T72Spin	T0	OK	7.51894	3.93006	0.935977	-0.574305	0.3314	0.581961	no
FAM114A2	chr5:153991705-154038937	T72Spin	T0	OK	10.7385	5.61595	0.935195	-1.19762	0.0647	0.290388	no
PAXIP1-AS1	chr7:155003432-155005703	T72Spin	T0	OK	3.7562	1.96576	0.934187	-0.476509	0.4203	0.63556	no
KRR1	chr12:75480732-75511638	T72Spin	T0	OK	25.633	13.415	0.934154	-0.940452	0.14385	0.446827	no
CPD	chr17:30378923-30469657	T72Spin	T0	OK	91.0634	47.6819	0.933431	-1.76597	0.006	0.0736965	no
TBRG1	chr11:124622845-124694791	T72Spin	T0	OK	12.4309	6.51104	0.932974	-1.35715	0.0325	0.206019	no
LPCAT1	chr5:1461426-1523961	T72Spin	T0	OK	0.985063	0.516206	0.932268	-0.500822	0.5504	0.715407	no
NBR1	chr17:43170470-43211689	T72Spin	T0	OK	43.9826	23.0526	0.932002	-1.96625	0.00145	0.0307782	yes
CIZ1	chr9:128166064-128255248	T72Spin	T0	OK	49.8793	26.1442	0.931953	-1.53247	0.0106	0.103284	no
CEBPD	chr8:47736913-47738164	T72Spin	T0	OK	132.726	69.5809	0.93169	-1.4539	0.01135	0.108739	no
TMEM55B	chr14:20457852-20461612	T72Spin	T0	OK	38.4686	20.1787	0.930847	-1.34969	0.02145	0.159509	no
DFNB31	chr9:114402079-114505456	T72Spin	T0	OK	5.6988	2.98968	0.930665	-0.754984	0.2124	0.522205	no
ZRANB1	chr10:124942122-124987436	T72Spin	T0	OK	18.9236	9.93297	0.929891	-1.83424	0.00265	0.0452056	yes
SLC22A18	chr11_KI270831v1_alt:119555-157362	T72Spin	T0	OK	1.96473	1.03176	0.929222	-0.475322	0.4036	0.625134	no
ASPH	chr8:61287965-61714640	T72Spin	T0	OK	99.5179	52.2702	0.928967	-1.92445	0.00295	0.0479247	yes
DDX3X	chrX:41333307-41364472	T72Spin	T0	OK	120.665	63.3915	0.928651	-1.87554	0.00325	0.0506178	no
RAPGEF2	chr4:159267845-159360149	T72Spin	T0	OK	10.2801	5.40161	0.928387	-1.58652	0.0085	0.0912502	no
ITSN2	chr2:24202865-24360528	T72Spin	T0	OK	10.8308	5.69246	0.928014	-1.52288	0.0095	0.0969361	no
BRI3	chr7:98281666-98401115	T72Spin	T0	OK	282.607	148.578	0.927575	-1.25251	0.0273	0.185389	no
ERCC4	chr16:13920156-13952348	T72Spin	T0	OK	3.92669	2.06445	0.927558	-1.03559	0.1156	0.39854	no
MANF	chr3:51385236-51389397	T72Spin	T0	OK	214.872	113.014	0.926972	-1.88071	0.0018	0.0352912	yes
DENND4C	chr9:19230764-19374268	T72Spin	T0	OK	16.4886	8.67297	0.926874	-1.94051	0.00185	0.0357963	yes
RPAP3	chr12:47661931-47706061	T72Spin	T0	OK	16.9573	8.92039	0.926725	-1.75936	0.01105	0.106614	no
NUDC	chr1:26921721-26946871	T72Spin	T0	OK	129.912	68.3524	0.926474	-1.81646	0.0017	0.0341232	yes
DNAJB2	chr2:219279317-219286900	T72Spin	T0	OK	105.612	55.58	0.926133	-1.73997	0.0027	0.045663	yes
KDM6A	chrX:44873174-45112612	T72Spin	T0	OK	6.42201	3.38129	0.925452	-1.18768	0.06545	0.291833	no
GALK2	chr15:49155758-49620921	T72Spin	T0	OK	12.5721	6.62123	0.925056	-1.15134	0.0535	0.268469	no
GTPBP4	chr10:988408-1017768	T72Spin	T0	OK	49.8941	26.2782	0.925005	-1.84678	0.00305	0.0488772	yes
RAET1E-AS1	chr6:149818757-149923152	T72Spin	T0	OK	0.786115	0.414043	0.924959	-0.118306	0.6502	0.789704	no
TNFRSF10B	chr8:22987416-23083619	T72Spin	T0	OK	91.5381	48.2243	0.924613	-1.73861	0.00335	0.0516308	no
TXNRD2	chr22:19875517-20016786	T72Spin	T0	OK	30.7708	16.212	0.9245	-0.621194	0.23485	0.532082	no
ZNF600	chr19:52765494-52786781	T72Spin	T0	OK	11.4445	6.03203	0.923944	-1.10679	0.0367	0.222993	no
ARHGEF16	chr1:3454582-3481113	T72Spin	T0	OK	5.28497	2.78592	0.923744	-0.614923	0.28075	0.552032	no
EIF2B4	chr2:27364351-27370457	T72Spin	T0	OK	40.1376	21.1687	0.92302	-1.43796	0.0159	0.132287	no
LOC100506548	chr5:40825262-40829142	T72Spin	T0	OK	8.05397	4.24775	0.923002	-1.14572	0.0434	0.244663	no
NAA30	chr14:57390552-57412748	T72Spin	T0	OK	22.6695	11.9572	0.922876	-1.88445	0.00375	0.0556658	no
GRPEL1	chr4:7060052-7068073	T72Spin	T0	OK	45.2281	23.8587	0.922705	-1.45597	0.01095	0.105938	no
CD55	chr1:207321471-207360966	T72Spin	T0	OK	30.7404	16.2262	0.921811	-1.61157	0.0079	0.0871311	no
EME2	chr16:1773227-1776238	T72Spin	T0	OK	5.798	3.06131	0.921405	-0.473556	0.35865	0.597267	no
KLF13	chr15_KI270905v1_alt:3612678-3721509	T72Spin	T0	OK	0.629582	0.332455	0.921238	-0.46998	0.54595	0.712077	no
SURF6	chr9:133330706-133336210	T72Spin	T0	OK	32.3792	17.0993	0.92113	-1.36893	0.0182	0.143177	no
CCPG1,DYX1C1	chr15:55317183-55508234	T72Spin	T0	OK	50.291	26.5605	0.92102	-1.76623	0.00445	0.0618602	no
FAM66B	chr8:7301610-7355354	T72Spin	T0	OK	0.829448	0.438062	0.921017	-0.420226	0.5338	0.702851	no
YIPF4	chr2:32277888-32306589	T72Spin	T0	OK	41.7081	22.0323	0.920707	-1.71782	0.0156	0.130792	no
SLCO4A1	chr20:62642444-62672295	T72Spin	T0	OK	53.5776	28.3125	0.920192	-1.61282	0.0056	0.0705935	no
USP51	chrX:55484615-55489198	T72Spin	T0	OK	1.06166	0.561181	0.919787	-0.525245	0.3771	0.606919	no
GNA13	chr17:65009288-65056802	T72Spin	T0	OK	40.1125	21.2045	0.919681	-2.08938	0.00095	0.024262	yes
FLCN	chr17:17212212-17237188	T72Spin	T0	OK	29.6531	15.6785	0.919393	-1.55478	0.0071	0.0813448	no
SLC7A6	chr16:68264515-68310965	T72Spin	T0	OK	12.7395	6.7367	0.919195	-1.50684	0.01215	0.11394	no
BTBD1	chr15:83016428-83067415	T72Spin	T0	OK	46.5015	24.5922	0.919078	-2.05615	0.002	0.0376706	yes
RAP1B	chr12:68610838-68660606	T72Spin	T0	OK	29.3976	15.5485	0.918917	-1.59624	0.02615	0.179993	no
FAM207A	chr21:44940039-44976973	T72Spin	T0	OK	32.8814	17.3914	0.918898	-0.784006	0.1471	0.451301	no
PMPCA	chr9:136401921-136423761	T72Spin	T0	OK	52.5101	27.7823	0.91843	-1.41162	0.01435	0.124493	no
KIF21A	chr12:39293227-39443390	T72Spin	T0	OK	14.9748	7.92304	0.918411	-1.82	0.00335	0.0516308	no
RLIM	chrX:74582975-74614626	T72Spin	T0	OK	10.7012	5.66338	0.918034	-1.90907	0.0027	0.045663	yes
SSB	chr2:169798811-169824931	T72Spin	T0	OK	85.0498	45.0238	0.91762	-1.79215	0.0056	0.0705935	no
MIR4458,MIR4458HG	chr5:8457686-8463096	T72Spin	T0	OK	2.10989	1.11717	0.917317	-0.404197	0.37935	0.607591	no
SDF2L1	chr22:21642252-21644299	T72Spin	T0	OK	150.928	79.9213	0.917206	-1.42374	0.0128	0.116761	no
ULBP2	chr6:149941937-149949232	T72Spin	T0	OK	10.0924	5.34594	0.916746	-0.544077	0.2931	0.560374	no
ADGRG1	chr16:57619692-57665039	T72Spin	T0	OK	28.6449	15.1745	0.916632	-1.53571	0.0084	0.0906157	no
AHSA2	chr2:61177419-61470714	T72Spin	T0	OK	14.2281	7.53874	0.916346	-0.67544	0.22725	0.530532	no
CYB5R1	chr1:202961872-202967276	T72Spin	T0	OK	38.5731	20.4401	0.91619	-1.36	0.02125	0.15845	no
LOC102723703	chr10:80529596-80535942	T72Spin	T0	OK	2.27238	1.20421	0.916125	-0.46221	0.54425	0.710592	no
LINC01311	chr22:19171705-19172832	T72Spin	T0	OK	1.81696	0.963106	0.915763	-0.445587	0.3333	0.583621	no
TNFSF13B	chr13:108269628-108308484	T72Spin	T0	OK	1.50568	0.798378	0.915274	-0.402475	0.329	0.580854	no
WHAMM	chr15:82809627-82834861	T72Spin	T0	OK	16.6077	8.80701	0.915129	-1.42054	0.0167	0.135403	no
TMF1	chr3:69019826-69052333	T72Spin	T0	OK	13.5249	7.17233	0.9151	-1.9474	0.00505	0.0662028	no
TTC1	chr5:160009099-160065545	T72Spin	T0	OK	74.1613	39.3398	0.914676	-1.84779	0.0026	0.0447837	yes
ZER1	chr9:128724461-128771934	T72Spin	T0	OK	29.0543	15.4123	0.914671	-1.62123	0.00485	0.0647788	no
CCDC82	chr11:96352764-96389919	T72Spin	T0	OK	23.2172	12.318	0.914427	-1.72294	0.0164	0.134136	no
CHUK	chr10:100188366-100229587	T72Spin	T0	OK	15.526	8.23754	0.914404	-1.54303	0.0221	0.162329	no
STAG2	chrX:123959232-124102655	T72Spin	T0	OK	28.0595	14.889	0.914238	-2.0688	0.00245	0.0429513	yes
GS1-259H13.2	chr7:99598278-99610833	T72Spin	T0	OK	2.54953	1.35313	0.913927	-0.482929	0.53955	0.707321	no
TRIP12	chr2:229763836-229922009	T72Spin	T0	OK	40.2185	21.3488	0.913704	-1.91033	0.00235	0.0420721	yes
ACBD3	chr1:226144678-226186722	T72Spin	T0	OK	35.6374	18.9252	0.913084	-1.91938	0.0021	0.0389335	yes
RGCC	chr13:41457405-41470877	T72Spin	T0	OK	3.73115	1.98149	0.913038	-0.489198	0.3575	0.596857	no
WDFY3-AS2	chr4:84966817-85007015	T72Spin	T0	OK	1.95704	1.03972	0.912476	-0.477962	0.34395	0.589002	no
CLK3	chr15:74608371-74630201	T72Spin	T0	OK	36.3655	19.3209	0.912406	-1.38099	0.01515	0.128539	no
NFKBIB	chr19:38878554-38908894	T72Spin	T0	OK	81.1348	43.108	0.912365	-1.37899	0.0211	0.157596	no
ESRRA	chr11:64305527-64318084	T72Spin	T0	OK	35.9622	19.1173	0.911602	-0.92136	0.13315	0.427063	no
NDUFA8	chr9:122144058-122159819	T72Spin	T0	OK	80.8571	42.986	0.911509	-1.29143	0.0334	0.209255	no
RPAP2	chr1:92246397-92388175	T72Spin	T0	OK	8.2469	4.38437	0.911482	-1.08652	0.07865	0.324637	no
PURB	chr7:44876292-44885385	T72Spin	T0	OK	15.5879	8.28791	0.911344	-1.96767	0.00185	0.0357963	yes
SPEN	chr1:15834214-15940455	T72Spin	T0	OK	10.5473	5.60905	0.911048	-1.51522	0.0084	0.0906157	no
MAT2A	chr2:85538977-85561534	T72Spin	T0	OK	137.339	73.0709	0.910368	-1.70811	0.00675	0.0792298	no
ZNF226	chr19:44165061-44177685	T72Spin	T0	OK	16.0742	8.5572	0.909533	-0.753611	0.2523	0.535348	no
NAGPA	chr16:5024843-5042971	T72Spin	T0	OK	17.272	9.19519	0.909484	-0.784763	0.17415	0.487158	no
RBFOX2	chr22:35738735-36028537	T72Spin	T0	OK	1.23967	0.660015	0.909386	-0.602148	0.2941	0.560679	no
HINT3	chr6:125956714-125980243	T72Spin	T0	OK	16.87	8.9848	0.908899	-1.53314	0.01395	0.122462	no
ZMPSTE24	chr1:40258049-40294184	T72Spin	T0	OK	59.2211	31.5463	0.908641	-2.04407	0.0017	0.0341232	yes
CISD2	chr4:102868977-103019739	T72Spin	T0	OK	15.6696	8.34779	0.908501	-1.79369	0.00385	0.056348	no
BCAP31	chrX:153700491-153724746	T72Spin	T0	OK	321.067	171.078	0.908214	-1.70479	0.0032	0.0501919	no
XPC	chr3:14145147-14178672	T72Spin	T0	OK	27.6979	14.7695	0.907158	-1.6488	0.0047	0.0635414	no
NELFA	chr4:1982713-2009235	T72Spin	T0	OK	29.439	15.7036	0.906635	-1.29889	0.0215	0.159509	no
VPS39	chr15:42158700-42208326	T72Spin	T0	OK	25.3982	13.5589	0.905491	-1.7062	0.0032	0.0501919	no
PIH1D2	chr11:112024813-112074171	T72Spin	T0	OK	1.96323	1.04825	0.90525	-0.260279	0.74645	0.855043	no
MKNK1	chr1:46538695-46604294	T72Spin	T0	OK	15.6119	8.34166	0.904243	-1.06615	0.0808	0.32829	no
ATP6V0C	chr16:2513725-2520223	T72Spin	T0	OK	762.659	407.6	0.903884	-1.75395	0.00225	0.0407761	yes
FBXO10	chr9:37510891-37576253	T72Spin	T0	OK	4.69957	2.51198	0.903703	-0.791495	0.17655	0.490607	no
ARFGEF2	chr20:48921737-49036693	T72Spin	T0	OK	16.0564	8.58302	0.903591	-1.88381	0.0019	0.0363275	yes
ZNF142	chr2:218637915-218659632	T72Spin	T0	OK	10.0013	5.34632	0.903568	-1.40685	0.0194	0.14898	no
CYB561D1	chr1:109494035-109500441	T72Spin	T0	OK	7.30539	3.90802	0.902524	-1.04724	0.0865	0.341225	no
PHF3	chr6:63635801-63715522	T72Spin	T0	OK	14.0953	7.54193	0.902211	-1.40584	0.0256	0.177587	no
ZDHHC14	chr6:157381524-157673945	T72Spin	T0	OK	6.79317	3.63486	0.902186	-0.795196	0.22245	0.528867	no
PHF21A	chr11:45929318-46121434	T72Spin	T0	OK	8.4924	4.5441	0.902177	-1.44851	0.01445	0.124994	no
E2F6	chr2:11444374-11466177	T72Spin	T0	OK	4.9572	2.6528	0.902007	-0.73287	0.2386	0.534133	no
PNPLA6	chr19:7534151-7561767	T72Spin	T0	OK	80.4584	43.0589	0.901931	-1.71619	0.00185	0.0357963	yes
IFNE	chr9:21454267-21559698	T72Spin	T0	OK	1.04727	0.560746	0.901213	-0.264085	0.65185	0.791111	no
COX15	chr10:99659505-99756137	T72Spin	T0	OK	9.70272	5.19671	0.900793	-1.20585	0.06095	0.281616	no
BRCAT54	chr5:44744327-44808793	T72Spin	T0	OK	5.08417	2.72335	0.90063	-0.504409	0.3381	0.586234	no
TIMM17A	chr1:201955490-201970661	T72Spin	T0	OK	98.3788	52.698	0.900599	-1.85781	0.00165	0.0336532	yes
MTRR	chr5:7869103-7901122	T72Spin	T0	OK	15.3974	8.2511	0.900024	-1.41061	0.02645	0.181284	no
NUCB2	chr11:17276738-17331523	T72Spin	T0	OK	41.6939	22.3462	0.89981	-1.63511	0.00635	0.0761484	no
ZCCHC3	chr20:297562-300319	T72Spin	T0	OK	16.7576	8.98368	0.899433	-1.06721	0.07565	0.317279	no
DPM3	chr1:155139890-155140520	T72Spin	T0	OK	206.713	110.862	0.898865	-0.953079	0.10295	0.377391	no
KDM1B	chr6:18155387-18223853	T72Spin	T0	OK	6.57773	3.52778	0.898827	-0.968604	0.12525	0.414708	no
MREG	chr2:215942590-216013623	T72Spin	T0	OK	4.35155	2.3354	0.897858	-0.54264	0.3784	0.607412	no
TALDO1	chr11:747431-765024	T72Spin	T0	OK	411.205	220.687	0.897856	-1.76409	0.0023	0.041344	yes
TRMT6	chr20:5937832-5950558	T72Spin	T0	OK	13.2561	7.11759	0.897197	-1.126	0.072	0.308169	no
CWC22	chr2:179944876-180007053	T72Spin	T0	OK	12.829	6.88934	0.896972	-1.36086	0.03655	0.222539	no
SBF1	chr22:50343316-50475071	T72Spin	T0	OK	29.6622	15.9336	0.896557	-1.45649	0.0106	0.103284	no
RBM34	chr1:235131182-235161256	T72Spin	T0	OK	41.6151	22.3681	0.895665	-1.61101	0.0125	0.115571	no
FAHD1	chr16:1827223-1872178	T72Spin	T0	OK	113.553	61.0403	0.895532	-1.81993	0.002	0.0376706	yes
SAFB2	chr19:5586998-5622927	T72Spin	T0	OK	52.4011	28.1878	0.894525	-1.7389	0.00305	0.0488772	yes
SGTB	chr5:65624730-65722114	T72Spin	T0	OK	6.31651	3.39805	0.894421	-1.16599	0.06005	0.280414	no
ZUFSP	chr6:116635617-116668810	T72Spin	T0	OK	9.71866	5.22886	0.894261	-0.932882	0.12035	0.406379	no
PLRG1	chr4:154534996-154550433	T72Spin	T0	OK	27.1455	14.6056	0.894187	-1.79365	0.00595	0.0732346	no
MTX3	chr5:79976715-79991265	T72Spin	T0	OK	6.49261	3.49366	0.894059	-1.31225	0.01995	0.151692	no
RNF149	chr2:101275600-101308716	T72Spin	T0	OK	40.3686	21.7271	0.893736	-1.83562	0.00315	0.0497599	yes
TMEM126A	chr11:85647918-85656553	T72Spin	T0	OK	37.7126	20.3115	0.89275	-0.892586	0.14205	0.443725	no
TAF1C	chr16:84145259-84187070	T72Spin	T0	OK	20.524	11.0543	0.892695	-1.17269	0.0525	0.26586	no
VPS54	chr2:63892532-64019080	T72Spin	T0	OK	11.993	6.46088	0.892386	-1.4506	0.0268	0.183116	no
METTL22	chr16:8621669-8646222	T72Spin	T0	OK	10.393	5.59938	0.892272	-0.661454	0.1928	0.508737	no
CRLF3	chr17:30782683-30824760	T72Spin	T0	OK	8.72508	4.70266	0.891693	-0.948509	0.12645	0.416223	no
IQCB1	chr3:121769762-121835079	T72Spin	T0	OK	9.60743	5.17839	0.891647	-0.980624	0.11115	0.3908	no
DDRGK1	chr20:3190365-3204649	T72Spin	T0	OK	92.4834	49.8547	0.891465	-1.5157	0.00865	0.0922458	no
GLUL	chr1:182378092-182392206	T72Spin	T0	OK	20.482	11.0439	0.891113	-1.85677	0.00215	0.0394887	yes
TVP23B	chr17:18781268-18806713	T72Spin	T0	OK	29.842	16.0933	0.890882	-1.4123	0.0263	0.180605	no
HBP1	chr7:107168960-107578523	T72Spin	T0	OK	33.3789	18.0104	0.890108	-1.26773	0.0644	0.289628	no
TACC2	chr10:121989173-122254545	T72Spin	T0	OK	11.4462	6.17683	0.889927	-1.18956	0.05875	0.277232	no
PPP1R15A	chr19:48872391-48876062	T72Spin	T0	OK	183.696	99.1462	0.889689	-1.7365	0.0035	0.0531113	no
ETV5	chr3:186046316-186109112	T72Spin	T0	OK	13.4694	7.27098	0.889469	-1.39256	0.017	0.13671	no
ELMOD3	chr2:85354719-85391752	T72Spin	T0	OK	6.16012	3.32544	0.889413	-0.709109	0.24975	0.534133	no
RRP12	chr10:97356700-97401370	T72Spin	T0	OK	19.7994	10.6891	0.889308	-1.44839	0.01165	0.11042	no
GAPVD1	chr9:125261793-125365011	T72Spin	T0	OK	13.4009	7.23646	0.888969	-1.58278	0.0069	0.0800888	no
MFSD8	chr4:127917804-128031300	T72Spin	T0	OK	4.74026	2.56006	0.888787	-0.857742	0.15165	0.457194	no
HNF4G	chr8:75539967-75566826	T72Spin	T0	OK	1.63779	0.884663	0.88855	-0.518517	0.4262	0.639375	no
PPP6R1	chr19:55229778-55258670	T72Spin	T0	OK	81.0271	43.7724	0.888384	-1.68756	0.0017	0.0341232	yes
RAE1	chr20:57351088-57378463	T72Spin	T0	OK	34.2288	18.4936	0.888186	-1.39677	0.0184	0.143729	no
PRPF18	chr10:13586938-13630868	T72Spin	T0	OK	23.0811	12.4756	0.887598	-1.22013	0.05165	0.264056	no
RPS6KB2	chr11:67428463-67435408	T72Spin	T0	OK	34.7655	18.792	0.887536	-1.2493	0.0208	0.156212	no
GPN2	chr1:26879381-26890378	T72Spin	T0	OK	23.2693	12.5796	0.887338	-0.872867	0.104	0.3785	no
PNN	chr14:39175182-39183218	T72Spin	T0	OK	48.6657	26.3156	0.886988	-1.93796	0.0017	0.0341232	yes
CTAGE8	chr7:144182969-144186081	T72Spin	T0	OK	0.850538	0.460109	0.886402	-0.562918	0.4789	0.666494	no
DMPK	chr19:45769708-45782557	T72Spin	T0	OK	37.9206	20.516	0.88623	-1.39476	0.02255	0.164341	no
CRYBG3	chr3:97822039-97972451	T72Spin	T0	OK	3.79879	2.05614	0.885598	-1.17349	0.0891	0.347231	no
RHBDD2	chr7:75878998-75888926	T72Spin	T0	OK	124.398	67.3389	0.885447	-1.78217	0.00275	0.0460255	yes
COASY	chr17:42562073-42566281	T72Spin	T0	OK	57.8051	31.2921	0.885397	-1.58132	0.00675	0.0792298	no
FAM171A2	chr17:44353732-44363867	T72Spin	T0	OK	7.26496	3.9333	0.885215	-0.536142	0.3461	0.590288	no
AAK1	chr2:69457994-69643845	T72Spin	T0	OK	6.29959	3.41202	0.884632	-1.81908	0.0025	0.0436122	yes
RALGAPB	chr20:38472805-38578861	T72Spin	T0	OK	12.6448	6.84918	0.884536	-1.7572	0.005	0.0656931	no
ST6GALNAC4	chr9:127907885-127917026	T72Spin	T0	OK	21.319	11.5514	0.884067	-0.854782	0.1292	0.420018	no
FBXO32	chr8:123497886-123541253	T72Spin	T0	OK	9.04128	4.89991	0.883773	-1.37325	0.01465	0.126415	no
C21orf91	chr21:17777403-17819386	T72Spin	T0	OK	7.44869	4.04025	0.882542	-1.38352	0.02835	0.189328	no
ISCU	chr12:108561462-108569384	T72Spin	T0	OK	72.9962	39.5983	0.882382	-1.72617	0.00405	0.0580762	no
PEX12	chr17:35574794-35578637	T72Spin	T0	OK	6.69538	3.63323	0.881914	-0.734251	0.1973	0.513159	no
TBK1	chr12:64452059-64502119	T72Spin	T0	OK	19.8094	10.7509	0.88172	-1.60015	0.011	0.106247	no
RMND5A	chr2:86503429-86778041	T72Spin	T0	OK	22.9064	12.4351	0.881326	-0.900246	0.1234	0.411736	no
ZBTB7B	chr1:155002629-155018525	T72Spin	T0	OK	33.0326	17.9466	0.880178	-1.52657	0.00935	0.0964045	no
GMEB2	chr20:63587601-63627028	T72Spin	T0	OK	11.173	6.07416	0.879253	-1.08634	0.0526	0.266214	no
PUF60	chr8:143816343-143829386	T72Spin	T0	OK	2.23584	1.21597	0.878712	-0.469538	0.5366	0.705136	no
ZNF777	chr7:149431362-149460962	T72Spin	T0	OK	18.321	9.96574	0.87845	-1.16455	0.03065	0.198844	no
LAMTOR3	chr4:99878337-99894546	T72Spin	T0	OK	20.7358	11.2822	0.878071	-1.81352	0.0063	0.07596	no
HLX	chr1:220832762-220885058	T72Spin	T0	OK	11.9774	6.51738	0.877951	-0.701075	0.18885	0.504017	no
RAPGEF3	chr12:47734669-47759106	T72Spin	T0	OK	9.82433	5.34632	0.877815	-1.20892	0.0454	0.250286	no
VAMP5	chr2:85584407-85593388	T72Spin	T0	OK	3.08063	1.67676	0.877548	-0.44154	0.51725	0.690862	no
ERBB2IP	chr5:65926553-66081023	T72Spin	T0	OK	28.6244	15.581	0.877461	-1.91703	0.0065	0.0770094	no
SARS	chr1:109213892-109238182	T72Spin	T0	OK	130.872	71.2432	0.877327	-1.6783	0.0044	0.0615514	no
ZNF830	chr17:34961529-34963186	T72Spin	T0	OK	21.341	11.6232	0.876618	-1.04889	0.08085	0.32829	no
ZFC3H1	chr12:71609600-71680648	T72Spin	T0	OK	9.88937	5.38709	0.876372	-1.23424	0.04745	0.253696	no
HMGXB3	chr5:149993122-150053143	T72Spin	T0	OK	26.3848	14.3733	0.876315	-1.59339	0.00615	0.0749674	no
PARP14	chr3:122680824-122730840	T72Spin	T0	OK	18.3956	10.0261	0.875597	-1.80226	0.004	0.0577329	no
HECA	chr6:139135111-139180809	T72Spin	T0	OK	13.8909	7.57328	0.875151	-1.42692	0.00905	0.0948004	no
C2orf74	chr2:61145107-61164829	T72Spin	T0	OK	20.4714	11.1613	0.875107	-0.748688	0.20495	0.518098	no
ZC3H7A	chr16:11750585-11797258	T72Spin	T0	OK	26.2704	14.3244	0.874959	-1.75109	0.00515	0.0668218	no
PCMTD1	chr8:51817574-51899186	T72Spin	T0	OK	22.976	12.5322	0.87449	-1.66971	0.00735	0.0830813	no
USP30	chr12:109023088-109088026	T72Spin	T0	OK	5.52577	3.01457	0.874225	-0.790895	0.16875	0.480856	no
LRRK2	chr12:40225010-40369284	T72Spin	T0	OK	1.64186	0.895915	0.873897	-0.678442	0.2492	0.534133	no
PRSS53	chr16:31074421-31088809	T72Spin	T0	OK	1.70678	0.931466	0.873697	-0.322679	0.74585	0.854634	no
TPRG1L	chr1:3624991-3630130	T72Spin	T0	OK	52.1842	28.4945	0.872929	-1.61813	0.0055	0.0697296	no
SEPSECS	chr4:25120004-25160582	T72Spin	T0	OK	3.09285	1.68931	0.872501	-0.750382	0.2461	0.534133	no
MLF1	chr3:158571163-158606460	T72Spin	T0	OK	10.7939	5.89654	0.872279	-0.93851	0.1728	0.485731	no
USP7	chr16:8892093-8963484	T72Spin	T0	OK	41.2712	22.5608	0.871317	-1.90631	0.00165	0.0336532	yes
GFM2	chr5:74627405-74776912	T72Spin	T0	OK	17.966	9.82213	0.871158	-0.564497	0.41655	0.63325	no
XPOT	chr12:64404372-64448683	T72Spin	T0	OK	29.7243	16.251	0.871118	-1.77431	0.0049	0.0651031	no
EIF3A	chr10:119035028-119080822	T72Spin	T0	OK	98.815	54.0259	0.871078	-1.77759	0.00305	0.0488772	yes
ZNF281	chr1:200404946-200410058	T72Spin	T0	OK	21.3903	11.6957	0.870973	-1.73011	0.004	0.0577329	no
ATN1	chr12:6924462-6942321	T72Spin	T0	OK	86.4119	47.2482	0.870971	-1.66871	0.0028	0.046294	yes
UNC45A	chr15:90930179-90954093	T72Spin	T0	OK	56.3184	30.7953	0.870896	-1.52662	0.00855	0.0916759	no
MPC1	chr6:166364919-166383013	T72Spin	T0	OK	38.1823	20.8791	0.870841	-0.943243	0.1267	0.416475	no
HSDL1	chr16:84122138-84145195	T72Spin	T0	OK	15.8294	8.65662	0.870735	-1.46903	0.02055	0.154793	no
SLBP	chr4:1692730-1712741	T72Spin	T0	OK	71.2133	38.9569	0.870269	-1.7332	0.0051	0.0666611	no
RPRD1A	chr18:35989823-36067594	T72Spin	T0	OK	20.9041	11.4393	0.869788	-1.45258	0.0292	0.192681	no
LOC285074	chr2:87030674-87076413	T72Spin	T0	OK	1.28473	0.703285	0.869287	-0.46322	0.3791	0.60757	no
ELOVL4	chr6:79914811-79947598	T72Spin	T0	OK	2.58889	1.41761	0.868879	-0.39017	0.46835	0.660332	no
MLH3	chr14:75013763-75051532	T72Spin	T0	OK	5.80076	3.17642	0.86884	-1.27837	0.029	0.191933	no
TOX4	chr14:21477175-21511375	T72Spin	T0	OK	24.6373	13.4921	0.868725	-1.46319	0.01255	0.115732	no
PPP1R9B	chr17:50133734-50150517	T72Spin	T0	OK	48.9645	26.815	0.868697	-1.66288	0.0036	0.054211	no
C3orf33	chr3:155762611-155806287	T72Spin	T0	OK	7.81513	4.28048	0.8685	-0.701536	0.2304	0.53131	no
HOXB-AS1	chr17:48542655-48574448	T72Spin	T0	OK	1.98383	1.08672	0.868303	-0.154611	0.61385	0.763715	no
UBE4A	chr11:118359580-118418815	T72Spin	T0	OK	14.6271	8.01546	0.86779	-1.02169	0.0863	0.340892	no
IARS2	chr1:220094112-220148041	T72Spin	T0	OK	64.6154	35.4128	0.867606	-1.8449	0.0021	0.0389335	yes
SPCS2	chr11:74949246-74979031	T72Spin	T0	OK	8.83769	4.84398	0.867476	-0.966126	0.13505	0.429976	no
SRP14-AS1	chr15:40039310-40067509	T72Spin	T0	OK	3.82383	2.09591	0.867441	-0.334558	0.5267	0.698118	no
SNX9	chr6:157823170-157945077	T72Spin	T0	OK	39.9118	21.8785	0.867298	-1.79603	0.004	0.0577329	no
RRP1	chr21:43789536-43804102	T72Spin	T0	OK	36.7431	20.1454	0.867025	-1.1956	0.03925	0.232121	no
PSMD3	chr17:39980767-39997960	T72Spin	T0	OK	132.929	72.8939	0.866784	-1.64661	0.00455	0.0623698	no
TERF2IP	chr16:75647736-75657443	T72Spin	T0	OK	65.5875	35.9711	0.866584	-1.71886	0.00485	0.0647788	no
IGF2R	chr6:159969098-160106551	T72Spin	T0	OK	63.6816	34.936	0.866162	-1.48204	0.015	0.128187	no
RNF114	chr20:49936376-49953885	T72Spin	T0	OK	53.8435	29.5413	0.866038	-1.68555	0.0065	0.0770094	no
ACAP2	chr3:195274735-195443088	T72Spin	T0	OK	16.0497	8.8057	0.866035	-1.76663	0.00465	0.0632514	no
RAB29	chr1:205767985-205775482	T72Spin	T0	OK	29.4457	16.1664	0.86506	-1.51568	0.00905	0.0948004	no
LINC01021	chr5:27472291-27496401	T72Spin	T0	OK	0.664973	0.365157	0.864778	-0.346942	0.5673	0.728822	no
CREBBP	chr16:3725054-3880120	T72Spin	T0	OK	18.6843	10.2613	0.864616	-1.66354	0.00365	0.054639	no
M6PR	chr12:8914719-8949761	T72Spin	T0	OK	66.4033	36.4794	0.864174	-1.70468	0.0063	0.07596	no
HMGCL	chr1:23801876-23825459	T72Spin	T0	OK	30.9213	16.9877	0.864113	-1.16245	0.039	0.23126	no
SLC50A1	chr1:155135343-155138858	T72Spin	T0	OK	39.0844	21.4789	0.863675	-1.10491	0.05805	0.275617	no
RAB12	chr18:8609444-8639382	T72Spin	T0	OK	50.0621	27.5122	0.863648	-1.67505	0.01	0.0999098	no
ZNF219	chr14:21016762-21104704	T72Spin	T0	OK	18.9041	10.3895	0.863568	-0.643934	0.27685	0.550103	no
CCNO	chr5:55231152-55233717	T72Spin	T0	OK	12.8984	7.08938	0.863463	-0.551786	0.3904	0.615261	no
PYROXD1	chr12:21437603-21501669	T72Spin	T0	OK	5.71637	3.14323	0.86285	-0.607446	0.27425	0.54881	no
ARNTL	chr11:13277726-13387265	T72Spin	T0	OK	10.9598	6.03287	0.861311	-1.01658	0.127	0.416919	no
NFAT5	chr16:69565965-69704666	T72Spin	T0	OK	10.5964	5.83354	0.86113	-1.67262	0.004	0.0577329	no
LINC01000	chr7:128641240-128660998	T72Spin	T0	OK	5.96067	3.28218	0.86082	-1.29856	0.02845	0.189781	no
ZNF441	chr19:11766999-11784078	T72Spin	T0	OK	4.63332	2.55207	0.860378	-0.894304	0.07495	0.316019	no
NBPF9	chr1:149054032-149082311	T72Spin	T0	OK	3.05795	1.68468	0.860088	-0.698646	0.23365	0.531447	no
MGAT5	chr2:134254258-134454621	T72Spin	T0	OK	5.34203	2.945	0.859117	-1.24131	0.03855	0.229667	no
CDK12	chr17:39461510-39534565	T72Spin	T0	OK	12.64	6.96842	0.859096	-1.62796	0.00565	0.0710217	no
KIAA1033	chr12:105107713-105169134	T72Spin	T0	OK	29.2657	16.1403	0.858546	-1.98006	0.00345	0.0527136	no
CDK8	chr13:26254618-26404432	T72Spin	T0	OK	9.25364	5.10485	0.858154	-0.770194	0.2076	0.519484	no
PPAPDC2	chr9:4598315-4666674	T72Spin	T0	OK	7.80444	4.30554	0.858099	-0.843983	0.16415	0.474152	no
MGAT4B	chr5:179797597-179858840	T72Spin	T0	OK	409.171	225.782	0.857774	-0.394598	0.4321	0.64298	no
ANKRD17	chr4:73074784-73258785	T72Spin	T0	OK	29.1046	16.0687	0.856994	-1.7431	0.0031	0.0495441	yes
CCNH	chr5:87394261-87413033	T72Spin	T0	OK	30.0165	16.5742	0.856812	-1.16464	0.06825	0.298461	no
PERP	chr6:138088504-138107523	T72Spin	T0	OK	77.8507	42.9964	0.856494	-1.96948	0.00385	0.056348	no
MAGEF1	chr3:184710366-184712048	T72Spin	T0	OK	61.6648	34.0577	0.856467	-1.47125	0.01175	0.110952	no
FIP1L1	chr4:53377652-53459936	T72Spin	T0	OK	28.8956	15.9603	0.856364	-1.55023	0.01345	0.119913	no
HK1	chr10:69269999-69401881	T72Spin	T0	OK	78.2237	43.2066	0.856355	-1.71403	0.00235	0.0420721	yes
UBR1	chr15:42942899-43106088	T72Spin	T0	OK	8.91309	4.92331	0.856298	-1.53711	0.01315	0.11825	no
MAL2	chr8:119208370-119245673	T72Spin	T0	OK	64.7024	35.7501	0.855875	-1.91998	0.004	0.0577329	no
USP27X	chrX:49879866-49882564	T72Spin	T0	OK	3.40066	1.87933	0.855592	-0.510345	0.3723	0.60394	no
ASB6	chr9:129608883-129642169	T72Spin	T0	OK	19.2667	10.6478	0.855551	-1.28105	0.0322	0.204997	no
RPS28	chr19:8321499-8322396	T72Spin	T0	OK	12.8362	7.09418	0.85551	-0.525336	0.5026	0.680074	no
BFSP1	chr20:17493904-17569220	T72Spin	T0	OK	7.23182	3.99762	0.855216	-0.754528	0.20325	0.5164	no
APCDD1L	chr20:58459100-58514938	T72Spin	T0	OK	16.2593	8.98862	0.85509	-0.863298	0.07555	0.31701	no
FXR1	chr3:180912445-180982751	T72Spin	T0	OK	26.0333	14.3924	0.855053	-1.97127	0.002	0.0376706	yes
HAGHL	chr16:726935-729715	T72Spin	T0	OK	21.9475	12.1368	0.85467	-0.689878	0.26345	0.542826	no
PTCH1	chr9:95442981-95516965	T72Spin	T0	OK	1.20298	0.665291	0.854553	-0.412833	0.401	0.623012	no
ZNF432	chr19:52033423-52048820	T72Spin	T0	OK	4.17488	2.30888	0.854542	-0.673348	0.19	0.505336	no
RAD50	chr5:132556923-132656154	T72Spin	T0	OK	16.7991	9.29153	0.854396	-1.79256	0.00525	0.067772	no
CRTC2	chr1:153947671-153958656	T72Spin	T0	OK	25.0668	13.8681	0.854009	-1.3022	0.0221	0.162329	no
RHOQ	chr2:46542727-46617112	T72Spin	T0	OK	17.5112	9.68884	0.85388	-1.50677	0.0144	0.124744	no
C8orf33	chr8:145052437-145056030	T72Spin	T0	OK	40.306	22.3031	0.853751	-1.56682	0.0102	0.101054	no
MAP1LC3B	chr16:87392194-87404774	T72Spin	T0	OK	102.292	56.6034	0.853738	-1.85526	0.00265	0.0452056	yes
ADGRL4	chr1:78889763-79006810	T72Spin	T0	OK	78.9134	43.6692	0.853654	-1.98261	0.0028	0.046294	yes
ATP6V0D1	chr16:67438013-67481186	T72Spin	T0	OK	157.919	87.4078	0.853353	-1.70971	0.0035	0.0531113	no
MVB12B	chr9:126326843-126507041	T72Spin	T0	OK	2.90644	1.60878	0.853283	-0.469643	0.31155	0.570799	no
SNTA1	chr20:33407956-33443892	T72Spin	T0	OK	18.615	10.3045	0.853194	-0.853446	0.1264	0.416223	no
CHIC1	chrX:73563147-73687109	T72Spin	T0	OK	5.57486	3.08663	0.852903	-1.28892	0.04205	0.24003	no
FAM65A	chr16:67528813-67546788	T72Spin	T0	OK	43.8833	24.2995	0.852746	-1.538	0.00495	0.065473	no
MRPL44	chr2:223957403-223967714	T72Spin	T0	OK	38.3763	21.2592	0.85213	-1.40598	0.02205	0.162164	no
PPP1R32	chr11:61481112-61490928	T72Spin	T0	OK	2.16419	1.19913	0.851834	-0.512811	0.5366	0.705136	no
PCYT1A	chr3:196238381-196287713	T72Spin	T0	OK	21.9459	12.1603	0.851778	-1.02352	0.0859	0.339964	no
2021-03-02	chr1:220748333-220784254	T72Spin	T0	OK	8.16194	4.52339	0.851506	-0.510191	0.379	0.60757	no
ZBTB33	chrX:120250751-120258396	T72Spin	T0	OK	11.3862	6.31099	0.851347	-1.5665	0.02325	0.167241	no
HOXA11-AS	chr7:27185407-27189293	T72Spin	T0	OK	1.55788	0.863741	0.850913	-0.436778	0.5141	0.687951	no
ZZZ3	chr1:77562415-77683427	T72Spin	T0	OK	16.4621	9.13069	0.850353	-1.74227	0.0057	0.071397	no
MIR4697HG	chr11:133896434-133901740	T72Spin	T0	OK	0.678378	0.376299	0.850209	-0.472309	0.3982	0.620886	no
SRPR	chr11:126211723-126268982	T72Spin	T0	OK	68.2143	37.8444	0.849992	-1.53195	0.0094	0.096639	no
GPATCH11	chr2:37084450-37099244	T72Spin	T0	OK	6.96922	3.86654	0.849953	-1.05282	0.0965	0.363058	no
WASL	chr7:123681926-123749071	T72Spin	T0	OK	26.1299	14.4989	0.849758	-1.83767	0.00425	0.0602134	no
ATG4D	chr19:10543893-10566026	T72Spin	T0	OK	31.5802	17.5254	0.849575	-0.906373	0.1655	0.476111	no
TROVE2	chr1:193012365-193091776	T72Spin	T0	OK	16.4888	9.15365	0.849072	-1.16655	0.06865	0.299471	no
TERF2	chr16:69355560-69385988	T72Spin	T0	OK	17.7695	9.86572	0.848909	-1.27476	0.023	0.166253	no
NIPBL	chr5:36876758-37065819	T72Spin	T0	OK	11.3803	6.32135	0.848229	-1.7781	0.003	0.0485146	yes
HSPA8	chr11:123057491-123062335	T72Spin	T0	OK	1136.97	631.878	0.847476	-0.938018	0.0934	0.355546	no
SEPHS2	chr16:30443624-30445975	T72Spin	T0	OK	68.953	38.3236	0.847382	-1.70021	0.0043	0.0606793	no
CDS1	chr4:84582903-84651340	T72Spin	T0	OK	4.47648	2.4885	0.847089	-0.850622	0.14945	0.454193	no
SRSF11	chr1:70205681-70252018	T72Spin	T0	OK	109.944	61.1219	0.847014	-1.86799	0.00275	0.0460255	yes
SAT2	chr17:7591229-7633383	T72Spin	T0	OK	65.8278	36.6033	0.846722	-0.806971	0.1461	0.449952	no
YES1	chr18:721591-812326	T72Spin	T0	OK	33.8149	18.8052	0.84653	-1.90692	0.0032	0.0501919	no
PI4K2A	chr10:97640685-97676432	T72Spin	T0	OK	30.552	16.9926	0.846361	-1.613	0.005	0.0656931	no
CYFIP1	chr15_KI270848v1_alt:743-77414	T72Spin	T0	OK	1.68113	0.935148	0.846168	-0.427581	0.5778	0.735699	no
SC5D	chr11:121292678-121313410	T72Spin	T0	OK	12.1112	6.73957	0.845613	-1.69844	0.00845	0.0908785	no
OPA1	chr3:193593143-193697811	T72Spin	T0	OK	20.9237	11.6483	0.845022	-1.8323	0.00575	0.0717192	no
LARP4B	chr10:806913-931705	T72Spin	T0	OK	18.8931	10.5183	0.844964	-1.76592	0.00645	0.0766219	no
USP19	chr3:49108045-49120938	T72Spin	T0	OK	20.8417	11.6036	0.844899	-1.40909	0.01395	0.122462	no
LRPPRC	chr2:43886223-43996005	T72Spin	T0	OK	42.0074	23.3964	0.844353	-1.84972	0.0028	0.046294	yes
ACVR1	chr2:157736445-157875862	T72Spin	T0	OK	37.0837	20.6546	0.844327	-1.64631	0.00685	0.0797696	no
MGLL	chr3:127689061-127823250	T72Spin	T0	OK	144.72	80.6054	0.844318	-1.54453	0.00675	0.0792298	no
DPH3	chr3:16257060-16264989	T72Spin	T0	OK	15.1281	8.42825	0.843923	-1.5166	0.0202	0.153002	no
NAMPT	chr7:106248285-106285192	T72Spin	T0	OK	23.2503	12.963	0.842854	-1.86178	0.0077	0.0857793	no
LTN1	chr21:28928143-28992956	T72Spin	T0	OK	10.5312	5.87169	0.842825	-1.68534	0.0081	0.0888944	no
ABCD3	chr1:94418376-94518663	T72Spin	T0	OK	35.7419	19.9331	0.842448	-1.71526	0.0086	0.0919894	no
ERP44	chr9:99979180-100099052	T72Spin	T0	OK	26.4908	14.7754	0.842292	-1.85985	0.0052	0.0672736	no
BCORL1	chrX:130005187-130058083	T72Spin	T0	OK	4.75528	2.65294	0.841938	-0.99713	0.0883	0.345252	no
PHF23	chr17:7235027-7239506	T72Spin	T0	OK	69.9795	39.0428	0.841876	-1.62472	0.0048	0.0644998	no
KLF13	chr15:31326854-31435665	T72Spin	T0	OK	1.31199	0.731991	0.841863	-0.532598	0.5193	0.69214	no
CDC73	chr1:193121957-193254812	T72Spin	T0	OK	21.1798	11.8171	0.841812	-1.78946	0.0053	0.0681198	no
NSMF	chr9:137447570-137459334	T72Spin	T0	OK	30.6429	17.1022	0.841373	-1.38289	0.0151	0.128484	no
TBCA	chr5:77691168-77776361	T72Spin	T0	OK	175.91	98.1854	0.841253	-1.50487	0.0125	0.115571	no
C2orf49	chr2:105337358-105348814	T72Spin	T0	OK	11.2688	6.29022	0.841152	-1.35014	0.03305	0.207723	no
TMEM259	chr19:1000437-1021142	T72Spin	T0	OK	161.171	89.9658	0.841143	-1.52722	0.01	0.0999098	no
EXOC1	chr4:55853649-55905078	T72Spin	T0	OK	18.8747	10.5361	0.841114	-1.5181	0.02165	0.160219	no
MIB2	chr1:1615414-1630610	T72Spin	T0	OK	19.1229	10.679	0.840524	-0.934702	0.07965	0.326786	no
CLPTM1	chr19:44954584-44993346	T72Spin	T0	OK	146.465	81.7945	0.840479	-1.59417	0.00445	0.0618602	no
ABHD4	chr14:22598237-22612359	T72Spin	T0	OK	60.749	33.9272	0.840417	-1.56215	0.00595	0.0732346	no
TTC8	chr14:88824152-88877996	T72Spin	T0	OK	14.282	7.97833	0.840037	-1.10024	0.0766	0.319299	no
MSL1	chr17:40122536-40136791	T72Spin	T0	OK	25.2648	14.1175	0.839642	-1.62969	0.0107	0.103973	no
SLC35A1	chr6:87472924-87512339	T72Spin	T0	OK	20.5338	11.4743	0.839596	-1.14438	0.06935	0.301708	no
NAA16	chr13:41311204-41377030	T72Spin	T0	OK	8.97063	5.01291	0.83956	-1.1181	0.0444	0.247467	no
CARS	chr11_KI270831v1_alt:231983-288483	T72Spin	T0	OK	4.07279	2.27605	0.839485	-0.50225	0.36215	0.599099	no
ARHGAP5	chr14:32077288-32159728	T72Spin	T0	OK	20.1838	11.2807	0.839341	-1.91919	0.00325	0.0506178	no
CRBN	chr3:3149632-3179717	T72Spin	T0	OK	17.0426	9.52836	0.838847	-1.2997	0.05235	0.265328	no
GSE1	chr16:85611422-85676206	T72Spin	T0	OK	17.118	9.57073	0.838816	-1.59534	0.00635	0.0761484	no
ZNF317	chr19:9140379-9163415	T72Spin	T0	OK	25.7052	14.3729	0.838713	-1.48988	0.0097	0.0979617	no
RNF10	chr12:120534328-120577594	T72Spin	T0	OK	87.6163	48.993	0.838624	-1.71771	0.00405	0.0580762	no
STC2	chr5:173314722-173329503	T72Spin	T0	OK	23.5794	13.1938	0.837664	-1.62802	0.0059	0.0729739	no
EIF3M	chr11:32583766-32794658	T72Spin	T0	OK	132.54	74.1688	0.837543	-1.81546	0.00365	0.054639	no
CACYBP	chr1:174999434-175012027	T72Spin	T0	OK	30.9247	17.3085	0.83728	-1.73221	0.0071	0.0813448	no
USP24	chr1:55066358-55215366	T72Spin	T0	OK	13.4628	7.53673	0.836964	-1.75113	0.0047	0.0635414	no
UBC	chr12:124911644-124915041	T72Spin	T0	OK	669.188	374.678	0.836761	-1.13059	0.04125	0.238148	no
PIGH	chr14:67533290-67600300	T72Spin	T0	OK	10.0229	5.61317	0.836408	-0.607652	0.2819	0.552638	no
MTF1	chr1:37809566-37859620	T72Spin	T0	OK	7.59812	4.25552	0.836307	-1.33985	0.01985	0.151256	no
OGDH	chr7:44606521-44709070	T72Spin	T0	OK	43.0722	24.1269	0.836117	-1.59506	0.0045	0.0621168	no
GOLGA7	chr8:41490561-41510980	T72Spin	T0	OK	57.2038	32.0498	0.835797	-1.71877	0.0104	0.102235	no
ARHGEF7	chr13:111113811-111305734	T72Spin	T0	OK	14.8948	8.34548	0.835739	-1.37708	0.02445	0.173341	no
ZDHHC13	chr11:19117144-19176420	T72Spin	T0	OK	20.0805	11.2516	0.835662	-1.2808	0.0477	0.25419	no
FHIT	chr3:59749309-61251459	T72Spin	T0	OK	15.1448	8.48734	0.835436	-0.569801	0.3165	0.574053	no
IPO13	chr1:43946805-43968022	T72Spin	T0	OK	20.2107	11.3268	0.835376	-1.31635	0.0163	0.133751	no
ZMAT5	chr22:29720354-29766980	T72Spin	T0	OK	29.6879	16.6418	0.835062	-0.611752	0.26895	0.545908	no
TRIT1	chr1:39841030-39883505	T72Spin	T0	OK	10.3892	5.8241	0.834977	-0.841056	0.14785	0.452034	no
LINC00998	chr7:113116717-113118582	T72Spin	T0	OK	50.9888	28.5864	0.834852	-1.31188	0.0482	0.255931	no
MAP3K7	chr6:90513572-90587301	T72Spin	T0	OK	18.8422	10.5639	0.834827	-1.73419	0.00965	0.0976794	no
HSD17B12	chr11:43680592-43856619	T72Spin	T0	OK	30.6674	17.1961	0.834625	-1.56966	0.01625	0.133464	no
BCL9L	chr11:118883765-118910904	T72Spin	T0	OK	35.7913	20.0748	0.834222	-1.55038	0.00515	0.0668218	no
MAOA	chrX:43654906-43746824	T72Spin	T0	OK	4.46423	2.50439	0.833952	-0.855614	0.16005	0.468476	no
LRRC14	chr8:144517964-144529074	T72Spin	T0	OK	14.851	8.3314	0.833933	-1.09244	0.0581	0.275633	no
BAZ2A	chr12:56521824-56636379	T72Spin	T0	OK	22.6993	12.7357	0.833765	-1.13811	0.0585	0.276642	no
IQCH-AS1	chr15:67200674-67527303	T72Spin	T0	OK	3.08512	1.7312	0.833551	-0.138424	0.36985	0.60289	no
NCDN	chr1:35557791-35566779	T72Spin	T0	OK	20.5858	11.5542	0.833234	-1.19488	0.0374	0.22593	no
TIMM44	chr19:7926717-7943823	T72Spin	T0	OK	30.1608	16.9284	0.833228	-1.13628	0.0454	0.250286	no
CBWD5	chr9:65675833-65734041	T72Spin	T0	OK	11.794	6.61982	0.833191	-0.300039	0.49645	0.675968	no
HSP90AB1	chr6:44246165-44253888	T72Spin	T0	OK	728.776	409.101	0.83302	-1.03686	0.08625	0.340846	no
SFN	chr1:26863141-26864456	T72Spin	T0	OK	252.787	141.904	0.833008	-1.72196	0.00315	0.0497599	yes
VCPKMT	chr14:50108631-50116579	T72Spin	T0	OK	10.484	5.88562	0.832917	-0.692199	0.2624	0.542175	no
TCP1	chr6:159760258-159789703	T72Spin	T0	OK	164.703	92.4714	0.832784	-1.66055	0.00745	0.0837841	no
SNHG15	chr7:44983027-44986660	T72Spin	T0	OK	29.8924	16.7874	0.832401	-0.697632	0.19615	0.512163	no
MRFAP1	chr4:6640090-6642743	T72Spin	T0	OK	439.914	247.057	0.832376	-1.49594	0.0106	0.103284	no
IRF7	chr11_KI270832v1_alt:142447-145898	T72Spin	T0	OK	0.919332	0.516321	0.832318	-0.404413	0.5773	0.735485	no
SLC33A1	chr3:155826510-155854459	T72Spin	T0	OK	24.9784	14.0368	0.831469	-1.57512	0.0167	0.135403	no
TRMT61B	chr2:28810833-28870309	T72Spin	T0	OK	13.6566	7.67602	0.831168	-0.821676	0.1829	0.496968	no
BTN2A1	chr6:26457903-26482509	T72Spin	T0	OK	15.1301	8.50526	0.830998	-0.874204	0.14695	0.451081	no
TMEM159	chr16:20933110-21180616	T72Spin	T0	OK	36.5588	20.5543	0.830777	-1.11293	0.0588	0.277321	no
CCNK	chr14:99481401-99604390	T72Spin	T0	OK	26.0374	14.6411	0.830561	-1.22909	0.03545	0.218241	no
HAUS6	chr9:19053136-19102942	T72Spin	T0	OK	7.83163	4.40876	0.828938	-1.43085	0.0277	0.18687	no
MIA3	chr1:222618101-222668012	T72Spin	T0	OK	18.2164	10.2551	0.828894	-1.65198	0.00815	0.0892221	no
GPAM	chr10:112149863-112183779	T72Spin	T0	OK	4.24163	2.38812	0.828741	-0.976495	0.10525	0.380627	no
INTS4	chr11:77878719-77994671	T72Spin	T0	OK	9.49215	5.34496	0.828557	-0.95997	0.0991	0.369002	no
RPS3A	chr4:151099572-151104652	T72Spin	T0	OK	33.8303	19.0516	0.8284	-0.905031	0.11715	0.400611	no
RHBDD1	chr2:226835954-226999207	T72Spin	T0	OK	8.90038	5.01255	0.828323	-1.1964	0.0555	0.271814	no
TRAPPC8	chr18:31829172-31943128	T72Spin	T0	OK	14.3298	8.07143	0.828122	-1.61571	0.0086	0.0919894	no
AK3	chr9:4709555-4742043	T72Spin	T0	OK	48.5903	27.3773	0.827687	-1.86712	0.00355	0.0536404	no
ZNF768	chr16:30524000-30526589	T72Spin	T0	OK	38.9512	21.9467	0.827665	-1.3452	0.0211	0.157596	no
ZSWIM8	chr10:73785623-73801798	T72Spin	T0	OK	27.249	15.3541	0.827579	-1.5101	0.00965	0.0976794	no
ARMC10	chr7:103074880-103149122	T72Spin	T0	OK	2.59651	1.46311	0.827533	-0.51412	0.3792	0.60757	no
NDFIP1	chr5:142108758-142154443	T72Spin	T0	OK	90.0349	50.7375	0.82743	-1.90619	0.00285	0.0469019	yes
TGFBRAP1	chr2:105264389-105329714	T72Spin	T0	OK	15.2077	8.57051	0.827345	-1.42888	0.0162	0.133362	no
ZP3	chr7:76389328-76442071	T72Spin	T0	OK	1.14846	0.64741	0.826955	-0.0828273	0.53995	0.707636	no
RBM48	chr7:92528772-92537509	T72Spin	T0	OK	11.7552	6.62762	0.82673	-0.783757	0.1759	0.489504	no
KIDINS220	chr2:8728856-8837625	T72Spin	T0	OK	16.0681	9.05993	0.82663	-1.65797	0.0074	0.0833276	no
WDR43	chr2:28894642-28948220	T72Spin	T0	OK	34.0348	19.1909	0.826587	-1.73145	0.00515	0.0668218	no
TNK2	chr3:195863363-195909009	T72Spin	T0	OK	14.9017	8.40297	0.826505	-1.17685	0.04695	0.251783	no
TMEM8A	chr16:370775-381950	T72Spin	T0	OK	69.1423	38.9899	0.826469	-1.59131	0.0063	0.07596	no
SECTM1	chr17:82321023-82334045	T72Spin	T0	OK	15.4337	8.70603	0.825998	-0.863292	0.13	0.421383	no
RANBP2	chr2:108719480-108785811	T72Spin	T0	OK	17.9098	10.1035	0.825903	-1.84426	0.0029	0.0475042	yes
TSG101	chr11:18480310-18526956	T72Spin	T0	OK	43.4328	24.5115	0.825325	-1.37288	0.02065	0.155348	no
MAP2K3	chr17:21284655-21315239	T72Spin	T0	OK	27.6707	15.6166	0.82528	-1.19066	0.0365	0.222464	no
OTUD7B	chr1:149940329-150010737	T72Spin	T0	OK	11.303	6.37983	0.825111	-1.36644	0.01735	0.138207	no
EML2	chr19:45609399-45645517	T72Spin	T0	OK	31.7354	17.9186	0.824635	-1.24188	0.0404	0.236086	no
PUM2	chr2:20248691-20350850	T72Spin	T0	OK	26.1268	14.7588	0.823961	-1.80234	0.00535	0.068514	no
RCBTB1	chr13:49531945-49585583	T72Spin	T0	OK	15.3217	8.6559	0.82382	-1.43345	0.0219	0.161462	no
ATP2A2	chr12:110281226-110351092	T72Spin	T0	OK	61.2473	34.6021	0.823785	-1.5543	0.008	0.0879603	no
SOS1	chr2:38981548-39120463	T72Spin	T0	OK	11.4279	6.45898	0.823178	-1.70871	0.00955	0.0972224	no
CTR9	chr11:10750986-10779755	T72Spin	T0	OK	23.9662	13.5471	0.823024	-1.64195	0.0061	0.0745116	no
PEX5	chr12:7189162-7218573	T72Spin	T0	OK	18.894	10.6842	0.822444	-1.24026	0.0451	0.249798	no
DVL3	chr3:184155495-184173526	T72Spin	T0	OK	34.0454	19.2539	0.822311	-1.53208	0.00455	0.0623698	no
ST13P4	chr13:49982551-50528643	T72Spin	T0	OK	6.44146	3.64304	0.822245	-0.34176	0.4472	0.651074	no
MTRF1L	chr6:152987365-153002815	T72Spin	T0	OK	9.01328	5.09908	0.821815	-0.745679	0.14955	0.454259	no
BCAS2	chr1:114567559-114581644	T72Spin	T0	OK	55.9854	31.6728	0.821807	-1.47477	0.0216	0.159983	no
TEC	chr4:48135782-48269797	T72Spin	T0	OK	2.16071	1.22255	0.821614	-0.532688	0.3655	0.600939	no
PXN-AS1	chr12:120201290-120265771	T72Spin	T0	OK	3.09859	1.75445	0.820597	-0.144738	0.67815	0.811582	no
RHOF	chr12:121712751-121793688	T72Spin	T0	OK	26.6003	15.0614	0.820588	-0.876151	0.1263	0.416223	no
UNC50	chr2:98608578-98618514	T72Spin	T0	OK	55.3201	31.3284	0.820332	-1.258	0.0359	0.22017	no
ZNF558	chr19:8809575-8832304	T72Spin	T0	OK	9.6009	5.43711	0.820329	-1.08482	0.07805	0.32295	no
ARL5A	chr2:151800965-151828495	T72Spin	T0	OK	24.5257	13.8896	0.820285	-1.63895	0.01585	0.1322	no
C10orf10	chr10:44959770-45005329	T72Spin	T0	OK	8.24587	4.67141	0.819814	-0.533155	0.38295	0.610198	no
HID1	chr17:74950743-74975728	T72Spin	T0	OK	4.81339	2.72714	0.819664	-0.608466	0.29395	0.560679	no
NKIRAS1	chr3:23892080-23923696	T72Spin	T0	OK	10.3106	5.84189	0.819616	-0.331224	0.71515	0.835497	no
PPP1R11	chr6_GL000255v2_alt:1322314-1331006	T72Spin	T0	OK	13.9039	7.87851	0.819499	-0.696431	0.21425	0.52398	no
KDSR	chr18:63327737-63367273	T72Spin	T0	OK	37.0641	21.0023	0.819479	-1.82378	0.00365	0.054639	no
SEC24C	chr10:73744372-73772175	T72Spin	T0	OK	42.4649	24.0723	0.818895	-1.56746	0.0059	0.0729739	no
PPME1	chr11:74171062-74254703	T72Spin	T0	OK	51.3294	29.1292	0.817319	-1.56888	0.00705	0.0809813	no
UTP11L	chr1:38012711-38024825	T72Spin	T0	OK	33.4691	18.995	0.817211	-1.43001	0.017	0.13671	no
YIPF1	chr1:53851718-53889814	T72Spin	T0	OK	28.8279	16.3624	0.817082	-1.15728	0.04785	0.254683	no
NUMB	chr14:73275209-73458580	T72Spin	T0	OK	31.8364	18.0876	0.815676	-1.55478	0.0117	0.110657	no
HHLA3	chr1:70354809-70368022	T72Spin	T0	OK	45.0507	25.608	0.814958	-0.797839	0.17585	0.489442	no
UMAD1	chr7:7636943-7879220	T72Spin	T0	OK	13.6944	7.78791	0.814276	-1.0058	0.1358	0.43073	no
ZFYVE1	chr14:72969444-73027212	T72Spin	T0	OK	26.4549	15.0461	0.814141	-1.25947	0.02475	0.17456	no
DNTTIP2	chr1:93869457-93879206	T72Spin	T0	OK	32.3349	18.4002	0.813374	-1.64384	0.0089	0.0939509	no
CBL	chr11:119206275-119308149	T72Spin	T0	OK	9.14621	5.20767	0.812536	-1.51355	0.00915	0.0952847	no
NBPF11	chr1:148102045-148152190	T72Spin	T0	OK	1.41687	0.806779	0.812459	-0.536575	0.4023	0.623993	no
GLA	chrX:101390889-101414140	T72Spin	T0	OK	40.9227	23.3025	0.812414	-0.757079	0.2051	0.518203	no
TMEM70	chr8:73976141-73982783	T72Spin	T0	OK	19.3443	11.0152	0.812411	-1.11307	0.07315	0.311414	no
CDK20	chr9:87966443-87974780	T72Spin	T0	OK	6.36954	3.62728	0.812303	-0.517212	0.41575	0.63288	no
UBE3A	chr15:25337248-25439028	T72Spin	T0	OK	40.5329	23.0897	0.811841	-1.81474	0.00405	0.0580762	no
RRN3P1	chr16:21796629-21819174	T72Spin	T0	OK	1.69605	0.966347	0.811569	-0.461582	0.4164	0.633228	no
MYL5	chr4:677921-689441	T72Spin	T0	OK	7.23531	4.12294	0.81138	-0.413977	0.4912	0.672956	no
RBM5-AS1	chr3:50088907-50118964	T72Spin	T0	OK	2.16775	1.23547	0.811143	-0.197824	0.7182	0.837624	no
CHMP2B	chr3:87227262-87255548	T72Spin	T0	OK	25.4373	14.5024	0.810657	-1.58112	0.02405	0.17119	no
TFB2M	chr1:246540560-246566263	T72Spin	T0	OK	16.6857	9.51471	0.810385	-0.90543	0.1638	0.473913	no
SLC16A14	chr2:230034973-230068999	T72Spin	T0	OK	4.82332	2.75089	0.810128	-0.773565	0.1251	0.414609	no
HSPA14	chr10:14838159-14871741	T72Spin	T0	OK	25.8871	14.7644	0.810114	-1.24409	0.0438	0.245668	no
NUDT14	chr14:105172936-105181323	T72Spin	T0	OK	27.3178	15.5852	0.809665	-0.471782	0.3701	0.603072	no
C16orf52	chr16:22008134-22084651	T72Spin	T0	OK	6.05063	3.45201	0.809647	-0.939202	0.11355	0.394774	no
STOM	chr9:121338987-121370304	T72Spin	T0	OK	42.294	24.1313	0.809547	-1.26596	0.03525	0.217539	no
ALG5	chr13:36949770-36999367	T72Spin	T0	OK	49.1354	28.0518	0.808671	-1.21478	0.0492	0.258837	no
METAP2	chr12:95474045-95515837	T72Spin	T0	OK	65.2192	37.2351	0.808632	-1.76636	0.00375	0.0556658	no
UVRAG	chr11:75815166-76144238	T72Spin	T0	OK	7.99232	4.56454	0.808144	-1.1313	0.05735	0.275617	no
FAM50A	chrX:154444125-154450654	T72Spin	T0	OK	110.846	63.3487	0.807164	-1.48667	0.0095	0.0969361	no
LYRM5	chr12:25195215-25250931	T72Spin	T0	OK	19.4784	11.1325	0.807102	-0.673224	0.3128	0.571822	no
NXF1	chr11:62792125-62805492	T72Spin	T0	OK	56.4887	32.3001	0.806424	-1.4418	0.01415	0.123544	no
DBP	chr19:48630559-48637550	T72Spin	T0	OK	12.6717	7.24995	0.805569	-0.485254	0.3719	0.603755	no
ZNF148	chr3:125225668-125375354	T72Spin	T0	OK	10.7246	6.13612	0.805526	-1.74266	0.0093	0.0960007	no
LLPH-AS1	chr12:66123068-66134449	T72Spin	T0	OK	0.741655	0.424362	0.805453	-0.0977382	0.664	0.800867	no
ZNF416	chr19:57571565-57578875	T72Spin	T0	OK	3.76436	2.15395	0.80542	-0.486006	0.39905	0.621344	no
TCEB2	chr16:2771413-2777296	T72Spin	T0	OK	496.46	284.085	0.805356	-1.4025	0.01605	0.132744	no
FUBP3	chr9:130579572-130638352	T72Spin	T0	OK	34.9363	19.998	0.804868	-1.64874	0.009	0.094556	no
BAK1	chr6:33572545-33580293	T72Spin	T0	OK	15.9806	9.14754	0.804863	-0.808566	0.15045	0.454969	no
ZNF691	chr1:42846572-42852475	T72Spin	T0	OK	7.33782	4.20413	0.803544	-0.559889	0.38485	0.611372	no
ACTR8	chr3:53867065-53882202	T72Spin	T0	OK	13.0425	7.4731	0.803443	-1.25347	0.0403	0.235735	no
DOCK6	chr19:11199292-11262492	T72Spin	T0	OK	11.7323	6.72371	0.803158	-1.21764	0.03605	0.220784	no
RBM19	chr12:113816737-113966371	T72Spin	T0	OK	21.3775	12.2529	0.80297	-1.40133	0.017	0.13671	no
PVT1	chr8:127890627-128101253	T72Spin	T0	OK	8.89818	5.10019	0.802958	-0.429937	0.352	0.593103	no
SNX16	chr8:81799582-81842286	T72Spin	T0	OK	10.4218	5.97531	0.802515	-1.12515	0.07935	0.325857	no
BOD1L1	chr4:13568741-13627704	T72Spin	T0	OK	13.8152	7.92202	0.802313	-1.70617	0.0049	0.0651032	no
MED13	chr17:61942604-62065282	T72Spin	T0	OK	14.5378	8.33663	0.80227	-1.64004	0.00585	0.072558	no
FBRS	chr16:30659518-30670810	T72Spin	T0	OK	40.3292	23.1285	0.802153	-1.47374	0.00925	0.0958754	no
CAMSAP2	chr1:200739557-200860707	T72Spin	T0	OK	17.9937	10.3195	0.80212	-1.71637	0.0084	0.0906157	no
C11orf80,RCE1	chr11:66744735-66846532	T72Spin	T0	OK	46.1129	26.4495	0.801932	-1.09541	0.0735	0.312401	no
GIT1	chr17:29573468-29589592	T72Spin	T0	OK	37.1605	21.3164	0.801805	-1.43393	0.0124	0.115007	no
BAP1	chr3:52401003-52410105	T72Spin	T0	OK	48.1143	27.6027	0.801657	-1.54064	0.0065	0.0770094	no
RNFT1	chr17:59952361-59964756	T72Spin	T0	OK	10.0621	5.77269	0.801612	-0.742539	0.24415	0.534133	no
CGRRF1	chr14:54509868-54538616	T72Spin	T0	OK	17.025	9.76938	0.801313	-0.790312	0.1407	0.440829	no
SPG21	chr15:64963020-64989946	T72Spin	T0	OK	68.6879	39.4193	0.801156	-1.52913	0.01265	0.11617	no
MRPS9	chr2:104936240-105102944	T72Spin	T0	OK	37.9306	21.7684	0.801128	-1.21141	0.0504	0.262192	no
TMEM33	chr4:41935119-41960807	T72Spin	T0	OK	18.2722	10.4907	0.800547	-1.71131	0.007	0.0809315	no
HSF1	chr8:144291587-144326919	T72Spin	T0	OK	74.0035	42.506	0.799928	-1.37974	0.01595	0.132287	no
ASCC3	chr6:100508194-100881372	T72Spin	T0	OK	25.8274	14.8348	0.799921	-1.72997	0.00545	0.0693437	no
SSU72	chr1:1541672-1574882	T72Spin	T0	OK	152.788	87.7802	0.799566	-1.54543	0.00715	0.0816012	no
RPTOR	chr17:80544824-80966373	T72Spin	T0	OK	10.2267	5.87814	0.798912	-1.08549	0.06605	0.293328	no
AMN1	chr12:31671136-31729174	T72Spin	T0	OK	9.21072	5.29464	0.79878	-0.689615	0.2653	0.543518	no
MTERF3	chr8:96239397-96261613	T72Spin	T0	OK	14.1851	8.15614	0.798415	-0.825533	0.15945	0.467432	no
INTS6-AS1	chr13:51453344-51454715	T72Spin	T0	OK	1.39986	0.805025	0.798179	-0.385015	0.34835	0.590998	no
DHRS4L2	chr14:23969873-24006408	T72Spin	T0	OK	18.5176	10.6509	0.797922	-0.71762	0.25685	0.537792	no
NF1	chr17:31094926-31377677	T72Spin	T0	OK	10.6145	6.10571	0.79781	-1.42366	0.01505	0.128484	no
DVL2	chr17:7225341-7234544	T72Spin	T0	OK	29.5177	16.982	0.797572	-1.27399	0.02295	0.16623	no
DOCK4	chr7:111726107-112206407	T72Spin	T0	OK	4.29158	2.46921	0.797459	-1.08582	0.08955	0.348296	no
SRP68	chr17:76038774-76072526	T72Spin	T0	OK	54.0626	31.1064	0.79742	-1.40165	0.01435	0.124493	no
ZC3H15	chr2:186486157-186509360	T72Spin	T0	OK	84.2064	48.4786	0.796582	-1.72974	0.005	0.0656931	no
ATP2B1	chr12:89588048-89656067	T72Spin	T0	OK	19.3825	11.1606	0.796342	-1.73392	0.0053	0.0681198	no
APBB1	chr11:6395123-6419472	T72Spin	T0	OK	21.4047	12.3255	0.796281	-1.09814	0.05435	0.270666	no
IFNGR2	chr21:33402895-33480009	T72Spin	T0	OK	2.27343	1.30913	0.796259	-0.436444	0.43405	0.643634	no
PPP4R3B	chr2:55547291-55617725	T72Spin	T0	OK	24.6498	14.1971	0.795977	-1.71695	0.00625	0.0757177	no
REPS1	chr6:138796110-138988261	T72Spin	T0	OK	11.5254	6.63835	0.795922	-1.19916	0.0601	0.280414	no
LYSMD3	chr5:90515625-90529584	T72Spin	T0	OK	13.4664	7.75669	0.795857	-1.51934	0.03105	0.200485	no
CLCN4	chrX:10156944-10237659	T72Spin	T0	OK	3.27506	1.88666	0.795688	-0.775988	0.18565	0.500755	no
ZMYM2	chr13:19958669-20091845	T72Spin	T0	OK	9.09021	5.2374	0.795463	-1.58528	0.0126	0.115891	no
FAM91A1	chr8:123768641-123815450	T72Spin	T0	OK	15.126	8.71587	0.79531	-1.56171	0.0133	0.118935	no
TINAG	chr6:54308404-54390152	T72Spin	T0	OK	26.9087	15.5063	0.795216	-1.18932	0.0308	0.199379	no
NDUFAF2	chr5:60945128-61153037	T72Spin	T0	OK	18.9117	10.8987	0.795117	-0.540355	0.34655	0.590488	no
ATG3	chr3:112532506-112561963	T72Spin	T0	OK	75.1527	43.3122	0.795052	-1.40272	0.01535	0.129369	no
C11orf58	chr11:16738600-16758354	T72Spin	T0	OK	76.5098	44.1038	0.794741	-1.83011	0.0049	0.0651032	no
ZCCHC4	chr4:25312773-25370383	T72Spin	T0	OK	5.38464	3.1046	0.794445	-0.68275	0.2681	0.54562	no
MCFD2	chr2:46901869-47076136	T72Spin	T0	OK	57.8747	33.3713	0.794327	-1.45825	0.0151	0.128484	no
UBE2E1	chr3:23804023-23891640	T72Spin	T0	OK	102.592	59.1692	0.793996	-1.73147	0.0068	0.0794484	no
HEATR1	chr1:236518213-236604541	T72Spin	T0	OK	13.755	7.93415	0.793803	-1.08631	0.1099	0.388408	no
KIZ	chr20:21125982-21246620	T72Spin	T0	OK	4.26293	2.45908	0.793727	-0.529146	0.34705	0.590601	no
RAB40B	chr17:82657066-82698722	T72Spin	T0	OK	13.5547	7.82089	0.79339	-0.6589	0.25285	0.535554	no
RPP30	chr10:90871951-90908555	T72Spin	T0	OK	18.355	10.5914	0.793276	-1.18329	0.06765	0.297083	no
LIFR	chr5:38474962-38671216	T72Spin	T0	OK	4.44237	2.56367	0.793121	-1.2254	0.05875	0.277232	no
HOTAIRM1	chr7:27096093-27100258	T72Spin	T0	OK	47.23	27.2579	0.793029	-0.985178	0.1092	0.386783	no
TMEM104	chr17:74776482-74839783	T72Spin	T0	OK	10.9511	6.32174	0.792679	-1.062	0.0559	0.272041	no
DPY30	chr2:32023902-32039775	T72Spin	T0	OK	60.1647	34.7561	0.791649	-1.04457	0.0582	0.275886	no
RBM18	chr9:122239554-122323463	T72Spin	T0	OK	16.6588	9.62712	0.791105	-1.22655	0.0529	0.266894	no
RNF146	chr6:127266681-127288560	T72Spin	T0	OK	27.5258	15.9108	0.79078	-1.33014	0.03225	0.205168	no
CLDN15	chr7:101232091-101238820	T72Spin	T0	OK	13.9551	8.06712	0.790669	-0.724359	0.264	0.543118	no
ALG2	chr9:99216424-99221964	T72Spin	T0	OK	24.9835	14.4452	0.790385	-1.38945	0.0264	0.181081	no
MINPP1	chr10:87504465-87553461	T72Spin	T0	OK	29.7134	17.1823	0.790193	-1.43283	0.0226	0.164637	no
GABPA	chr21:25724479-25772460	T72Spin	T0	OK	9.76747	5.64883	0.790033	-0.976382	0.15745	0.464256	no
ATG101	chr12:52069973-52077495	T72Spin	T0	OK	86.2952	49.9209	0.789636	-1.42631	0.01585	0.1322	no
PFKM	chr12:48042897-48146404	T72Spin	T0	OK	26.9516	15.5927	0.789497	-1.26509	0.03355	0.20975	no
IGHMBP2	chr11:68903850-68940601	T72Spin	T0	OK	8.52753	4.93446	0.789236	-0.86235	0.1089	0.386415	no
NRDE2	chr14:90278053-90332137	T72Spin	T0	OK	7.23944	4.19005	0.78891	-0.891101	0.1164	0.399356	no
CLPB	chr11:72292425-72434684	T72Spin	T0	OK	7.09481	4.10684	0.788736	-0.743557	0.17945	0.493648	no
LRRC58	chr3:120324728-120349339	T72Spin	T0	OK	18.7473	10.8519	0.788734	-1.77781	0.00595	0.0732346	no
ZNF189	chr9:101398853-101410660	T72Spin	T0	OK	8.52351	4.93405	0.788676	-0.941019	0.15545	0.461739	no
ATR	chr3:142449234-142578826	T72Spin	T0	OK	6.56639	3.80175	0.788434	-1.34964	0.0364	0.222084	no
C15orf61	chr15:67200674-67527303	T72Spin	T0	OK	6.64624	3.84814	0.788377	-0.392932	0.54165	0.708659	no
PPM1A	chr14:60245751-60299087	T72Spin	T0	OK	16.6059	9.61475	0.788374	-1.53874	0.0166	0.134901	no
USP8	chr15:50424376-50546705	T72Spin	T0	OK	17.9304	10.3834	0.788122	-1.59905	0.0088	0.0933959	no
GABARAPL1	chr12:10212889-10223125	T72Spin	T0	OK	100.87	58.4228	0.787892	-1.60256	0.0069	0.0800888	no
POPDC3	chr6:105137686-105179983	T72Spin	T0	OK	1.76211	1.02062	0.787856	-0.375522	0.68005	0.813032	no
ZNF646	chr16:31074421-31088809	T72Spin	T0	OK	5.84964	3.38839	0.787747	-0.933109	0.10125	0.374021	no
SLTM	chr15:58879044-58933653	T72Spin	T0	OK	57.3735	33.235	0.78768	-1.71546	0.0055	0.0697296	no
SZT2	chr1:43389884-43454247	T72Spin	T0	OK	4.61737	2.67558	0.787222	-1.07774	0.05415	0.270201	no
KHNYN	chr14:24426533-24442905	T72Spin	T0	OK	15.8006	9.15758	0.786946	-1.23528	0.03405	0.211978	no
UBE2D3	chr4:102777036-102868893	T72Spin	T0	OK	81.4129	47.1936	0.786667	-1.73059	0.00625	0.0757177	no
ZBTB43	chr9:126805005-126838208	T72Spin	T0	OK	8.40275	4.87101	0.786641	-1.15645	0.04045	0.236145	no
RNF115	chr1:145746081-145844401	T72Spin	T0	OK	39.4896	22.8935	0.786535	-1.21283	0.04125	0.238148	no
HCCS	chrX:11111285-11123084	T72Spin	T0	OK	25.4065	14.7317	0.786277	-1.32506	0.044	0.246089	no
RAB21	chr12:71754877-71787370	T72Spin	T0	OK	48.5566	28.1659	0.785716	-1.61528	0.01025	0.101492	no
FER1L4	chr20:35558736-35607562	T72Spin	T0	OK	1.70788	0.990719	0.785658	-0.511839	0.4008	0.622865	no
APPBP2	chr17:60443148-60526240	T72Spin	T0	OK	16.7613	9.72589	0.785231	-1.56407	0.0101	0.100625	no
BANP	chr16:87951431-88077318	T72Spin	T0	OK	17.1562	9.95589	0.785112	-0.84469	0.1679	0.479733	no
NCOA6	chr20:34714773-34825630	T72Spin	T0	OK	13.1896	7.65492	0.784938	-1.36639	0.01475	0.126907	no
SNX30	chr9:112750853-112874987	T72Spin	T0	OK	9.62001	5.58326	0.784932	-1.39416	0.02005	0.152322	no
SAFB	chr19:5623034-5668478	T72Spin	T0	OK	67.5069	39.1806	0.784896	-1.52537	0.0084	0.0906157	no
AFF1	chr4:86935001-87141054	T72Spin	T0	OK	23.268	13.505	0.784858	-1.61671	0.0054	0.068955	no
C10orf35	chr10:69630246-69633599	T72Spin	T0	OK	21.2196	12.3202	0.784376	-0.661808	0.22865	0.53056	no
PSMC2	chr7:103347523-103989516	T72Spin	T0	OK	72.4368	42.0622	0.784199	-1.44605	0.01965	0.150184	no
HTRA2	chr2:74526647-74557551	T72Spin	T0	OK	23.8065	13.8248	0.784094	-0.631066	0.2515	0.534974	no
NGLY1	chr3:25718943-25790039	T72Spin	T0	OK	21.3846	12.4215	0.783728	-1.30412	0.04095	0.237344	no
WDR83	chr19:12666803-12681887	T72Spin	T0	OK	20.9313	12.166	0.782805	-0.451968	0.5926	0.747442	no
MMADHC	chr2:149569632-149848234	T72Spin	T0	OK	126.099	73.2998	0.78268	-1.66696	0.0075	0.0842395	no
ZNF667-AS1	chr19:56477873-56495436	T72Spin	T0	OK	17.9959	10.4611	0.782636	-0.872708	0.14185	0.443491	no
RETSAT	chr2:85341954-85354698	T72Spin	T0	OK	32.361	18.8118	0.782618	-1.42164	0.0138	0.121808	no
GAK	chr4:849276-958655	T72Spin	T0	OK	30.5231	17.7446	0.78252	-1.34897	0.0235	0.168697	no
RTCA	chr1:100264741-100292769	T72Spin	T0	OK	29.065	16.8989	0.782357	-1.42172	0.01895	0.14686	no
ZBTB39	chr12:56998832-57006513	T72Spin	T0	OK	1.73254	1.00751	0.782099	-0.484421	0.4167	0.63325	no
FXR2	chr17:7591229-7633383	T72Spin	T0	OK	26.1535	15.2103	0.781952	-1.03374	0.08195	0.331012	no
BACH1	chr21:29298794-29361896	T72Spin	T0	OK	11.0051	6.40161	0.78167	-1.3658	0.03295	0.207315	no
HSF2	chr6:122399550-122433119	T72Spin	T0	OK	10.5952	6.16331	0.781635	-0.848562	0.14285	0.444891	no
FBXO41	chr2:73254681-73269630	T72Spin	T0	OK	4.05237	2.35773	0.781366	-0.787811	0.14995	0.454601	no
AIFM1	chrX:130129362-130165887	T72Spin	T0	OK	27.9819	16.2812	0.781287	-1.16911	0.04185	0.239583	no
UNC119	chr17:28546706-28552628	T72Spin	T0	OK	28.598	16.6409	0.781179	-0.885851	0.1368	0.432972	no
RAP2C	chrX:132203023-132489968	T72Spin	T0	OK	24.9237	14.5031	0.781163	-1.48229	0.03495	0.215988	no
ATP6V1E1	chr22:17592135-17628822	T72Spin	T0	OK	154.189	89.7296	0.78104	-1.61832	0.0076	0.0849857	no
2021-03-06	chr5:10353638-10440388	T72Spin	T0	OK	19.5401	11.3752	0.780541	-1.7631	0.0052	0.0672736	no
OSGEPL1	chr2:189746659-189765556	T72Spin	T0	OK	3.31371	1.92966	0.780103	-0.436217	0.5538	0.717931	no
NOTCH2	chr1:119911552-120069703	T72Spin	T0	OK	22.7934	13.2737	0.780054	-1.57328	0.0054	0.068955	no
ADO	chr10:62804755-62808479	T72Spin	T0	OK	18.5523	10.8121	0.77895	-1.36845	0.03935	0.232557	no
CCNT2	chr2:134918821-134959345	T72Spin	T0	OK	8.9308	5.20585	0.778654	-1.40928	0.02365	0.1695	no
VCPIP1	chr8:66630252-66667217	T72Spin	T0	OK	12.1155	7.06388	0.778327	-1.37037	0.01435	0.124493	no
IFI16	chr1:159009891-159055155	T72Spin	T0	OK	42.7702	24.9379	0.778267	-1.57582	0.00915	0.0952847	no
PEX11A	chr15:89681530-89690784	T72Spin	T0	OK	4.60157	2.68319	0.778177	-0.590165	0.34055	0.587551	no
SAP25	chr7:100572229-100573647	T72Spin	T0	OK	3.38033	1.97162	0.777783	-0.415749	0.42885	0.640585	no
ARRDC3	chr5:91368723-91420715	T72Spin	T0	OK	85.5213	49.8828	0.77774	-1.74169	0.00585	0.072558	no
ADPRHL2	chr1:36088851-36093932	T72Spin	T0	OK	45.1748	26.3559	0.777394	-1.18246	0.0341	0.211992	no
TRNT1	chr3:3126915-3149022	T72Spin	T0	OK	11.1697	6.51669	0.777375	-0.941207	0.16765	0.479483	no
RNF40	chr16:30748298-30776307	T72Spin	T0	OK	35.8877	20.9397	0.777246	-1.22739	0.04135	0.238415	no
RPL7L1	chr6:42879932-42886993	T72Spin	T0	OK	23.3035	13.5973	0.777228	-0.781124	0.1733	0.486008	no
MUT	chr6:49430359-49463328	T72Spin	T0	OK	15.3808	8.97679	0.776861	-1.3642	0.0311	0.200734	no
UQCRC2	chr16:21953063-21983660	T72Spin	T0	OK	70.1118	40.9226	0.776758	-1.57082	0.0084	0.0906157	no
WDR81	chr17:1716522-1738599	T72Spin	T0	OK	5.77116	3.36902	0.776531	-0.584486	0.31965	0.576097	no
THAP9-AS1	chr4:82893451-82920131	T72Spin	T0	OK	16.3566	9.54896	0.776458	-1.02611	0.0849	0.338074	no
CEBPG	chr19:33373668-33382686	T72Spin	T0	OK	18.8265	10.9943	0.776003	-1.4289	0.02535	0.176891	no
DUSP28	chr2:240479421-240564014	T72Spin	T0	OK	3.58452	2.09391	0.775576	-0.288558	0.6978	0.825015	no
HYOU1	chr11:119044184-119057246	T72Spin	T0	OK	125.499	73.3266	0.775266	-1.43907	0.01315	0.11825	no
ARID4B	chr1:235166894-235328217	T72Spin	T0	OK	24.6853	14.4254	0.775038	-1.68061	0.00705	0.0809813	no
SEC31B	chr10:100486645-100519838	T72Spin	T0	OK	4.55267	2.66083	0.774836	-0.649516	0.2461	0.534133	no
LZTFL1	chr3:45823317-45915724	T72Spin	T0	OK	9.6819	5.65944	0.774631	-1.18115	0.07875	0.324899	no
GRB10	chr7:50590062-50793462	T72Spin	T0	OK	21.0074	12.2817	0.774386	-1.42615	0.01655	0.134803	no
AASDHPPT	chr11:106051097-106098692	T72Spin	T0	OK	39.6083	23.1757	0.773191	-1.61431	0.0158	0.131969	no
RPP25L	chr9:34610484-34612113	T72Spin	T0	OK	34.9434	20.4465	0.773166	-0.699879	0.2306	0.53131	no
ZNF292	chr6:87155550-87263688	T72Spin	T0	OK	8.6977	5.0896	0.773081	-1.42111	0.01245	0.11541	no
ARHGEF5	chr7:144186082-144380632	T72Spin	T0	OK	4.92809	2.88436	0.772775	-0.834841	0.1458	0.449651	no
ZNF461	chr19:36637380-36666853	T72Spin	T0	OK	4.26982	2.49919	0.772716	-0.626793	0.25415	0.536576	no
DIRC2	chr3:122795053-122881139	T72Spin	T0	OK	9.97966	5.84164	0.772618	-0.971377	0.0917	0.351642	no
TLK2	chr17:62479024-62615480	T72Spin	T0	OK	9.32735	5.46071	0.772379	-1.17257	0.04395	0.246042	no
CDC40	chr6:110180420-110232219	T72Spin	T0	OK	9.61857	5.63124	0.772368	-1.11979	0.073	0.311097	no
SMARCD3	chr7:151238972-151277145	T72Spin	T0	OK	9.43601	5.5249	0.772229	-0.563665	0.30905	0.569516	no
TMTC3	chr12:88142295-88199887	T72Spin	T0	OK	13.0636	7.65088	0.771856	-1.56087	0.01635	0.133913	no
DNAAF5	chr7:549196-786479	T72Spin	T0	OK	26.3246	15.4248	0.77116	-1.10932	0.05835	0.276227	no
OTUD6B-AS1	chr8:91059905-91070189	T72Spin	T0	OK	18.0022	10.5535	0.770447	-1.25685	0.0599	0.280414	no
FBXL5	chr4:15604383-15655412	T72Spin	T0	OK	29.857	17.5034	0.770433	-1.55902	0.01335	0.119202	no
SCAF1	chr19:49642124-49658649	T72Spin	T0	OK	101.4	59.448	0.770357	-1.50401	0.00845	0.0908785	no
GPR108	chr19:6729913-6737622	T72Spin	T0	OK	67.0625	39.317	0.770352	-1.36744	0.01395	0.122462	no
AKAP9	chr7:91940874-92110673	T72Spin	T0	OK	10.1978	5.97875	0.77035	-1.65339	0.00715	0.0816012	no
TRIM33	chr1:114392776-114511160	T72Spin	T0	OK	12.5716	7.37104	0.770226	-1.65115	0.0094	0.096639	no
COPB1	chr11:14457502-14499895	T72Spin	T0	OK	91.8241	53.8464	0.770024	-1.6375	0.00735	0.0830813	no
FMR1	chrX:147911950-147951127	T72Spin	T0	OK	24.8142	14.5516	0.769992	-1.64217	0.0123	0.114499	no
ARHGEF18	chr19:7395112-7472485	T72Spin	T0	OK	30.3812	17.8191	0.769756	-1.46126	0.01295	0.117344	no
RAD54L2	chr3:51541579-51663596	T72Spin	T0	OK	3.96603	2.32697	0.769245	-0.672148	0.2329	0.53131	no
DPY19L3	chr19:32405748-32485893	T72Spin	T0	OK	6.90863	4.05447	0.768887	-1.1538	0.0737	0.312876	no
PCF11	chr11:83157094-83185793	T72Spin	T0	OK	12.5886	7.38901	0.768666	-1.41991	0.01515	0.128539	no
RPS6KA3	chrX:20149910-20266632	T72Spin	T0	OK	14.7559	8.66298	0.768359	-1.64041	0.01415	0.123544	no
IP6K1	chr3:49724294-49786540	T72Spin	T0	OK	35.3345	20.7457	0.768265	-1.47645	0.01045	0.10267	no
CLN5	chr13:76991923-77002517	T72Spin	T0	OK	26.4207	15.5123	0.76826	-1.42957	0.0199	0.151442	no
TBC1D20	chr20:435476-462553	T72Spin	T0	OK	20.537	12.0584	0.768185	-1.35114	0.01725	0.137658	no
SMAD5	chr5:136129513-136182734	T72Spin	T0	OK	15.4517	9.07282	0.768141	-1.63806	0.013	0.117737	no
NUS1	chr6:117675453-117710723	T72Spin	T0	OK	13.8992	8.1619	0.768029	-1.46027	0.02495	0.175204	no
PREPL	chr2:44275457-44361862	T72Spin	T0	OK	28.8713	16.9565	0.7678	-1.33434	0.03835	0.229534	no
CEP170B	chr14:104865312-104896770	T72Spin	T0	OK	33.0146	19.39	0.767794	-1.46699	0.01	0.0999098	no
HBS1L	chr6:134960382-135054898	T72Spin	T0	OK	19.3101	11.3413	0.767771	-1.20823	0.04925	0.258946	no
TMEM185A	chrX:149596555-149631912	T72Spin	T0	OK	12.7561	7.49223	0.767719	-0.642636	0.29925	0.563603	no
HEBP1	chr12:12974864-13000309	T72Spin	T0	OK	47.2862	27.7832	0.767207	-1.08491	0.0639	0.288625	no
NEDD4L	chr18:58044377-58401540	T72Spin	T0	OK	14.4698	8.50198	0.767178	-1.54735	0.01	0.0999098	no
TWF1	chr12:43793722-43806375	T72Spin	T0	OK	46.5919	27.3769	0.767119	-1.74399	0.0089	0.0939509	no
ARG2	chr14:67619861-67674885	T72Spin	T0	OK	5.72539	3.36499	0.766773	-0.481367	0.41855	0.634646	no
ZFYVE9	chr1:52142093-52346686	T72Spin	T0	OK	8.31015	4.88461	0.766631	-1.14932	0.0583	0.276064	no
FAM13A	chr4:88709788-89057195	T72Spin	T0	OK	4.91302	2.88813	0.766475	-0.76509	0.22395	0.529288	no
NDUFAF5	chr20:13785025-13818421	T72Spin	T0	OK	6.89022	4.05098	0.766281	-0.632756	0.34685	0.590573	no
IDH3B	chr20:2658394-2664219	T72Spin	T0	OK	57.8189	33.9978	0.766102	-1.32693	0.02235	0.163488	no
KCTD5	chr16:2682493-2709031	T72Spin	T0	OK	35.1331	20.6604	0.765964	-1.2365	0.03195	0.203992	no
CCDC47	chr17:63745249-63773728	T72Spin	T0	OK	49.0855	28.8709	0.765683	-1.67999	0.0078	0.0864045	no
KPNA4	chr3:160494994-160565588	T72Spin	T0	OK	23.3039	13.7075	0.765605	-1.70275	0.00465	0.0632514	no
PIGY	chr4:88520977-88523801	T72Spin	T0	OK	78.5578	46.2096	0.765563	-1.40092	0.01655	0.134803	no
TAF2	chr8:119730773-119832834	T72Spin	T0	OK	9.25945	5.44757	0.765313	-1.25074	0.0448	0.24868	no
ZNF181	chr19:34734574-34742869	T72Spin	T0	OK	4.44161	2.61324	0.765241	-0.668673	0.3255	0.579264	no
S100A1	chr1:153618799-153646306	T72Spin	T0	OK	2.86473	1.68552	0.765208	-0.102716	0.607	0.758814	no
CLN3	chr16:28466652-28492302	T72Spin	T0	OK	65.6548	38.6293	0.765205	-1.34807	0.02235	0.163488	no
CUL1	chr7:148698840-148801110	T72Spin	T0	OK	34.7397	20.442	0.765047	-1.53849	0.00955	0.0972224	no
FCER1G	chr1:161215296-161219248	T72Spin	T0	OK	0.995833	0.585992	0.765022	-0.358782	0.61165	0.762208	no
TMEM106B	chr7:12211221-12237264	T72Spin	T0	OK	20.5447	12.092	0.764713	-1.77111	0.01015	0.100784	no
STT3B	chr3:31532500-31637622	T72Spin	T0	OK	74.734	43.987	0.764688	-1.69338	0.0069	0.0800888	no
MBD1	chr18:50266881-50281774	T72Spin	T0	OK	28.5935	16.835	0.76422	-1.2472	0.03395	0.211504	no
ANXA1	chr9:73151730-73170394	T72Spin	T0	OK	574.487	338.253	0.764174	-1.37179	0.01535	0.129369	no
GLS	chr2:190880820-190965544	T72Spin	T0	OK	201.766	118.818	0.763929	-1.56969	0.0171	0.137203	no
CDH13	chr16:82626793-83796610	T72Spin	T0	OK	47.5112	27.9814	0.7638	-1.10945	0.0555	0.271814	no
TAF13	chr1:109064375-109076002	T72Spin	T0	OK	47.8502	28.1863	0.763528	-0.680598	0.23565	0.532601	no
PRPF40A	chr2:152651592-152717461	T72Spin	T0	OK	33.4673	19.7153	0.763434	-1.7893	0.00515	0.0668218	no
TRAM1	chr8:70573217-70608459	T72Spin	T0	OK	165.755	97.6492	0.763372	-1.7449	0.0089	0.0939509	no
FAM174A	chr5:100535304-100586740	T72Spin	T0	OK	25.9844	15.3091	0.763253	-0.856514	0.13505	0.429976	no
POMP	chr13:28659003-28678956	T72Spin	T0	OK	174.57	102.873	0.762944	-1.76854	0.0099	0.0993588	no
FAM162A	chr3:122384175-122410114	T72Spin	T0	OK	73.8571	43.53	0.762728	-1.15225	0.05365	0.268614	no
GPKOW	chrX:49113384-49123801	T72Spin	T0	OK	21.8921	12.9034	0.762651	-0.869504	0.11885	0.403928	no
GRASP	chr12:52006944-52015889	T72Spin	T0	OK	1.48289	0.874281	0.762243	-0.40807	0.64345	0.784624	no
ZNF83	chr19:52612364-52690581	T72Spin	T0	OK	28.4762	16.7902	0.76214	-1.42697	0.02215	0.162494	no
GRTP1	chr13:113324163-113364148	T72Spin	T0	OK	2.60109	1.53394	0.761876	-0.3567	0.73445	0.847885	no
CCDC127	chr5:204759-218182	T72Spin	T0	OK	31.318	18.4699	0.761818	-1.01125	0.0915	0.351255	no
NOMO2	chr16:18499923-18562112	T72Spin	T0	OK	4.0423	2.38415	0.761702	-0.632324	0.2607	0.5411	no
ALG3	chr3:184230528-184249525	T72Spin	T0	OK	71.2292	42.0179	0.761465	-1.24705	0.0307	0.199022	no
REEP5	chr5:112861187-112922334	T72Spin	T0	OK	90.2549	53.2489	0.761254	-1.49735	0.02355	0.16892	no
DNAJC11	chr1:6624864-6701906	T72Spin	T0	OK	36.2121	21.3731	0.760674	-1.09968	0.07975	0.326894	no
COX5B	chr2:97646057-97648194	T72Spin	T0	OK	740.429	437.077	0.760475	-1.46411	0.00985	0.0990252	no
NOC2L	chr1:925740-959299	T72Spin	T0	OK	42.4002	25.0389	0.759903	-1.282	0.02725	0.185191	no
RALGAPA2	chr20:20389627-20712623	T72Spin	T0	OK	6.19961	3.66195	0.759565	-1.24886	0.03035	0.197984	no
LOC150776	chr2:131492812-131521576	T72Spin	T0	OK	8.12454	4.8	0.759251	-0.783981	0.1693	0.48134	no
FAM175B	chr10:124801784-124836670	T72Spin	T0	OK	14.7752	8.73005	0.75912	-1.15571	0.05825	0.276049	no
BAIAP2L2	chr22:38084888-38110669	T72Spin	T0	OK	14.2445	8.41651	0.759109	-0.684734	0.18225	0.496234	no
EID2	chr19:39538805-39540198	T72Spin	T0	OK	40.9875	24.2197	0.759004	-1.01961	0.0747	0.315384	no
TUG1	chr22:30969210-30979394	T72Spin	T0	OK	28.6085	16.9057	0.758933	-1.60501	0.00815	0.0892221	no
AMY2B,RNPC3	chr1:103525955-103579534	T72Spin	T0	OK	5.93173	3.5057	0.758751	-0.564565	0.3839	0.610679	no
VPS11	chr11:119067751-119081978	T72Spin	T0	OK	17.5888	10.3991	0.758206	-1.1977	0.0417	0.23942	no
SNAPC5	chr15:66386872-66497808	T72Spin	T0	OK	6.84023	4.0452	0.757834	-0.271717	0.7464	0.855041	no
ATP6V0E1	chr5:172983759-173034897	T72Spin	T0	OK	502.428	297.13	0.757824	-1.57204	0.0072	0.0820134	no
NBPF15	chr1:144421385-144459464	T72Spin	T0	OK	4.75645	2.81318	0.757683	-0.74659	0.21925	0.527414	no
TKT	chr3:53224706-53256114	T72Spin	T0	OK	471.118	278.656	0.757604	-1.21785	0.03045	0.198413	no
PREB	chr2:27123788-27134674	T72Spin	T0	OK	45.5187	26.9355	0.75695	-1.26367	0.0262	0.180128	no
CASP8	chr2:201233442-201287711	T72Spin	T0	OK	15.4159	9.12238	0.756937	-1.14586	0.0705	0.303655	no
SLC25A36	chr3:140941819-140979943	T72Spin	T0	OK	19.8863	11.7684	0.75686	-1.5743	0.01295	0.117344	no
AP5M1	chr14:57202475-57290079	T72Spin	T0	OK	24.1274	14.2806	0.75661	-1.03006	0.1394	0.438383	no
BCCIP	chr10:125823534-125881315	T72Spin	T0	OK	56.0622	33.1859	0.756459	-1.10876	0.0771	0.320704	no
UBE2MP1	chr16:35169430-35170391	T72Spin	T0	OK	34.3764	20.3521	0.756238	-0.831518	0.12605	0.415958	no
IFIT5	chr10:89414567-89421002	T72Spin	T0	OK	15.3132	9.06769	0.755964	-1.39482	0.0253	0.176751	no
DDX20	chr1:111722063-111767577	T72Spin	T0	OK	13.98	8.27931	0.755783	-0.90178	0.1286	0.419453	no
TMBIM1	chr2:218270391-218368094	T72Spin	T0	OK	122.097	72.3253	0.755453	-1.30104	0.03005	0.197043	no
ZNF112	chr19:44326552-44356704	T72Spin	T0	OK	3.11584	1.84574	0.755425	-0.610623	0.29635	0.561946	no
SON	chr21:33543037-33577514	T72Spin	T0	OK	91.1177	53.9766	0.755397	-1.23371	0.0436	0.245089	no
APOOL	chrX:85003891-85108968	T72Spin	T0	OK	5.95634	3.52921	0.75508	-1.12482	0.0725	0.309562	no
SCO1	chr17:10680331-10697568	T72Spin	T0	OK	33.5356	19.8743	0.75479	-1.17949	0.0401	0.235186	no
NFX1	chr9:33290419-33371157	T72Spin	T0	OK	18.2142	10.7966	0.754484	-1.33942	0.02295	0.16623	no
MXI1	chr10:110207604-110287365	T72Spin	T0	OK	16.0941	9.53999	0.75447	-1.21334	0.0418	0.239583	no
NOP16	chr5:176383936-176388762	T72Spin	T0	OK	53.239	31.5707	0.753898	-1.0209	0.0974	0.365204	no
GLMP	chr1:156292686-156295689	T72Spin	T0	OK	38.1944	22.6498	0.753862	-1.06298	0.0595	0.279506	no
SAP30L	chr5:154445956-154461053	T72Spin	T0	OK	7.66865	4.54953	0.753256	-1.10582	0.06735	0.296353	no
PANK2	chr20:3888838-3923855	T72Spin	T0	OK	23.4744	13.9272	0.753185	-1.06333	0.07805	0.32295	no
BRMS1	chr11:66337332-66345111	T72Spin	T0	OK	59.199	35.1242	0.753108	-1.18041	0.03935	0.232557	no
NPAS2	chr2:100820150-100996825	T72Spin	T0	OK	4.00251	2.3749	0.753036	-0.541232	0.33465	0.584714	no
GPD2	chr2:156435452-156586403	T72Spin	T0	OK	11.3882	6.75726	0.753031	-1.38652	0.02595	0.178964	no
DYNC1H1	chr14:101964527-102050798	T72Spin	T0	OK	58.96	34.9908	0.75276	-1.27502	0.02485	0.174848	no
FRA10AC1	chr10:93667882-93702572	T72Spin	T0	OK	9.46311	5.61657	0.752625	-0.940212	0.1089	0.386415	no
SATB1	chr3:18347640-18438773	T72Spin	T0	OK	6.35782	3.77379	0.752517	-0.876403	0.1172	0.400627	no
RNF39	chr6_GL000255v2_alt:1322314-1331006	T72Spin	T0	OK	0.904255	0.536802	0.752341	-0.215261	0.72505	0.842177	no
CINP	chr14:102348281-102362916	T72Spin	T0	OK	36.8228	21.8693	0.751693	-0.882874	0.13235	0.425421	no
ASNS	chr7:97852116-97872542	T72Spin	T0	OK	22.2452	13.2143	0.75139	-1.10782	0.0857	0.339505	no
DOPEY1	chr6:83067665-83196537	T72Spin	T0	OK	2.28384	1.35668	0.751386	-0.579276	0.36345	0.599917	no
FAM103A1	chr15:82986202-83011641	T72Spin	T0	OK	2.82946	1.68094	0.751261	-0.367684	0.7579	0.862614	no
HKDC1	chr10:69215332-69267559	T72Spin	T0	OK	28.8617	17.1483	0.751087	-1.22179	0.0426	0.241691	no
ALX3	chr1:110060374-110070700	T72Spin	T0	OK	1.6607	0.986886	0.750832	-0.403462	0.4502	0.652174	no
TMCO1	chr1:165724290-165768922	T72Spin	T0	OK	39.3426	23.3827	0.750651	-1.69026	0.00775	0.0860658	no
USP45	chr6:99432305-99515376	T72Spin	T0	OK	3.41799	2.03165	0.750495	-0.869704	0.19185	0.507742	no
GIGYF1	chr7:100679506-100689247	T72Spin	T0	OK	15.7055	9.33654	0.750312	-1.32339	0.0225	0.164179	no
MRPL47	chr3:179588465-179604646	T72Spin	T0	OK	62.4878	37.1571	0.749938	-1.33388	0.0305	0.198413	no
ATP1B1	chr1:169106708-169460669	T72Spin	T0	OK	97.0447	57.7064	0.749919	-1.46085	0.02265	0.164731	no
AHCTF1	chr1:246839097-246931424	T72Spin	T0	OK	6.07116	3.61079	0.749658	-1.31145	0.04015	0.235324	no
EFCAB7	chr1:63523300-63572693	T72Spin	T0	OK	4.55173	2.70751	0.749451	-0.543122	0.38815	0.613918	no
SLC9B2	chr4:103025490-103077371	T72Spin	T0	OK	6.64855	3.95485	0.749415	-0.686337	0.2874	0.555979	no
CCT4	chr2:61868126-61888671	T72Spin	T0	OK	181.996	108.269	0.749286	-1.58227	0.0101	0.100625	no
ZNF12	chr7:6688433-6706935	T72Spin	T0	OK	11.0019	6.54541	0.749199	-1.2438	0.03285	0.207127	no
MACROD1	chr11:63998557-64166113	T72Spin	T0	OK	22.696	13.5066	0.748781	-0.58413	0.3095	0.569733	no
CCDC167	chr6:37482920-37499924	T72Spin	T0	OK	52.6042	31.3071	0.748687	-0.724297	0.15445	0.460776	no
EXOC6B	chr2:72179314-72826048	T72Spin	T0	OK	6.4559	3.8423	0.748649	-0.655558	0.2919	0.559887	no
MRPS18C	chr4:83455931-83485137	T72Spin	T0	OK	16.5222	9.83364	0.748605	-0.662854	0.3343	0.58439	no
ORMDL1	chr2:189770266-189877629	T72Spin	T0	OK	27.8547	16.583	0.748218	-1.12178	0.1143	0.396139	no
LOC729603	chr6:159969098-160106551	T72Spin	T0	OK	4.1424	2.4663	0.748115	-0.128471	0.7184	0.837747	no
ETF1	chr5:138506092-138543300	T72Spin	T0	OK	61.0525	36.3561	0.747854	-1.62513	0.0069	0.0800888	no
TBCE	chr1:235367359-235504481	T72Spin	T0	OK	20.9897	12.5008	0.747667	-0.802108	0.19985	0.514237	no
CEPT1	chr1:111117331-111185102	T72Spin	T0	OK	29.8654	17.7905	0.747374	-1.10024	0.0792	0.32577	no
PARL	chr3:183829384-183884905	T72Spin	T0	OK	49.7711	29.6541	0.747077	-1.17564	0.05045	0.262222	no
TUSC2	chr3:50324908-50328238	T72Spin	T0	OK	29.9425	17.8468	0.746526	-1.0699	0.05495	0.271814	no
PIK3R4	chr3:130678933-130746852	T72Spin	T0	OK	12.424	7.4057	0.746428	-1.28241	0.03125	0.201409	no
LYG1	chr2:99284237-99301176	T72Spin	T0	OK	1.96996	1.17425	0.746421	-0.372853	0.31615	0.57393	no
UQCC3	chr11:62662816-62673690	T72Spin	T0	OK	21.1211	12.5912	0.746276	-0.708061	0.24515	0.534133	no
UBE2H	chr7:129830732-129952960	T72Spin	T0	OK	68.5422	40.8618	0.746239	-1.58726	0.01165	0.11042	no
GTPBP1	chr22:38705801-38733587	T72Spin	T0	OK	14.8408	8.84851	0.746067	-1.20583	0.0378	0.227725	no
CPNE8	chr12:38652199-38905618	T72Spin	T0	OK	14.9911	8.93828	0.746035	-1.23433	0.0395	0.233133	no
PURA	chr5:140114122-140119416	T72Spin	T0	OK	17.4653	10.4175	0.745475	-1.46287	0.0175	0.138841	no
CUL5	chr11:108008681-108107761	T72Spin	T0	OK	12.8566	7.67052	0.745114	-1.47644	0.01625	0.133464	no
EIF3B	chr7:2354838-2380742	T72Spin	T0	OK	123.241	73.5363	0.744954	-1.52886	0.00835	0.0905171	no
BTG1,C12orf79	chr12:91984975-92145897	T72Spin	T0	OK	34.1867	20.4017	0.744744	-1.6571	0.0105	0.102876	no
LRRC23	chr12:6904732-6914242	T72Spin	T0	OK	6.0957	3.63779	0.744728	-0.504917	0.3964	0.619285	no
SGPP1	chr14:63684215-63728095	T72Spin	T0	OK	19.7012	11.7581	0.744634	-1.37717	0.04265	0.24182	no
CRY1	chr12:106991364-107093857	T72Spin	T0	OK	16.5926	9.90332	0.744557	-1.14003	0.06505	0.291075	no
EZH1	chr17:42700274-42745053	T72Spin	T0	OK	5.69911	3.402	0.744353	-0.86006	0.1302	0.421414	no
CLCN5	chrX:49922614-50099235	T72Spin	T0	OK	1.81329	1.08289	0.743721	-0.672364	0.23265	0.53131	no
UBFD1	chr16:23557540-23574389	T72Spin	T0	OK	34.7002	20.723	0.74371	-1.51004	0.0119	0.11213	no
WASH3P	chr15:101960812-101979093	T72Spin	T0	OK	1.85076	1.10572	0.743128	-0.414705	0.46005	0.655882	no
C11orf63	chr11:122882527-122959722	T72Spin	T0	OK	4.67724	2.79448	0.743078	-0.56118	0.34805	0.590772	no
UHRF1BP1L	chr12:100037084-100142864	T72Spin	T0	OK	6.67773	3.98982	0.743033	-1.04633	0.0765	0.318957	no
ZXDA	chrX:57905429-57910633	T72Spin	T0	OK	2.03762	1.21748	0.742988	-0.548665	0.3997	0.622083	no
RARS	chr5:168486457-168519304	T72Spin	T0	OK	84.4731	50.4826	0.742707	-1.60531	0.01165	0.11042	no
INADL	chr1:61742476-62163919	T72Spin	T0	OK	10.001	5.97759	0.742504	-1.41318	0.0159	0.132287	no
PLEC	chr8:143915146-143976745	T72Spin	T0	OK	177.66	106.191	0.74246	-0.947633	0.0874	0.343476	no
KCTD2	chr17:75032566-75065889	T72Spin	T0	OK	21.8695	13.0719	0.742454	-0.833889	0.1446	0.447978	no
BICD2	chr9:92711362-92764801	T72Spin	T0	OK	21.5392	12.8755	0.74233	-1.36492	0.02385	0.170382	no
RIOK2	chr5:97160866-97183301	T72Spin	T0	OK	12.132	7.25265	0.742234	-1.05222	0.0856	0.339413	no
GSPT2	chrX:51743384-51746230	T72Spin	T0	OK	11.9765	7.16007	0.742161	-1.00333	0.10325	0.377635	no
TMEM87B	chr2:112055222-112119318	T72Spin	T0	OK	13.3218	7.9646	0.74212	-1.34217	0.0329	0.207295	no
TTN-AS1	chr2:178522826-178807423	T72Spin	T0	OK	1.73908	1.03993	0.741841	-0.296877	0.61875	0.767065	no
PLAG1	chr8:56160908-56211300	T72Spin	T0	OK	3.10697	1.85798	0.74177	-0.832438	0.1822	0.496207	no
PIAS1	chr15:68054233-68188066	T72Spin	T0	OK	13.1525	7.86712	0.74143	-0.930217	0.10515	0.380576	no
FNBP4	chr11:47716516-47767441	T72Spin	T0	OK	21.1258	12.6374	0.74131	-1.40731	0.0126	0.115891	no
SLC25A28	chr10:99610517-99620464	T72Spin	T0	OK	23.3805	13.9866	0.74126	-0.849891	0.1301	0.421398	no
MAPRE3	chr2:26970370-27027219	T72Spin	T0	OK	10.1681	6.08443	0.740857	-0.588453	0.29595	0.561927	no
TRIM62	chr1:33145401-33182070	T72Spin	T0	OK	4.75099	2.84313	0.740749	-0.61389	0.25055	0.534322	no
JRKL	chr11:96389993-96393563	T72Spin	T0	OK	11.3612	6.7992	0.740681	-1.12929	0.07755	0.321745	no
SASH1	chr6:148342592-148552048	T72Spin	T0	OK	7.735	4.62925	0.740623	-1.22434	0.0381	0.228755	no
SLC2A3	chr12:7919227-7936296	T72Spin	T0	OK	20.9981	12.5683	0.740463	-1.23869	0.02485	0.174848	no
NUDT12	chr5:103548854-103562801	T72Spin	T0	OK	5.33057	3.19123	0.740175	-0.826957	0.24175	0.534133	no
TTC13	chr1:230906240-230978872	T72Spin	T0	OK	4.98023	2.98214	0.739866	-0.662377	0.3296	0.581219	no
CXorf40A	chrX:149540973-149550541	T72Spin	T0	OK	5.47752	3.28002	0.73982	-0.487524	0.40135	0.623306	no
GPBP1	chr5:57173947-57264679	T72Spin	T0	OK	25.0066	14.9743	0.739819	-1.5373	0.01655	0.134803	no
ABHD3	chr18:21650896-21704805	T72Spin	T0	OK	30.6879	18.3775	0.739729	-1.28446	0.0445	0.247557	no
SREK1IP1	chr5:64690307-64768669	T72Spin	T0	OK	11.7224	7.02264	0.739181	-1.52507	0.02155	0.159746	no
HACL1	chr3:15560703-15645821	T72Spin	T0	OK	15.0231	9.00006	0.739175	-0.896747	0.1542	0.46049	no
SLC20A2	chr8:42416461-42552997	T72Spin	T0	OK	16.8317	10.0846	0.739024	-1.07688	0.0683	0.298606	no
ARL4D	chr17:43398984-43401136	T72Spin	T0	OK	49.468	29.6492	0.738506	-1.20392	0.03875	0.230549	no
HEBP2	chr6:138404198-138413445	T72Spin	T0	OK	65.9302	39.5185	0.738409	-1.29493	0.0256	0.177587	no
MCOLN3	chr1:85018081-85048540	T72Spin	T0	OK	4.25905	2.55325	0.738198	-0.564897	0.32495	0.579185	no
ZNF397	chr18:35241029-35290245	T72Spin	T0	OK	4.56403	2.73649	0.737981	-0.47742	0.4402	0.647288	no
DOK5	chr20:54475471-54651171	T72Spin	T0	OK	1.60599	0.96301	0.737842	-0.301536	0.5285	0.69951	no
POLRMT	chr19:617222-633568	T72Spin	T0	OK	20.6245	12.3727	0.737203	-1.05823	0.0535	0.268469	no
OSBP	chr11:59574397-59616144	T72Spin	T0	OK	24.2828	14.57	0.736937	-1.45036	0.01265	0.11617	no
GTPBP10	chr7:90346664-90391455	T72Spin	T0	OK	4.10008	2.46126	0.736254	-1.02134	0.10685	0.383984	no
ZNF818P	chr19:53212947-53216102	T72Spin	T0	OK	3.90074	2.34167	0.736213	-0.524532	0.3586	0.597267	no
TRIM22	chr11:5689586-5710863	T72Spin	T0	OK	72.9511	43.7992	0.736026	-1.57796	0.0095	0.0969361	no
NOC3L	chr10:94333225-94362976	T72Spin	T0	OK	13.7084	8.23277	0.735607	-1.24975	0.04775	0.254227	no
GOLGB1	chr3:121663198-121749767	T72Spin	T0	OK	13.737	8.25426	0.734852	-1.578	0.00915	0.0952847	no
ZNF24	chr18:35332207-35344467	T72Spin	T0	OK	24.6875	14.8379	0.734494	-1.02922	0.05065	0.26303	no
NDUFB8	chr10:100523728-100529923	T72Spin	T0	OK	202.737	121.879	0.734157	-1.38364	0.0168	0.135841	no
EPHB1	chr3:134795256-135260465	T72Spin	T0	OK	14.4484	8.68736	0.733917	-1.21154	0.0322	0.204997	no
RALGAPA1P	chr9:105448033-105552433	T72Spin	T0	OK	2.37306	1.42705	0.733712	-0.686848	0.22975	0.53131	no
HSPE1,HSPE1-MOB4,MOB4	chr2:197486583-197553699	T72Spin	T0	OK	245.052	147.38	0.733546	-0.734103	0.22395	0.529288	no
CMTR1	chr6:37433130-37481508	T72Spin	T0	OK	18.0693	10.8679	0.733467	-1.2033	0.03795	0.228163	no
UTP18	chr17:51260535-51297931	T72Spin	T0	OK	32.8276	19.7616	0.732206	-1.21347	0.03645	0.222312	no
SIRT7	chr17:81911938-81918182	T72Spin	T0	OK	26.52	15.9676	0.731935	-0.896908	0.0931	0.354632	no
MBIP	chr14:36298557-36320676	T72Spin	T0	OK	20.4881	12.3362	0.731886	-1.00891	0.12085	0.407291	no
TIMM21	chr18:74148510-74158969	T72Spin	T0	OK	32.7833	19.7402	0.731825	-1.11955	0.0854	0.339121	no
UNKL	chr16:1351898-1414720	T72Spin	T0	OK	23.065	13.8891	0.731747	-0.646018	0.22865	0.53056	no
POLR1C	chr6:43517038-43521508	T72Spin	T0	OK	35.2855	21.2493	0.731661	-0.978038	0.0713	0.305912	no
SOCS2-AS1	chr12:93565627-93576745	T72Spin	T0	OK	0.886619	0.533982	0.731522	-0.105426	0.73865	0.849788	no
TFAM	chr10:58385142-58399230	T72Spin	T0	OK	12.9679	7.8144	0.730741	-1.40764	0.03135	0.201907	no
SRP54	chr14:34982897-35029567	T72Spin	T0	OK	54.3256	32.7388	0.730633	-1.53982	0.0156	0.130792	no
SYNJ1	chr21:32628758-32728040	T72Spin	T0	OK	5.4094	3.26005	0.730576	-0.981111	0.0777	0.322217	no
AARS	chr16:70252393-70289509	T72Spin	T0	OK	43.7219	26.3502	0.730545	-1.38474	0.01635	0.133913	no
CACNA2D3	chr3:54122665-55074557	T72Spin	T0	OK	2.48221	1.4961	0.73042	-0.468723	0.448	0.651207	no
TCP11L2	chr12:106302790-106347014	T72Spin	T0	OK	4.44368	2.6786	0.730277	-0.508501	0.32295	0.577657	no
FASTKD1	chr2:169529750-169573921	T72Spin	T0	OK	12.3239	7.43029	0.729963	-1.07183	0.09245	0.353219	no
WDR55	chr5:140664798-140673586	T72Spin	T0	OK	20.9653	12.6405	0.729946	-0.980168	0.09635	0.362802	no
SPTY2D1	chr11:18599803-18634473	T72Spin	T0	OK	10.2389	6.17363	0.729871	-1.23485	0.03545	0.218241	no
HS1BP3	chr2:20617803-20651104	T72Spin	T0	OK	12.9072	7.78358	0.729666	-0.776879	0.1302	0.421414	no
CYB5R4	chr6:83859650-83960427	T72Spin	T0	OK	13.0511	7.87308	0.729177	-0.966601	0.1471	0.451301	no
EEF1A2	chr20:63488011-63499315	T72Spin	T0	OK	8.72459	5.26334	0.729108	-0.406051	0.38535	0.611783	no
SEC23B	chr20:18507543-18561415	T72Spin	T0	OK	35.991	21.7131	0.729068	-1.42751	0.0166	0.134901	no
SWAP70	chr11:9664076-9752991	T72Spin	T0	OK	25.0542	15.1178	0.728797	-1.50233	0.01585	0.1322	no
RPAP1	chr15:41517175-41544277	T72Spin	T0	OK	14.9331	9.01199	0.728592	-1.1827	0.0498	0.260678	no
HDAC9	chr7:18086948-18997369	T72Spin	T0	OK	13.7479	8.2987	0.728254	-1.25965	0.0617	0.282869	no
LINC00960	chr3:75672280-75679303	T72Spin	T0	OK	10.1746	6.14242	0.728097	-0.480507	0.43965	0.647152	no
TMEM74B	chr20:1180560-1185433	T72Spin	T0	OK	1.42036	0.857546	0.727975	-0.364718	0.6347	0.778884	no
IST1	chr16:71894407-71999978	T72Spin	T0	OK	44.5015	26.8688	0.727923	-1.49237	0.01315	0.11825	no
KLHL28	chr14:44924309-44961976	T72Spin	T0	OK	6.10724	3.68821	0.727598	-0.998877	0.0792	0.32577	no
GZF1	chr20:23364383-23373046	T72Spin	T0	OK	6.04713	3.6527	0.727287	-0.887753	0.15015	0.454601	no
ABCF3	chr3:184186074-184194007	T72Spin	T0	OK	27.1639	16.4134	0.726817	-1.12221	0.0489	0.258024	no
VMP1	chr17:59697305-59840591	T72Spin	T0	OK	78.6267	47.5301	0.726176	-1.32584	0.0308	0.199379	no
POLR3F	chr20:18467388-18484648	T72Spin	T0	OK	9.49597	5.74125	0.725951	-0.81736	0.20095	0.514465	no
RAB11FIP5	chr2:73073381-73113018	T72Spin	T0	OK	49.4526	29.9041	0.725702	-1.39478	0.0148	0.127029	no
LBX2-AS1	chr2:74497516-74507694	T72Spin	T0	OK	0.908655	0.549482	0.725661	-0.198025	0.7507	0.857749	no
FAM173B	chr5:10225507-10249909	T72Spin	T0	OK	10.7595	6.50748	0.725443	-0.8639	0.1831	0.497282	no
POLR3A	chr10:77975148-78029540	T72Spin	T0	OK	10.2851	6.22068	0.725406	-1.26441	0.02675	0.182916	no
EIF2S2	chr20:34088308-34112279	T72Spin	T0	OK	38.8572	23.5119	0.724787	-1.38936	0.0175	0.138841	no
PAX8-AS1	chr2:113215996-113278921	T72Spin	T0	OK	5.56744	3.36879	0.724785	-0.211709	0.74315	0.852751	no
SLC38A1	chr12:46183055-46269425	T72Spin	T0	OK	61.9136	37.4651	0.724708	-1.49461	0.01955	0.149484	no
SHC2	chr19:416582-460996	T72Spin	T0	OK	6.25329	3.78466	0.724452	-0.441706	0.44385	0.649129	no
UTY	chrY:13248378-13480670	T72Spin	T0	OK	4.07339	2.46554	0.724324	-0.848007	0.12675	0.416562	no
MRPL13	chr8:120395843-120523635	T72Spin	T0	OK	65.4235	39.6031	0.724195	-1.2062	0.0433	0.244459	no
CYP7B1	chr8:64595971-64798791	T72Spin	T0	OK	1.4816	0.896885	0.724163	-0.391702	0.46165	0.656737	no
TSSC4	chr11:2400487-2403878	T72Spin	T0	OK	46.227	27.9877	0.723944	-1.05978	0.0615	0.282317	no
ZNF542P	chr19:56368098-56379827	T72Spin	T0	OK	12.3613	7.48709	0.723358	-1.09374	0.08275	0.332954	no
ATMIN	chr16:81035852-81047346	T72Spin	T0	OK	20.8655	12.6398	0.723144	-1.45401	0.0164	0.134136	no
GPALPP1	chr13:44989551-45028269	T72Spin	T0	OK	10.1712	6.16197	0.723022	-0.635911	0.3203	0.576151	no
PIKFYVE	chr2:208266266-208358751	T72Spin	T0	OK	9.36086	5.67107	0.723018	-0.968215	0.08525	0.338707	no
ASB7	chr15:100602549-100651699	T72Spin	T0	OK	8.76508	5.31191	0.722536	-0.71347	0.1771	0.490703	no
MAPKAPK5-AS1	chr12:111839768-111893424	T72Spin	T0	OK	14.7028	8.91059	0.722503	-0.619347	0.2776	0.550356	no
HOXC-AS1	chr12:53999021-54000010	T72Spin	T0	OK	2.3164	1.40394	0.722403	-0.393641	0.55215	0.716893	no
TXNDC11	chr16:11668432-11742878	T72Spin	T0	OK	25.8044	15.6417	0.722215	-1.15188	0.04985	0.260863	no
GATA2	chr3:128479421-128503207	T72Spin	T0	OK	1.48548	0.90048	0.722165	-0.3295	0.5437	0.710345	no
CLASRP	chr19:45039039-45070956	T72Spin	T0	OK	25.1738	15.2621	0.721971	-0.900423	0.08805	0.344731	no
STXBP5	chr6:146841388-147390476	T72Spin	T0	OK	5.69566	3.4533	0.721888	-1.14431	0.08685	0.342073	no
LOC728024	chr8:37734760-37757801	T72Spin	T0	OK	1.4714	0.892139	0.72185	-0.198931	0.7189	0.838	no
KDM3B	chr5:138352595-138437027	T72Spin	T0	OK	18.6515	11.3101	0.721683	-1.38857	0.017	0.13671	no
CHD1	chr5:98855203-98926534	T72Spin	T0	OK	12.5279	7.59829	0.721397	-1.43159	0.02035	0.153678	no
PITRM1-AS1	chr10:3137726-3172841	T72Spin	T0	OK	1.09709	0.665611	0.720936	-0.234219	0.74745	0.855801	no
CDK13	chr7:39950359-40097134	T72Spin	T0	OK	16.0793	9.75626	0.720807	-1.44978	0.01645	0.134421	no
KDM5A	chr12:280056-442640	T72Spin	T0	OK	11.6881	7.09327	0.720517	-1.41078	0.0166	0.134901	no
NECAP1	chr12:8082210-8097777	T72Spin	T0	OK	16.7966	10.1965	0.720088	-1.06301	0.07325	0.311414	no
TAF4	chr20:61974797-62065810	T72Spin	T0	OK	1.29857	0.788328	0.720058	-0.402023	0.47445	0.663653	no
PDE12	chr3:57556253-57562041	T72Spin	T0	OK	17.1561	10.4155	0.719988	-1.25778	0.0395	0.233133	no
ZNF433	chr19:12014716-12035741	T72Spin	T0	OK	6.58734	3.99928	0.719954	-0.595061	0.2784	0.550809	no
NUDT7	chr16:77722491-77742260	T72Spin	T0	OK	4.75956	2.88971	0.719905	-0.418105	0.5137	0.687623	no
SERTAD2	chr2:64631620-64653912	T72Spin	T0	OK	18.1461	11.0177	0.719833	-1.44617	0.02025	0.15325	no
MAP3K2	chr2:127298668-127343229	T72Spin	T0	OK	9.12375	5.53972	0.719815	-1.40816	0.0209	0.156763	no
ATF1	chr12:50764005-50821160	T72Spin	T0	OK	16.2906	9.89219	0.719676	-1.15486	0.0816	0.330351	no
KRT10	chr17:40818116-40836274	T72Spin	T0	OK	22.7349	13.8074	0.719467	-0.880299	0.1265	0.416223	no
TRAF6	chr11:36483766-36510313	T72Spin	T0	OK	6.10191	3.70591	0.719431	-1.17131	0.0543	0.270569	no
CACUL1	chr10:118680981-118755246	T72Spin	T0	OK	19.9048	12.0896	0.719344	-1.46887	0.0142	0.123798	no
GPATCH3	chr1:26890487-26900471	T72Spin	T0	OK	16.0472	9.74728	0.719251	-0.754271	0.1991	0.514237	no
UBL4A	chrX:154483716-154486670	T72Spin	T0	OK	26.8787	16.3275	0.719163	-1.10035	0.05505	0.271814	no
UCK1	chr9:131502901-131531275	T72Spin	T0	OK	23.5245	14.2907	0.719089	-0.890019	0.1177	0.401253	no
USP9X	chrX:41085634-41236579	T72Spin	T0	OK	18.8131	11.4292	0.719009	-1.58775	0.0111	0.106748	no
ZCCHC2	chr18:62523424-62586743	T72Spin	T0	OK	8.19132	4.97678	0.718883	-1.05446	0.07175	0.307322	no
MRPS35	chr12:27710772-27756304	T72Spin	T0	OK	63.6551	38.6779	0.718768	-1.51321	0.01855	0.14471	no
ARMCX1	chrX:101550530-101554692	T72Spin	T0	OK	15.615	9.48887	0.718628	-0.929659	0.11115	0.3908	no
CASC3	chr17:40140253-40172178	T72Spin	T0	OK	35.0841	21.3214	0.718516	-1.42986	0.01165	0.11042	no
TRIM4	chr7:99890406-99919600	T72Spin	T0	OK	22.1656	13.4725	0.718302	-1.30368	0.02985	0.195876	no
HINFP	chr11:119121522-119135055	T72Spin	T0	OK	12.5506	7.62885	0.718221	-0.748707	0.1903	0.50583	no
STK4	chr20:44966478-45079952	T72Spin	T0	OK	12.5294	7.61851	0.717739	-1.33671	0.02525	0.17661	no
HECTD3	chr1:45002547-45011355	T72Spin	T0	OK	32.9693	20.0482	0.717654	-1.30726	0.02185	0.161362	no
NBEA	chr13:34942286-35672737	T72Spin	T0	OK	2.68597	1.6336	0.71739	-0.585524	0.3285	0.580583	no
LINC00663	chr19:19756371-19776413	T72Spin	T0	OK	3.29787	2.00585	0.717326	-0.444748	0.40215	0.623869	no
DAB2IP	chr9:121567101-121785530	T72Spin	T0	OK	14.8698	9.04495	0.717199	-1.09477	0.04875	0.257616	no
MIEF1	chr22:39500099-39518134	T72Spin	T0	OK	21.0582	12.8105	0.717052	-1.34633	0.0171	0.137203	no
ARL5B	chr10:18659383-18678011	T72Spin	T0	OK	7.72603	4.70005	0.71705	-0.889551	0.14415	0.447287	no
ZNF700	chr19:11925067-11950773	T72Spin	T0	OK	7.12419	4.33548	0.716533	-0.708302	0.23075	0.53131	no
BRD1	chr22:49773277-49827548	T72Spin	T0	OK	18.0057	10.9577	0.716514	-1.17536	0.0475	0.253811	no
SETD7	chr4:139495934-139556769	T72Spin	T0	OK	17.9721	10.9387	0.716312	-1.11911	0.04615	0.251166	no
STARD3	chr17:39637079-39664201	T72Spin	T0	OK	28.3987	17.285	0.716307	-1.17445	0.0419	0.239637	no
LY6K	chr8:142700110-142726973	T72Spin	T0	OK	1.81373	1.10397	0.716254	-0.127526	0.5511	0.716054	no
UTP3	chr4:70688478-70690551	T72Spin	T0	OK	46.1527	28.0925	0.716229	-1.37492	0.01915	0.147636	no
SLC9A8	chr20:49812712-49892242	T72Spin	T0	OK	5.83009	3.54955	0.715883	-0.842934	0.1407	0.440828	no
PRPF3	chr1:150321478-150353228	T72Spin	T0	OK	17.8019	10.8385	0.715868	-1.10286	0.0527	0.266492	no
SKIV2L2	chr5:55307747-55535078	T72Spin	T0	OK	26.7498	16.287	0.715804	-1.20453	0.08975	0.348691	no
CCDC53	chr12:102012839-102062124	T72Spin	T0	OK	29.3668	17.8817	0.7157	-0.849015	0.16235	0.471633	no
SDAD1	chr4:75949905-76007523	T72Spin	T0	OK	21.8796	13.3228	0.715688	-1.18439	0.05735	0.275617	no
AKAP10	chr17:19904451-19977856	T72Spin	T0	OK	15.6898	9.55394	0.715658	-1.22716	0.03655	0.222539	no
NEK9	chr14:75082114-75127075	T72Spin	T0	OK	15.1528	9.22821	0.715465	-1.31135	0.02565	0.177795	no
TCERG1	chr5:146447309-146511506	T72Spin	T0	OK	22.0907	13.4553	0.715266	-1.41108	0.0179	0.141318	no
BAIAP3	chr16:1333604-1351872	T72Spin	T0	OK	4.01832	2.44772	0.715153	-0.42626	0.4904	0.672602	no
PRICKLE3	chrX:49171836-49186400	T72Spin	T0	OK	13.3323	8.12272	0.714891	-0.369715	0.62945	0.774963	no
MAFK	chr7:1530731-1556430	T72Spin	T0	OK	20.8749	12.7182	0.714871	-0.893432	0.12835	0.419023	no
ABTB1	chr3:127672937-127680926	T72Spin	T0	OK	22.5863	13.7662	0.714318	-0.806012	0.14585	0.449651	no
LINC00909	chr18:74591773-74597835	T72Spin	T0	OK	4.6983	2.86502	0.713592	-0.580898	0.34075	0.587639	no
SLC26A11	chr17:80220400-80253509	T72Spin	T0	OK	15.9614	9.73367	0.713528	-0.818989	0.17165	0.484524	no
SLC22A5	chr5:132294451-132395614	T72Spin	T0	OK	11.656	7.10909	0.713338	-0.902852	0.12125	0.407941	no
BRICD5	chr16:2205176-2211068	T72Spin	T0	OK	4.48699	2.73688	0.713214	-0.270399	0.75885	0.862614	no
API5	chr11:43311954-43344530	T72Spin	T0	OK	52.3149	31.9122	0.713114	-1.53985	0.01515	0.128539	no
LTV1	chr6:143843370-143863806	T72Spin	T0	OK	22.7357	13.8756	0.712413	-1.08913	0.0624	0.284679	no
ALDOA	chr16:30053089-30070420	T72Spin	T0	OK	1228.76	750.413	0.71145	-0.970637	0.09185	0.351761	no
MAN1A2	chr1:117367462-117525698	T72Spin	T0	OK	11.3763	6.94756	0.711449	-1.31285	0.03855	0.229667	no
FNTA	chr8:43056298-43085788	T72Spin	T0	OK	35.9265	21.9414	0.711392	-1.22639	0.0497	0.260385	no
CUL2	chr10:35008550-35090642	T72Spin	T0	OK	20.4572	12.4961	0.711126	-1.43728	0.0213	0.158622	no
AP5Z1	chr7:4775630-4794395	T72Spin	T0	OK	16.4501	10.0546	0.710244	-1.14408	0.05585	0.271947	no
TSPYL4	chr6:116249967-116254098	T72Spin	T0	OK	12.0872	7.38867	0.710095	-1.06167	0.0695	0.301745	no
AGFG1	chr2:227472131-227561222	T72Spin	T0	OK	19.8248	12.1195	0.709972	-1.5361	0.01365	0.121148	no
ATP10D	chr4:47485392-47593486	T72Spin	T0	OK	19.3217	11.8129	0.709861	-1.46671	0.01945	0.14917	no
PLA2G12A	chr4:109709988-109730086	T72Spin	T0	OK	9.70052	5.93103	0.709779	-1.14221	0.05025	0.262134	no
SUGT1	chr13:52652695-52688298	T72Spin	T0	OK	50.6591	30.9773	0.709612	-1.36588	0.02905	0.192192	no
SCYL2	chr12:100267770-100340136	T72Spin	T0	OK	16.6436	10.1789	0.709377	-1.32127	0.0409	0.237287	no
ACER3	chr11:76860872-77026797	T72Spin	T0	OK	10.021	6.12956	0.709169	-1.28623	0.0324	0.205753	no
CARKD	chr13:110615459-110639995	T72Spin	T0	OK	31.0659	19.0035	0.709069	-1.05633	0.07855	0.3243	no
TBC1D23	chr3:100260816-100325252	T72Spin	T0	OK	20.1314	12.3158	0.70893	-1.4026	0.03485	0.215596	no
SCAF11	chr12:45919130-45990618	T72Spin	T0	OK	23.3871	14.3103	0.708653	-1.58293	0.0149	0.127394	no
UQCRB	chr8:96226675-96235634	T72Spin	T0	OK	25.7642	15.7662	0.708529	-1.51556	0.01425	0.124112	no
MET	chr7:116672404-116798386	T72Spin	T0	OK	66.7289	40.8366	0.708448	-1.44282	0.0193	0.148405	no
ARHGAP21	chr10:24583608-24723668	T72Spin	T0	OK	11.2401	6.87978	0.708216	-1.35622	0.0203	0.153497	no
ZNF525	chr19:53365714-53386588	T72Spin	T0	OK	3.43503	2.10264	0.708123	-0.763609	0.18385	0.498022	no
HERC2P2	chr15:22494836-22590831	T72Spin	T0	OK	4.16565	2.5502	0.707932	-0.791952	0.1687	0.480856	no
SLC13A3,TP53RK	chr20:46557822-46689637	T72Spin	T0	OK	12.3684	7.57298	0.707732	-1.07114	0.0889	0.346681	no
MOB2	chr11:1469447-1486779	T72Spin	T0	OK	33.4228	20.4643	0.707724	-0.886304	0.12005	0.40583	no
TAOK2	chr16:29973866-29992261	T72Spin	T0	OK	23.1067	14.1484	0.707674	-1.23503	0.02875	0.190848	no
CYB561	chr17:63432303-63446361	T72Spin	T0	OK	24.0277	14.7183	0.707085	-1.10968	0.05595	0.272134	no
FPGT,FPGT-TNNI3K,TNNI3K	chr1:74198211-74544432	T72Spin	T0	OK	5.64933	3.46103	0.706877	-0.845758	0.1633	0.473084	no
NGRN	chr15:90230244-90272211	T72Spin	T0	OK	132.874	81.4192	0.706623	-0.958294	0.10795	0.384352	no
AMDHD1	chr12:95943292-95968592	T72Spin	T0	OK	0.875034	0.536341	0.706189	-0.30217	0.5567	0.719751	no
NOL11	chr17:67717832-67744208	T72Spin	T0	OK	23.5702	14.4475	0.706148	-1.28528	0.0408	0.237095	no
MAPK6	chr15:52019213-52066265	T72Spin	T0	OK	27.2087	16.6808	0.705882	-1.48607	0.0166	0.134901	no
POLG	chr15:89243962-89334795	T72Spin	T0	OK	26.7385	16.3929	0.705848	-1.07011	0.05885	0.277409	no
TMEM184C	chr4:147617387-147635521	T72Spin	T0	OK	23.4431	14.3733	0.705771	-1.23733	0.0419	0.239637	no
C17orf49,RNASEK	chr17:7012416-7019654	T72Spin	T0	OK	533.082	326.882	0.705588	-1.33732	0.0218	0.161127	no
RNF113A	chrX:119870531-119876666	T72Spin	T0	OK	24.8402	15.2326	0.705512	-0.611599	0.28375	0.553387	no
EFTUD1	chr15:82130219-82262763	T72Spin	T0	OK	8.43704	5.17549	0.705043	-0.907562	0.12515	0.414609	no
TOMM7	chr7:22812632-22822852	T72Spin	T0	OK	101.368	62.1964	0.704693	-1.08683	0.0526	0.266214	no
COX7B	chrX:77899463-77905384	T72Spin	T0	OK	731.115	448.65	0.704509	-1.36878	0.018	0.142045	no
SOCS4	chr14:55027125-55049488	T72Spin	T0	OK	11.0714	6.79427	0.704444	-1.40686	0.03255	0.206115	no
FGFR1OP2	chr12:26938371-26966648	T72Spin	T0	OK	20.392	12.5146	0.704386	-1.0053	0.1421	0.443803	no
KCMF1	chr2:84971107-85059472	T72Spin	T0	OK	17.2452	10.5853	0.704139	-1.48614	0.0135	0.120238	no
NAPG	chr18:10525875-10552769	T72Spin	T0	OK	15.3425	9.42203	0.703424	-1.13259	0.0559	0.272041	no
NSUN2	chr5:6599238-6633360	T72Spin	T0	OK	37.844	23.2411	0.703386	-1.40921	0.0178	0.140654	no
NT5C1B,NT5C1B-RDH14,RDH14	chr2:18554722-18589580	T72Spin	T0	OK	32.2452	19.8036	0.703321	-0.97806	0.1106	0.389794	no
CTNS	chr17:3636467-3696404	T72Spin	T0	OK	9.78798	6.01182	0.703209	-0.450065	0.5753	0.734574	no
PRRC2A	chr6_GL000254v2_alt:2962554-2979657	T72Spin	T0	OK	0.986207	0.605745	0.703181	-0.370703	0.5233	0.695744	no
ABCE1	chr4:144994574-145129524	T72Spin	T0	OK	30.3603	18.6503	0.702991	-1.53059	0.023	0.166253	no
MRPL49	chr11:65120626-65134532	T72Spin	T0	OK	41.6648	25.6037	0.702473	-0.533409	0.35435	0.594828	no
UFM1	chr13:38349770-38363007	T72Spin	T0	OK	46.1835	28.383	0.702348	-1.54544	0.0225	0.164179	no
DAGLB	chr7:6409115-6448012	T72Spin	T0	OK	25.9087	15.9255	0.702097	-1.1412	0.06615	0.293404	no
RILPL1	chr12:123458103-123533718	T72Spin	T0	OK	14.733	9.05866	0.701678	-0.691097	0.184	0.4982	no
PDS5A	chr4:39822862-39977956	T72Spin	T0	OK	33.1984	20.4187	0.701221	-1.43797	0.0207	0.155658	no
KLHL42	chr12:27780253-27803040	T72Spin	T0	OK	12.0873	7.4346	0.701161	-1.31836	0.03085	0.199411	no
SPOPL	chr2:138501779-138573236	T72Spin	T0	OK	7.19417	4.42516	0.7011	-1.12219	0.0918	0.351761	no
ARL6	chr3:97764520-97801242	T72Spin	T0	OK	4.64173	2.85541	0.700968	-0.42059	0.4467	0.650934	no
PINLYP	chr19:43576799-43582104	T72Spin	T0	OK	1.60435	0.987148	0.700653	-0.32831	0.7009	0.826585	no
LGALS8	chr1:236518213-236604541	T72Spin	T0	OK	17.2597	10.6202	0.700596	-0.936362	0.12165	0.408357	no
CLYBL	chr13:99606663-99957165	T72Spin	T0	OK	5.52721	3.4015	0.700381	-0.337365	0.53005	0.700306	no
LINC00938	chr12:45725719-45727921	T72Spin	T0	OK	7.11741	4.38031	0.700318	-0.52488	0.3662	0.60142	no
ZNF844	chr19:12064730-12077811	T72Spin	T0	OK	7.42729	4.57149	0.70017	-0.686587	0.17485	0.487961	no
EIF2AK2	chr2:37105140-37157047	T72Spin	T0	OK	12.4092	7.63792	0.70016	-1.18858	0.05685	0.274478	no
RASAL2	chr1:178091507-178479513	T72Spin	T0	OK	6.0558	3.72794	0.699939	-1.1814	0.03795	0.228163	no
KIFC2	chr8:144466336-144476335	T72Spin	T0	OK	33.658	20.7216	0.699813	-1.01143	0.0857	0.339505	no
DPH2	chr1:43969980-43973371	T72Spin	T0	OK	18.0433	11.1108	0.699498	-0.815065	0.1371	0.433612	no
LINC00657	chr20:36045617-36050960	T72Spin	T0	OK	86.568	53.3096	0.699439	-1.57226	0.01705	0.136987	no
VPS13A	chr9:77176755-77417483	T72Spin	T0	OK	6.89632	4.24707	0.699358	-1.31124	0.03535	0.217928	no
C1D	chr2:68042199-68063027	T72Spin	T0	OK	20.4783	12.6134	0.699135	-0.764047	0.19615	0.512163	no
TRAPPC10	chr21:44012324-44106551	T72Spin	T0	OK	4.8536	2.98963	0.699087	-0.939524	0.1237	0.412426	no
COG3	chr13:45464894-45536698	T72Spin	T0	OK	11.7331	7.22805	0.698906	-1.14995	0.04295	0.242899	no
VEGFC	chr4:176683533-176792745	T72Spin	T0	OK	1.50094	0.924647	0.69889	-0.380938	0.47005	0.661134	no
IFT20	chr17:28319094-28335489	T72Spin	T0	OK	35.3867	21.8013	0.698797	-0.760466	0.2492	0.534133	no
ANKEF1	chr20:10023811-10307418	T72Spin	T0	OK	3.21536	1.98118	0.698619	-0.354488	0.4215	0.636364	no
CHMP1B	chr18:11689014-11908797	T72Spin	T0	OK	78.0658	48.1164	0.69816	-1.32746	0.046	0.251166	no
RANBP6	chr9:6011018-6015640	T72Spin	T0	OK	18.8993	11.6489	0.69814	-1.35432	0.04125	0.238148	no
PLAGL2	chr20:32192503-32207743	T72Spin	T0	OK	5.19385	3.20207	0.697797	-0.78937	0.1734	0.486134	no
PHKA1	chrX:72578813-72714181	T72Spin	T0	OK	3.96521	2.4447	0.697741	-0.79362	0.1905	0.50621	no
MEF2D	chr1:156463720-156500842	T72Spin	T0	OK	16.2055	9.99203	0.697638	-1.27896	0.02595	0.178964	no
GSTA4	chr6:52977947-52995380	T72Spin	T0	OK	11.1664	6.8851	0.697621	-0.570971	0.31605	0.57393	no
ZNF800	chr7:127370042-127392724	T72Spin	T0	OK	8.43463	5.20093	0.697556	-1.07337	0.0793	0.325803	no
KHDRBS3	chr8:135457464-135647609	T72Spin	T0	OK	27.4154	16.905	0.697537	-1.09215	0.0648	0.290616	no
POLR2H	chr3:184361713-184368595	T72Spin	T0	OK	73.2906	45.1996	0.697317	-1.15277	0.0611	0.281721	no
NABP1	chr2:191678071-191688522	T72Spin	T0	OK	14.2523	8.79046	0.697188	-1.23352	0.05895	0.277733	no
NFXL1	chr4:47593997-48012944	T72Spin	T0	OK	6.14366	3.78956	0.69707	-0.517899	0.26415	0.543118	no
RSF1	chr11:77666228-77820834	T72Spin	T0	OK	27.577	17.0105	0.69704	-1.48307	0.011	0.106247	no
PUS3	chr11:125883613-125903221	T72Spin	T0	OK	11.1996	6.90921	0.696853	-0.691518	0.24005	0.534133	no
PQLC2	chr1:19312245-19332428	T72Spin	T0	OK	28.6422	17.6712	0.696744	-0.940827	0.12555	0.415334	no
TATDN3	chr1:212791827-212816825	T72Spin	T0	OK	7.47433	4.61183	0.696605	-0.677586	0.2407	0.534133	no
ZFAT	chr8:134477787-134713049	T72Spin	T0	OK	3.24234	2.00191	0.695656	-0.555987	0.30965	0.569733	no
ZBTB6	chr9:122908055-122913328	T72Spin	T0	OK	6.88338	4.25006	0.695634	-0.894444	0.1469	0.451081	no
ZKSCAN4	chr6:28241704-28259252	T72Spin	T0	OK	2.26595	1.39918	0.695538	-0.49405	0.39275	0.616736	no
SIRT6	chr19:4174108-4182599	T72Spin	T0	OK	25.2611	15.5992	0.695439	-0.750796	0.16515	0.475568	no
RINT1	chr7:105532084-105581529	T72Spin	T0	OK	12.8761	7.95224	0.695259	-0.959786	0.1073	0.384079	no
MPDZ	chr9:13105703-13279564	T72Spin	T0	OK	6.82939	4.21815	0.695148	-1.17874	0.05625	0.273219	no
ASAH1	chr8:18056415-18097651	T72Spin	T0	OK	80.0854	49.47	0.694986	-1.49506	0.02125	0.15845	no
WRAP73	chr1:3630766-3650107	T72Spin	T0	OK	19.93	12.3142	0.694622	-0.694137	0.217	0.525617	no
UNC119B	chr12:120710434-120723640	T72Spin	T0	OK	30.126	18.6155	0.694503	-1.35495	0.0174	0.138357	no
STRAP	chr12:15882353-15903476	T72Spin	T0	OK	157.728	97.4642	0.69449	-1.51408	0.01125	0.107956	no
COPRS	chr17:31851864-31859307	T72Spin	T0	OK	61.3196	37.9048	0.69397	-0.955361	0.0949	0.358943	no
SERP1	chr3:150541992-150546641	T72Spin	T0	OK	84.6194	52.3153	0.693754	-1.62592	0.0138	0.121808	no
PPP2CA	chr5:134196456-134226259	T72Spin	T0	OK	104.219	64.4344	0.693714	-1.56023	0.0143	0.124303	no
RRAGA	chr9:19049373-19051023	T72Spin	T0	OK	140.725	87.0115	0.693597	-1.41006	0.01475	0.126907	no
VAPA	chr18:9913957-9960021	T72Spin	T0	OK	35.7779	22.124	0.693457	-1.63297	0.0162	0.133362	no
CCDC59	chr12:82352303-82479237	T72Spin	T0	OK	17.3781	10.7467	0.693385	-0.898034	0.2012	0.514861	no
GINM1	chr6:149566391-149590931	T72Spin	T0	OK	55.0671	34.0593	0.693139	-1.14416	0.0828	0.333004	no
RBBP5	chr1:205086141-205122022	T72Spin	T0	OK	13.2412	8.19058	0.692995	-1.13542	0.0557	0.271814	no
GBA2	chr9:35697336-35749228	T72Spin	T0	OK	19.945	12.3383	0.69288	-0.297951	0.5689	0.729714	no
MFSD9	chr2:102717206-102736878	T72Spin	T0	OK	4.73257	2.92792	0.692748	-0.48769	0.36165	0.598744	no
CSNK2A3	chr11:11270873-11622014	T72Spin	T0	OK	32.8824	20.3469	0.692505	-1.0353	0.09025	0.349637	no
HPS3	chr3:149129583-149222045	T72Spin	T0	OK	22.1766	13.7258	0.692143	-0.861517	0.1571	0.463912	no
HSPD1	chr2:197486583-197553699	T72Spin	T0	OK	159.162	98.5248	0.69194	-1.11697	0.0632	0.286778	no
THAP1	chr8:42836673-42843331	T72Spin	T0	OK	10.8202	6.6986	0.691792	-0.798366	0.24265	0.534133	no
CLCN3	chr4:169620520-169723187	T72Spin	T0	OK	27.7453	17.18	0.691512	-1.49584	0.01705	0.136987	no
KIF13B	chr8:29067277-29263093	T72Spin	T0	OK	10.7275	6.64277	0.691465	-1.23675	0.03325	0.208684	no
RAB18	chr10:27504173-27542237	T72Spin	T0	OK	37.1471	23.0038	0.691376	-1.54643	0.01355	0.120381	no
FAM122A	chr9:68705413-69009176	T72Spin	T0	OK	7.53774	4.66913	0.690979	-0.790496	0.1825	0.496413	no
C2orf47	chr2:199928910-199964124	T72Spin	T0	OK	18.5127	11.4675	0.690963	-0.539411	0.2827	0.5528	no
STRN	chr2:36837697-36966472	T72Spin	T0	OK	4.53303	2.80809	0.690886	-1.31002	0.04	0.235186	no
GOLGA5	chr14:92794230-92839961	T72Spin	T0	OK	21.4668	13.3018	0.69048	-1.22456	0.039	0.23126	no
WDR19	chr4:39182403-39285810	T72Spin	T0	OK	5.43135	3.36604	0.690258	-0.80905	0.1775	0.49095	no
ANKRD28	chr3:15667235-15859546	T72Spin	T0	OK	13.6222	8.44391	0.689978	-1.40259	0.02895	0.191745	no
TTC21B	chr2:165873361-165953838	T72Spin	T0	OK	4.44052	2.75338	0.689524	-0.844491	0.22375	0.529288	no
UBE2Q1	chr1:154548574-154558644	T72Spin	T0	OK	31.3778	19.4586	0.689338	-1.28625	0.0296	0.19474	no
EIF4G1	chr3:184314494-184335358	T72Spin	T0	OK	160.464	99.5113	0.689317	-1.15545	0.0504	0.262192	no
CDC34	chr19:531732-542087	T72Spin	T0	OK	103.233	64.0281	0.689131	-1.24437	0.0281	0.188225	no
BBX	chr3:107522935-107811329	T72Spin	T0	OK	27.2832	16.923	0.689021	-1.50872	0.01375	0.12167	no
RAB22A	chr20:58309714-58367507	T72Spin	T0	OK	11.0939	6.88346	0.688561	-1.38099	0.02555	0.177448	no
ACKR3	chr2:236569736-236582351	T72Spin	T0	OK	0.861667	0.534676	0.688467	-0.355681	0.4801	0.666977	no
ATP6V1G1	chr9:114587713-114598872	T72Spin	T0	OK	105.308	65.3599	0.688137	-1.50822	0.0146	0.126106	no
EXOSC7	chr3:44976248-45012666	T72Spin	T0	OK	47.7235	29.6252	0.687874	-0.980002	0.10005	0.371291	no
UQCRFS1	chr19:29207259-29213229	T72Spin	T0	OK	157.551	97.808	0.687796	-1.36958	0.0194	0.14898	no
MORC3	chr21:36320188-36376646	T72Spin	T0	OK	11.6824	7.25505	0.687277	-1.2069	0.057	0.274753	no
VPS37D	chr7:73667843-73672110	T72Spin	T0	OK	7.33249	4.5551	0.68682	-0.473554	0.42825	0.640208	no
RSRC2	chr12:122504642-122527013	T72Spin	T0	OK	40.772	25.33	0.686728	-1.3869	0.0244	0.173055	no
TTC21A	chr3:39051985-39138903	T72Spin	T0	OK	0.689856	0.428583	0.686721	-0.195525	0.5804	0.737843	no
TBRG4	chr7:45100099-45111747	T72Spin	T0	OK	37.6981	23.4225	0.686602	-1.08301	0.05545	0.271814	no
ITM2C	chr2:230864597-230879254	T72Spin	T0	OK	90.4076	56.1792	0.686409	-1.2808	0.02245	0.164016	no
SP100	chr2:230416155-230545602	T72Spin	T0	OK	38.2502	23.7695	0.686356	-1.11983	0.05945	0.279346	no
USP35	chr11:78188811-78214711	T72Spin	T0	OK	6.36786	3.95731	0.686287	-0.662949	0.2264	0.530532	no
WDR74	chr11:62832904-62840156	T72Spin	T0	OK	49.0265	30.4743	0.685971	-1.05708	0.07215	0.308439	no
HDAC11	chr3:13480214-13506424	T72Spin	T0	OK	9.62503	5.98313	0.68589	-0.720142	0.2192	0.527414	no
DENND4A	chr15:65611404-65792293	T72Spin	T0	OK	3.9919	2.48246	0.685302	-0.865508	0.14655	0.450399	no
GPCPD1	chr20:5544433-5611026	T72Spin	T0	OK	5.9064	3.67305	0.685298	-0.892008	0.15545	0.461739	no
SNRK	chr3:43286511-43351962	T72Spin	T0	OK	10.7307	6.67341	0.685249	-1.13748	0.0636	0.287563	no
SEC63	chr6:107867755-107958278	T72Spin	T0	OK	21.0476	13.0898	0.685213	-1.4151	0.0175	0.138841	no
SRPRB	chr3:133784032-133821492	T72Spin	T0	OK	40.092	24.9377	0.684985	-1.34266	0.02375	0.169941	no
YTHDF3	chr8:63168552-63212788	T72Spin	T0	OK	33.9483	21.1167	0.684953	-1.4464	0.0262	0.180128	no
PDIA6	chr2:10721648-10837977	T72Spin	T0	OK	463.92	288.571	0.684949	-1.16345	0.05525	0.271814	no
BDNF	chr11:27506851-27722058	T72Spin	T0	OK	6.73077	4.18785	0.684561	-0.84049	0.18045	0.49477	no
ACVR1B	chr12:51951666-51997079	T72Spin	T0	OK	29.0542	18.0782	0.684493	-1.32359	0.0237	0.169721	no
NAF1	chr4:163126707-163166921	T72Spin	T0	OK	8.31749	5.17821	0.683695	-0.548884	0.376	0.606555	no
NPIPB3	chr16:21402133-21425337	T72Spin	T0	OK	2.85205	1.77591	0.683444	-0.434214	0.4647	0.658275	no
ETV1	chr7:13891230-13991425	T72Spin	T0	OK	5.28832	3.29338	0.683241	-0.97269	0.10315	0.377635	no
ANKRD49	chr11:94493986-94499578	T72Spin	T0	OK	7.79473	4.85455	0.683162	-0.554253	0.3542	0.594828	no
RAB3GAP2	chr1:220148267-220272501	T72Spin	T0	OK	13.7252	8.5497	0.682876	-1.41141	0.0222	0.162727	no
ZC3H18	chr16:88570380-88631964	T72Spin	T0	OK	34.9778	21.7895	0.682805	-1.3243	0.02165	0.160219	no
HTATSF1	chrX:136497078-136512344	T72Spin	T0	OK	31.3322	19.52	0.682693	-1.27324	0.04165	0.23942	no
MAPK13	chr6:36130483-36144524	T72Spin	T0	OK	8.39731	5.2323	0.682483	-1.04271	0.07115	0.30549	no
BCAR3	chr1:93561740-93847150	T72Spin	T0	OK	44.9834	28.0294	0.682455	-1.27742	0.02485	0.174848	no
CASC4	chr15:44288710-44415761	T72Spin	T0	OK	32.6788	20.3679	0.682059	-1.49141	0.01875	0.145885	no
THAP5	chr7:108562143-108574850	T72Spin	T0	OK	11.5857	7.22147	0.681979	-0.815275	0.2177	0.526472	no
FAM129A	chr1:184791024-184974586	T72Spin	T0	OK	12.2077	7.61091	0.681655	-1.29211	0.02745	0.185838	no
ATP5G3	chr2:175176257-175181762	T72Spin	T0	OK	81.5068	50.8203	0.681515	-1.5296	0.01835	0.143592	no
MTO1	chr6:73461730-73501456	T72Spin	T0	OK	9.59713	5.98478	0.681304	-0.866889	0.1404	0.440512	no
CCDC51	chr3:48432169-48440119	T72Spin	T0	OK	16.059	10.0144	0.681302	-0.584878	0.3425	0.588566	no
ELF1	chr13:40931918-41019372	T72Spin	T0	OK	34.3398	21.4154	0.681232	-1.45877	0.02405	0.17119	no
TMEM222	chr1:27322144-27336400	T72Spin	T0	OK	57.4453	35.8278	0.681109	-1.07511	0.06625	0.293627	no
MRPL23	chr11_KI270721v1_random:2584-11804	T72Spin	T0	OK	18.1099	11.2951	0.68108	-0.430155	0.45225	0.653381	no
CRELD1	chr3:9933839-9945413	T72Spin	T0	OK	21.78	13.5865	0.680829	-0.967101	0.1057	0.381293	no
GCH1	chr14:54842005-54902824	T72Spin	T0	OK	5.64264	3.52047	0.680603	-0.554382	0.3459	0.590118	no
TLR4	chr9:117704174-117717491	T72Spin	T0	OK	6.53823	4.07962	0.680465	-0.990714	0.1303	0.421507	no
NAPB	chr20:23374518-23421519	T72Spin	T0	OK	5.55597	3.46686	0.680409	-0.660461	0.2648	0.543453	no
SNAPC3	chr9:15422783-15461629	T72Spin	T0	OK	15.3937	9.60593	0.680339	-1.09033	0.0924	0.353104	no
GPR107	chr9:130053705-130140169	T72Spin	T0	OK	20.6029	12.857	0.680295	-1.2422	0.03145	0.202257	no
SLC38A9	chr5:55625844-55712335	T72Spin	T0	OK	11.0517	6.89725	0.680169	-0.793238	0.18855	0.503596	no
SKP1	chr5:134156390-134177033	T72Spin	T0	OK	165.355	103.2	0.68012	-1.46076	0.01525	0.12914	no
SLC12A8	chr3:125082635-125212765	T72Spin	T0	OK	8.71333	5.43814	0.680109	-0.768645	0.18835	0.503498	no
PRDX1	chr1:45500183-45522890	T72Spin	T0	OK	1110.51	693.098	0.680088	-1.20739	0.04095	0.237344	no
HPCAL1	chr2:10302903-10427617	T72Spin	T0	OK	97.1896	60.661	0.680033	-1.31123	0.0254	0.177101	no
GABPB1-AS1	chr15:50277191-50358306	T72Spin	T0	OK	2.64423	1.65112	0.679402	-0.400931	0.4739	0.663356	no
SESN1	chr6:108986436-109094505	T72Spin	T0	OK	19.2222	12.0034	0.679332	-1.08143	0.08475	0.33778	no
COMMD8	chr4:47450793-47463659	T72Spin	T0	OK	35.6765	22.2802	0.679213	-1.17907	0.07305	0.31116	no
LMTK2	chr7:98106884-98209632	T72Spin	T0	OK	9.65921	6.03427	0.678726	-1.16525	0.04235	0.241174	no
EIF3J	chr15:44537067-44663678	T72Spin	T0	OK	63.004	39.3622	0.678634	-1.24692	0.05815	0.275796	no
BCAS3	chr17:60677810-61392838	T72Spin	T0	OK	5.39989	3.37366	0.678618	-0.651262	0.22205	0.528673	no
BAG1	chr9:33252470-33264761	T72Spin	T0	OK	27.9453	17.4593	0.678614	-1.29726	0.0255	0.177379	no
NSUN5	chr7:73302515-73308867	T72Spin	T0	OK	10.4234	6.51278	0.678475	-0.647664	0.25365	0.536287	no
IDS	chrX:149478763-149505354	T72Spin	T0	OK	44.3238	27.6973	0.678334	-1.41491	0.0295	0.194299	no
CCNYL1	chr2:207711539-207756172	T72Spin	T0	OK	13.5143	8.44746	0.677901	-1.08279	0.06575	0.292362	no
SLAIN2	chr4:48341595-48426198	T72Spin	T0	OK	18.8492	11.7827	0.677828	-1.46388	0.0232	0.16695	no
SFSWAP	chr12:131711086-131799738	T72Spin	T0	OK	20.7929	12.9982	0.677778	-1.13005	0.0496	0.260092	no
EYA3	chr1:27970343-28088637	T72Spin	T0	OK	9.34221	5.84146	0.677436	-1.09638	0.06065	0.280742	no
NUP153	chr6:17615034-17706834	T72Spin	T0	OK	23.9488	14.9771	0.677196	-1.39158	0.0191	0.147507	no
USP33	chr1:77695988-77759879	T72Spin	T0	OK	23.4974	14.6957	0.677107	-1.40378	0.0256	0.177587	no
PDCD11	chr10:103396654-103446262	T72Spin	T0	OK	13.1868	8.24785	0.677	-1.19122	0.03925	0.232121	no
MRPL39	chr21:25585655-25607489	T72Spin	T0	OK	42.8812	26.8216	0.676949	-0.975821	0.1235	0.411915	no
PDIA3P1	chr1:147177850-147179949	T72Spin	T0	OK	158.68	99.263	0.676789	-1.40384	0.0198	0.15107	no
FUCA2	chr6:143494811-143511883	T72Spin	T0	OK	75.6062	47.3	0.676666	-1.43835	0.01935	0.148725	no
USP14	chr18:158482-213739	T72Spin	T0	OK	40.1375	25.1106	0.676654	-1.54548	0.019	0.147055	no
[truncated: 15,291 more rows]
