# Supplementary material for: Cell spinpods are a simple inexpensive suspension culture device to deliver fluid shear stress to renal proximal tubular cells
Source: Sci Rep. 2021 Oct 29;11:21296. doi: 10.1038/s41598-021-00304-8 (PMC8556299; doi:10.1038/s41598-021-00304-8)
Supplement: Supplementary file 9 — Supplementary Information 7. [file 41598_2021_304_MOESM9_ESM.xlsx]

## Sheet: Legend
Differentially expressed genes and their significance based on the FDR q-value in RPTEC/TERT1 cells, rotation versus static conditions at 3-, 24-, and 72-hours time points. FPKM (fragments per kilobase of exon model per million reads mapped) is a normalized estimation of gene expression based on RNA-seq data. q-values are FDR adjusted p-values.

## Sheet: T3RotationvsT3Static
gene	locus	sample_1	sample_2	status	FPKM_1	FPKM_2	log2(fold_change FPKM1/FPKM2)	test_stat	p_value	q_value	significant
LOC101929124	chr19:22520994-22527949	T3Spin	T3Stat	OK	0.320775	0.0131307	4.61054	-2.2062	0.11455	0.550688	no
ATP6V0A1	chr17:42458843-42522579	T3Spin	T3Stat	OK	258.667	12.8968	4.32602	-26.431	5e-05	0.00761477	yes
IBA57-AS1	chr1:228164085-228165512	T3Spin	T3Stat	OK	0.415279	0.0319049	3.70223	-0.7517	0.2137	0.683837	no
OR4D9	chr11:59514912-59515857	T3Spin	T3Stat	OK	0.406321	0.035173	3.53008	-1.39136	0.0567	0.425371	no
HDAC11-AS1	chr3:13476987-13480053	T3Spin	T3Stat	OK	0.386725	0.0386068	3.32438	-0.984038	0.14035	0.591314	no
B2M	chr15_KI270849v1_alt:34835-41507	T3Spin	T3Stat	OK	1.69659	0.257971	2.71735	-2.46076	0.004	0.124093	no
SCARNA2	chr1:109100192-109100612	T3Spin	T3Stat	OK	1.10675	0.191779	2.52882	-1.42308	0.13615	0.583926	no
HCST	chr19:35902479-35904271	T3Spin	T3Stat	OK	1.79795	0.334739	2.42525	-1.41595	0.02835	0.319283	no
SCARNA7	chr3:160494994-160565588	T3Spin	T3Stat	OK	1.54776	0.309234	2.32341	-0.265216	0.31295	0.776983	no
TNKS2-AS1	chr10:91782838-91798291	T3Spin	T3Stat	OK	0.531315	0.116017	2.19522	-0.840787	0.0863	0.502429	no
LDLRAD2	chr1:21812264-21937297	T3Spin	T3Stat	OK	1.71999	0.381376	2.17311	-0.445029	0.26015	0.731529	no
RMRP	chr9:35657750-35658018	T3Spin	T3Stat	OK	17.5264	4.4309	1.98385	-1.64219	0.02485	0.298423	no
LINC00173	chr12:116533421-116536513	T3Spin	T3Stat	OK	0.449143	0.115429	1.96017	-1.19648	0.28515	0.755053	no
GUSBP3,GUSBP9,SMA4,SMA5	chr5:70127461-70585802	T3Spin	T3Stat	OK	0.516165	0.134073	1.94481	-0.949434	0.04575	0.393721	no
LINC01315	chr22:42364399-42369208	T3Spin	T3Stat	OK	0.3927	0.104757	1.90639	-0.899658	0.03595	0.353227	no
VMO1	chr17:4785284-4786434	T3Spin	T3Stat	OK	0.712981	0.192422	1.88959	-1.06833	0.2058	0.672879	no
FTH1P3	chr2:27381198-27409683	T3Spin	T3Stat	OK	0.402403	0.11119	1.85561	-0.241045	0.44225	0.861834	no
RNVU1-3	chr1:148402482-148432545	T3Spin	T3Stat	OK	46.773	13.0406	1.84266	-42.0715	0.5185	0.89089	no
CACNG6	chr19:53991148-54012666	T3Spin	T3Stat	OK	0.612463	0.17198	1.83238	-1.44403	0.00775	0.17476	no
CDIPT-AS1	chr16:29863682-29868053	T3Spin	T3Stat	OK	0.674566	0.191379	1.81753	-1.11945	0.0431	0.382534	no
RN7SL2	chr14:49862550-49862849	T3Spin	T3Stat	OK	21.5642	6.14689	1.81071	-2.27746	0.00165	0.0765166	no
CECR5-AS1	chr22:17137519-17165445	T3Spin	T3Stat	OK	0.882636	0.252291	1.80673	-0.500099	0.3209	0.781966	no
POU2F2	chr19:42086109-42132473	T3Spin	T3Stat	OK	0.515352	0.150241	1.77828	-3.21428	5e-05	0.00761477	yes
ART5	chr11:3638505-3642316	T3Spin	T3Stat	OK	0.585597	0.172525	1.7631	-1.13343	0.0236	0.291509	no
SNORA10	chr16:1962060-1964826	T3Spin	T3Stat	OK	230.331	67.9285	1.76162	-69.1516	0.48895	0.884381	no
LOC728485	chr19:36773117-36777078	T3Spin	T3Stat	OK	0.452024	0.135617	1.73686	-1.58407	0.01455	0.234374	no
PCP4	chr21:39867420-39929397	T3Spin	T3Stat	OK	0.571382	0.171539	1.73592	-0.987825	0.11455	0.550688	no
LOC105373383	chrX:153599339-153599893	T3Spin	T3Stat	OK	1.94268	0.591812	1.71484	-1.283	0.03785	0.363111	no
COLCA2	chr11:111293388-111308735	T3Spin	T3Stat	OK	0.587297	0.180878	1.69907	-1.35553	0.02465	0.297956	no
HIST1H2BN	chr6:27838661-27839110	T3Spin	T3Stat	OK	0.712506	0.221003	1.68884	-0.826234	0.19045	0.655136	no
RPS26P11	chrX:71911087-72143574	T3Spin	T3Stat	OK	0.490974	0.155178	1.66173	-0.647605	0.4299	0.857241	no
HIST1H2AK	chr6:27837879-27838339	T3Spin	T3Stat	OK	0.768	0.247461	1.6339	-0.949345	0.20565	0.672879	no
LKAAEAR1	chr20:64080117-64100643	T3Spin	T3Stat	OK	0.646599	0.209852	1.6235	-1.0698	0.2747	0.746124	no
S100A9	chr1:153357853-153361027	T3Spin	T3Stat	OK	0.494252	0.162032	1.60897	-0.922205	0.13955	0.590407	no
LOC100288846	chr14:39265271-39351193	T3Spin	T3Stat	OK	0.619042	0.204726	1.59634	-0.601097	0.5657	0.910059	no
AKR1B10	chr7:134527591-134541414	T3Spin	T3Stat	OK	1.49412	0.498521	1.58357	-2.82955	5e-05	0.00761477	yes
HIST1H4D	chr6:26188709-26189076	T3Spin	T3Stat	OK	0.8785	0.295405	1.57235	-0.615086	0.3034	0.767491	no
C19orf81	chr19:50649444-50659310	T3Spin	T3Stat	OK	0.472917	0.160109	1.56254	-0.899343	0.2353	0.706569	no
MIR1248,SNORA81	chr3:186783571-186806695	T3Spin	T3Stat	OK	10.6432	3.62066	1.55561	-1.7194	0.5079	0.889439	no
CRYBB1	chr22:26599397-26618027	T3Spin	T3Stat	OK	0.428613	0.146344	1.55031	-0.96673	0.13995	0.590793	no
LOC101927571	chr18:22723490-22786837	T3Spin	T3Stat	OK	0.650338	0.224424	1.53496	-0.943362	0.21585	0.68534	no
SNORA18	chr11:93733465-93733597	T3Spin	T3Stat	OK	364.603	127.095	1.52042	-196.407	0.4801	0.879907	no
DGCR10	chr22:18970497-19031242	T3Spin	T3Stat	OK	0.424151	0.150086	1.49879	-1.00375	0.11545	0.552015	no
LOC100129148	chr7:139340358-139427526	T3Spin	T3Stat	OK	0.577118	0.205114	1.49244	-0.148403	0.51205	0.88994	no
GAS8-AS1	chr16:90004864-90047783	T3Spin	T3Stat	OK	0.416458	0.158192	1.3965	-0.369701	0.5543	0.905267	no
LINC01571	chr16:51762518-51772646	T3Spin	T3Stat	OK	0.438585	0.169297	1.3733	-0.651162	0.3843	0.829103	no
USP30-AS1	chr12:109023088-109088026	T3Spin	T3Stat	OK	0.789698	0.306136	1.36713	-0.681111	0.32575	0.785177	no
HMOX1	chr22:35381066-35394214	T3Spin	T3Stat	OK	724.791	281.019	1.3669	-5.10734	5e-05	0.00761477	yes
RPLP0P2	chr11:61615035-61639449	T3Spin	T3Stat	OK	0.367973	0.142777	1.36583	-1.86668	0.0059	0.152354	no
KIFC1	chr6_GL000255v2_alt:4585943-4604308	T3Spin	T3Stat	OK	0.371409	0.1477	1.33034	-1.53445	0.0133	0.22734	no
GACAT2	chr18:8695855-8707621	T3Spin	T3Stat	OK	1.49681	0.595516	1.32968	-1.3685	0.0255	0.302435	no
SYNGR1	chr22:39349948-39385588	T3Spin	T3Stat	OK	0.478296	0.191821	1.31815	-0.944338	0.0791	0.488299	no
LINC00933	chr15:84527195-84580181	T3Spin	T3Stat	OK	0.361156	0.145625	1.31037	-1.09301	0.0931	0.514739	no
RNA45S5	chr22_KI270733v1_random:122272-135645	T3Spin	T3Stat	OK	6.41046	2.58578	1.30983	-5.45335	5e-05	0.00761477	yes
TMEM52B	chr12:10158299-10191804	T3Spin	T3Stat	OK	0.518013	0.210363	1.30011	-1.87019	0.00485	0.138888	no
HIST1H4J	chr6:27824124-27824480	T3Spin	T3Stat	OK	0.562335	0.232006	1.27727	-0.607939	0.2565	0.727809	no
RN7SK	chr6:52995619-52995951	T3Spin	T3Stat	OK	32.0684	13.3263	1.26688	-2.67383	0.0001	0.0128865	yes
LOC100240734	chr12:54058253-54122234	T3Spin	T3Stat	OK	1.23159	0.514218	1.26007	-0.805552	0.30875	0.773173	no
HIST1H4C	chr6:26103947-26104337	T3Spin	T3Stat	OK	4.09461	1.73081	1.24228	-1.17976	0.0592	0.434392	no
WFDC21P	chr17:60083565-60088467	T3Spin	T3Stat	OK	0.411444	0.174239	1.23963	-0.640265	0.36765	0.818282	no
RAET1E-AS1	chr6:149818757-149923152	T3Spin	T3Stat	OK	0.654926	0.281555	1.21791	-0.315614	0.4985	0.886061	no
AGAP1-IT1	chr2:235494088-236131800	T3Spin	T3Stat	OK	0.781268	0.33909	1.20415	-0.340806	0.56825	0.911615	no
SYCE3	chr22:50551111-50562899	T3Spin	T3Stat	OK	0.50917	0.221477	1.20099	-0.649413	0.3516	0.805743	no
LOC103908605	chr9:42567858-42569349	T3Spin	T3Stat	OK	0.862859	0.378592	1.18848	-0.750577	0.182	0.642908	no
TMEM52	chr1:1917589-1919301	T3Spin	T3Stat	OK	0.643757	0.282696	1.18727	-1.03575	0.07925	0.488775	no
AGBL5-AS1	chr2:27049682-27050264	T3Spin	T3Stat	OK	0.523908	0.230182	1.18654	-0.449536	0.40485	0.84393	no
SPATA25	chr20:45886490-45887599	T3Spin	T3Stat	OK	0.396487	0.178074	1.15479	-0.660963	0.2711	0.742503	no
ZRANB2-AS2	chr1:71081323-71237723	T3Spin	T3Stat	OK	0.376293	0.169378	1.15161	-0.779291	0.1595	0.612707	no
SUMO4	chr6:149217923-149411613	T3Spin	T3Stat	OK	0.491234	0.221583	1.14856	-0.17142	0.562	0.907789	no
AZIN1-AS1	chr8:102864270-102977876	T3Spin	T3Stat	OK	0.763799	0.347372	1.13671	-0.906832	0.09195	0.513446	no
CLDN3	chr7:73768996-73770270	T3Spin	T3Stat	OK	0.648644	0.297128	1.12635	-1.06861	0.08435	0.49954	no
RPPH1	chr14:20343070-20343411	T3Spin	T3Stat	OK	6.68963	3.07044	1.12348	-1.17074	0.05375	0.417166	no
FAM132A	chr1:1242445-1246722	T3Spin	T3Stat	OK	0.597853	0.275861	1.11585	-0.827585	0.1805	0.640981	no
ULK4P1,ULK4P3	chr15:30103546-30131745	T3Spin	T3Stat	OK	0.59185	0.274372	1.1091	-0.919502	0.08495	0.50088	no
PRRX2	chr9:129665640-129722672	T3Spin	T3Stat	OK	3.66997	1.70199	1.10855	-2.40238	5e-05	0.00761477	yes
HNF1A-AS1	chr12:120969837-120972292	T3Spin	T3Stat	OK	0.632534	0.296733	1.09198	-1.75951	0.0066	0.161706	no
UBR5-AS1	chr8:102239450-102252174	T3Spin	T3Stat	OK	0.726309	0.343536	1.08012	-0.784008	0.17595	0.634063	no
HRK	chr12:116860419-116881427	T3Spin	T3Stat	OK	0.460495	0.219012	1.07218	-0.884805	0.10275	0.530249	no
FAHD2CP	chr2:96010550-96034979	T3Spin	T3Stat	OK	0.802004	0.382831	1.0669	-0.978426	0.1035	0.531105	no
HIST1H1E	chr6:26156330-26157115	T3Spin	T3Stat	OK	0.372274	0.178645	1.05927	-0.611462	0.296	0.761238	no
SLC30A2	chr1:26038021-26046138	T3Spin	T3Stat	OK	1.34784	0.651493	1.04882	-2.39689	0.0002	0.020003	yes
DACT3	chr19:46647563-46717127	T3Spin	T3Stat	OK	0.584628	0.283937	1.04195	-0.41007	0.61095	0.930737	no
PVRL4	chr1:161070990-161089595	T3Spin	T3Stat	OK	0.417563	0.203324	1.03822	-1.56412	0.01235	0.218069	no
CLDN11	chr3:170418864-170434691	T3Spin	T3Stat	OK	0.349954	0.170915	1.03389	-1.16486	0.0506	0.409258	no
TMEM74B	chr20:1180560-1185433	T3Spin	T3Stat	OK	1.47165	0.721947	1.02747	-1.69943	0.006	0.153751	no
OCLM	chr1:186375757-186421371	T3Spin	T3Stat	OK	0.634697	0.311427	1.02718	-0.308763	0.6855	0.953016	no
LYPD3	chr19:43460793-43465679	T3Spin	T3Stat	OK	0.747586	0.367564	1.02425	-1.35254	0.02775	0.316246	no
SMARCA5-AS1	chr4:143513462-143557489	T3Spin	T3Stat	OK	0.551498	0.271222	1.02388	-0.136212	0.63545	0.938539	no
LINC01023	chr5:108727824-108728261	T3Spin	T3Stat	OK	2.81465	1.39226	1.01553	-0.893135	0.12505	0.568927	no
CHKB-AS1	chr22:50583025-50595281	T3Spin	T3Stat	OK	2.16184	1.07147	1.01268	-1.06226	0.08525	0.501766	no
FCRLB	chr1:161721543-161728143	T3Spin	T3Stat	OK	0.653878	0.325511	1.00631	-1.0638	0.0274	0.314666	no
LINC01006	chr7:156472098-156603195	T3Spin	T3Stat	OK	0.485888	0.242397	1.00325	-0.697145	0.2166	0.686255	no
DEPDC4	chr12:100252263-100267079	T3Spin	T3Stat	OK	0.47466	0.236886	1.0027	-0.922483	0.12185	0.564283	no
SST	chr3:187668905-187670413	T3Spin	T3Stat	OK	1.37796	0.689696	0.998498	-0.913729	0.13165	0.578483	no
C6orf52	chr6:10671417-10694797	T3Spin	T3Stat	OK	1.62402	0.816329	0.992347	-0.909218	0.1099	0.542497	no
LMO1	chr11:8224303-8268635	T3Spin	T3Stat	OK	0.454584	0.228858	0.990093	-0.704184	0.17145	0.626608	no
HIF1A-AS2	chr14:61681040-61749089	T3Spin	T3Stat	OK	0.844039	0.4262	0.98578	-0.141782	0.55865	0.906444	no
NPW	chr16:2019519-2020755	T3Spin	T3Stat	OK	0.559029	0.283816	0.977965	-0.658512	0.26175	0.733079	no
LINC01569	chr16:4245824-4253789	T3Spin	T3Stat	OK	0.528654	0.268904	0.975234	-1.29303	0.0348	0.349356	no
GPR37L1	chr1:202122900-202129506	T3Spin	T3Stat	OK	0.388163	0.197454	0.975149	-1.11804	0.0644	0.446965	no
CXCL10	chr4:76011179-76112802	T3Spin	T3Stat	OK	0.453069	0.232003	0.965586	-0.829421	0.1424	0.593387	no
BAZ2B	chr2:159693195-159712435	T3Spin	T3Stat	OK	0.344836	0.1768	0.963791	-1.27059	0.0355	0.351827	no
ZNF891	chr12:133119968-133130473	T3Spin	T3Stat	OK	0.568975	0.292438	0.960234	-1.53123	0.0131	0.226245	no
CAPN12	chr19:38647626-38744474	T3Spin	T3Stat	OK	2.28105	1.17608	0.95571	-0.127048	0.51515	0.890155	no
LOC102724450	chr1:6204839-6205780	T3Spin	T3Stat	OK	0.907518	0.475304	0.933077	-0.738694	0.5111	0.88994	no
ABCG2	chr4:88090263-88231322	T3Spin	T3Stat	OK	0.354955	0.186363	0.929519	-1.56417	0.0101	0.200831	no
LRRC29	chr16:67207138-67226998	T3Spin	T3Stat	OK	1.56932	0.826418	0.925197	-1.54076	0.0093	0.190871	no
LINC01252	chr12:11548029-11564401	T3Spin	T3Stat	OK	0.353119	0.186299	0.922532	-1.43047	0.02175	0.282182	no
NR4A1	chr12:52022831-52059507	T3Spin	T3Stat	OK	11.5419	6.08966	0.92245	-3.65457	5e-05	0.00761477	yes
LOC730202	chr14:96501647-96502326	T3Spin	T3Stat	OK	1.41847	0.749392	0.920539	-0.858626	0.16145	0.614005	no
BCYRN1	chr2:47192404-47345074	T3Spin	T3Stat	OK	572.565	305.446	0.906521	-2.24207	0.0006	0.0432323	yes
EGR4	chr2:73290928-73293701	T3Spin	T3Stat	OK	2.95925	1.57869	0.906505	-2.24726	0.00025	0.0232674	yes
FAM212A	chr3:49803253-49805030	T3Spin	T3Stat	OK	0.722682	0.386945	0.901233	-0.966463	0.09905	0.525185	no
EN2	chr7:155458128-155464831	T3Spin	T3Stat	OK	0.438165	0.235088	0.898274	-1.28195	0.0345	0.347646	no
C9orf163	chr9:136440095-136486067	T3Spin	T3Stat	OK	0.413956	0.222484	0.895776	-0.220818	0.6675	0.947099	no
DEFB1	chr8:6870575-6878007	T3Spin	T3Stat	OK	2.01791	1.08549	0.894519	-0.748852	0.19295	0.65783	no
NEUROG2	chr4:112513515-112516172	T3Spin	T3Stat	OK	1.61868	0.872618	0.891394	-1.99226	0.00125	0.0649322	no
SLC16A6	chr17:68259181-68600954	T3Spin	T3Stat	OK	0.887791	0.478749	0.890953	-0.281387	0.7101	0.960533	no
C19orf73	chr19:49114360-49119140	T3Spin	T3Stat	OK	1.86112	1.00373	0.890803	-0.905844	0.13775	0.586843	no
ISL2	chr15:76336723-76342475	T3Spin	T3Stat	OK	0.9498	0.513055	0.888509	-1.30343	0.03065	0.331267	no
FAAHP1	chr1:46433826-46445702	T3Spin	T3Stat	OK	0.422249	0.228613	0.885191	-0.799008	0.17695	0.635105	no
SNHG9	chr16:1964995-1965504	T3Spin	T3Stat	OK	14.6273	7.93049	0.883182	-0.580678	0.3337	0.791926	no
A1BG	chr19:58346805-58362848	T3Spin	T3Stat	OK	2.4371	1.32151	0.882974	-1.48285	0.012	0.214432	no
YBX2	chr17:7288251-7294557	T3Spin	T3Stat	OK	0.800154	0.435003	0.879253	-1.35624	0.026	0.304059	no
ARL14	chr3:160677159-160678447	T3Spin	T3Stat	OK	0.909416	0.495332	0.876544	-1.26961	0.0354	0.351827	no
AURKC	chr19:57231008-57235548	T3Spin	T3Stat	OK	0.636244	0.34712	0.874143	-0.927461	0.10245	0.529366	no
BIN3-IT1	chr8:22604631-22669148	T3Spin	T3Stat	OK	0.742176	0.406116	0.869868	-0.281577	0.6489	0.941607	no
EML2-AS1	chr19:45609399-45645517	T3Spin	T3Stat	OK	4.12994	2.26749	0.865024	-0.853989	0.16025	0.613335	no
LOC100507557	chr6:145625303-145964097	T3Spin	T3Stat	OK	0.405589	0.222886	0.863711	-0.323774	0.7011	0.958408	no
OSGIN1	chr16:83953221-83966332	T3Spin	T3Stat	OK	26.9236	14.8086	0.862439	-3.76465	5e-05	0.00761477	yes
RPL18A	chr19:17859877-17863324	T3Spin	T3Stat	OK	32.0291	17.6673	0.858304	-2.98435	5e-05	0.00761477	yes
LAMB2P1	chr3:49152858-49154401	T3Spin	T3Stat	OK	0.736563	0.40703	0.855675	-1.17991	0.0521	0.41307	no
MEFV	chr16:3242027-3256627	T3Spin	T3Stat	OK	0.472631	0.261436	0.854258	-1.48422	0.01255	0.219863	no
MLLT4-AS1	chr6:167823889-167826796	T3Spin	T3Stat	OK	0.441129	0.244335	0.852342	-0.931081	0.09915	0.525185	no
C10orf95	chr10:102449816-102456293	T3Spin	T3Stat	OK	0.412067	0.22861	0.849989	-0.558864	0.3633	0.813933	no
RGS9BP	chr19:32675406-32678300	T3Spin	T3Stat	OK	0.407634	0.226634	0.846909	-0.987803	0.08665	0.503156	no
STEAP1B	chr7:22419443-22500282	T3Spin	T3Stat	OK	0.565602	0.315049	0.84421	-0.943369	0.11295	0.548462	no
TMEM221	chr19:17435508-17448567	T3Spin	T3Stat	OK	0.419437	0.234112	0.841255	-0.863456	0.13885	0.589629	no
ZNF337-AS1	chr20:25624044-25696904	T3Spin	T3Stat	OK	0.53843	0.302592	0.831384	-0.333036	0.5102	0.889776	no
TMEM233	chr12:119593458-119641558	T3Spin	T3Stat	OK	1.22662	0.689737	0.830566	-1.4275	0.01785	0.257786	no
LINC01564	chr6:53628379-53631394	T3Spin	T3Stat	OK	0.405773	0.228828	0.826408	-0.495558	0.385	0.829678	no
GNMT	chr6:42960761-42979243	T3Spin	T3Stat	OK	0.707161	0.399359	0.824353	-0.449959	0.44175	0.861834	no
NCCRP1	chr19:39196963-39201882	T3Spin	T3Stat	OK	1.65338	0.936522	0.820037	-1.85802	0.00175	0.0795034	no
ZNF572	chr8:124973296-124979388	T3Spin	T3Stat	OK	0.355864	0.201652	0.81946	-1.26971	0.03495	0.349813	no
DGCR6	chr22_KI270734v1_random:131493-137393	T3Spin	T3Stat	OK	0.355116	0.20205	0.813577	-0.63726	0.25165	0.723559	no
TNFSF18	chr1:173041219-173050963	T3Spin	T3Stat	OK	0.707992	0.403085	0.81265	-0.67415	0.2251	0.69412	no
KCNMB3	chr3:179239748-179267050	T3Spin	T3Stat	OK	1.16791	0.667801	0.806443	-1.25674	0.0243	0.295793	no
GADD45G	chr9:89605011-89606554	T3Spin	T3Stat	OK	4.53188	2.60537	0.79862	-1.79793	0.00215	0.088933	no
RPL39	chrX:119786503-119791659	T3Spin	T3Stat	OK	59.5892	34.3578	0.794415	-2.76037	5e-05	0.00761477	yes
DUSP19	chr2:183078558-183099994	T3Spin	T3Stat	OK	0.379826	0.219504	0.791089	-1.44919	0.01195	0.213824	no
EFNA2	chr19:1286153-1301430	T3Spin	T3Stat	OK	0.427759	0.248414	0.784052	-0.862541	0.1449	0.59496	no
LINC01311	chr22:19171705-19172832	T3Spin	T3Stat	OK	1.71042	0.995724	0.78053	-1.23897	0.03605	0.353691	no
CFAP45	chr1:159872363-159900116	T3Spin	T3Stat	OK	1.13608	0.662941	0.777109	-1.55571	0.0097	0.1962	no
LIPE-AS1,LOC101930071	chr19:42397127-42652355	T3Spin	T3Stat	OK	6.50754	3.80646	0.773661	-0.514859	0.3856	0.830571	no
SLC7A5P1	chr16:29613102-29613717	T3Spin	T3Stat	OK	2.64517	1.54761	0.773314	-0.853359	0.12765	0.573345	no
METTL20	chr12:31647159-31669082	T3Spin	T3Stat	OK	0.792726	0.464266	0.771869	-1.32278	0.02325	0.289588	no
G0S2	chr1:209675324-209676390	T3Spin	T3Stat	OK	16.2079	9.51899	0.767821	-2.73638	5e-05	0.00761477	yes
LOC401127	chr4:39480254-39481903	T3Spin	T3Stat	OK	0.362027	0.212973	0.765429	-0.762956	0.1816	0.642908	no
KRT3	chr12:52789684-52796108	T3Spin	T3Stat	OK	0.652054	0.3836	0.765388	-1.18607	0.0458	0.393721	no
CGREF1	chr2:27086742-27119127	T3Spin	T3Stat	OK	0.400576	0.235844	0.764245	-0.635882	0.2232	0.691626	no
HSP90AB4P	chr15:58595203-58749978	T3Spin	T3Stat	OK	0.528562	0.311737	0.761741	-0.189013	0.70385	0.958541	no
SNORA25	chr11:93730514-93730646	T3Spin	T3Stat	OK	336.955	199.514	0.756063	-91.3965	0.66205	0.946074	no
NPB	chr17:81902108-81911477	T3Spin	T3Stat	OK	2.33281	1.38498	0.75221	-0.43517	0.5403	0.900343	no
CCDC173	chr2:169645424-169694421	T3Spin	T3Stat	OK	0.516158	0.307442	0.747496	-1.22242	0.04195	0.377325	no
HAP1	chr17:41722638-41734646	T3Spin	T3Stat	OK	0.422195	0.251517	0.747252	-1.29656	0.0244	0.296741	no
MYLK-AS1	chr3:123585512-123884302	T3Spin	T3Stat	OK	0.559704	0.333966	0.744965	-0.060063	0.6749	0.949578	no
LINC00936	chr12:89708954-89711952	T3Spin	T3Stat	OK	0.983914	0.587153	0.744796	-1.51646	0.0109	0.206402	no
DTX2P1-UPK3BP1-PMS2P11	chr7:76980821-77023759	T3Spin	T3Stat	OK	0.38263	0.228492	0.74381	-0.800124	0.169	0.623315	no
PNMA6A	chrX:153072413-153075019	T3Spin	T3Stat	OK	0.399552	0.238697	0.743202	-0.832898	0.1457	0.595327	no
TPPP3	chr16:67389806-67393535	T3Spin	T3Stat	OK	1.26083	0.757507	0.73504	-1.03376	0.06615	0.450937	no
ETV2	chr19:35641736-35644871	T3Spin	T3Stat	OK	0.907653	0.545374	0.734895	-0.829755	0.1299	0.577031	no
RIBC1	chrX:53422855-53431120	T3Spin	T3Stat	OK	0.493677	0.296951	0.733344	-0.819176	0.1431	0.593387	no
LINC01119	chr2:46827863-46859006	T3Spin	T3Stat	OK	0.560447	0.338145	0.728935	-0.795464	0.17375	0.629861	no
CAMK2N2	chr3:184249656-184293031	T3Spin	T3Stat	OK	9.50483	5.7572	0.723293	-1.92739	0.0011	0.061942	no
MARVELD3	chr16:71626152-71641965	T3Spin	T3Stat	OK	0.549773	0.333466	0.721297	-1.06699	0.0596	0.435182	no
HIST1H3E	chr6:26225154-26225616	T3Spin	T3Stat	OK	1.93266	1.17349	0.719785	-0.603411	0.28205	0.754046	no
ELFN1	chr7:1709161-1747954	T3Spin	T3Stat	OK	0.495844	0.301442	0.718003	-1.22069	0.0386	0.365552	no
HES4	chr1:998961-1000172	T3Spin	T3Stat	OK	218.218	132.674	0.717888	-3.11745	5e-05	0.00761477	yes
BOLA2	chr16:30192934-30206927	T3Spin	T3Stat	OK	0.71879	0.437156	0.71742	-0.515349	0.554	0.905231	no
XKR3	chr22:16783415-16821694	T3Spin	T3Stat	OK	0.540486	0.329331	0.714721	-0.880776	0.1267	0.57218	no
NPAS1	chr19:47020885-47045759	T3Spin	T3Stat	OK	1.85382	1.13216	0.71143	-1.60452	0.007	0.166929	no
S100A1	chr1:153618799-153646306	T3Spin	T3Stat	OK	1.88387	1.15325	0.708001	-0.193389	0.73855	0.965237	no
DOC2A	chr16:29996208-30013596	T3Spin	T3Stat	OK	0.492346	0.30154	0.707321	-0.332538	0.5695	0.911668	no
LINC-PINT	chr7:130877561-130913310	T3Spin	T3Stat	OK	0.768593	0.470869	0.706895	-0.945535	0.05005	0.407763	no
ST7-AS1	chr7:116952446-117230021	T3Spin	T3Stat	OK	1.22	0.748455	0.704896	-0.594284	0.3107	0.774811	no
TMEM238	chr19:55379243-55384259	T3Spin	T3Stat	OK	5.95089	3.66052	0.701055	-1.1522	0.04565	0.393721	no
CBWD3,CBWD5	chr9:68241888-68300035	T3Spin	T3Stat	OK	0.370657	0.228016	0.700947	-0.702584	0.15745	0.610803	no
ENHO	chr9:34521041-34523039	T3Spin	T3Stat	OK	0.837092	0.515985	0.698057	-0.781385	0.1912	0.655697	no
CRIP3	chr6:43298259-43308792	T3Spin	T3Stat	OK	0.407015	0.251542	0.694283	-0.555756	0.32295	0.783664	no
HIST1H2AE	chr6:26216919-26217483	T3Spin	T3Stat	OK	1.01188	0.62605	0.692685	-0.503289	0.39375	0.836828	no
LOC101928530	chr12:132887841-132888571	T3Spin	T3Stat	OK	0.427763	0.264891	0.69141	-0.371679	0.53865	0.900113	no
C1orf145	chr1:228203505-228378874	T3Spin	T3Stat	OK	0.887145	0.549486	0.691087	-0.374549	0.54745	0.901507	no
NDUFB2-AS1	chr7:140695335-140706646	T3Spin	T3Stat	OK	1.10689	0.686167	0.689878	-0.381393	0.50425	0.887788	no
C1QL1	chr17:44959692-44968276	T3Spin	T3Stat	OK	2.85968	1.77281	0.689819	-1.56325	0.0075	0.172706	no
LRRC73	chr6:43506964-43510343	T3Spin	T3Stat	OK	0.680862	0.422194	0.689457	-0.853152	0.1233	0.56669	no
MGC70870	chr17_GL000205v2_random:54856-57966	T3Spin	T3Stat	OK	0.902268	0.559614	0.689125	-1.57366	0.00775	0.17476	no
JHDM1D-AS1	chr7:140177260-140179640	T3Spin	T3Stat	OK	0.625226	0.387824	0.688975	-1.13123	0.0505	0.409258	no
RAB3A	chr19:18196800-18204064	T3Spin	T3Stat	OK	1.33194	0.82648	0.688476	-1.35732	0.0247	0.297956	no
GTF2IRD2	chr7:74796143-74851576	T3Spin	T3Stat	OK	1.83954	1.14234	0.687356	-0.986045	0.08465	0.499846	no
MYL9	chr20:36306322-36573275	T3Spin	T3Stat	OK	2.13632	1.3279	0.685987	-0.330987	0.63425	0.938376	no
FRMD6-AS1	chr14:51454511-51730726	T3Spin	T3Stat	OK	0.857903	0.533375	0.685664	-0.223471	0.72695	0.964284	no
ANKRD20A11P	chr21:13943775-13980444	T3Spin	T3Stat	OK	0.729621	0.453734	0.6853	-0.695005	0.23385	0.704599	no
OAZ3	chr1:151759642-151771330	T3Spin	T3Stat	OK	0.464623	0.289903	0.68049	-0.20111	0.70665	0.959243	no
FKBP9P1	chr7:55681073-55704567	T3Spin	T3Stat	OK	0.761081	0.475557	0.678432	-1.29015	0.02785	0.316578	no
CCT6B	chr17:34927858-34961509	T3Spin	T3Stat	OK	0.96409	0.602629	0.677899	-1.22491	0.03315	0.343549	no
PTTG3P	chr8:66667551-66862022	T3Spin	T3Stat	OK	1.47303	0.921208	0.677192	-0.400639	0.49945	0.887043	no
LOC344887	chr3:185959968-185980876	T3Spin	T3Stat	OK	3.44217	2.15421	0.676163	-2.24384	5e-05	0.00761477	yes
APOC1	chr19:44914663-44919349	T3Spin	T3Stat	OK	2.015	1.2629	0.67404	-0.594024	0.31435	0.777217	no
PRR7-AS1	chr5:177426685-177456286	T3Spin	T3Stat	OK	0.447263	0.280397	0.673653	-0.280342	0.77755	0.970688	no
TMEM59L	chr19:18612871-18621039	T3Spin	T3Stat	OK	1.93515	1.21468	0.671871	-1.51739	0.01115	0.208413	no
CBR3-AS1	chr21:36131766-36156308	T3Spin	T3Stat	OK	1.73429	1.09119	0.668445	-0.58993	0.35735	0.808894	no
UCN	chr2:27282428-27308262	T3Spin	T3Stat	OK	3.34749	2.10971	0.666039	-0.830506	0.1602	0.613335	no
FOXA2	chr20:22581003-22585463	T3Spin	T3Stat	OK	3.92522	2.48052	0.66213	-2.2754	0.00015	0.0170364	yes
LINC01589	chr22:45604431-45605647	T3Spin	T3Stat	OK	0.872207	0.551918	0.660218	-0.489418	0.38855	0.832513	no
SNCG	chr10:86958530-86963260	T3Spin	T3Stat	OK	0.642598	0.406794	0.659619	-0.591148	0.32145	0.782006	no
FLJ32255	chr5:42985398-42993333	T3Spin	T3Stat	OK	0.388469	0.24616	0.658205	-0.870215	0.12995	0.577031	no
MATN1-AS1	chr1:30711276-30726746	T3Spin	T3Stat	OK	0.548897	0.348068	0.657168	-0.85031	0.14495	0.594983	no
FGFBP3	chr10:91906587-91909501	T3Spin	T3Stat	OK	0.652919	0.414276	0.656311	-1.04912	0.0727	0.469296	no
MYLPF	chr16:30374801-30377989	T3Spin	T3Stat	OK	0.678054	0.430303	0.656047	-0.498928	0.3881	0.832318	no
HESX1	chr3:57197915-57200252	T3Spin	T3Stat	OK	0.425368	0.270427	0.653472	-0.60856	0.26465	0.735859	no
VPS37D	chr7:73667843-73672110	T3Spin	T3Stat	OK	2.85122	1.81317	0.653062	-1.67612	0.0047	0.136636	no
MAMSTR	chr19:48712721-48719719	T3Spin	T3Stat	OK	0.480533	0.305739	0.652334	-0.747528	0.15565	0.608491	no
SLC22A18	chr11:2887344-2925246	T3Spin	T3Stat	OK	0.740675	0.471467	0.651684	-0.678352	0.23405	0.704719	no
FAM86B1	chr8:12182103-12194115	T3Spin	T3Stat	OK	0.389641	0.248164	0.650849	-0.909727	0.11555	0.552015	no
THAP8	chr19:36014498-36054762	T3Spin	T3Stat	OK	1.62749	1.03817	0.648608	-1.25234	0.0344	0.34716	no
PCAT6	chr1:202810945-202811913	T3Spin	T3Stat	OK	4.74985	3.03583	0.645791	-1.37938	0.0192	0.265004	no
CBR3	chr21:36131766-36156308	T3Spin	T3Stat	OK	23.9472	15.308	0.645567	-2.43019	5e-05	0.00761477	yes
CEBPA	chr19:33299933-33302564	T3Spin	T3Stat	OK	0.782257	0.500706	0.643679	-1.06886	0.07005	0.462625	no
LOC101927322	chr18:58670008-58750139	T3Spin	T3Stat	OK	1.43768	0.920348	0.643488	-0.166152	0.74305	0.966153	no
NAGS	chr17:44004663-44009068	T3Spin	T3Stat	OK	1.06053	0.679979	0.641226	-1.1584	0.05075	0.409394	no
CENPV	chr17:16342533-16353498	T3Spin	T3Stat	OK	6.72372	4.31263	0.64069	-1.97594	0.001	0.0590396	no
C11orf96	chr11:43942555-43943883	T3Spin	T3Stat	OK	12.3999	7.95613	0.640192	-2.04676	0.00065	0.0458489	yes
KYNU	chr2:142877625-143042316	T3Spin	T3Stat	OK	0.384377	0.246702	0.63975	-0.681594	0.19165	0.656232	no
MAP6D1	chr3:183815875-183825605	T3Spin	T3Stat	OK	0.86877	0.557854	0.639088	-1.15895	0.0474	0.399029	no
FAM27E3	chr9:67717497-67719179	T3Spin	T3Stat	OK	1.60467	1.03115	0.638021	-1.51378	0.01045	0.203562	no
WNT10B	chr12:48965339-48971858	T3Spin	T3Stat	OK	0.376147	0.24216	0.63534	-0.763573	0.18025	0.640602	no
C16orf95	chr16:87302797-87317420	T3Spin	T3Stat	OK	2.93423	1.88962	0.634886	-1.35819	0.01965	0.267904	no
LINC01273	chr20:50172569-50176671	T3Spin	T3Stat	OK	0.823634	0.530687	0.634143	-0.628062	0.2764	0.747726	no
YPEL4	chr11:57645086-57649944	T3Spin	T3Stat	OK	0.498813	0.321521	0.633584	-0.861259	0.1367	0.584947	no
INHA	chr2:219572231-219575713	T3Spin	T3Stat	OK	0.54187	0.349597	0.632257	-0.723589	0.2161	0.685481	no
LOC646626	chr1:85265775-85278088	T3Spin	T3Stat	OK	2.55462	1.65238	0.628566	-0.286921	0.7136	0.96067	no
RPL21P28	chr1:211940398-212105006	T3Spin	T3Stat	OK	2.45584	1.58995	0.627233	-0.287309	0.64905	0.941607	no
C16orf86	chr16:67666813-67668758	T3Spin	T3Stat	OK	0.675347	0.43787	0.625125	-0.698708	0.21915	0.689116	no
AURKAPS1	chr1:220148267-220272501	T3Spin	T3Stat	OK	0.384203	0.249708	0.621625	-0.220931	0.77615	0.970242	no
KLF2	chr19:16324839-16327528	T3Spin	T3Stat	OK	30.6724	19.9401	0.62127	-2.52712	5e-05	0.00761477	yes
DNLZ	chr9:136361899-136363811	T3Spin	T3Stat	OK	47.7236	31.0611	0.619596	-2.49569	5e-05	0.00761477	yes
LINC01125	chr2:97669742-97703066	T3Spin	T3Stat	OK	0.388887	0.25322	0.618956	-0.620338	0.28005	0.751633	no
LOC100505938	chr7:8113184-8343281	T3Spin	T3Stat	OK	0.591005	0.384991	0.618347	-0.381505	0.5217	0.891872	no
CCL20	chr2:227813841-227817564	T3Spin	T3Stat	OK	22.3933	14.5885	0.618232	-2.30371	5e-05	0.00761477	yes
CEBPB-AS1	chr20:50184602-50192691	T3Spin	T3Stat	OK	0.362522	0.236599	0.615622	-0.191273	0.7938	0.974685	no
POLR2J	chr7:102464942-102478934	T3Spin	T3Stat	OK	25.377	16.5639	0.615476	-1.38509	0.01945	0.267079	no
FAM86HP	chr3:130081830-130111433	T3Spin	T3Stat	OK	0.440897	0.287871	0.615021	-0.865907	0.1361	0.583926	no
LOC100289511	chr14:69766282-69772005	T3Spin	T3Stat	OK	0.761307	0.497267	0.614459	-0.173916	0.76535	0.969236	no
CGB	chr19:49022868-49024375	T3Spin	T3Stat	OK	0.396191	0.259427	0.610866	-0.445496	0.48975	0.884381	no
VGF	chr7:101162508-101165571	T3Spin	T3Stat	OK	1.4538	0.953214	0.608959	-1.3126	0.0257	0.302777	no
C7orf57	chr7:48035510-48061297	T3Spin	T3Stat	OK	0.397154	0.261074	0.605236	-0.739911	0.174	0.629916	no
ZNF341-AS1	chr20:33731759-33811099	T3Spin	T3Stat	OK	0.386832	0.255715	0.597169	-0.262358	0.6833	0.951797	no
LEKR1	chr3:156826306-157046129	T3Spin	T3Stat	OK	0.40904	0.270426	0.597007	-0.658381	0.243	0.714842	no
ANXA2R	chr5:43014728-43093558	T3Spin	T3Stat	OK	0.516455	0.342793	0.591305	-0.422356	0.4737	0.875872	no
DEPDC1-AS1	chr1:68474151-68538627	T3Spin	T3Stat	OK	0.456468	0.303707	0.587833	-0.188903	0.7994	0.975905	no
LOC100270804	chr20:18787970-18796065	T3Spin	T3Stat	OK	0.491793	0.327389	0.587046	-0.80076	0.1611	0.613973	no
NUDT8	chr11:67627937-67629937	T3Spin	T3Stat	OK	12.3507	8.22404	0.586672	-1.78076	0.00195	0.0859668	no
ID2-AS1	chr2:8670983-8681863	T3Spin	T3Stat	OK	0.49303	0.32847	0.585916	-0.472869	0.4206	0.852311	no
OSGEPL1-AS1	chr2:189746659-189765556	T3Spin	T3Stat	OK	0.543504	0.363216	0.581464	-0.433382	0.4781	0.878823	no
NNAT	chr20:37517416-37527931	T3Spin	T3Stat	OK	0.430727	0.28796	0.580905	-0.244838	0.8101	0.976872	no
ADAMTS10	chr19:8580239-8610735	T3Spin	T3Stat	OK	0.572932	0.383129	0.580535	-1.02429	0.0814	0.492836	no
NEURL2	chr20:45888471-45912364	T3Spin	T3Stat	OK	1.42884	0.956465	0.579062	-0.17156	0.77975	0.971542	no
SFN	chr1:26863141-26864456	T3Spin	T3Stat	OK	160.443	107.409	0.578947	-2.57592	5e-05	0.00761477	yes
LOC100287036	chr16:89267620-89490561	T3Spin	T3Stat	OK	1.01825	0.681937	0.578386	-0.134866	0.7475	0.967613	no
HSD17B2	chr16:82035252-82098534	T3Spin	T3Stat	OK	29.2455	19.5887	0.578192	-2.42801	5e-05	0.00761477	yes
LIPC	chr15:58431975-58568874	T3Spin	T3Stat	OK	1.0413	0.699358	0.574283	-1.01398	0.08325	0.497643	no
MYL5	chr4:677921-689441	T3Spin	T3Stat	OK	4.62872	3.10905	0.574138	-1.27409	0.03075	0.331546	no
TWIST2	chr2:238848031-238910548	T3Spin	T3Stat	OK	0.74914	0.503754	0.572515	-0.686861	0.24205	0.714164	no
UBALD2	chr17:76265204-76271298	T3Spin	T3Stat	OK	80.3261	54.0338	0.572007	-2.54618	5e-05	0.00761477	yes
LOC101927905	chr12:8231048-8242946	T3Spin	T3Stat	OK	0.761903	0.512809	0.571187	-0.605902	0.29075	0.75764	no
LBX2	chr2:74497516-74507694	T3Spin	T3Stat	OK	0.466078	0.313718	0.571103	-0.281836	0.6437	0.940283	no
PPP1R11	chr6:30067154-30075851	T3Spin	T3Stat	OK	3.14293	2.11587	0.570862	-1.74888	0.00315	0.108805	no
C10orf128	chr10:49154723-49188400	T3Spin	T3Stat	OK	1.24769	0.840512	0.569917	-1.1546	0.0448	0.390892	no
PCSK4	chr19:1481427-1490450	T3Spin	T3Stat	OK	2.23737	1.51043	0.566844	-1.69519	0.00395	0.123398	no
PARTICL	chr2:85537466-85538886	T3Spin	T3Stat	OK	0.908982	0.613784	0.56652	-0.755497	0.19145	0.65605	no
FRAT1	chr10:97319264-97321915	T3Spin	T3Stat	OK	2.61372	1.7653	0.566194	-1.61712	0.00635	0.159429	no
PDK4	chr7:95583496-95596613	T3Spin	T3Stat	OK	10.8481	7.32717	0.566109	-2.33921	5e-05	0.00761477	yes
POLR3K	chr16:46978-53632	T3Spin	T3Stat	OK	22.0413	14.9005	0.564851	-2.1286	0.00055	0.0409506	yes
INAFM1	chr19:47274401-47275723	T3Spin	T3Stat	OK	54.8621	37.0961	0.564541	-2.3239	5e-05	0.00761477	yes
CSNK2B	chr6_GL000254v2_alt:3003100-3011942	T3Spin	T3Stat	OK	6.40105	4.32981	0.564005	-1.77541	0.0021	0.0874043	no
LOC728673	chr9:62857855-62899777	T3Spin	T3Stat	OK	0.477498	0.323247	0.562859	-0.736496	0.19905	0.664425	no
CLDN23	chr8:8702155-8704107	T3Spin	T3Stat	OK	3.42978	2.32301	0.562123	-1.62201	0.00575	0.151101	no
SP6	chr17:47844913-47855874	T3Spin	T3Stat	OK	0.406267	0.275506	0.560342	-0.937458	0.10185	0.529286	no
HOXC11	chr12:53962307-53976419	T3Spin	T3Stat	OK	0.938895	0.636905	0.559885	-0.95596	0.1001	0.526094	no
PPP1R14B	chr11:64244478-64246941	T3Spin	T3Stat	OK	71.044	48.2115	0.559335	-2.45298	5e-05	0.00761477	yes
CTSW	chr11:65879812-65888539	T3Spin	T3Stat	OK	0.463196	0.314969	0.556414	-0.224134	0.7643	0.969236	no
C4orf36	chr4:86876204-86892422	T3Spin	T3Stat	OK	0.483528	0.329136	0.554919	-0.454003	0.40865	0.846241	no
LOC101927780	chr14:61556271-61654713	T3Spin	T3Stat	OK	1.59448	1.08701	0.552716	-0.207143	0.7687	0.969641	no
RUNDC3A-AS1	chr17:44299573-44308431	T3Spin	T3Stat	OK	0.495606	0.337891	0.552638	-1.28235	0.02945	0.326189	no
BOLA3-AS1	chr2:74147980-74152389	T3Spin	T3Stat	OK	1.60747	1.09748	0.550604	-0.657567	0.222	0.690773	no
GPR146	chr7:996986-1138257	T3Spin	T3Stat	OK	1.59146	1.087	0.550009	-0.432638	0.44845	0.863124	no
FAM86EP	chr4:3941759-3955428	T3Spin	T3Stat	OK	0.866565	0.59301	0.547252	-1.11011	0.0571	0.426597	no
TSPAN10	chr17:81637170-81648755	T3Spin	T3Stat	OK	1.61266	1.1045	0.546048	-1.05002	0.0639	0.445803	no
C4orf48	chr4:2041992-2043970	T3Spin	T3Stat	OK	335.798	230.05	0.545648	-2.33608	0.0001	0.0128865	yes
C1orf54	chr1:150272283-150280924	T3Spin	T3Stat	OK	1.27497	0.874141	0.544528	-0.475362	0.3156	0.777724	no
HOXB-AS1	chr17:48542655-48574448	T3Spin	T3Stat	OK	1.34057	0.919154	0.544467	-0.183919	0.81055	0.976976	no
ZNF771	chr16:30407413-30418595	T3Spin	T3Stat	OK	13.1393	9.01279	0.543843	-1.89597	0.0012	0.0633165	no
SPSB2	chr12:6867419-6873357	T3Spin	T3Stat	OK	8.75958	6.00977	0.543553	-0.307081	0.5816	0.917228	no
HAS1	chr19:51713111-51723992	T3Spin	T3Stat	OK	0.543558	0.373005	0.543242	-0.62068	0.2883	0.756569	no
KCNAB3	chr17:7921858-7929435	T3Spin	T3Stat	OK	0.599125	0.41147	0.54207	-0.930695	0.11045	0.54361	no
METRN	chr16:715172-717480	T3Spin	T3Stat	OK	58.8902	40.4574	0.541625	-2.29362	5e-05	0.00761477	yes
ACP5	chr19:11574659-11578986	T3Spin	T3Stat	OK	0.384241	0.264044	0.541231	-0.498425	0.3364	0.793856	no
CITED4	chr1:40861055-40862346	T3Spin	T3Stat	OK	335.403	230.618	0.540393	-2.34358	5e-05	0.00761477	yes
FAM86JP	chr3:125916600-125937044	T3Spin	T3Stat	OK	0.389361	0.267926	0.539276	-0.670229	0.2369	0.708374	no
FAM107A	chr3:58564111-58627610	T3Spin	T3Stat	OK	0.408982	0.281742	0.537662	-0.936302	0.09355	0.51489	no
ASH1L-AS1	chr1:155335260-155563944	T3Spin	T3Stat	OK	1.56439	1.07775	0.537579	-0.260093	0.65915	0.94532	no
LINC00853	chr1:47179249-47180339	T3Spin	T3Stat	OK	0.473803	0.326635	0.536609	-0.377968	0.51855	0.89089	no
FBXO2	chr1:11648360-11663327	T3Spin	T3Stat	OK	2.16047	1.48952	0.536495	-0.595484	0.31645	0.778177	no
RAET1E	chr6:149818757-149923152	T3Spin	T3Stat	OK	0.379302	0.261554	0.53624	-0.225397	0.6191	0.934577	no
CNIH2	chr11:66278200-66284214	T3Spin	T3Stat	OK	1.86631	1.2872	0.535954	-1.05273	0.06515	0.448454	no
IGFLR1	chr19:35739249-35742450	T3Spin	T3Stat	OK	2.42726	1.67513	0.535053	-1.1345	0.0535	0.416822	no
OSER1-AS1	chr20:44210959-44226027	T3Spin	T3Stat	OK	3.51864	2.42919	0.534542	-1.53074	0.0083	0.179414	no
LOC100996437	chr7:66654518-66669602	T3Spin	T3Stat	OK	0.689455	0.476507	0.532957	-0.501901	0.3823	0.82858	no
SLC7A5P2	chr16:21517908-21520444	T3Spin	T3Stat	OK	1.29308	0.894538	0.531594	-1.15559	0.04345	0.384621	no
BEND5	chr1:48532854-50023954	T3Spin	T3Stat	OK	2.20504	1.52573	0.531301	-1.39356	0.01775	0.257452	no
HIST1H2AM	chr6:27892698-27893185	T3Spin	T3Stat	OK	1.11311	0.770333	0.531045	-0.377003	0.5117	0.88994	no
FOXD3-AS1	chr1:63320883-63325126	T3Spin	T3Stat	OK	0.407226	0.282029	0.529985	-0.254679	0.5629	0.908361	no
PAN3-AS1	chr13:28136842-28295338	T3Spin	T3Stat	OK	1.67299	1.15903	0.529512	-0.355224	0.5344	0.898285	no
LOC101927630	chr7:17374916-17558909	T3Spin	T3Stat	OK	1.68147	1.16537	0.528932	-0.433564	0.4722	0.875059	no
HHEX	chr10:92689923-92695651	T3Spin	T3Stat	OK	0.428918	0.297532	0.527657	-0.5926	0.2961	0.761238	no
LINC00239	chr14:101730436-101732525	T3Spin	T3Stat	OK	0.436078	0.302662	0.526877	-0.372831	0.5187	0.89089	no
BBC3	chr19:47220821-47232766	T3Spin	T3Stat	OK	44.478	30.8716	0.526815	-2.31084	0.00015	0.0170364	yes
LOC653513	chr1:149197558-149201146	T3Spin	T3Stat	OK	0.591458	0.41058	0.526613	-0.48939	0.38385	0.828774	no
PPM1N	chr19:45498472-45502506	T3Spin	T3Stat	OK	0.847348	0.588461	0.526008	-0.760342	0.18765	0.650514	no
SLC25A45	chr11:65375191-65383701	T3Spin	T3Stat	OK	1.99076	1.38291	0.525617	-1.42465	0.01325	0.22734	no
ALDH1L1	chr3:126103560-126210168	T3Spin	T3Stat	OK	0.419521	0.291649	0.524508	-0.82944	0.13385	0.581101	no
PSMB9	chr6_GL000251v2_alt:4266359-4272052	T3Spin	T3Stat	OK	0.575159	0.399869	0.524435	-0.516301	0.36435	0.814651	no
PXN-AS1	chr12:120201290-120265771	T3Spin	T3Stat	OK	1.67159	1.16244	0.52407	-0.1364	0.7853	0.973058	no
BCL2A1	chr15:79960889-79971301	T3Spin	T3Stat	OK	1.52206	1.05862	0.523837	-0.836859	0.1461	0.595327	no
BARX2	chr11:129375985-129452279	T3Spin	T3Stat	OK	0.496858	0.345651	0.523519	-0.694317	0.22855	0.698504	no
SLC25A21	chr14:36677920-37173793	T3Spin	T3Stat	OK	0.848918	0.591015	0.522429	-1.17428	0.04005	0.371968	no
FLJ20021	chr4:101347776-101348883	T3Spin	T3Stat	OK	6.32314	4.40685	0.520894	-1.35315	0.02385	0.294055	no
CHCHD5	chr2:112584436-112589040	T3Spin	T3Stat	OK	33.3527	23.2517	0.520465	-2.00024	0.00065	0.0458489	yes
MICB	chr6_GL000255v2_alt:2750768-2767002	T3Spin	T3Stat	OK	0.534478	0.372713	0.520065	-0.831458	0.1404	0.591339	no
IRX6	chr16:55324558-55330760	T3Spin	T3Stat	OK	4.06916	2.83868	0.519512	-1.81549	0.0023	0.0920137	no
FOXN3-AS1	chr14:89156171-89619150	T3Spin	T3Stat	OK	0.607111	0.423733	0.518803	-0.189574	0.81165	0.977334	no
TRIM16L	chr17:18722088-18736118	T3Spin	T3Stat	OK	34.581	24.1373	0.518717	-2.28118	0.0001	0.0128865	yes
MRPL23	chr11:1947271-1956609	T3Spin	T3Stat	OK	8.02961	5.60558	0.518465	-1.43425	0.01365	0.229464	no
AKR1C3	chr10:5048765-5107686	T3Spin	T3Stat	OK	84.1252	58.7332	0.518363	-2.27775	5e-05	0.00761477	yes
DOCK9-AS2	chr13:99086722-99088625	T3Spin	T3Stat	OK	0.783718	0.547513	0.517439	-0.740588	0.20225	0.668448	no
SSBP1	chr7:141738320-141750488	T3Spin	T3Stat	OK	29.0937	20.3298	0.517111	-2.03795	0.0004	0.0328883	yes
RPS14P3	chr1:19596976-19658456	T3Spin	T3Stat	OK	0.495882	0.346552	0.516927	-0.0996575	0.7735	0.969641	no
TSC22D1-AS1	chr13:44432142-44580432	T3Spin	T3Stat	OK	0.380293	0.265792	0.516814	-0.0828762	0.75445	0.968794	no
PSMC1	chr14:90256549-90272622	T3Spin	T3Stat	OK	5.14788	3.59944	0.516206	-1.82918	0.0011	0.061942	no
TMA7	chr3:48440275-48444129	T3Spin	T3Stat	OK	18.4694	12.914	0.516202	-1.57083	0.00645	0.160079	no
B4GALT1-AS1	chr9:33110640-33179983	T3Spin	T3Stat	OK	1.23949	0.866722	0.516105	-0.088458	0.6846	0.952357	no
RN7SL1	chr14:49586579-49586878	T3Spin	T3Stat	OK	38.1398	26.6892	0.51504	-1.21552	0.0382	0.364382	no
OLMALINC	chr10:100373575-100388354	T3Spin	T3Stat	OK	4.17759	2.925	0.514235	-1.34687	0.02105	0.277124	no
STAT5A	chr17:42287546-42311942	T3Spin	T3Stat	OK	3.02867	2.12264	0.512827	-1.90935	0.00105	0.0603953	no
ALOXE3	chr17:8095899-8118916	T3Spin	T3Stat	OK	0.384215	0.269592	0.511136	-0.864512	0.1249	0.568927	no
ATP6V0D2	chr8:86098909-86154225	T3Spin	T3Stat	OK	2.10293	1.47576	0.510948	-1.52346	0.00945	0.192768	no
OLFM2	chr19:9853717-9936552	T3Spin	T3Stat	OK	0.983854	0.690495	0.510813	-0.904933	0.1114	0.545481	no
RAB13	chr1:153981616-153986377	T3Spin	T3Stat	OK	76.2655	53.5505	0.510131	-2.264	0.0001	0.0128865	yes
ATF6B	chr6_GL000254v2_alt:3457287-3470260	T3Spin	T3Stat	OK	2.1774	1.5297	0.509359	-1.57572	0.0058	0.151524	no
CCR10	chr17:42679401-42681827	T3Spin	T3Stat	OK	2.02696	1.42482	0.508532	-0.775519	0.1841	0.645048	no
C2orf81	chr2:74414175-74417717	T3Spin	T3Stat	OK	2.47288	1.73834	0.508481	-1.4155	0.01675	0.247501	no
HOXD-AS2	chr2:176134840-176137098	T3Spin	T3Stat	OK	7.36388	5.18187	0.506991	-1.10223	0.05485	0.420297	no
DYNLRB2	chr16:80155957-80563135	T3Spin	T3Stat	OK	0.704908	0.496366	0.50603	-0.400826	0.4248	0.853777	no
PTGES	chr9:129738335-129753065	T3Spin	T3Stat	OK	1.73476	1.22171	0.505838	-1.1822	0.04275	0.381703	no
STAMBPL1	chr10:88880186-88923502	T3Spin	T3Stat	OK	1.83459	1.2929	0.504853	-1.40221	0.0166	0.247467	no
ASAP1-IT2	chr8:130052104-130443660	T3Spin	T3Stat	OK	0.46688	0.329304	0.503631	-0.15759	0.82055	0.979039	no
ADM2	chr22:50481555-50486437	T3Spin	T3Stat	OK	1.29228	0.912394	0.502194	-1.57568	0.0079	0.174904	no
PIN4P1	chr15:43870760-44195294	T3Spin	T3Stat	OK	1.90102	1.34261	0.501729	-0.894531	0.1233	0.566689	no
FCER1G	chr1:161215296-161219248	T3Spin	T3Stat	OK	1.35347	0.956579	0.500707	-0.50321	0.39395	0.83712	no
NR4A2	chr2:156324431-156332775	T3Spin	T3Stat	OK	2.62917	1.85884	0.500204	-1.83091	0.0016	0.0752393	no
C5orf49	chr5:7830378-7851490	T3Spin	T3Stat	OK	0.85537	0.604932	0.499777	-1.01485	0.08145	0.492836	no
FKBP2	chr11:64240940-64244135	T3Spin	T3Stat	OK	146.979	104.044	0.49842	-2.18863	0.00015	0.0170364	yes
SCAND1	chr20:35953616-35955359	T3Spin	T3Stat	OK	106.686	75.5209	0.498418	-2.16323	0.00015	0.0170364	yes
PTMS	chr12:6766374-6770952	T3Spin	T3Stat	OK	556.115	393.791	0.497951	-2.06968	0.00015	0.0170364	yes
ARHGAP4	chrX:153907375-153926260	T3Spin	T3Stat	OK	0.518175	0.367066	0.497402	-0.913159	0.1159	0.552773	no
PBX2	chr6:32184732-32190186	T3Spin	T3Stat	OK	0.617224	0.437319	0.497108	-1.06742	0.0648	0.448454	no
GLI4	chr8:143267436-143276931	T3Spin	T3Stat	OK	9.01699	6.38961	0.496919	-1.60502	0.00545	0.146964	no
CEBPD	chr8:47736913-47738164	T3Spin	T3Stat	OK	262.446	185.989	0.496801	-2.24184	5e-05	0.00761477	yes
IRX3	chr16:54283299-54286466	T3Spin	T3Stat	OK	74.3018	52.6926	0.495798	-2.18924	0.0003	0.0269839	yes
RPS2	chr16:1962060-1964826	T3Spin	T3Stat	OK	183.912	130.451	0.495511	-2.16792	0.0002	0.020003	yes
SUGT1P1	chr9:33500755-33511166	T3Spin	T3Stat	OK	1.3951	0.989977	0.494897	-0.577115	0.30715	0.771695	no
RPL13AP20	chr12:12875476-12876136	T3Spin	T3Stat	OK	1.86427	1.32339	0.494378	-0.630436	0.27815	0.749553	no
FAM46A	chr6:81745729-81752711	T3Spin	T3Stat	OK	6.98532	4.95996	0.493998	-2.11183	0.00045	0.0358982	yes
S100A3	chr1:153543618-153551769	T3Spin	T3Stat	OK	7.18808	5.10809	0.492823	-1.29848	0.02515	0.30041	no
PLA1A	chr3:119597847-119629811	T3Spin	T3Stat	OK	2.74145	1.9487	0.492429	-1.42732	0.01335	0.22734	no
DNAJC3-AS1	chr13:95672837-95676925	T3Spin	T3Stat	OK	0.756971	0.53841	0.491534	-1.08861	0.05745	0.427035	no
LIN7B	chr19:49114360-49119140	T3Spin	T3Stat	OK	3.05216	2.17091	0.491529	-0.760185	0.1902	0.654784	no
RAB20	chr13:110523065-110561737	T3Spin	T3Stat	OK	10.3727	7.37802	0.491493	-1.89825	0.00105	0.0603953	no
LOC100507437	chr14:105417580-105419739	T3Spin	T3Stat	OK	1.04913	0.746273	0.491421	-0.934751	0.1099	0.542497	no
ROMO1	chr20:35668687-35700980	T3Spin	T3Stat	OK	195.875	139.345	0.491265	-1.63059	0.0056	0.14803	no
PCSK1N	chrX:48831091-48835638	T3Spin	T3Stat	OK	46.0132	32.7396	0.491012	-2.01873	0.00035	0.029688	yes
NLRP3	chr1:247416155-247449104	T3Spin	T3Stat	OK	0.393852	0.280252	0.49093	-0.917747	0.09175	0.513446	no
FOXD1	chr5:73446255-73448527	T3Spin	T3Stat	OK	29.4246	20.9501	0.490064	-2.10979	0.0004	0.0328883	yes
PCP2	chr19:7629784-7633748	T3Spin	T3Stat	OK	0.436116	0.310546	0.489906	-0.227046	0.69295	0.95582	no
LOC101928673	chr1:173235059-173477155	T3Spin	T3Stat	OK	0.499774	0.355878	0.48989	-0.65088	0.2491	0.722782	no
FKBP1B	chr2:24049713-24063680	T3Spin	T3Stat	OK	1.71394	1.22115	0.489081	-0.838762	0.145	0.595006	no
TMEM158	chr3:45224463-45226322	T3Spin	T3Stat	OK	27.0571	19.2834	0.488647	-2.015	0.00025	0.0232674	yes
BDKRB1	chr14:96256209-96264763	T3Spin	T3Stat	OK	1.91757	1.36724	0.488008	-0.982223	0.08965	0.510187	no
CKS1B	chr1:154974641-154979249	T3Spin	T3Stat	OK	24.0973	17.1936	0.487004	-1.92822	0.0008	0.0515462	no
LOC101928891	chr22:20957091-20964680	T3Spin	T3Stat	OK	0.376427	0.268716	0.48629	-0.271539	0.627	0.93693	no
HRAT92	chr7:520390-525232	T3Spin	T3Stat	OK	0.384574	0.274547	0.486207	-0.691776	0.2361	0.707403	no
C9orf89	chr9:93096167-93113283	T3Spin	T3Stat	OK	46.9624	33.5425	0.485516	-2.07479	0.00055	0.0409506	yes
RFPL3S	chr22:32354884-32371264	T3Spin	T3Stat	OK	0.380203	0.271736	0.484565	-0.426593	0.40485	0.84393	no
CDPF1	chr22:46244012-46250296	T3Spin	T3Stat	OK	3.34512	2.3926	0.483481	-1.39931	0.0148	0.236412	no
TRIM73	chr7:72959476-72969466	T3Spin	T3Stat	OK	0.449747	0.321691	0.48344	-0.469873	0.41995	0.852228	no
ADNP-AS1	chr20:50888917-50958523	T3Spin	T3Stat	OK	1.5394	1.10122	0.483268	-0.159387	0.7471	0.967613	no
RPS15	chr19:1438363-1440497	T3Spin	T3Stat	OK	356.391	255.054	0.48266	-2.1488	0.0003	0.0269839	yes
C10orf11	chr10:75431645-76557376	T3Spin	T3Stat	OK	1.31678	0.942495	0.482452	-0.664881	0.22705	0.696787	no
EVA1B	chr1:36322029-36324154	T3Spin	T3Stat	OK	85.0818	60.9094	0.482186	-2.1063	0.00035	0.029688	yes
RTN4RL2	chr11:57460536-57477539	T3Spin	T3Stat	OK	0.758001	0.542702	0.482038	-0.726909	0.2262	0.695146	no
RASSF1-AS1	chr3:50329785-50340936	T3Spin	T3Stat	OK	0.429378	0.307586	0.481259	-0.124417	0.8324	0.980162	no
ATP1A1-AS1	chr1:116373172-116418622	T3Spin	T3Stat	OK	0.595512	0.42672	0.480841	-0.0217314	0.6405	0.940283	no
TMEM191A	chr22:20701113-20704603	T3Spin	T3Stat	OK	0.443383	0.317737	0.480718	-0.55108	0.33645	0.793856	no
MT1M	chr16:56632621-56633986	T3Spin	T3Stat	OK	51.1634	36.6695	0.480531	-1.67884	0.00435	0.131303	no
ANK1	chr8:41653224-41896762	T3Spin	T3Stat	OK	0.465782	0.333905	0.480217	-0.931079	0.0856	0.502429	no
PRG2	chr11:57386786-57390657	T3Spin	T3Stat	OK	0.606161	0.434586	0.48006	-0.598198	0.279	0.750335	no
PIM3	chr22:49960494-49964072	T3Spin	T3Stat	OK	79.2946	56.8831	0.479223	-2.0895	0.00015	0.0170364	yes
ZNF563	chr19:12317489-12333720	T3Spin	T3Stat	OK	0.849973	0.610317	0.477859	-1.0974	0.05715	0.426597	no
ZNF837	chr19:58367622-58381022	T3Spin	T3Stat	OK	3.18236	2.28543	0.477634	-1.28163	0.03145	0.334784	no
SIRT4	chr12:120302320-120313242	T3Spin	T3Stat	OK	1.001	0.718923	0.477529	-0.710756	0.2233	0.691626	no
SYNPO2	chr4:118850687-119061247	T3Spin	T3Stat	OK	0.408612	0.293535	0.477199	-1.10219	0.04755	0.399128	no
HAGLROS	chr2:176173188-176190907	T3Spin	T3Stat	OK	6.95124	4.99723	0.476141	-0.317607	0.58885	0.921612	no
FAM212B-AS1	chr1:111722063-111767577	T3Spin	T3Stat	OK	1.02183	0.734915	0.475511	-0.29726	0.65325	0.943294	no
ERICH2	chr2:170700367-170798971	T3Spin	T3Stat	OK	0.982578	0.706693	0.475489	-0.564937	0.32635	0.786079	no
OAF	chr11:120211038-120229941	T3Spin	T3Stat	OK	32.2416	23.1914	0.475333	-2.09485	0.0005	0.0385115	yes
FRG1JP	chr9:63832048-63858641	T3Spin	T3Stat	OK	0.564602	0.406188	0.475084	-0.537814	0.3406	0.797588	no
TOB2P1	chr6:28215337-28218929	T3Spin	T3Stat	OK	0.376586	0.271093	0.474192	-0.855459	0.1327	0.580054	no
GDF15	chr19:18386157-18389176	T3Spin	T3Stat	OK	425.176	306.256	0.473322	-2.06994	0.00035	0.029688	yes
NBEAP1	chr15:20669467-20756151	T3Spin	T3Stat	OK	0.764134	0.55045	0.473213	-0.336613	0.55985	0.907159	no
CLDN10	chr13:95433598-95644706	T3Spin	T3Stat	OK	9.33777	6.72696	0.473123	-0.881394	0.1272	0.572443	no
SYNGR3	chr16:1989944-1994275	T3Spin	T3Stat	OK	1.72366	1.24248	0.47225	-1.1057	0.05575	0.423321	no
BOLA1	chr1:149899601-149900795	T3Spin	T3Stat	OK	7.55134	5.44534	0.471711	-1.39891	0.0201	0.271006	no
LINC01535	chr19:37251884-37265535	T3Spin	T3Stat	OK	1.31572	0.948799	0.471673	-0.478428	0.40995	0.847024	no
MYLK2	chr20:31819374-31834697	T3Spin	T3Stat	OK	0.479085	0.345851	0.470132	-0.830027	0.1555	0.608491	no
C19orf35	chr19:2274631-2282182	T3Spin	T3Stat	OK	0.432975	0.312608	0.469929	-0.589609	0.33	0.789838	no
ZSCAN31	chr6:28324737-28336375	T3Spin	T3Stat	OK	0.67067	0.484249	0.469853	-0.976256	0.08145	0.492836	no
CCDC74A	chr2:131527833-131533666	T3Spin	T3Stat	OK	6.57004	4.74393	0.46982	-1.68317	0.00385	0.122269	no
IFI6	chr1:27666060-27672213	T3Spin	T3Stat	OK	242.433	175.074	0.469622	-2.06189	0.00025	0.0232674	yes
CLEC11A	chr19:50723347-50725724	T3Spin	T3Stat	OK	4.32228	3.12141	0.469597	-1.25172	0.03555	0.351827	no
TCTEX1D2,TM4SF19	chr3:196291218-196338420	T3Spin	T3Stat	OK	30.4143	21.9744	0.468929	-1.77557	0.002	0.0861865	no
PDE4B	chr1:65792509-66374579	T3Spin	T3Stat	OK	0.389975	0.281819	0.468614	-0.890769	0.09175	0.513446	no
ZNF726	chr19:23914881-23933967	T3Spin	T3Stat	OK	0.430369	0.311139	0.468016	-0.695762	0.21045	0.679774	no
CGB7	chr19:49054273-49055740	T3Spin	T3Stat	OK	0.419938	0.303597	0.468016	-0.34942	0.5608	0.907538	no
KBTBD7	chr13:41132927-41263577	T3Spin	T3Stat	OK	1.10011	0.795372	0.467947	-0.762206	0.2013	0.667447	no
LINC-PINT	chr7:130941759-131109916	T3Spin	T3Stat	OK	1.55545	1.12477	0.467703	-1.13151	0.03185	0.336898	no
RPL41	chr12:56116589-56117832	T3Spin	T3Stat	OK	58.8444	42.5541	0.467605	-1.8254	0.0021	0.0874043	no
IGFBP1	chr7:45888359-45893668	T3Spin	T3Stat	OK	53.4384	38.6476	0.467501	-2.04161	0.00065	0.0458489	yes
C19orf18	chr19:57958436-57974534	T3Spin	T3Stat	OK	0.498329	0.360722	0.466211	-0.417137	0.45365	0.866129	no
DUSP23	chr1:159780968-159782543	T3Spin	T3Stat	OK	101.37	73.3882	0.466009	-2.01705	0.00085	0.0529847	no
SLC26A10	chr12:57618404-57633239	T3Spin	T3Stat	OK	0.392139	0.28398	0.465575	-0.455329	0.4312	0.858205	no
GNGT1	chr7:93906507-93911173	T3Spin	T3Stat	OK	0.516093	0.373818	0.465297	-0.336566	0.5706	0.911668	no
SMIM4	chr3:52536604-52540570	T3Spin	T3Stat	OK	33.471	24.2502	0.464913	-1.50976	0.00925	0.190428	no
GCNT3	chr15:59611782-59620011	T3Spin	T3Stat	OK	6.36919	4.61631	0.46437	-1.83609	0.0012	0.0633165	no
THEMIS2	chr1:27872542-27886685	T3Spin	T3Stat	OK	10.8551	7.86849	0.464211	-1.60313	0.00635	0.159429	no
HINT2	chr9:35812959-35815045	T3Spin	T3Stat	OK	27.2215	19.7454	0.463232	-1.77569	0.00225	0.0911012	no
RPL13AP6	chr10:110919542-111013667	T3Spin	T3Stat	OK	3.24394	2.35344	0.462974	-0.224749	0.8206	0.979039	no
EBI3	chr19:4229542-4237527	T3Spin	T3Stat	OK	8.83864	6.41261	0.462913	-1.55273	0.00775	0.17476	no
CYP3A5	chr7:99648188-99680026	T3Spin	T3Stat	OK	0.365877	0.265487	0.462717	-0.429796	0.401	0.841428	no
MGC16142	chr7:92538474-92539765	T3Spin	T3Stat	OK	0.843497	0.612146	0.462506	-0.700549	0.2112	0.680082	no
LOC100506844	chr12:57931448-57936164	T3Spin	T3Stat	OK	3.57103	2.59313	0.461644	-0.929876	0.1068	0.53683	no
RHOU	chr1:228644646-228746669	T3Spin	T3Stat	OK	0.986076	0.716126	0.461486	-1.17289	0.04405	0.386613	no
LOC100422737	chr6:106717451-106787425	T3Spin	T3Stat	OK	1.00691	0.731555	0.46089	-0.851929	0.1359	0.583788	no
TMEM102	chr17:7435442-7437679	T3Spin	T3Stat	OK	17.6835	12.8552	0.460046	-1.90151	0.0008	0.0515462	no
IFT27	chr22:36758201-36776133	T3Spin	T3Stat	OK	15.2234	11.0672	0.459999	-1.77805	0.0019	0.0848793	no
GPR183	chr13:99196373-99386499	T3Spin	T3Stat	OK	2.28106	1.65853	0.459801	-0.464198	0.4145	0.848241	no
LOC100506100	chr9:128724461-128771934	T3Spin	T3Stat	OK	2.86111	2.08237	0.458349	-0.215165	0.7785	0.970922	no
ALPK2	chr18:58481249-58628957	T3Spin	T3Stat	OK	0.56052	0.40822	0.457419	-1.41048	0.01425	0.232334	no
RPH3AL	chr17:212388-352842	T3Spin	T3Stat	OK	0.933723	0.680235	0.456962	-0.971048	0.08395	0.499378	no
ZNF467	chr7:149764363-149773206	T3Spin	T3Stat	OK	3.1008	2.2611	0.455615	-1.31305	0.0255	0.302435	no
CCDC17	chr1:45620043-45624059	T3Spin	T3Stat	OK	0.405358	0.295601	0.455544	-0.581547	0.31405	0.777217	no
LOC100289230	chr5:98929133-98931009	T3Spin	T3Stat	OK	0.980767	0.715386	0.455189	-0.776552	0.17825	0.637212	no
CERS1	chr19:18868545-18896727	T3Spin	T3Stat	OK	1.30912	0.95627	0.453111	-0.944878	0.1003	0.526732	no
ARIH2OS	chr3:48917787-48985538	T3Spin	T3Stat	OK	1.07219	0.783691	0.452201	-0.207366	0.7971	0.975564	no
SDHAF3	chr7:97116592-97181763	T3Spin	T3Stat	OK	3.22753	2.35932	0.452056	-1.4541	0.0118	0.213132	no
ANKRD9	chr14:102506860-102509791	T3Spin	T3Stat	OK	24.2933	17.7585	0.452047	-1.80134	0.00205	0.0866691	no
HPCAL1	chr2:10302903-10427617	T3Spin	T3Stat	OK	120.285	87.9488	0.451719	-2.0216	0.00055	0.0409506	yes
C2orf70	chr2:26562612-26579527	T3Spin	T3Stat	OK	0.672707	0.491887	0.451652	-0.354064	0.51515	0.890155	no
SYT8	chr11:1834309-1837521	T3Spin	T3Stat	OK	0.628812	0.459792	0.451649	-0.547415	0.31515	0.777548	no
CARS	chr11_KI270831v1_alt:231983-288483	T3Spin	T3Stat	OK	3.45944	2.52973	0.451551	-1.58885	0.00545	0.146964	no
ZNF775	chr7:150379316-150398631	T3Spin	T3Stat	OK	1.87915	1.37477	0.450884	-1.0776	0.06935	0.461462	no
ZNF540	chr19:37548948-37614178	T3Spin	T3Stat	OK	0.586703	0.429263	0.450766	-0.659649	0.24365	0.714842	no
COL26A1	chr7:101362819-101559024	T3Spin	T3Stat	OK	0.381581	0.279297	0.450193	-0.695567	0.2316	0.702241	no
ABHD11	chr7:73736094-73738867	T3Spin	T3Stat	OK	19.2832	14.1203	0.449566	-1.8535	0.00125	0.0649322	no
LOC102724279	chr19:15851993-15864904	T3Spin	T3Stat	OK	1.02569	0.751406	0.448932	-0.329554	0.5713	0.91193	no
CCDC77	chr12:280056-442640	T3Spin	T3Stat	OK	5.36528	3.932	0.448391	-0.595553	0.30955	0.773558	no
TPGS1	chr19:507496-519654	T3Spin	T3Stat	OK	54.9384	40.2836	0.44762	-1.87074	0.0012	0.0633165	no
NRG4	chr15:75941985-76012444	T3Spin	T3Stat	OK	0.432503	0.317146	0.447563	-0.639532	0.2441	0.716005	no
DNASE1L2	chr16:2236466-2238711	T3Spin	T3Stat	OK	1.99035	1.45974	0.44731	-0.901848	0.11955	0.559431	no
DNPH1	chr6:43225628-43229473	T3Spin	T3Stat	OK	112.87	82.7995	0.446973	-1.92638	0.0008	0.0515462	no
NTF4	chr19:49061139-49063867	T3Spin	T3Stat	OK	0.584933	0.429204	0.446608	-0.383984	0.51455	0.890155	no
PRKCDBP	chr11:6318945-6320510	T3Spin	T3Stat	OK	194.99	143.084	0.446537	-2.01883	0.00065	0.0458489	yes
LOC644554	chr19:37817410-37855196	T3Spin	T3Stat	OK	0.495852	0.364094	0.445597	-0.431091	0.44805	0.862822	no
TCEANC	chrX:13653105-13665408	T3Spin	T3Stat	OK	0.457786	0.336303	0.444913	-0.848933	0.1307	0.577909	no
SHF	chr15:45167213-45201175	T3Spin	T3Stat	OK	3.76812	2.76823	0.444882	-1.44357	0.01355	0.228424	no
RDH10	chr8:73294601-73356461	T3Spin	T3Stat	OK	25.8396	18.9876	0.444525	-1.94703	0.0007	0.0481097	yes
LAMTOR4	chr7:100148906-100154210	T3Spin	T3Stat	OK	81.3561	59.8092	0.443883	-1.88789	0.00155	0.0744556	no
TNNT1	chr19:55132697-55149354	T3Spin	T3Stat	OK	3.72883	2.74135	0.443835	-1.20974	0.0328	0.341803	no
LOC728743	chr7:150405751-150412470	T3Spin	T3Stat	OK	0.419511	0.308544	0.443235	-0.742213	0.2015	0.66778	no
DBP	chr19:48630559-48637550	T3Spin	T3Stat	OK	5.01345	3.68865	0.442711	-1.44285	0.0167	0.247501	no
KRT16	chr17:41609778-41612827	T3Spin	T3Stat	OK	1.71102	1.25892	0.442674	-1.01979	0.0797	0.489748	no
MACROD1	chr11:63998557-64166113	T3Spin	T3Stat	OK	14.903	10.9653	0.442655	-1.62954	0.00515	0.143196	no
TXNRD1	chr12:104215778-104350307	T3Spin	T3Stat	OK	212.021	156.067	0.442046	-1.73696	0.00305	0.107286	no
SRXN1	chr20:646623-653370	T3Spin	T3Stat	OK	41.0004	30.1849	0.441811	-1.95862	0.00085	0.0529847	no
RAB40B	chr17:82657066-82698722	T3Spin	T3Stat	OK	20.026	14.7461	0.44154	-1.85953	0.00105	0.0603953	no
HCFC1R1	chr16:3022619-3027755	T3Spin	T3Stat	OK	88.899	65.4921	0.440845	-1.60074	0.0064	0.159429	no
PITX2	chr4:110617423-110642123	T3Spin	T3Stat	OK	1.76084	1.29783	0.440157	-1.13166	0.044	0.386613	no
ATP6V1E2	chr2:46511846-46519957	T3Spin	T3Stat	OK	0.937434	0.691277	0.439453	-0.898387	0.11755	0.55433	no
LINC01433	chr20:4193089-4195953	T3Spin	T3Stat	OK	1.2027	0.887228	0.438902	-0.452568	0.4124	0.848241	no
LINC01024	chr5:140102921-140108012	T3Spin	T3Stat	OK	0.456101	0.336635	0.43817	-0.667037	0.2402	0.711861	no
SELENBP1	chr1:151364301-151372734	T3Spin	T3Stat	OK	1.27682	0.942417	0.438112	-0.94832	0.09485	0.518549	no
MEIS3	chr19:47403117-47419528	T3Spin	T3Stat	OK	1.97342	1.45725	0.437453	-1.16704	0.0458	0.393721	no
MT1E	chr16:56625672-56627113	T3Spin	T3Stat	OK	819.199	605.112	0.437012	-1.89895	0.00095	0.0573509	no
LOC643072	chr2:159318978-159618042	T3Spin	T3Stat	OK	0.850352	0.628124	0.43701	-0.239565	0.67165	0.948644	no
POLR2J2,UPK3BL	chr7:102636747-102671729	T3Spin	T3Stat	OK	15.369	11.3654	0.43538	-1.7491	0.00305	0.107286	no
UBE2S	chr19:55401281-55407957	T3Spin	T3Stat	OK	88.7193	65.6112	0.435306	-1.9305	0.0008	0.0515462	no
GCLM	chr1:93885199-93909598	T3Spin	T3Stat	OK	33.352	24.6695	0.435044	-1.96069	0.0012	0.0633165	no
GLYCTK	chr3:52287819-52295256	T3Spin	T3Stat	OK	3.70777	2.74265	0.434978	-1.26609	0.02625	0.305649	no
ICAM4	chr19:10286966-10288584	T3Spin	T3Stat	OK	5.91664	4.37795	0.434522	-1.34299	0.0209	0.276235	no
WFDC2	chr20:45469753-45481532	T3Spin	T3Stat	OK	129.03	95.4813	0.434413	-1.87591	0.0014	0.0697502	no
CBLN3	chr14:24426533-24442905	T3Spin	T3Stat	OK	1.26772	0.938162	0.434333	-0.241108	0.6822	0.951767	no
TCF24	chr8:66946500-66962590	T3Spin	T3Stat	OK	0.685324	0.507232	0.43414	-0.748693	0.19895	0.664257	no
ZFPM1	chr16:88453605-88535166	T3Spin	T3Stat	OK	8.00988	5.9295	0.43387	-1.72881	0.0025	0.0957286	no
TCEAL3	chrX:103607905-103609927	T3Spin	T3Stat	OK	25.4056	18.8155	0.43322	-1.82484	0.0013	0.0664985	no
SNHG11	chr20:38446653-38450921	T3Spin	T3Stat	OK	6.30339	4.6685	0.43317	-1.33011	0.0226	0.287186	no
LOC554206	chr16:25031740-25032777	T3Spin	T3Stat	OK	0.519415	0.384796	0.432794	-0.391742	0.47365	0.875872	no
TOMM7	chr7:22812632-22822852	T3Spin	T3Stat	OK	64.011	47.4288	0.432556	-1.83691	0.0015	0.072574	no
LINC01561	chr10:120597948-120600123	T3Spin	T3Stat	OK	1.11804	0.828607	0.432206	-0.995233	0.08065	0.491488	no
ERBB3	chr12:56080024-56103507	T3Spin	T3Stat	OK	1.1938	0.884967	0.43187	-0.648003	0.25665	0.727809	no
MRPL23	chr11_KI270721v1_random:2584-11804	T3Spin	T3Stat	OK	9.24406	6.85345	0.431696	-1.27838	0.0298	0.32736	no
SCARNA9	chr11:93661649-93730356	T3Spin	T3Stat	OK	2.14822	1.59285	0.43153	-0.171616	0.82035	0.979039	no
FRAT2	chr10:97332496-97334701	T3Spin	T3Stat	OK	12.8696	9.54647	0.430922	-1.72713	0.0031	0.107355	no
LOC101927755	chr17:59965095-60018975	T3Spin	T3Stat	OK	0.769142	0.570654	0.430634	-0.253563	0.69145	0.955205	no
ALOX12-AS1	chr17:6985122-7012334	T3Spin	T3Stat	OK	1.14701	0.851126	0.430432	-0.444916	0.43235	0.858254	no
USE1	chr19:17215345-17219829	T3Spin	T3Stat	OK	21.3757	15.8623	0.430375	-1.67142	0.0047	0.136636	no
DNAJC30	chr7:73680917-73683451	T3Spin	T3Stat	OK	7.7446	5.74768	0.430211	-1.71173	0.0028	0.102529	no
GAL3ST4	chr7:100159241-100168750	T3Spin	T3Stat	OK	0.377481	0.280226	0.429814	-0.603552	0.3016	0.7667	no
CCDC106	chr19:55647587-55653160	T3Spin	T3Stat	OK	10.8567	8.06105	0.429545	-1.70313	0.00455	0.133726	no
VLDLR-AS1	chr9:2535654-2654485	T3Spin	T3Stat	OK	0.493776	0.366631	0.429528	-0.138504	0.84855	0.980283	no
NDUFA11	chr19:5891275-5904013	T3Spin	T3Stat	OK	239.701	178.028	0.429126	-1.90086	0.00105	0.0603953	no
MSX1	chr4:4859664-4863933	T3Spin	T3Stat	OK	8.19483	6.08647	0.429108	-1.59357	0.005	0.141371	no
OGFR	chr20:62800626-62814000	T3Spin	T3Stat	OK	55.3622	41.127	0.428816	-1.92047	0.00075	0.0502575	no
PIGBOS1	chr15:55317183-55508234	T3Spin	T3Stat	OK	10.1432	7.53612	0.428622	-0.362589	0.64325	0.940283	no
BRI3	chr7:98281666-98401115	T3Spin	T3Stat	OK	170.511	126.73	0.4281	-1.11761	0.0581	0.429485	no
PPP1R35	chr7:100435288-100436471	T3Spin	T3Stat	OK	39.6729	29.4973	0.427573	-1.73166	0.0027	0.100515	no
ATP5I	chr4:672435-674338	T3Spin	T3Stat	OK	335.673	249.657	0.427112	-1.84175	0.00115	0.0629073	no
ACHE	chr7:100889993-100896133	T3Spin	T3Stat	OK	1.05272	0.783222	0.426634	-0.858039	0.12555	0.569291	no
MZT2B	chr2:130151391-130190727	T3Spin	T3Stat	OK	251.192	186.899	0.426534	-1.14757	0.0519	0.412553	no
OXLD1	chr17:81665035-81666637	T3Spin	T3Stat	OK	17.7923	13.2387	0.426491	-1.40726	0.01415	0.231832	no
SERPINB2	chr18:63887704-63903890	T3Spin	T3Stat	OK	1.24658	0.927799	0.426093	-0.967749	0.10165	0.529286	no
PBX4	chr19:19561706-19618916	T3Spin	T3Stat	OK	2.00804	1.49489	0.42575	-1.0334	0.07125	0.464191	no
ABCB9	chr12:122920950-122966509	T3Spin	T3Stat	OK	2.98293	2.22123	0.42537	-1.49484	0.00945	0.192768	no
LOC101927021	chr7:1160373-1165958	T3Spin	T3Stat	OK	0.655651	0.488409	0.424837	-0.749133	0.17645	0.6345	no
LMO2	chr11:33858575-33892289	T3Spin	T3Stat	OK	0.700153	0.521687	0.424485	-0.583541	0.2933	0.760458	no
LOC101927746	chr7:101308339-101321823	T3Spin	T3Stat	OK	1.67631	1.2492	0.424279	-0.286401	0.6198	0.934599	no
IGSF23	chr19:44613629-44636781	T3Spin	T3Stat	OK	0.364805	0.271861	0.424257	-0.356332	0.54005	0.900343	no
CXCL2	chr4:74097036-74099280	T3Spin	T3Stat	OK	182.666	136.185	0.423641	-1.62952	0.0048	0.138343	no
SMCO4	chr11:93478472-93543380	T3Spin	T3Stat	OK	28.9707	21.6004	0.423538	-1.72874	0.00285	0.102953	no
SHFM1	chr7:96688766-96709891	T3Spin	T3Stat	OK	208.444	155.421	0.42348	-1.85974	0.001	0.0590396	no
CCNA1	chr13:36431829-36442882	T3Spin	T3Stat	OK	3.52991	2.63203	0.423453	-1.41674	0.0156	0.241422	no
TRAPPC5	chr19:7680820-7682862	T3Spin	T3Stat	OK	200.278	149.382	0.422996	-1.85304	0.0011	0.061942	no
DDX11L2	chr2:113583652-113603717	T3Spin	T3Stat	OK	0.533164	0.39783	0.422426	-0.613639	0.2929	0.760451	no
DKK1	chr10:52314280-52317657	T3Spin	T3Stat	OK	6.40981	4.78448	0.42192	-1.53284	0.00775	0.17476	no
PMP22	chr17:15229776-15265357	T3Spin	T3Stat	OK	49.9095	37.2552	0.421872	-1.85841	0.001	0.0590396	no
GPR68	chr14:91232531-91253880	T3Spin	T3Stat	OK	8.28962	6.18853	0.421711	-1.74828	0.00285	0.102953	no
HSPA1B	chr6_GL000251v2_alt:3304987-3307510	T3Spin	T3Stat	OK	0.688938	0.514412	0.421449	-0.823781	0.15665	0.609412	no
MYL6B	chr12:56152419-56157987	T3Spin	T3Stat	OK	37.6035	28.0785	0.421399	-1.82522	0.0021	0.0874043	no
LMTK3	chr19:48485270-48513189	T3Spin	T3Stat	OK	0.699743	0.522652	0.420973	-1.04845	0.08085	0.491488	no
NIFK-AS1	chr2:121649653-121736927	T3Spin	T3Stat	OK	2.20293	1.64576	0.420673	-0.324626	0.5947	0.923756	no
CCDC167	chr6:37482920-37499924	T3Spin	T3Stat	OK	31.1189	23.2505	0.420533	-1.64453	0.0053	0.145257	no
ZSCAN16-AS1	chr6:28121794-28137316	T3Spin	T3Stat	OK	1.31523	0.982757	0.420404	-0.86844	0.13495	0.581946	no
SVBP	chr1:42807051-42844989	T3Spin	T3Stat	OK	24.5581	18.3598	0.41965	-1.03415	0.073	0.469681	no
HEXIM2	chr17:45160173-45170040	T3Spin	T3Stat	OK	4.87039	3.6412	0.419623	-1.24794	0.03	0.32848	no
FAM26F	chr6:116461369-116463771	T3Spin	T3Stat	OK	0.952557	0.712354	0.419211	-0.405463	0.4801	0.879907	no
DOK5	chr20:54475471-54651171	T3Spin	T3Stat	OK	0.801899	0.599997	0.418464	-0.584124	0.2672	0.738201	no
DRAP1	chr11:65919256-65921577	T3Spin	T3Stat	OK	153.468	114.878	0.417842	-1.87277	0.0012	0.0633165	no
TMEM147-AS1	chr19:35533411-35547527	T3Spin	T3Stat	OK	1.7197	1.28757	0.417507	-0.23567	0.67615	0.95023	no
AICDA	chr12:8602165-8612846	T3Spin	T3Stat	OK	1.94307	1.45508	0.417236	-1.29318	0.0243	0.295793	no
LINC00324	chr17:8220629-8224043	T3Spin	T3Stat	OK	1.42833	1.06991	0.416841	-0.989261	0.08825	0.506591	no
ABHD16B	chr20:63861212-63862988	T3Spin	T3Stat	OK	7.94211	5.95142	0.416288	-1.39965	0.01325	0.22734	no
FAM173A	chr16:721141-726473	T3Spin	T3Stat	OK	35.9878	26.9695	0.416177	-1.44756	0.0143	0.232866	no
PTRH1	chr9:127706991-127715657	T3Spin	T3Stat	OK	29.4253	22.0602	0.41561	-1.59036	0.0056	0.14803	no
LUCAT1	chr5:91302985-91314402	T3Spin	T3Stat	OK	2.3125	1.73385	0.415475	-0.577493	0.3209	0.781966	no
MRPS31P5	chr13:52167709-52194467	T3Spin	T3Stat	OK	1.72752	1.29533	0.41539	-1.23553	0.0325	0.341342	no
RBPMS-AS1	chr8:30382118-30572261	T3Spin	T3Stat	OK	1.63858	1.22941	0.414476	-0.13539	0.8599	0.982555	no
GPAT3	chr4:83535913-83605874	T3Spin	T3Stat	OK	11.9001	8.92894	0.414414	-1.7849	0.00245	0.0954503	no
HUS1B	chr6:485137-693141	T3Spin	T3Stat	OK	0.527294	0.395659	0.414352	-0.132657	0.8554	0.982101	no
ICAM3	chr19:10333775-10339669	T3Spin	T3Stat	OK	5.86034	4.39763	0.414259	-1.48521	0.01165	0.212138	no
LOC100129138	chr1:104073022-104077071	T3Spin	T3Stat	OK	1.01096	0.75899	0.413577	-0.590009	0.3008	0.76612	no
BACE1-AS	chr11:117232624-117316256	T3Spin	T3Stat	OK	2.2048	1.65531	0.413553	-0.189592	0.8197	0.979039	no
NMB	chr15:84655128-84658571	T3Spin	T3Stat	OK	6.81566	5.11735	0.413458	-1.16385	0.0473	0.398438	no
MXD3	chr5:177303761-177312291	T3Spin	T3Stat	OK	14.3783	10.7991	0.412992	-0.647997	0.2595	0.730149	no
PODNL1	chr19:13931186-13961444	T3Spin	T3Stat	OK	0.830691	0.624011	0.412742	-0.389483	0.509	0.889593	no
BCL7C	chr16:30834040-30895218	T3Spin	T3Stat	OK	44.4827	33.4486	0.411301	-1.72568	0.0031	0.107355	no
RASD1	chr17:17494438-17496395	T3Spin	T3Stat	OK	70.7768	53.224	0.411199	-1.78026	0.0022	0.0893467	no
LOC100288798	chr12:46383675-46652579	T3Spin	T3Stat	OK	3.49164	2.62697	0.410505	-0.547898	0.30385	0.768049	no
ABHD17A	chr19:1876975-1885519	T3Spin	T3Stat	OK	35.162	26.4572	0.410357	-1.77999	0.0025	0.0957286	no
MAFIP	chr14_GL000194v1_random:53588-115073	T3Spin	T3Stat	OK	9.94623	7.48453	0.410239	-1.3933	0.01705	0.250553	no
CHRNB1	chr17:7445086-7457613	T3Spin	T3Stat	OK	2.05925	1.54968	0.410143	-1.22054	0.037	0.359069	no
ZBED5-AS1	chr11:10858216-10879276	T3Spin	T3Stat	OK	3.20425	2.41169	0.409941	-1.03381	0.07275	0.469296	no
CECR6	chr22:17116298-17121367	T3Spin	T3Stat	OK	0.608755	0.458401	0.409252	-0.932706	0.10455	0.533376	no
POLR2J3	chr7:102537918-102572621	T3Spin	T3Stat	OK	2.84858	2.14544	0.408967	-1.20024	0.03975	0.370882	no
NGFRAP1	chrX:103376322-103378164	T3Spin	T3Stat	OK	156.222	117.673	0.408811	-1.78506	0.00205	0.0866691	no
NDUFA2	chr5:140639426-140647785	T3Spin	T3Stat	OK	108.305	81.592	0.408597	-1.67873	0.00365	0.11931	no
GCLC	chr6:53497340-53545129	T3Spin	T3Stat	OK	27.9569	21.0636	0.408452	-1.81078	0.0015	0.072574	no
ZNF135	chr19:58059238-58069742	T3Spin	T3Stat	OK	0.544012	0.409887	0.408413	-0.631564	0.2085	0.676916	no
YPEL3	chr16:30092313-30096216	T3Spin	T3Stat	OK	53.4175	40.2555	0.408129	-1.69821	0.00365	0.11931	no
GPR89B	chr1:147928392-147993521	T3Spin	T3Stat	OK	1.4653	1.10435	0.408002	-1.04527	0.0728	0.469296	no
KBTBD3	chr11:106051097-106098692	T3Spin	T3Stat	OK	0.996689	0.751433	0.407498	-0.377081	0.5246	0.893382	no
PEX11G	chr19:7476869-7489400	T3Spin	T3Stat	OK	2.85267	2.15083	0.407418	-0.855153	0.12915	0.57609	no
CTXN1	chr19:7924495-7926166	T3Spin	T3Stat	OK	120.413	90.7949	0.407308	-1.82771	0.00175	0.0795034	no
FAM195A	chr16:641848-648474	T3Spin	T3Stat	OK	21.5632	16.2601	0.407232	-1.54915	0.00795	0.174904	no
TRAPPC6A	chr19:45162927-45178243	T3Spin	T3Stat	OK	21.0924	15.909	0.406878	-1.51518	0.0081	0.176802	no
DICER1-AS1	chr14:95086227-95179933	T3Spin	T3Stat	OK	0.799473	0.603083	0.406693	-0.127324	0.85685	0.982431	no
TAGLN3	chr3:111998738-112013888	T3Spin	T3Stat	OK	0.486534	0.367174	0.406078	-0.408491	0.4479	0.862822	no
DLL3	chr19:39498916-39508481	T3Spin	T3Stat	OK	0.938896	0.708651	0.405889	-0.59711	0.30245	0.767205	no
INHBA	chr7:41689002-41779378	T3Spin	T3Stat	OK	8.66339	6.54278	0.405027	-1.62165	0.00495	0.140849	no
AK8	chr9:132725577-132878811	T3Spin	T3Stat	OK	0.585029	0.441869	0.40489	-0.671498	0.2423	0.714164	no
LOC100996447	chr3:158545219-158571066	T3Spin	T3Stat	OK	2.0935	1.58134	0.404775	-1.09629	0.05685	0.425645	no
C8orf82,LRRC24	chr8:144517964-144529074	T3Spin	T3Stat	OK	31.6656	23.9247	0.404412	-1.19792	0.03935	0.369824	no
C1orf35	chr1:228100726-228103462	T3Spin	T3Stat	OK	24.4241	18.4551	0.404287	-1.71387	0.00305	0.107286	no
MT1F	chr16:56657942-56659303	T3Spin	T3Stat	OK	172.289	130.184	0.404279	-1.70943	0.0029	0.103919	no
CDC26	chr9:113267010-113275589	T3Spin	T3Stat	OK	1.61878	1.22331	0.404116	-0.688843	0.2254	0.69412	no
ATP5G2	chr12:53665159-53676728	T3Spin	T3Stat	OK	200.518	151.534	0.404095	-1.79216	0.0016	0.0752393	no
FAHD2B	chr2:97083585-97094845	T3Spin	T3Stat	OK	1.69886	1.28389	0.404039	-0.893052	0.1254	0.568927	no
FAM201A	chr9:38621087-38623280	T3Spin	T3Stat	OK	3.05757	2.31171	0.403424	-1.07164	0.06305	0.444501	no
BACH2	chr6:89926527-90296908	T3Spin	T3Stat	OK	1.01554	0.767969	0.403123	-1.45474	0.01205	0.215039	no
ZNF529-AS1	chr19:36543614-36605276	T3Spin	T3Stat	OK	3.6697	2.77606	0.402625	-0.443132	0.47875	0.879208	no
ZSWIM8-AS1	chr10:73785623-73801798	T3Spin	T3Stat	OK	1.33523	1.01015	0.402515	-0.212027	0.7374	0.965232	no
PTGS2	chr1:186671811-186680427	T3Spin	T3Stat	OK	1.56488	1.18476	0.401463	-1.35984	0.0239	0.294401	no
CCDC184	chr12:48183582-48185926	T3Spin	T3Stat	OK	0.450496	0.341105	0.401299	-0.533752	0.34895	0.804235	no
SURF2	chr9:133356544-133361165	T3Spin	T3Stat	OK	22.3144	16.9027	0.40072	-1.59263	0.0063	0.159429	no
LINC00921	chr16:3263767-3267566	T3Spin	T3Stat	OK	0.681192	0.516168	0.400221	-0.705752	0.22365	0.69239	no
FTL	chr19:48965308-48966879	T3Spin	T3Stat	OK	2161.02	1637.66	0.400069	-1.4442	0.0115	0.210839	no
HSPA1B	chr6_GL000250v2_alt:3160359-3162873	T3Spin	T3Stat	OK	7.85354	5.95191	0.399991	-1.62292	0.00505	0.14159	no
RAPGEF5	chr7:22118289-22356914	T3Spin	T3Stat	OK	0.795305	0.60318	0.398919	-1.26511	0.02835	0.319283	no
C19orf60	chr19:18588684-18592337	T3Spin	T3Stat	OK	77.2253	58.5994	0.398187	-1.69476	0.00375	0.121102	no
PSG5	chr19:43167742-43186536	T3Spin	T3Stat	OK	3.09331	2.34736	0.398112	-1.24754	0.0332	0.343549	no
MORN3	chr12:121651386-121669654	T3Spin	T3Stat	OK	0.52544	0.398745	0.39806	-0.40666	0.4716	0.87443	no
RAP1GAP	chr1:21596214-21669363	T3Spin	T3Stat	OK	0.984306	0.747194	0.397624	-1.05848	0.0583	0.430251	no
OSCP1	chr1:36417905-36450485	T3Spin	T3Stat	OK	7.41595	5.6304	0.397394	-1.32938	0.02175	0.282182	no
FSD1	chr19:4304593-4323846	T3Spin	T3Stat	OK	2.33186	1.77105	0.396875	-1.09013	0.0595	0.435035	no
KCNV1	chr8:109967003-109974730	T3Spin	T3Stat	OK	0.399249	0.303249	0.396786	-0.616248	0.2845	0.755053	no
C1orf122	chr1:37802941-37809454	T3Spin	T3Stat	OK	73.4122	55.7754	0.396392	-1.23848	0.0353	0.351479	no
RGS14	chr5:177357842-177372598	T3Spin	T3Stat	OK	5.21969	3.96631	0.396166	-1.49464	0.0109	0.206402	no
STYK1	chr12:10618938-10674292	T3Spin	T3Stat	OK	0.870402	0.661479	0.395987	-0.958998	0.09775	0.52279	no
DPY30	chr2:32023902-32039775	T3Spin	T3Stat	OK	36.176	27.4954	0.395841	-1.64205	0.00455	0.133726	no
ZFP36	chr19:39406846-39409412	T3Spin	T3Stat	OK	219.657	166.967	0.395686	-1.58988	0.00595	0.152762	no
SUGCT	chr7:40134975-40860767	T3Spin	T3Stat	OK	11.6061	8.82407	0.395372	-1.5792	0.00695	0.166032	no
MRAP2	chr6:84033700-84090886	T3Spin	T3Stat	OK	1.15837	0.881037	0.394816	-0.962788	0.0921	0.513446	no
MPG	chr16:77018-138698	T3Spin	T3Stat	OK	63.8619	48.576	0.394712	-1.24182	0.03475	0.349115	no
ZFP69	chr1:40477629-40496343	T3Spin	T3Stat	OK	2.18349	1.66096	0.394617	-1.24799	0.0304	0.331236	no
APTR	chr7:77683850-77779803	T3Spin	T3Stat	OK	3.23763	2.46291	0.394576	-0.541976	0.3483	0.803705	no
SLC16A13	chr17:7036074-7040121	T3Spin	T3Stat	OK	1.00582	0.765409	0.394066	-0.65159	0.25955	0.730149	no
PPIA	chr7:44796635-44803123	T3Spin	T3Stat	OK	113.939	86.7098	0.393989	-1.71006	0.0025	0.0957286	no
POLR2L	chr11:839720-842529	T3Spin	T3Stat	OK	235.288	179.06	0.393981	-1.74642	0.0027	0.100515	no
RPL21	chr10:120354660-120355223	T3Spin	T3Stat	OK	91.9828	70.0096	0.393813	-1.67181	0.0027	0.100515	no
ST3GAL1	chr8:133454847-133571940	T3Spin	T3Stat	OK	4.39606	3.34716	0.393274	-1.67788	0.00405	0.125065	no
KCNK13	chr14:90061764-90185857	T3Spin	T3Stat	OK	0.803826	0.612208	0.392861	-0.708174	0.20985	0.679322	no
MED27	chr9:131860109-132079887	T3Spin	T3Stat	OK	8.88384	6.7672	0.392623	-1.47529	0.0112	0.208766	no
GALM	chr2:38665909-38734767	T3Spin	T3Stat	OK	1.4792	1.12682	0.392556	-1.11335	0.05315	0.416803	no
C7orf61	chr7:100456614-100464271	T3Spin	T3Stat	OK	0.819233	0.624266	0.392112	-0.445654	0.4444	0.861834	no
PERM1	chr1:975198-982117	T3Spin	T3Stat	OK	2.42594	1.84884	0.391924	-1.28512	0.0262	0.305598	no
ARL6IP4,OGFOD2	chr12:122974702-122982913	T3Spin	T3Stat	OK	114.412	87.1951	0.391916	-1.70505	0.0029	0.103919	no
FAAP20	chr1:2050469-2212720	T3Spin	T3Stat	OK	137.904	105.106	0.39182	-1.20883	0.03985	0.370882	no
PPP1R1A	chr12:54579239-54588659	T3Spin	T3Stat	OK	22.7427	17.3348	0.391727	-1.70912	0.0022	0.0893467	no
COL9A2	chr1:40300490-40317267	T3Spin	T3Stat	OK	0.699624	0.533277	0.391696	-0.768931	0.18305	0.643387	no
GATSL3	chr22:30285117-30289627	T3Spin	T3Stat	OK	6.69715	5.10492	0.391658	-1.38846	0.01455	0.234374	no
COMTD1	chr10:75233970-75236012	T3Spin	T3Stat	OK	28.478	21.7087	0.391574	-1.53496	0.00835	0.179914	no
MZT2A	chr2:131483959-131492491	T3Spin	T3Stat	OK	154.295	117.64	0.391309	-1.72632	0.00245	0.0954503	no
UQCC3	chr11:62662816-62673690	T3Spin	T3Stat	OK	8.11204	6.18722	0.390773	-0.722521	0.21815	0.688863	no
TSLP	chr5:111070079-111078024	T3Spin	T3Stat	OK	1.06465	0.812075	0.390699	-0.948668	0.09975	0.526094	no
GYPC	chr2:126655934-126696675	T3Spin	T3Stat	OK	21.0634	16.0747	0.389945	-1.66179	0.00395	0.123398	no
FLT3LG	chr19:49474208-49486231	T3Spin	T3Stat	OK	5.44318	4.15416	0.389894	-1.12637	0.0531	0.416803	no
ASB9	chrX:15243986-15270467	T3Spin	T3Stat	OK	1.57502	1.20213	0.38978	-0.931252	0.1	0.526094	no
RHEBL1	chr12:49064675-49070025	T3Spin	T3Stat	OK	2.98301	2.277	0.389636	-0.968204	0.09495	0.518549	no
DIRAS3	chr1:67701465-68232601	T3Spin	T3Stat	OK	0.476568	0.363934	0.389004	-0.0606625	0.8089	0.976872	no
CROCCP2	chr1:16618255-16630906	T3Spin	T3Stat	OK	10.8622	8.29664	0.388723	-1.51801	0.0087	0.183908	no
PRR7	chr5:177426685-177456286	T3Spin	T3Stat	OK	18.1133	13.8356	0.388663	-0.723911	0.2233	0.691626	no
PSMD5-AS1	chr9:120843041-120854373	T3Spin	T3Stat	OK	0.406995	0.310915	0.388493	-0.717917	0.2011	0.667447	no
S100A6	chr1:153534599-153536241	T3Spin	T3Stat	OK	2007.5	1534.1	0.388007	-1.49565	0.0125	0.219274	no
MED11	chr17:4731407-4739928	T3Spin	T3Stat	OK	11.049	8.44516	0.387724	-0.669978	0.25355	0.725192	no
CEBPB	chr20:50184602-50192691	T3Spin	T3Stat	OK	188.677	144.283	0.387016	-1.69465	0.00275	0.10153	no
NAA38	chr17:7856684-7862282	T3Spin	T3Stat	OK	39.1725	29.9589	0.386857	-0.863082	0.142	0.593387	no
PPFIA3	chr19:49119388-49151030	T3Spin	T3Stat	OK	0.973458	0.744513	0.386822	-1.09967	0.0627	0.443552	no
RGS10	chr10:119499826-119542710	T3Spin	T3Stat	OK	17.7031	13.5448	0.386261	-1.50713	0.00935	0.191604	no
PSG9	chr19:43253281-43269563	T3Spin	T3Stat	OK	0.977735	0.748128	0.386158	-0.785086	0.15605	0.608491	no
NDUFA13	chr19:19516209-19528204	T3Spin	T3Stat	OK	474.008	362.756	0.385911	-1.69562	0.0031	0.107355	no
TMEM44-AS1	chr3:194584267-194633421	T3Spin	T3Stat	OK	0.623088	0.476902	0.385741	-0.28332	0.6344	0.938376	no
DPM3	chr1:155139890-155140520	T3Spin	T3Stat	OK	89.7486	68.6939	0.385707	-1.50257	0.00995	0.19903	no
ZNF385D	chr3:21420997-21751324	T3Spin	T3Stat	OK	4.79581	3.67205	0.385187	-1.39865	0.01515	0.23831	no
FLYWCH2	chr16:2883194-2899382	T3Spin	T3Stat	OK	33.2227	25.4425	0.384928	-1.65666	0.00385	0.122269	no
FZD8	chr10:35638248-35641434	T3Spin	T3Stat	OK	7.05056	5.40234	0.384153	-1.50778	0.00905	0.188044	no
ITPKA	chr15:41493857-41503559	T3Spin	T3Stat	OK	4.17626	3.2	0.384138	-1.14224	0.05155	0.412462	no
RPP25	chr15:74955101-74957434	T3Spin	T3Stat	OK	1.83287	1.40451	0.384037	-0.975453	0.098	0.522849	no
LHX9	chr1:197912504-197930143	T3Spin	T3Stat	OK	0.478677	0.366833	0.38393	-0.562096	0.3217	0.782189	no
CXCR4	chr2:136114348-136118155	T3Spin	T3Stat	OK	9.73793	7.46393	0.383681	-1.45707	0.01015	0.201526	no
CYP27A1	chr2:218781748-218815293	T3Spin	T3Stat	OK	28.0502	21.5	0.383674	-1.68971	0.0038	0.122129	no
EVI2A	chr17:31094926-31377677	T3Spin	T3Stat	OK	0.540535	0.41438	0.383433	-0.165457	0.844	0.980271	no
PPAPDC3	chr9:131289693-131309262	T3Spin	T3Stat	OK	2.70211	2.07169	0.383278	-1.13449	0.0545	0.419581	no
RAD9B	chr12:110502199-110532086	T3Spin	T3Stat	OK	0.418375	0.320833	0.382974	-0.54153	0.23025	0.699889	no
LRRC23	chr12:6904732-6914242	T3Spin	T3Stat	OK	3.44179	2.63981	0.382721	-1.19705	0.0398	0.370882	no
NUDT1	chr7:2242221-2251145	T3Spin	T3Stat	OK	26.8806	20.6184	0.382631	-1.47001	0.0104	0.203562	no
UNC5B-AS1	chr10:71212534-71302878	T3Spin	T3Stat	OK	0.705848	0.541462	0.382498	-0.166459	0.8131	0.977417	no
TRIM52-AS1	chr5:181261211-181272307	T3Spin	T3Stat	OK	3.44835	2.64546	0.38239	-0.853466	0.13835	0.588438	no
TOR2A	chr9:127716078-127735349	T3Spin	T3Stat	OK	9.17567	7.04125	0.381982	-1.40228	0.01655	0.247467	no
CCT6P3	chr7:65038353-65074713	T3Spin	T3Stat	OK	0.953283	0.731611	0.381829	-0.849589	0.1393	0.590407	no
TMSB10	chr2:84905638-84906675	T3Spin	T3Stat	OK	5659.65	4343.89	0.381726	-1.31622	0.02265	0.287186	no
ZNF593	chr1:26169896-26170873	T3Spin	T3Stat	OK	52.1365	40.0236	0.381443	-1.57069	0.0071	0.168117	no
TMEM121	chr14:105526615-105530202	T3Spin	T3Stat	OK	7.74568	5.94753	0.381101	-1.16652	0.04785	0.399804	no
HSD17B1	chr17:42551965-42555214	T3Spin	T3Stat	OK	2.49767	1.9179	0.381051	-1.1499	0.0509	0.409953	no
SEC14L1P1	chr11:43880806-43920944	T3Spin	T3Stat	OK	0.593714	0.456003	0.380725	-0.456511	0.42765	0.855911	no
RIN1	chr11:66332070-66336529	T3Spin	T3Stat	OK	15.4583	11.873	0.380697	-1.63987	0.00505	0.14159	no
C1QTNF1	chr17:79019208-79049788	T3Spin	T3Stat	OK	7.77518	5.97278	0.380473	-1.54722	0.0079	0.174904	no
FXYD2,FXYD6,FXYD6-FXYD2	chr11:117820074-117877486	T3Spin	T3Stat	OK	1018.81	782.654	0.380432	-1.60589	0.0048	0.138343	no
TMSB4X	chrX:12975106-12977227	T3Spin	T3Stat	OK	1205.32	926.099	0.380177	-1.53817	0.00725	0.169572	no
TMEM160	chr19:47045908-47048624	T3Spin	T3Stat	OK	83.9694	64.5325	0.379837	-1.57217	0.0076	0.174111	no
LOC100507634	chr1:55215407-55217455	T3Spin	T3Stat	OK	0.813092	0.624907	0.379778	-0.700349	0.21905	0.689116	no
MNX1	chr7:157004852-157010653	T3Spin	T3Stat	OK	10.8321	8.32581	0.379643	-1.4529	0.01285	0.223657	no
SELM	chr22:31104776-31107565	T3Spin	T3Stat	OK	64.9845	49.9497	0.379622	-1.58791	0.00695	0.166032	no
KIF9	chr3:47164369-47346816	T3Spin	T3Stat	OK	1.39536	1.07289	0.379139	-0.435292	0.45445	0.866129	no
GRASP	chr12:52006944-52015889	T3Spin	T3Stat	OK	1.27423	0.979803	0.379066	-0.756034	0.1969	0.662363	no
OCEL1	chr19:17226203-17229219	T3Spin	T3Stat	OK	11.9116	9.16021	0.37892	-1.42169	0.01475	0.235894	no
ZNF790-AS1	chr19:36797549-36916291	T3Spin	T3Stat	OK	3.16079	2.43105	0.378706	-0.508288	0.3765	0.8257	no
RARRES2	chr7:150338317-150341674	T3Spin	T3Stat	OK	5.49338	4.2257	0.378503	-0.958618	0.09895	0.525185	no
JUND	chr19:18279693-18281656	T3Spin	T3Stat	OK	554.744	426.853	0.378083	-1.53239	0.0071	0.168117	no
GCHFR	chr15:40764086-40767713	T3Spin	T3Stat	OK	49.6704	38.2271	0.377793	-1.57655	0.0074	0.171583	no
ARMCX2	chrX:101655280-101659891	T3Spin	T3Stat	OK	1.3745	1.05787	0.377752	-1.04104	0.07325	0.470543	no
PDCL3P4	chr3:101712433-101713416	T3Spin	T3Stat	OK	2.25115	1.7327	0.377645	-0.839135	0.14305	0.593387	no
LINC00240	chr6:26956992-27023974	T3Spin	T3Stat	OK	0.553676	0.426241	0.377372	-0.38431	0.5075	0.889439	no
TMEM171	chr5:73120560-73131817	T3Spin	T3Stat	OK	7.17437	5.52437	0.377042	-1.30601	0.0228	0.287186	no
LOC100287015	chr8:6403555-6406548	T3Spin	T3Stat	OK	1.5514	1.19494	0.376641	-0.981457	0.0901	0.510997	no
SOD3	chr4:24795462-24800845	T3Spin	T3Stat	OK	65.1934	50.2218	0.376413	-1.68673	0.00285	0.102953	no
EEF1G	chr11:62559600-62573988	T3Spin	T3Stat	OK	73.1135	56.3241	0.376387	-1.6614	0.00295	0.10487	no
IDNK	chr9:83623048-83644130	T3Spin	T3Stat	OK	1.89605	1.46071	0.376326	-0.756409	0.183	0.643387	no
LINC00260	chr1:203626786-203744081	T3Spin	T3Stat	OK	1.34099	1.03345	0.375838	-0.124699	0.8742	0.984954	no
LOC100505549	chr18:57630301-57803095	T3Spin	T3Stat	OK	1.69587	1.30743	0.375288	-0.304806	0.5935	0.923069	no
IL15RA	chr10:5952370-5978187	T3Spin	T3Stat	OK	8.84315	6.8181	0.375191	-1.45808	0.0114	0.210155	no
FMO5	chr1:147184304-147225638	T3Spin	T3Stat	OK	0.692827	0.534289	0.374874	-0.730674	0.19475	0.659601	no
CST3	chr20:23627896-23638048	T3Spin	T3Stat	OK	956.724	737.83	0.374814	-1.52868	0.0084	0.180412	no
GAMT	chr19:1397025-1401570	T3Spin	T3Stat	OK	21.0796	16.2575	0.374742	-1.52567	0.0089	0.186956	no
LOC101929089	chr11:118436489-118566076	T3Spin	T3Stat	OK	0.45704	0.352504	0.374682	-0.0426797	0.73715	0.965232	no
MRPL55	chr1:228106678-228109312	T3Spin	T3Stat	OK	26.229	20.231	0.374593	-1.40287	0.0155	0.240151	no
GALR2	chr17:76074800-76077541	T3Spin	T3Stat	OK	0.532125	0.410445	0.374579	-0.323657	0.56165	0.907771	no
SIMC1	chr5:176238358-176345991	T3Spin	T3Stat	OK	4.49815	3.4697	0.374519	-1.23254	0.03065	0.331267	no
S100A2	chr1:153561108-153565830	T3Spin	T3Stat	OK	83.3562	64.317	0.374089	-1.63204	0.00395	0.123398	no
TP53I13	chr17:29568720-29573157	T3Spin	T3Stat	OK	43.2005	33.3335	0.374075	-1.62515	0.00675	0.163883	no
H1FX	chr3:129314770-129324569	T3Spin	T3Stat	OK	137.057	105.762	0.373948	-1.63693	0.0043	0.130087	no
TCEB2	chr16:2771413-2777296	T3Spin	T3Stat	OK	260	200.659	0.373764	-1.50494	0.00955	0.194217	no
CHCHD6	chr3:126704219-126960420	T3Spin	T3Stat	OK	14.0152	10.8166	0.373741	-1.4426	0.01415	0.231832	no
SNAPC2	chr19:7920308-7923251	T3Spin	T3Stat	OK	26.2078	20.2351	0.373135	-1.6223	0.00495	0.140849	no
DHRS4L2	chr14:23969873-24006408	T3Spin	T3Stat	OK	9.03076	6.97451	0.372755	-1.34986	0.0193	0.26611	no
WNT6	chr2:218859822-218874232	T3Spin	T3Stat	OK	17.396	13.4426	0.371946	-1.45408	0.0109	0.206402	no
RP9P	chr7:32916814-32943170	T3Spin	T3Stat	OK	7.49795	5.79586	0.371472	-1.34961	0.01805	0.259278	no
C19orf24	chr19:1275520-1279244	T3Spin	T3Stat	OK	54.6532	42.2469	0.371458	-1.60932	0.00595	0.152762	no
TOLLIP-AS1	chr11:1309707-1310707	T3Spin	T3Stat	OK	0.727411	0.562409	0.371153	-0.334901	0.57385	0.913954	no
CSDC2	chr22:41561009-41576666	T3Spin	T3Stat	OK	0.443268	0.34301	0.36993	-0.569385	0.34445	0.799411	no
CTU1	chr19:51097605-51108390	T3Spin	T3Stat	OK	9.1116	7.05332	0.369401	-1.38111	0.0166	0.247467	no
UBXN1	chr11:62676497-62679117	T3Spin	T3Stat	OK	109.339	84.6441	0.369321	-1.6471	0.00475	0.137791	no
S100A14	chr1:153614255-153616332	T3Spin	T3Stat	OK	0.75004	0.580677	0.369233	-0.444631	0.4409	0.861834	no
CDK2AP2	chr11:67506489-67508728	T3Spin	T3Stat	OK	197.298	152.757	0.369143	-1.63174	0.00535	0.145733	no
COX6C	chr8:99877994-99894014	T3Spin	T3Stat	OK	102.059	79.0203	0.369106	-1.59776	0.00545	0.146964	no
VAX2	chr2:70900589-70933445	T3Spin	T3Stat	OK	1.72324	1.33452	0.368807	-0.652355	0.261	0.732549	no
SLC25A33	chr1:9539468-9582773	T3Spin	T3Stat	OK	4.20104	3.25496	0.368105	-1.11386	0.05455	0.419581	no
PWWP2B	chr10:132397197-132417854	T3Spin	T3Stat	OK	7.03205	5.44994	0.367707	-1.39959	0.01495	0.236832	no
PTPRCAP	chr11:67435509-67437682	T3Spin	T3Stat	OK	2.28441	1.77051	0.367651	-0.623901	0.2907	0.75764	no
ZNF579	chr19:55577524-55580845	T3Spin	T3Stat	OK	36.7358	28.4757	0.367453	-1.62331	0.00645	0.160079	no
NDUFS6	chr5:1801381-1816051	T3Spin	T3Stat	OK	247.557	191.901	0.367398	-1.61183	0.0053	0.145257	no
RUNDC3A	chr17:44308558-44318670	T3Spin	T3Stat	OK	0.597948	0.463552	0.367289	-0.55612	0.3252	0.784699	no
NDUFC1	chr4:139289916-139390781	T3Spin	T3Stat	OK	82.8764	64.2496	0.367274	-0.623501	0.2892	0.756674	no
EMP3	chr19:48325371-48330553	T3Spin	T3Stat	OK	370.614	287.32	0.36726	-1.60128	0.0045	0.133427	no
UQCRH	chr1:46303612-46316777	T3Spin	T3Stat	OK	244.604	189.66	0.367037	-1.5857	0.00655	0.160775	no
NDUFB1	chr14:92116123-92121809	T3Spin	T3Stat	OK	138.208	107.21	0.366394	-1.52729	0.00795	0.174904	no
DARS-AS1	chr2:135905880-136007542	T3Spin	T3Stat	OK	1.34028	1.03972	0.366335	-0.114869	0.78665	0.97342	no
LOC101929718	chr14:20989805-20999163	T3Spin	T3Stat	OK	0.685346	0.531726	0.366151	-0.212152	0.72125	0.962994	no
FAM134B	chr5:16473037-16629969	T3Spin	T3Stat	OK	36.4257	28.262	0.366091	-1.63065	0.00505	0.14159	no
RSPH4A	chr6:116616478-116632985	T3Spin	T3Stat	OK	0.374471	0.290622	0.36571	-0.648964	0.2577	0.728628	no
TNFAIP6	chr2:151337825-151380048	T3Spin	T3Stat	OK	2.65121	2.05922	0.364555	-0.9564	0.0952	0.519491	no
TST	chr22:37010858-37029822	T3Spin	T3Stat	OK	33.1321	25.7356	0.364467	-0.885719	0.13	0.577031	no
LOC101927497	chr7:92604920-92917187	T3Spin	T3Stat	OK	1.7383	1.35034	0.364353	-0.0511109	0.7943	0.974685	no
LOC100507291	chr3:139389802-139678043	T3Spin	T3Stat	OK	0.394245	0.306309	0.364103	-0.21172	0.69605	0.956805	no
SMPDL3A	chr6:122789048-122809719	T3Spin	T3Stat	OK	7.85408	6.10401	0.363686	-1.44057	0.0138	0.229464	no
FAM228B	chr2:24076873-24169638	T3Spin	T3Stat	OK	2.73475	2.12542	0.363657	-0.333741	0.5939	0.92337	no
TFEB	chr6:41683977-41736259	T3Spin	T3Stat	OK	6.22597	4.84005	0.363276	-1.39645	0.0165	0.247076	no
IZUMO4	chr19:2096868-2099584	T3Spin	T3Stat	OK	2.18117	1.69564	0.363269	-0.758398	0.1897	0.654244	no
LOC100506314	chr12:12974864-13000309	T3Spin	T3Stat	OK	0.865587	0.672964	0.363149	-0.330172	0.56555	0.910059	no
PSMG4	chr6:3258927-3268066	T3Spin	T3Stat	OK	16.8932	13.1353	0.362994	-1.28638	0.0245	0.297687	no
ALKBH7	chr19:6372432-6375250	T3Spin	T3Stat	OK	29.019	22.565	0.362909	-1.52374	0.00905	0.188044	no
ANO7	chr2:241188508-241225376	T3Spin	T3Stat	OK	0.443121	0.344631	0.362645	-0.573435	0.2655	0.736639	no
C9orf16	chr9:128160259-128163928	T3Spin	T3Stat	OK	101.381	78.8479	0.362645	-1.60633	0.00555	0.14803	no
FAM110A	chr20:833696-846279	T3Spin	T3Stat	OK	9.45343	7.35315	0.362475	-1.36724	0.0184	0.261225	no
DNAJC17	chr15:40767868-40814569	T3Spin	T3Stat	OK	12.3819	9.63309	0.362163	-0.653313	0.2606	0.73204	no
TMEM258	chr11:61789129-61792613	T3Spin	T3Stat	OK	296.939	231.028	0.362098	-1.57019	0.00555	0.14803	no
LAMTOR5	chr1:110401254-110416274	T3Spin	T3Stat	OK	159.421	124.061	0.361794	-1.5933	0.0064	0.159429	no
FGFBP1	chr4:15935569-15938740	T3Spin	T3Stat	OK	1.82135	1.41743	0.361731	-0.900649	0.1205	0.562147	no
RPP25L	chr9:34610484-34612113	T3Spin	T3Stat	OK	13.4185	10.4443	0.361505	-1.29705	0.0269	0.311056	no
CMPK2	chr2:6840552-6866635	T3Spin	T3Stat	OK	1.21717	0.947582	0.361213	-0.858966	0.1076	0.537278	no
RPL14	chr3:40457291-40462372	T3Spin	T3Stat	OK	162.081	126.187	0.36115	-1.59853	0.0056	0.14803	no
ZMAT5	chr22:29720354-29766980	T3Spin	T3Stat	OK	15.4181	12.0045	0.361051	-1.35228	0.02	0.270202	no
AKR1C1	chr10:4963261-4977966	T3Spin	T3Stat	OK	25.4038	19.7854	0.360611	-1.53492	0.0075	0.172706	no
GMPR	chr6:16238579-16295549	T3Spin	T3Stat	OK	26.2382	20.4363	0.360535	-1.55902	0.00715	0.168992	no
NSUN5P2	chr7:72879334-72954763	T3Spin	T3Stat	OK	2.46474	1.92063	0.359855	-0.286285	0.6272	0.93693	no
ACTRT3	chr3:169766922-169769895	T3Spin	T3Stat	OK	1.20637	0.940062	0.359846	-0.780864	0.1691	0.623315	no
ATP5S	chr14:50312328-50326228	T3Spin	T3Stat	OK	4.64295	3.61807	0.359821	-1.1403	0.04985	0.407124	no
FOLR1	chr11:72189557-72196323	T3Spin	T3Stat	OK	41.194	32.1036	0.3597	-1.54667	0.0082	0.178114	no
SLC27A5	chr19:58498332-58512065	T3Spin	T3Stat	OK	1.97544	1.53956	0.359657	-0.969688	0.0946	0.517904	no
ATRIP,TREX1	chr3:48446709-48467645	T3Spin	T3Stat	OK	9.36765	7.30123	0.359547	-1.19745	0.0378	0.362891	no
AKR1C2	chr10:4987775-5018033	T3Spin	T3Stat	OK	6.04738	4.71346	0.359523	-1.15088	0.0435	0.38481	no
NME3	chr16:1770319-1771709	T3Spin	T3Stat	OK	33.4677	26.0941	0.359048	-1.44372	0.01215	0.215675	no
ANKRD36C	chr2:95849547-95992320	T3Spin	T3Stat	OK	1.07013	0.83451	0.358785	-1.32366	0.01975	0.268448	no
RPS15AP10	chr1:45627303-45686630	T3Spin	T3Stat	OK	1.94715	1.51858	0.358638	-0.146842	0.8619	0.982696	no
PLSCR3,TMEM256	chr17:7380973-7404131	T3Spin	T3Stat	OK	142.335	111.02	0.358473	-0.924876	0.11125	0.545145	no
C20orf196	chr20:5750386-5864407	T3Spin	T3Stat	OK	2.62486	2.04842	0.357731	-0.608243	0.27745	0.749324	no
RARRES3	chr11:63536800-63546458	T3Spin	T3Stat	OK	121.618	94.9353	0.357345	-1.564	0.0072	0.168992	no
LOC153684	chr5:43014728-43093558	T3Spin	T3Stat	OK	0.589903	0.460507	0.357256	-0.371268	0.53435	0.898285	no
CCND2	chr12:4248766-4305356	T3Spin	T3Stat	OK	0.467941	0.365404	0.356834	-0.894274	0.11355	0.549708	no
C1orf233	chr1:1598007-1600096	T3Spin	T3Stat	OK	5.14055	4.01526	0.35643	-1.19015	0.04575	0.393721	no
APH1B	chr15:63277549-63309126	T3Spin	T3Stat	OK	1.70124	1.32912	0.356115	-1.19781	0.03965	0.370564	no
NDRG1	chr8:133237170-133297304	T3Spin	T3Stat	OK	50.8641	39.7453	0.355864	-1.56752	0.0059	0.152354	no
MRPL20	chr1:1399529-1407313	T3Spin	T3Stat	OK	102.811	80.3414	0.355779	-1.4368	0.0114	0.210155	no
ZFHX4-AS1	chr8:76610878-76867285	T3Spin	T3Stat	OK	0.380197	0.29718	0.35541	-0.171449	0.79835	0.975646	no
CRIP2	chr14:105472937-105480170	T3Spin	T3Stat	OK	275.938	215.691	0.355383	-1.5707	0.00735	0.171313	no
CYP4F11	chr19:15912369-15934866	T3Spin	T3Stat	OK	1.3392	1.04682	0.355358	-1.06176	0.06645	0.451833	no
TMEM86A	chr11:18698734-18726230	T3Spin	T3Stat	OK	5.03929	3.9396	0.35517	-1.44675	0.01185	0.213173	no
OSR1	chr2:19351484-19358611	T3Spin	T3Stat	OK	0.775872	0.606592	0.355092	-0.560506	0.3284	0.788466	no
TBCA	chr5:77691168-77776361	T3Spin	T3Stat	OK	118.164	92.3909	0.354965	-1.54776	0.0068	0.164205	no
C17orf58	chr17:67991098-67993649	T3Spin	T3Stat	OK	6.26342	4.89824	0.354687	-1.23098	0.03225	0.340059	no
LIMD2	chr17:63622440-63700159	T3Spin	T3Stat	OK	11.7791	9.21455	0.354247	-0.999347	0.08655	0.503011	no
CCDC160	chrX:134237046-134245778	T3Spin	T3Stat	OK	0.595584	0.465984	0.354026	-0.487885	0.3968	0.839317	no
SH3GL3	chr15:83447227-83618741	T3Spin	T3Stat	OK	0.820727	0.642222	0.353832	-0.645513	0.24035	0.711861	no
NAT14	chr19:55485189-55487568	T3Spin	T3Stat	OK	73.4798	57.4995	0.353798	-1.55324	0.0071	0.168117	no
RPL26	chr17:8377515-8383247	T3Spin	T3Stat	OK	294.076	230.182	0.353416	-1.55439	0.00825	0.17891	no
TBCB	chr19:36111202-36125948	T3Spin	T3Stat	OK	149.605	117.133	0.353012	-1.34666	0.01935	0.266251	no
PCGF1	chr2:74497516-74507694	T3Spin	T3Stat	OK	18.764	14.6935	0.352787	-1.36467	0.0187	0.262031	no
KCNK3	chr2:26692712-26731198	T3Spin	T3Stat	OK	3.35454	2.62689	0.352757	-1.34638	0.01935	0.266251	no
SH3BGRL3	chr1:26279721-26281522	T3Spin	T3Stat	OK	362.847	284.171	0.352599	-1.52464	0.0077	0.17476	no
JMJD1C-AS1	chr10:63167220-63466562	T3Spin	T3Stat	OK	1.07704	0.843578	0.352473	-0.132601	0.8647	0.98304	no
RAB3D	chr19:11296138-11339668	T3Spin	T3Stat	OK	8.90756	6.97704	0.352414	-1.51283	0.0084	0.180412	no
HLA-B	chr6_GL000254v2_alt:2695843-2699197	T3Spin	T3Stat	OK	77.2853	60.5363	0.352394	-1.55493	0.0078	0.17476	no
LSM14A	chr19:34172446-34229515	T3Spin	T3Stat	OK	0.708733	0.555144	0.352381	-0.850491	0.13915	0.590367	no
CIB1	chr15:90230244-90272211	T3Spin	T3Stat	OK	156.426	122.535	0.352277	-1.01222	0.0842	0.499389	no
ATP6V1F	chr7:128862802-128865849	T3Spin	T3Stat	OK	128.857	100.948	0.352169	-1.56716	0.00665	0.162338	no
FBXO6	chr1:11664092-11674352	T3Spin	T3Stat	OK	2.05934	1.61372	0.351787	-0.869574	0.1328	0.580113	no
SP5	chr2:170700367-170798971	T3Spin	T3Stat	OK	0.724471	0.567829	0.351471	-0.3463	0.54065	0.900343	no
LOC389641	chr8:23225220-23230926	T3Spin	T3Stat	OK	2.23778	1.75417	0.351276	-0.940593	0.10345	0.531105	no
CCDC142,MRPL53	chr2:74471957-74494564	T3Spin	T3Stat	OK	71.2748	55.8761	0.35116	-0.8333	0.15175	0.604962	no
LINC01003	chr7:152464123-152465546	T3Spin	T3Stat	OK	4.58112	3.5917	0.351035	-0.942284	0.1018	0.529286	no
PLSCR4	chr3:146192335-146251179	T3Spin	T3Stat	OK	0.419039	0.328588	0.350808	-0.594931	0.27645	0.747726	no
PHPT1	chr9:136848815-136851043	T3Spin	T3Stat	OK	109.247	85.6684	0.350761	-1.54395	0.0076	0.174111	no
NDUFA1	chrX:119870531-119876666	T3Spin	T3Stat	OK	211.497	165.874	0.350546	-1.381	0.0163	0.245177	no
LINC00511	chr17:72598040-72640472	T3Spin	T3Stat	OK	1.19147	0.93456	0.350386	-0.856908	0.13415	0.581273	no
LINC00493	chr20:18567428-18569559	T3Spin	T3Stat	OK	55.8913	43.8399	0.350378	-1.39265	0.0158	0.242002	no
AQP3	chr9:33441153-33447633	T3Spin	T3Stat	OK	10.4121	8.16908	0.35002	-1.40965	0.01525	0.238431	no
GSTO1	chr10:104254193-104267464	T3Spin	T3Stat	OK	121.263	95.1406	0.350008	-1.52653	0.00795	0.174904	no
RAB42	chr1:28592199-28594576	T3Spin	T3Stat	OK	0.651249	0.511006	0.349869	-0.388684	0.4869	0.884085	no
RABAC1	chr19:41956680-41959376	T3Spin	T3Stat	OK	245.99	193.077	0.349426	-1.54635	0.00765	0.17466	no
RPS16	chr19:39433206-39435978	T3Spin	T3Stat	OK	1916.23	1504.67	0.348826	-1.38522	0.0149	0.236832	no
H3F3A	chr1:226062706-226072002	T3Spin	T3Stat	OK	28.0822	22.0635	0.347992	-1.44106	0.01335	0.22734	no
CCDC30	chr1:42534888-42654664	T3Spin	T3Stat	OK	0.435295	0.342015	0.347934	-0.739618	0.19845	0.663912	no
HNRNPA1	chr12:54280703-54285246	T3Spin	T3Stat	OK	81.1497	63.761	0.347911	-1.52465	0.0074	0.171583	no
LINC01578	chr15:92882842-92898747	T3Spin	T3Stat	OK	35.6671	28.0265	0.347803	-1.52533	0.00875	0.184673	no
SNRPD2	chr19:45687453-45692185	T3Spin	T3Stat	OK	242.731	190.778	0.347463	-1.54307	0.0069	0.166021	no
GNG11	chr7:93921703-93926514	T3Spin	T3Stat	OK	152.547	119.923	0.347148	-1.5232	0.00785	0.17476	no
NOXA1	chr9:137423394-137441449	T3Spin	T3Stat	OK	2.31615	1.82112	0.346906	-0.804836	0.1693	0.623366	no
HILPDA	chr7:128455829-128458418	T3Spin	T3Stat	OK	1.58541	1.24657	0.346891	-0.734313	0.1985	0.663912	no
LGALS1	chr22:37668025-38041915	T3Spin	T3Stat	OK	2994.33	2354.77	0.346649	-0.929758	0.1073	0.53683	no
RNF19B	chr1:32936445-32964813	T3Spin	T3Stat	OK	36.6023	28.7844	0.346646	-1.52896	0.00795	0.174904	no
EIF3J-AS1	chr15:44534504-44536923	T3Spin	T3Stat	OK	3.94804	3.10583	0.34616	-1.13357	0.04815	0.40106	no
MT1X	chr16:56682469-56684196	T3Spin	T3Stat	OK	269.584	212.096	0.346022	-1.49018	0.00965	0.195657	no
PQLC2L	chr3:157543343-157601232	T3Spin	T3Stat	OK	1.01904	0.801752	0.345979	-0.432416	0.44025	0.861823	no
APOBEC3A,APOBEC3A_B,APOBEC3B	chr22:38957521-38998220	T3Spin	T3Stat	OK	18.3333	14.425	0.345894	-1.4565	0.01115	0.208413	no
S1PR1	chr1:101236748-101241520	T3Spin	T3Stat	OK	4.57359	3.59916	0.345666	-1.32845	0.01875	0.262031	no
KHK	chr2:27086742-27119127	T3Spin	T3Stat	OK	2.28458	1.79787	0.345639	-1.00469	0.08685	0.503952	no
RPL13A	chr19:49487553-49492307	T3Spin	T3Stat	OK	185.145	145.714	0.345522	-1.51543	0.00785	0.17476	no
SLC43A1	chr11:57484530-57515719	T3Spin	T3Stat	OK	2.48496	1.95575	0.345498	-1.10793	0.05235	0.413432	no
ZNF580	chr19:55641025-55643470	T3Spin	T3Stat	OK	83.5841	65.7922	0.345312	-1.53862	0.0083	0.179414	no
ARL2,SNX15	chr11:65014112-65040572	T3Spin	T3Stat	OK	105.984	83.4281	0.345235	-1.46994	0.0105	0.204239	no
RPS3A	chr4:151099572-151104652	T3Spin	T3Stat	OK	28.5628	22.4881	0.344977	-1.25331	0.0302	0.330131	no
SH3BGR	chr21:39445870-39515506	T3Spin	T3Stat	OK	2.09287	1.64778	0.344956	-0.754801	0.18485	0.645818	no
TMUB1	chr7:151081084-151083533	T3Spin	T3Stat	OK	59.9248	47.1865	0.344779	-1.5402	0.0074	0.171583	no
MIR210HG	chr11_KI270832v1_alt:95311-98112	T3Spin	T3Stat	OK	0.370619	0.291857	0.344674	-0.462707	0.4044	0.843803	no
AAMDC	chr11:77821161-77872352	T3Spin	T3Stat	OK	30.1146	23.7218	0.34425	-1.24132	0.0312	0.333447	no
SDF2L1	chr22:21642252-21644299	T3Spin	T3Stat	OK	71.2742	56.1649	0.343712	-1.47263	0.01135	0.209811	no
MTMR10	chr15_KI270905v1_alt:3189583-3277356	T3Spin	T3Stat	OK	0.558006	0.439733	0.343652	-0.807726	0.1627	0.614886	no
ORAI3	chr16:30949083-30954938	T3Spin	T3Stat	OK	21.4922	16.9423	0.343181	-1.49493	0.00975	0.1962	no
CCDC124	chr19:17933014-17943985	T3Spin	T3Stat	OK	133.582	105.336	0.342729	-1.53919	0.0076	0.174111	no
TRIB3	chr20:380628-397559	T3Spin	T3Stat	OK	12.119	9.55654	0.342708	-1.41531	0.0157	0.241852	no
GPX1	chr3:49357175-49358358	T3Spin	T3Stat	OK	328.152	258.794	0.342561	-1.52221	0.00895	0.187126	no
MBLAC1	chr7:100126696-100128498	T3Spin	T3Stat	OK	3.0873	2.43525	0.342272	-0.854543	0.1417	0.593387	no
SP140	chr2:230225729-230313215	T3Spin	T3Stat	OK	2.75546	2.17394	0.341985	-0.802315	0.1596	0.612707	no
ACMSD	chr2:134838615-134918606	T3Spin	T3Stat	OK	2.98398	2.35468	0.341711	-0.888514	0.12105	0.563107	no
FEZ1	chr11:125445744-125499526	T3Spin	T3Stat	OK	4.61369	3.6408	0.341664	-1.17242	0.04105	0.374763	no
PPIB	chr15:64151716-64163155	T3Spin	T3Stat	OK	738.571	582.986	0.341276	-1.37676	0.01615	0.244568	no
RNF175	chr4:153710159-153760235	T3Spin	T3Stat	OK	4.63056	3.65561	0.341076	-1.07717	0.05875	0.431671	no
OTX1	chr2:63050056-63057831	T3Spin	T3Stat	OK	1.56556	1.23607	0.340911	-0.973343	0.0905	0.511184	no
FAM127B	chrX:135050932-135052191	T3Spin	T3Stat	OK	75.5102	59.6282	0.340677	-1.43241	0.01375	0.229464	no
RNF5P1	chr8:38600174-38601257	T3Spin	T3Stat	OK	17.6019	13.9016	0.340478	-1.34467	0.01905	0.264568	no
EDF1	chr9:136862113-136866336	T3Spin	T3Stat	OK	334.122	263.905	0.340358	-1.49091	0.00885	0.186197	no
ZNF165	chr6:28080703-28089562	T3Spin	T3Stat	OK	4.2705	3.37314	0.340314	-1.2852	0.02455	0.297956	no
C17orf49,RNASEK	chr17:7012416-7019654	T3Spin	T3Stat	OK	451.656	356.792	0.340142	-1.39139	0.0153	0.238431	no
GAL	chr11:68684474-68691175	T3Spin	T3Stat	OK	2.60838	2.0612	0.339669	-0.547802	0.33975	0.797548	no
RPS29	chr14:49576671-49586416	T3Spin	T3Stat	OK	774.746	612.291	0.339505	-1.44039	0.01185	0.213173	no
RTEL1,TNFRSF6B	chr20:63657809-63739107	T3Spin	T3Stat	OK	153.289	121.148	0.339481	-1.09568	0.05805	0.429352	no
DET1	chr15:88512482-88546681	T3Spin	T3Stat	OK	1.65897	1.31122	0.339377	-0.923073	0.1079	0.537575	no
TOX2	chr20:43914851-44069614	T3Spin	T3Stat	OK	4.22583	3.3401	0.339345	-1.29245	0.02565	0.302777	no
RPS21	chr20:62387064-62388520	T3Spin	T3Stat	OK	1027.19	811.933	0.339275	-1.49824	0.00975	0.1962	no
HTRA2	chr2:74526647-74557551	T3Spin	T3Stat	OK	16.4463	13.0008	0.339166	-0.610705	0.2859	0.755364	no
VKORC1	chr16:31090853-31094955	T3Spin	T3Stat	OK	208.918	165.166	0.339017	-1.49261	0.00785	0.17476	no
PNKD	chr2:218270391-218368094	T3Spin	T3Stat	OK	37.1987	29.4148	0.338711	-0.420177	0.4652	0.872149	no
C3orf14	chr3:62318972-62336213	T3Spin	T3Stat	OK	5.415	4.28229	0.338579	-0.722937	0.19505	0.65995	no
CRNDE	chr16:54918862-54929189	T3Spin	T3Stat	OK	30.6286	24.2224	0.338537	-1.37649	0.01785	0.257786	no
RNF138P1	chr5:55307747-55535078	T3Spin	T3Stat	OK	0.472598	0.373798	0.338357	-0.194436	0.7253	0.963892	no
GRB7	chr17:39737908-39747285	T3Spin	T3Stat	OK	15.9956	12.6526	0.338236	-1.43174	0.01405	0.231324	no
CCDC71	chr3:49162534-49166352	T3Spin	T3Stat	OK	12.3846	9.79856	0.337904	-1.40527	0.01505	0.237574	no
FAM195B	chr17:81822360-81833294	T3Spin	T3Stat	OK	67.7604	53.613	0.33786	-1.47938	0.01085	0.206402	no
COX17	chr3:119669524-119677396	T3Spin	T3Stat	OK	47.1636	37.3171	0.337837	-1.22157	0.0349	0.349574	no
RBM12B-AS1	chr8:93731500-93740996	T3Spin	T3Stat	OK	0.679162	0.537379	0.337816	-0.181555	0.75545	0.968794	no
TMEM161A	chr19:19119615-19138501	T3Spin	T3Stat	OK	21.0191	16.6314	0.337787	-1.44615	0.01305	0.226245	no
ZNF527	chr19:37371156-37393064	T3Spin	T3Stat	OK	1.2718	1.00633	0.337766	-1.13682	0.0515	0.412308	no
ZNF418	chr19:57921883-57935372	T3Spin	T3Stat	OK	0.484574	0.383444	0.337701	-0.742719	0.1907	0.655335	no
UXT	chrX:47651791-47660111	T3Spin	T3Stat	OK	122.722	97.1116	0.337675	-1.45049	0.0117	0.212183	no
RWDD2A	chr6:83067665-83196537	T3Spin	T3Stat	OK	6.05743	4.79342	0.33765	-0.382142	0.5017	0.887788	no
KGFLP2	chr9:39813783-39875395	T3Spin	T3Stat	OK	0.426058	0.337226	0.337335	-0.744665	0.19185	0.656414	no
LINC01089	chr12:121795266-121803484	T3Spin	T3Stat	OK	3.35934	2.65908	0.337247	-0.938019	0.10385	0.531829	no
RPL29	chr3:51993627-51995942	T3Spin	T3Stat	OK	590.457	467.392	0.3372	-1.45026	0.01215	0.215675	no
NDUFB11	chrX:47142215-47145210	T3Spin	T3Stat	OK	90.4358	71.59	0.337136	-1.48485	0.00995	0.19903	no
PSMB10	chr16:67934503-67936877	T3Spin	T3Stat	OK	72.9567	57.7603	0.336961	-1.47254	0.0115	0.210839	no
ISG15	chr1:1013466-1014539	T3Spin	T3Stat	OK	64.9239	51.408	0.336758	-1.42405	0.01375	0.229464	no
LINC01117	chr2:176637753-176655958	T3Spin	T3Stat	OK	3.90123	3.08919	0.336704	-0.659498	0.25015	0.722991	no
AK1	chr9:127866479-127877743	T3Spin	T3Stat	OK	18.4547	14.6141	0.33663	-1.46241	0.0108	0.206402	no
GUK1	chr1:228140083-228148954	T3Spin	T3Stat	OK	151.414	119.921	0.336417	-1.49924	0.0104	0.203562	no
SNHG8	chr4:118278761-118279823	T3Spin	T3Stat	OK	131.732	104.351	0.33616	-1.19031	0.037	0.359069	no
CHAC1	chr15:40953437-40956519	T3Spin	T3Stat	OK	7.24022	5.73558	0.336094	-1.22817	0.03165	0.335845	no
NKAIN4	chr20:63240783-63261615	T3Spin	T3Stat	OK	17.1121	13.5613	0.335518	-1.20363	0.0377	0.36245	no
HEBP1	chr12:12974864-13000309	T3Spin	T3Stat	OK	26.794	21.235	0.335465	-1.37248	0.016	0.243396	no
TSPAN8	chr12:71125096-71157999	T3Spin	T3Stat	OK	4.22356	3.34734	0.335443	-0.905421	0.1155	0.552015	no
ZMYM6NB	chr1:34981525-34985347	T3Spin	T3Stat	OK	31.7229	25.1464	0.335173	-1.3958	0.0153	0.238431	no
FOXQ1	chr6:1312439-1314758	T3Spin	T3Stat	OK	29.1963	23.145	0.335083	-1.44529	0.0124	0.218377	no
SPCS1	chr3:52685919-52708181	T3Spin	T3Stat	OK	132.833	105.328	0.334728	-0.824235	0.154	0.608284	no
NR0B1	chrX:30304421-30309378	T3Spin	T3Stat	OK	1.07306	0.851002	0.334494	-0.543281	0.346	0.801018	no
PLAUR	chr19:43646094-43670346	T3Spin	T3Stat	OK	84.7843	67.2873	0.333462	-1.46548	0.0108	0.206402	no
PTGES2	chr9:128120692-128128462	T3Spin	T3Stat	OK	27.2048	21.5913	0.333413	-1.42747	0.01405	0.231324	no
LINC00526	chr18:5236723-5238029	T3Spin	T3Stat	OK	1.41184	1.12055	0.333368	-0.606245	0.28295	0.754479	no
STARD5	chr15:81196877-81324183	T3Spin	T3Stat	OK	1.36988	1.08737	0.333203	-0.644456	0.25925	0.730149	no
RSG1	chr1:16231686-16237164	T3Spin	T3Stat	OK	1.52698	1.21212	0.33315	-0.701979	0.22725	0.696935	no
RPL27A	chr11:8682447-8689872	T3Spin	T3Stat	OK	22.1534	17.5859	0.333105	-1.4644	0.0109	0.206402	no
MALAT1	chr11:65497761-65506512	T3Spin	T3Stat	OK	293.276	232.834	0.33296	-0.9434	0.10375	0.53152	no
BLNK	chr10:96191698-96271576	T3Spin	T3Stat	OK	1.24129	0.985525	0.332872	-0.757856	0.1533	0.606771	no
IGFBP6	chr12:53097651-53102344	T3Spin	T3Stat	OK	86.9222	69.0172	0.332768	-1.47244	0.0101	0.200831	no
CNIH3	chr1:224616476-224740547	T3Spin	T3Stat	OK	13.2126	10.4944	0.332284	-1.40494	0.014	0.231069	no
RPL38	chr17:74203655-74209880	T3Spin	T3Stat	OK	1601.04	1271.76	0.332187	-1.4244	0.0115	0.210839	no
C17orf89	chr17:81239310-81241298	T3Spin	T3Stat	OK	88.2241	70.0797	0.332176	-1.37821	0.0161	0.244363	no
LOC728613	chr5:1597556-1634005	T3Spin	T3Stat	OK	0.607092	0.482357	0.331813	-0.676073	0.23925	0.710015	no
FAM127A	chrX:135032302-135033545	T3Spin	T3Stat	OK	183.371	145.705	0.33172	-1.50033	0.0107	0.205741	no
SPATA2L	chr16:89686667-89701713	T3Spin	T3Stat	OK	13.5558	10.7733	0.331454	-0.800424	0.1678	0.623199	no
KRT17	chr17:41619439-41624630	T3Spin	T3Stat	OK	3.85094	3.06183	0.33082	-1.03019	0.0799	0.490752	no
SAC3D1	chr11:65040903-65058537	T3Spin	T3Stat	OK	17.0088	13.5237	0.330793	-1.30003	0.02575	0.302777	no
BCRP3	chr22:24632914-24659147	T3Spin	T3Stat	OK	2.83817	2.25675	0.330717	-0.785123	0.1753	0.632742	no
RASGRF2-AS1	chr5:80947692-81230162	T3Spin	T3Stat	OK	1.22567	0.974602	0.330688	-0.112449	0.83525	0.980162	no
GADD45GIP1	chr19:12954155-12957254	T3Spin	T3Stat	OK	188.989	150.299	0.330466	-1.46419	0.01115	0.208413	no
SIVA1	chr14:104753132-104759659	T3Spin	T3Stat	OK	53.0563	42.2119	0.329875	-1.36612	0.01875	0.262031	no
MRPL54	chr19:3762666-3767565	T3Spin	T3Stat	OK	74.6263	59.3741	0.329852	-1.41192	0.0163	0.245177	no
PFDN2	chr1:161100555-161132688	T3Spin	T3Stat	OK	119.243	94.8873	0.329614	-0.946126	0.10005	0.526094	no
CIDECP	chr3:10017552-10026136	T3Spin	T3Stat	OK	16.6088	13.2184	0.329404	-1.22419	0.0323	0.340318	no
EMC6	chr17:3636467-3696404	T3Spin	T3Stat	OK	114.759	91.3381	0.329322	-0.49007	0.3902	0.833912	no
ETV7	chr6:36354220-36387800	T3Spin	T3Stat	OK	1.46544	1.16663	0.328993	-0.708376	0.1954	0.660303	no
TRMT112	chr11:64305527-64318084	T3Spin	T3Stat	OK	54.1477	43.1079	0.32895	-1.06207	0.06885	0.461007	no
ROR1	chr1:63774018-64181496	T3Spin	T3Stat	OK	26.8777	21.3979	0.328937	-1.4098	0.01575	0.242002	no
BEX5	chrX:102153706-102156014	T3Spin	T3Stat	OK	4.62873	3.6858	0.328638	-0.866	0.1283	0.574499	no
NOP10	chr15:34341715-34343161	T3Spin	T3Stat	OK	223.699	178.173	0.328278	-1.45957	0.0106	0.204699	no
SLIRP	chr14:77708070-77769742	T3Spin	T3Stat	OK	227.569	181.268	0.328183	-0.664344	0.25545	0.727009	no
PITX1	chr5:135027733-135399887	T3Spin	T3Stat	OK	5.29474	4.21763	0.32813	-0.20688	0.70705	0.959243	no
TIGD3	chr11:65354810-65357611	T3Spin	T3Stat	OK	0.485709	0.386953	0.327935	-0.412048	0.49185	0.884381	no
C19orf43	chr19:12730639-12734715	T3Spin	T3Stat	OK	304.448	242.584	0.327712	-1.44538	0.0103	0.203001	no
P3H2-AS1	chr3:189956727-190144846	T3Spin	T3Stat	OK	0.446258	0.355579	0.327708	-0.0360692	0.837	0.980162	no
C6orf226	chr6:42890264-42890816	T3Spin	T3Stat	OK	8.61919	6.86792	0.32768	-0.71936	0.20565	0.672879	no
UQCRHL	chr1:15807161-15807699	T3Spin	T3Stat	OK	216.928	172.878	0.327464	-1.44341	0.01045	0.203562	no
HSPB1	chr7:76302557-76304297	T3Spin	T3Stat	OK	1342.75	1070.2	0.327306	-1.30784	0.0243	0.295793	no
RGS5	chr1:163142298-163321791	T3Spin	T3Stat	OK	0.491809	0.391995	0.327262	-0.57721	0.2945	0.761033	no
RERG	chr12:15107781-15221477	T3Spin	T3Stat	OK	1.8954	1.51131	0.326705	-0.968824	0.08925	0.509641	no
CCDC24	chr1:43991607-44031492	T3Spin	T3Stat	OK	3.54725	2.82846	0.326684	-0.774199	0.1816	0.642908	no
KDM4D	chr11:94973680-94999512	T3Spin	T3Stat	OK	0.545393	0.434897	0.326622	-0.666241	0.2516	0.723559	no
VPS28	chr8:144423600-144428563	T3Spin	T3Stat	OK	60.2363	48.0359	0.326518	-1.44087	0.01325	0.22734	no
ORAI1	chr12:121626549-121642040	T3Spin	T3Stat	OK	25.33	20.1997	0.326509	-1.39924	0.01735	0.253295	no
MT1L	chr16:56617460-56618818	T3Spin	T3Stat	OK	251.911	200.906	0.326392	-1.41285	0.0163	0.245177	no
DLX1	chr2:172085479-172089673	T3Spin	T3Stat	OK	1.56395	1.24742	0.326255	-0.862849	0.13645	0.584624	no
C17orf97	chr17:410326-414666	T3Spin	T3Stat	OK	5.23313	4.17409	0.326212	-1.19382	0.0407	0.37386	no
RGS19	chr20:64073180-64079971	T3Spin	T3Stat	OK	8.46206	6.75052	0.32601	-1.19941	0.0398	0.370882	no
SWSAP1	chr19:11374706-11376951	T3Spin	T3Stat	OK	2.18453	1.74319	0.325593	-0.831943	0.1482	0.599329	no
VAMP8	chr2:85577490-85582033	T3Spin	T3Stat	OK	144.458	115.305	0.325193	-1.43743	0.0113	0.209175	no
TSTD1	chr1:161037631-161038984	T3Spin	T3Stat	OK	37.5874	30.004	0.325096	-1.21267	0.0374	0.361083	no
DDIT3	chr12:57487952-57520517	T3Spin	T3Stat	OK	83.8207	66.9259	0.324742	-0.680766	0.2433	0.714842	no
SRP14-AS1	chr15:40039310-40067509	T3Spin	T3Stat	OK	1.41167	1.12715	0.324721	-0.347133	0.5144	0.890155	no
CCDC34	chr11:27338513-27363248	T3Spin	T3Stat	OK	14.1522	11.3014	0.32452	-1.34441	0.0187	0.262031	no
SH3TC1	chr4:8199332-8241103	T3Spin	T3Stat	OK	1.62668	1.29929	0.324208	-1.02505	0.0774	0.482646	no
FAM89B	chr11:65572348-65574198	T3Spin	T3Stat	OK	46.7986	37.3973	0.323532	-1.4057	0.01565	0.241852	no
ASPHD1	chr16:29900825-29906056	T3Spin	T3Stat	OK	13.4805	10.7728	0.323481	-1.28112	0.0266	0.308385	no
BEX2	chrX:103309345-103311046	T3Spin	T3Stat	OK	3.40262	2.71939	0.323364	-0.778591	0.17255	0.627889	no
ANXA2	chr15:60347150-60397986	T3Spin	T3Stat	OK	330.353	264.022	0.323353	-1.32354	0.02395	0.294746	no
VWA1	chr1:1435522-1442882	T3Spin	T3Stat	OK	1.02077	0.815814	0.323351	-0.915338	0.1146	0.550688	no
AMZ2P1	chr17:64966549-64975585	T3Spin	T3Stat	OK	0.529917	0.423602	0.323057	-0.703655	0.221	0.690392	no
CCDC12	chr3:46921729-47009704	T3Spin	T3Stat	OK	61.1909	48.9169	0.322983	-0.923754	0.1146	0.550688	no
TSPO	chr22:43151513-43163242	T3Spin	T3Stat	OK	349.204	279.169	0.322932	-1.41657	0.0153	0.238431	no
FPR1	chr19:51745769-51751897	T3Spin	T3Stat	OK	5.53658	4.42794	0.322359	-1.0604	0.0641	0.446501	no
AGAP2-AS1	chr12:57724292-57742161	T3Spin	T3Stat	OK	7.30783	5.84593	0.322011	-1.13758	0.04905	0.405282	no
RPLP2	chr11:809935-812876	T3Spin	T3Stat	OK	1933.26	1546.7	0.321843	-1.34199	0.01975	0.268448	no
RPL26L1	chr5:172959435-172969771	T3Spin	T3Stat	OK	10.4041	8.32429	0.321756	-1.03766	0.07695	0.481996	no
PRR22	chr19:5782959-5784765	T3Spin	T3Stat	OK	1.5399	1.23222	0.32157	-0.640533	0.27405	0.745583	no
USP51	chrX:55484615-55489198	T3Spin	T3Stat	OK	0.451601	0.361422	0.321364	-0.7066	0.2207	0.690392	no
SMS	chrX:21940572-21994837	T3Spin	T3Stat	OK	74.9088	59.9586	0.32117	-1.40946	0.01425	0.232334	no
TMEM54	chr1:32886496-32901352	T3Spin	T3Stat	OK	68.7777	55.0514	0.321163	-1.40917	0.01335	0.22734	no
SIRT6	chr19:4174108-4182599	T3Spin	T3Stat	OK	18.1494	14.5278	0.321108	-1.3657	0.01875	0.262031	no
TRIM47	chr17:75874163-75878575	T3Spin	T3Stat	OK	71.2162	57.008	0.32104	-1.43397	0.01175	0.212515	no
PTRHD1	chr2:24790266-24919186	T3Spin	T3Stat	OK	58.4642	46.8192	0.320455	-0.556742	0.336	0.793856	no
KANK3	chr19:8322583-8343262	T3Spin	T3Stat	OK	0.761464	0.609805	0.320429	-0.559971	0.3412	0.797671	no
GLRX	chr5:95813848-95822873	T3Spin	T3Stat	OK	79.7119	63.8432	0.320262	-1.41118	0.01385	0.23001	no
RPL8	chr8:144789768-144792420	T3Spin	T3Stat	OK	1445.12	1158.07	0.319469	-1.22199	0.03055	0.331255	no
FAM162A	chr3:122384175-122410114	T3Spin	T3Stat	OK	43.2484	34.6609	0.319337	-1.36391	0.0163	0.245177	no
PGLS	chr19:17511622-17521288	T3Spin	T3Stat	OK	72.7554	58.3136	0.319223	-1.41567	0.0149	0.236832	no
MSRB1	chr16:1938232-1943293	T3Spin	T3Stat	OK	37.2058	29.8212	0.319191	-1.38803	0.01845	0.261537	no
NDUFB3	chr2:201071738-201085751	T3Spin	T3Stat	OK	72.3229	57.9697	0.319154	-1.37857	0.01545	0.239654	no
MRPL24	chr1:156737301-156741131	T3Spin	T3Stat	OK	54.3412	43.5598	0.319047	-1.38355	0.0144	0.233643	no
BEX4	chrX:103215091-103217200	T3Spin	T3Stat	OK	37.5384	30.0948	0.318855	-1.39332	0.01595	0.243396	no
POLL	chr10:101578881-101588270	T3Spin	T3Stat	OK	7.02361	5.63096	0.318833	-1.08265	0.0634	0.445562	no
AP2S1	chr19:46838157-46850995	T3Spin	T3Stat	OK	261.768	209.916	0.31848	-1.38222	0.0181	0.259718	no
PHYKPL	chr5:178204506-178232822	T3Spin	T3Stat	OK	7.58295	6.08109	0.31843	-0.278146	0.61085	0.930737	no
S100A10	chr1:151982909-151994238	T3Spin	T3Stat	OK	691.168	554.322	0.318312	-1.29679	0.02325	0.289588	no
MRPL2	chr6:43054028-43059545	T3Spin	T3Stat	OK	22.0742	17.7067	0.318069	-1.32931	0.0216	0.281598	no
PKIG	chr20:44531780-44619037	T3Spin	T3Stat	OK	25.4483	20.4136	0.318042	-1.35411	0.02025	0.271934	no
MZF1-AS1	chr19:58559185-58574797	T3Spin	T3Stat	OK	0.553442	0.443954	0.318021	-0.278279	0.6332	0.938244	no
ZFAS1	chr20:49245900-49289258	T3Spin	T3Stat	OK	227.157	182.232	0.317908	-0.582248	0.31	0.773816	no
CD27-AS1	chr12:6439000-6451718	T3Spin	T3Stat	OK	2.62972	2.1099	0.317734	-1.02901	0.0714	0.464291	no
PDGFRA	chr4:54229096-54298245	T3Spin	T3Stat	OK	3.35744	2.69456	0.31731	-1.31758	0.0196	0.267904	no
ALYREF	chr17:81887834-81900533	T3Spin	T3Stat	OK	104.52	83.9079	0.316899	-1.03597	0.0702	0.462625	no
SQRDL	chr15:45631147-45691294	T3Spin	T3Stat	OK	61.1022	49.0526	0.316896	-1.40554	0.0137	0.229464	no
EBPL	chr13:49660675-49691487	T3Spin	T3Stat	OK	35.8778	28.8041	0.316815	-1.31879	0.021	0.27701	no
CD9	chr12:6200315-6238271	T3Spin	T3Stat	OK	419.998	337.247	0.316578	-1.32318	0.02195	0.283952	no
EXOSC4	chr8:144078618-144080648	T3Spin	T3Stat	OK	33.37	26.7959	0.316539	-1.29816	0.02255	0.287186	no
SLC2A6	chr9:133471093-133479154	T3Spin	T3Stat	OK	34.1202	27.4014	0.316377	-1.39404	0.01505	0.237574	no
INO80B,WBP1	chr2:74455022-74460891	T3Spin	T3Stat	OK	46.6924	37.5028	0.316188	-1.32357	0.02265	0.287186	no
TGFBR3L	chr19:7916146-7919095	T3Spin	T3Stat	OK	4.13066	3.31786	0.316119	-0.672593	0.2491	0.722782	no
TRAF1	chr9:120902392-120929173	T3Spin	T3Stat	OK	17.5062	14.0618	0.316082	-1.33445	0.0187	0.262031	no
ENDOG	chr9:128818499-128829821	T3Spin	T3Stat	OK	17.9717	14.4396	0.315701	-0.61765	0.2905	0.75764	no
NPDC1	chr9:137039456-137046224	T3Spin	T3Stat	OK	75.034	60.292	0.315576	-1.4215	0.0139	0.230269	no
UBE2M	chr19:58555711-58558976	T3Spin	T3Stat	OK	70.3773	56.5575	0.315393	-1.40189	0.01525	0.238431	no
LINC00152	chr2:87455454-87521511	T3Spin	T3Stat	OK	190.518	153.108	0.315376	-1.36196	0.01955	0.267629	no
FAU	chr11:65120626-65134532	T3Spin	T3Stat	OK	644.072	517.614	0.315346	-0.927731	0.11215	0.547155	no
RNF126	chr19:647525-663233	T3Spin	T3Stat	OK	60.9021	48.9471	0.315268	-1.41137	0.0139	0.230269	no
CCDC28A	chr6:138725210-138793319	T3Spin	T3Stat	OK	12.7867	10.278	0.315093	-1.2425	0.02975	0.327348	no
C1orf56	chr1:151047782-151059649	T3Spin	T3Stat	OK	2.99811	2.41014	0.314934	-0.232823	0.68415	0.95183	no
HSPBAP1	chr3:122739996-122793819	T3Spin	T3Stat	OK	4.72958	3.80207	0.314929	-1.1624	0.0403	0.373514	no
RPL37A	chr2:216498796-216501465	T3Spin	T3Stat	OK	2060.59	1656.57	0.314857	-1.3253	0.022	0.28405	no
LINC01158	chr2:104805424-104853183	T3Spin	T3Stat	OK	35.3425	28.4131	0.314849	-1.19858	0.0372	0.359967	no
ZNRD1	chr6_GL000255v2_alt:1316421-1320070	T3Spin	T3Stat	OK	4.36698	3.51086	0.31481	-0.74523	0.1909	0.655339	no
CA11	chr19:48638014-48682245	T3Spin	T3Stat	OK	10.3549	8.3251	0.314778	-1.2218	0.0338	0.345528	no
APOO	chrX:23833347-23907940	T3Spin	T3Stat	OK	19.5706	15.7357	0.314653	-1.27346	0.0273	0.314055	no
LEF1	chr4:108047544-108176430	T3Spin	T3Stat	OK	12.86	10.34	0.314651	-1.35853	0.01755	0.255658	no
RNF181	chr2:85595713-85597708	T3Spin	T3Stat	OK	98.1479	78.9301	0.314383	-1.3866	0.0157	0.241852	no
SAT2	chr17:7591229-7633383	T3Spin	T3Stat	OK	37.5769	30.2196	0.314361	-0.624024	0.28215	0.754163	no
ZNF546	chr19:39997035-40021041	T3Spin	T3Stat	OK	0.581873	0.468022	0.314129	-0.969638	0.08515	0.501397	no
FNDC4	chr2:27491882-27495259	T3Spin	T3Stat	OK	6.77465	5.44966	0.313982	-1.16509	0.04345	0.384621	no
GDPGP1	chr15:90230244-90272211	T3Spin	T3Stat	OK	1.18505	0.953655	0.313407	-0.0906777	0.879	0.986932	no
TCF7L1	chr2:85133459-85310388	T3Spin	T3Stat	OK	3.4136	2.74732	0.31327	-1.1635	0.04195	0.377325	no
TGM5	chr15:43232594-43266857	T3Spin	T3Stat	OK	2.77984	2.23788	0.312867	-1.10956	0.0541	0.41804	no
RAD17	chr5:69351725-69414801	T3Spin	T3Stat	OK	0.884718	0.71226	0.312814	-0.72969	0.17755	0.636237	no
NECAB3	chr20:33657086-33674458	T3Spin	T3Stat	OK	9.88016	7.95484	0.312701	-1.18615	0.0413	0.375511	no
NAP1L4	chr11_KI270831v1_alt:175477-223447	T3Spin	T3Stat	OK	6.39321	5.14757	0.312649	-1.24396	0.02915	0.324745	no
DLX2	chr2:172099437-172102750	T3Spin	T3Stat	OK	1.33165	1.07221	0.312624	-0.702069	0.21405	0.683837	no
LOC284023	chr17:7913321-7915947	T3Spin	T3Stat	OK	2.38115	1.91728	0.3126	-0.972428	0.0902	0.510997	no
FAM174A	chr5:100535304-100586740	T3Spin	T3Stat	OK	18.5282	14.9191	0.312559	-1.26542	0.02735	0.314361	no
CIRBP	chr19:1267470-1274809	T3Spin	T3Stat	OK	143.248	115.37	0.312253	-1.25985	0.02855	0.320458	no
EFNA3	chr1:155078871-155087538	T3Spin	T3Stat	OK	2.17121	1.74868	0.312232	-0.84923	0.1427	0.593387	no
PRDX5	chr11:64318087-64321823	T3Spin	T3Stat	OK	301.617	242.935	0.31215	-1.356	0.0185	0.261537	no
HSBP1L1	chr18:79964581-79970822	T3Spin	T3Stat	OK	22.0762	17.7812	0.312142	-1.15423	0.0427	0.38151	no
TMEM222	chr1:27322144-27336400	T3Spin	T3Stat	OK	43.2873	34.8741	0.311787	-1.18879	0.04085	0.373956	no
PHYHD1	chr9:128920894-128942041	T3Spin	T3Stat	OK	6.16068	4.96347	0.31174	-0.97418	0.0927	0.514057	no
IQCD	chr12:113195440-113221094	T3Spin	T3Stat	OK	14.5098	11.6913	0.31159	-1.28577	0.0251	0.300348	no
FGF14-AS2	chr13:101452592-102401774	T3Spin	T3Stat	OK	0.592943	0.47779	0.311517	-0.293302	0.59045	0.922286	no
ATP6V0C	chr16:2513725-2520223	T3Spin	T3Stat	OK	507.936	409.378	0.311215	-1.32114	0.02285	0.287276	no
WBP2	chr17:75845698-75855420	T3Spin	T3Stat	OK	76.0691	61.3111	0.311163	-1.38803	0.01465	0.235419	no
MGST3	chr1:165630872-165656135	T3Spin	T3Stat	OK	86.034	69.3492	0.311026	-1.36769	0.01685	0.248158	no
COX4I1	chr16:85799566-85807001	T3Spin	T3Stat	OK	529.83	427.257	0.310426	-1.32923	0.01905	0.264568	no
TMEM205	chr19:11342775-11346305	T3Spin	T3Stat	OK	102.092	82.3279	0.310423	-1.3521	0.0184	0.261225	no
MPC1	chr6:166364919-166383013	T3Spin	T3Stat	OK	24.5421	19.7991	0.309823	-1.25722	0.02825	0.31923	no
EMC9	chr14:24136157-24141588	T3Spin	T3Stat	OK	16.5741	13.3762	0.309261	-0.307415	0.5923	0.922875	no
RPL18	chr19:48615326-48630406	T3Spin	T3Stat	OK	975.632	787.426	0.309193	-1.22467	0.03335	0.343549	no
SF3B5	chr6:144094880-144095617	T3Spin	T3Stat	OK	198.518	160.227	0.309159	-1.37313	0.0172	0.252204	no
ACTN2	chr1:236686453-236764627	T3Spin	T3Stat	OK	0.436459	0.352276	0.309143	-0.696309	0.2211	0.690392	no
ARTN	chr1:43933319-43937240	T3Spin	T3Stat	OK	0.760272	0.613638	0.30913	-0.444836	0.457	0.867646	no
IMMP2L	chr7:110663049-111562517	T3Spin	T3Stat	OK	8.49694	6.85905	0.308934	-1.14162	0.0463	0.394477	no
KNOP1	chr16:19706351-19858467	T3Spin	T3Stat	OK	17.7565	14.3349	0.308819	-0.942085	0.1021	0.52934	no
STX11	chr6:144150516-144191939	T3Spin	T3Stat	OK	1.89375	1.52895	0.308698	-1.13814	0.04965	0.406978	no
PDGFRL	chr8:17576432-17643133	T3Spin	T3Stat	OK	1.21405	0.980188	0.308696	-0.698563	0.22575	0.694719	no
GAREML	chr2:26173090-26189663	T3Spin	T3Stat	OK	1.5732	1.27033	0.308497	-0.982059	0.08345	0.497729	no
EPB41L4A-AS1	chr5:112160525-112162501	T3Spin	T3Stat	OK	25.2848	20.4205	0.30825	-1.24364	0.0276	0.315912	no
RPS19	chr19:41859917-41871416	T3Spin	T3Stat	OK	1821.95	1471.69	0.308013	-1.17643	0.04295	0.382406	no
TMEM141	chr9:136791324-136793317	T3Spin	T3Stat	OK	31.0201	25.0572	0.30798	-1.29183	0.0256	0.302777	no
VAMP1	chr12:6452010-6470899	T3Spin	T3Stat	OK	2.90493	2.34734	0.307475	-0.555973	0.34465	0.799411	no
HSD11B1L	chr19:5678413-5688523	T3Spin	T3Stat	OK	7.72132	6.23925	0.307474	-0.550762	0.3432	0.799411	no
SELO	chr22:50200978-50217616	T3Spin	T3Stat	OK	22.5034	18.184	0.307472	-1.32844	0.0209	0.276235	no
PDE4A	chr19:10416772-10469631	T3Spin	T3Stat	OK	1.14268	0.923404	0.307388	-0.960534	0.09355	0.51489	no
MYL6	chr12:56158260-56161582	T3Spin	T3Stat	OK	1825.88	1475.7	0.307195	-1.1103	0.05395	0.417217	no
PDZK1IP1	chr1:47183588-47190099	T3Spin	T3Stat	OK	138.649	112.074	0.306988	-1.36986	0.01805	0.259278	no
NDUFAF1	chr15:41387348-41402460	T3Spin	T3Stat	OK	18.9706	15.3355	0.306891	-1.28337	0.02605	0.304378	no
LINC01420	chrX:56729284-56817571	T3Spin	T3Stat	OK	90.982	73.5506	0.306845	-1.32386	0.0212	0.278279	no
IFITM1	chr11:313990-315272	T3Spin	T3Stat	OK	180.99	146.321	0.306776	-1.36716	0.0192	0.265004	no
RPS28	chr19:8321499-8322396	T3Spin	T3Stat	OK	11.1761	9.03613	0.306642	-0.59438	0.3041	0.76808	no
MRPL51	chr12:6492149-6493305	T3Spin	T3Stat	OK	162.943	131.75	0.30657	-1.35332	0.0182	0.260039	no
SH2B2	chr7:102285061-102321711	T3Spin	T3Stat	OK	12.4858	10.0956	0.306554	-1.26344	0.0306	0.331267	no
CHGB	chr20:5911327-5925359	T3Spin	T3Stat	OK	2.76974	2.23964	0.306481	-1.11828	0.0534	0.416822	no
C15orf57	chr15:40531340-40565057	T3Spin	T3Stat	OK	12.6508	10.2303	0.306376	-1.17024	0.04265	0.38151	no
PRR34-AS1	chr22:46050458-46058522	T3Spin	T3Stat	OK	2.20737	1.78531	0.306154	-0.807945	0.16135	0.613973	no
MMP25	chr16:3046680-3060723	T3Spin	T3Stat	OK	0.610715	0.494066	0.305796	-0.497392	0.3979	0.840152	no
HYLS1	chr11:125883613-125903221	T3Spin	T3Stat	OK	6.04335	4.89021	0.305452	-0.800893	0.16185	0.614654	no
PITPNA-AS1	chr17:1516918-1562816	T3Spin	T3Stat	OK	9.62122	7.78555	0.305421	-0.208756	0.71535	0.961086	no
RPL36AL	chr14:49618688-49620685	T3Spin	T3Stat	OK	522.472	422.793	0.305403	-1.33591	0.01805	0.259278	no
PPP1R2P3	chr5:156850537-156852528	T3Spin	T3Stat	OK	2.56226	2.07351	0.305342	-0.966494	0.10235	0.529366	no
C17orf53	chr17:44141905-44162476	T3Spin	T3Stat	OK	3.59223	2.90702	0.30534	-1.14752	0.04655	0.395351	no
C1orf101	chr1:244461370-244640360	T3Spin	T3Stat	OK	0.517904	0.41915	0.305217	-0.602148	0.2848	0.755053	no
CLPP	chr19:6361451-6368904	T3Spin	T3Stat	OK	76.2727	61.7351	0.305076	-1.35716	0.0177	0.257284	no
C8orf4	chr8:40153467-40155308	T3Spin	T3Stat	OK	77.0259	62.3466	0.305033	-1.37399	0.01825	0.260198	no
FIGF,PIR	chrX:15345590-15493588	T3Spin	T3Stat	OK	9.46041	7.65767	0.304998	-1.19687	0.0382	0.364382	no
ANKRD39	chr2:96847986-96858019	T3Spin	T3Stat	OK	7.13991	5.77946	0.304972	-0.933634	0.11025	0.54361	no
LSM6	chr4:146175682-146190061	T3Spin	T3Stat	OK	23.0184	18.6363	0.304676	-1.19021	0.04085	0.373956	no
RNFT2	chr12:116738290-116853631	T3Spin	T3Stat	OK	1.04123	0.843003	0.304673	-0.767246	0.17965	0.640338	no
FAM43A	chr3:194685892-194689037	T3Spin	T3Stat	OK	3.37931	2.73625	0.304528	-1.05404	0.066	0.450373	no
DPCD	chr10:101588331-101609653	T3Spin	T3Stat	OK	28.8482	23.3594	0.304477	-1.26435	0.0294	0.326175	no
EFEMP2	chr11:65860400-65872934	T3Spin	T3Stat	OK	1.60604	1.30052	0.304421	-0.284579	0.6488	0.941607	no
TMEM255B	chr13:113759242-113811926	T3Spin	T3Stat	OK	13.764	11.1464	0.30432	-1.13815	0.0464	0.394827	no
CHMP4A	chr14:24209580-24213830	T3Spin	T3Stat	OK	26.634	21.5695	0.304281	-1.30943	0.02255	0.287186	no
NDUFS8	chr11:68030616-68036647	T3Spin	T3Stat	OK	186.812	151.29	0.30427	-1.36294	0.0184	0.261225	no
PSME1	chr14:24136157-24141588	T3Spin	T3Stat	OK	182.851	148.096	0.304132	-1.30585	0.02315	0.289588	no
TRIM16	chr17:15627965-15682879	T3Spin	T3Stat	OK	71.2422	57.7117	0.303869	-1.33708	0.01985	0.269261	no
MAP2K6	chr17:69414696-69542329	T3Spin	T3Stat	OK	0.65941	0.534227	0.303722	-0.530694	0.35145	0.805743	no
GADD45A	chr1:67685176-67688338	T3Spin	T3Stat	OK	187.025	151.527	0.303657	-1.33126	0.02215	0.284889	no
THAP3	chr1:6624864-6701906	T3Spin	T3Stat	OK	11.459	9.28436	0.303608	-0.465533	0.4237	0.853147	no
ZNF547	chr19:57363434-57379557	T3Spin	T3Stat	OK	21.7559	17.6277	0.303563	-1.03845	0.07335	0.470543	no
SFR1	chr10:104122057-104126385	T3Spin	T3Stat	OK	6.62658	5.36945	0.303489	-1.08823	0.0603	0.438968	no
MAOA	chrX:43654906-43746824	T3Spin	T3Stat	OK	2.65051	2.14802	0.303261	-1.21483	0.035	0.350052	no
LOC151174	chr2:238225112-238231677	T3Spin	T3Stat	OK	1.32788	1.07615	0.303243	-0.396733	0.49115	0.884381	no
TRPT1	chr11:64206679-64226254	T3Spin	T3Stat	OK	25.1156	20.3549	0.303209	-1.17501	0.0442	0.386663	no
SRGAP2B	chr1:144641368-145093362	T3Spin	T3Stat	OK	0.681923	0.552807	0.302833	-0.941034	0.10135	0.529286	no
RAB3IL1	chr11:61897295-61920269	T3Spin	T3Stat	OK	1.7906	1.45174	0.302655	-0.898637	0.121	0.563107	no
APOBEC3F	chr22:39040667-39055970	T3Spin	T3Stat	OK	2.71873	2.20428	0.302623	-0.656833	0.2573	0.728536	no
COX5B	chr2:97646057-97648194	T3Spin	T3Stat	OK	346.112	280.645	0.302495	-1.33869	0.0199	0.269394	no
ATP6V0B	chr1:43974647-43978300	T3Spin	T3Stat	OK	110.706	89.8018	0.301916	-1.32282	0.02135	0.279154	no
FIS1	chr7:101239611-101245090	T3Spin	T3Stat	OK	114.779	93.1105	0.301848	-1.33233	0.02205	0.284148	no
AURKAIP1	chr1:1373729-1375438	T3Spin	T3Stat	OK	168.824	136.971	0.301642	-1.3317	0.0214	0.279535	no
ATP5D	chr19:1241749-1244825	T3Spin	T3Stat	OK	281.529	228.466	0.301301	-1.29785	0.02575	0.302777	no
ARMCX1	chrX:101550530-101554692	T3Spin	T3Stat	OK	13.0766	10.6121	0.30127	-1.27874	0.026	0.304059	no
SAA1	chr11:18266260-18269976	T3Spin	T3Stat	OK	71.7337	58.2175	0.301199	-1.25285	0.02835	0.319283	no
MIEN1	chr17:39729155-39730535	T3Spin	T3Stat	OK	72.0078	58.4524	0.30089	-1.3034	0.02225	0.285354	no
COX6A1	chr12:120438089-120440742	T3Spin	T3Stat	OK	90.0573	73.1072	0.300831	-1.29241	0.02475	0.298023	no
CYBA	chr16:88643288-88651084	T3Spin	T3Stat	OK	791.815	642.851	0.300679	-1.29221	0.02575	0.302777	no
YBX3P1	chr16:31567766-31569524	T3Spin	T3Stat	OK	3.43846	2.79159	0.300677	-0.999232	0.08335	0.497729	no
KIAA1467	chr12:13044380-13083449	T3Spin	T3Stat	OK	1.39358	1.13143	0.300647	-0.995136	0.0847	0.499846	no
MPND	chr19:4343526-4360086	T3Spin	T3Stat	OK	9.67755	7.85851	0.300387	-1.18	0.0461	0.394477	no
USP27X-AS1	chrX:49876723-49879356	T3Spin	T3Stat	OK	0.468995	0.38088	0.300237	-0.468684	0.4217	0.853094	no
ARMCX6	chrX:101615117-101618001	T3Spin	T3Stat	OK	9.87771	8.02274	0.300082	-1.06467	0.06645	0.451833	no
NSRP1	chr17:30116806-30186475	T3Spin	T3Stat	OK	26.0295	21.1429	0.299972	-1.3327	0.0227	0.287186	no
MMP24-AS1	chr20:35226735-35278157	T3Spin	T3Stat	OK	44.6309	36.2525	0.29996	-0.993814	0.08425	0.499389	no
C17orf59	chr17:8188332-8190246	T3Spin	T3Stat	OK	11.7906	9.57832	0.299793	-1.21392	0.03645	0.355792	no
PPAP2B	chr1:56494746-56579584	T3Spin	T3Stat	OK	5.39015	4.37904	0.299712	-1.20606	0.0376	0.362008	no
DOK1	chr2:74526647-74557551	T3Spin	T3Stat	OK	3.51299	2.85447	0.299477	-0.224573	0.71125	0.960533	no
DDRGK1	chr20:3190365-3204649	T3Spin	T3Stat	OK	56.1859	45.6552	0.299431	-1.32402	0.01995	0.269798	no
NOVA1	chr14:26445882-26597754	T3Spin	T3Stat	OK	3.23146	2.6259	0.299372	-0.811651	0.15805	0.61115	no
KCNMB4	chr12:70366281-70434292	T3Spin	T3Stat	OK	0.390082	0.317008	0.299258	-0.601774	0.2933	0.760458	no
IGFBP7	chr4:56978639-57205299	T3Spin	T3Stat	OK	3946.25	3207.02	0.299249	-0.844832	0.1423	0.593387	no
CDKN2D	chr19:10566461-10568979	T3Spin	T3Stat	OK	17.1724	13.9572	0.299087	-1.20001	0.03765	0.362229	no
GGN	chr19:38384351-38388028	T3Spin	T3Stat	OK	2.06163	1.67589	0.298854	-0.755694	0.2002	0.665777	no
RTN2	chr19:45485287-45497055	T3Spin	T3Stat	OK	11.059	8.99038	0.29877	-1.08741	0.06065	0.439019	no
DKFZP434I0714	chr4:152536263-152539263	T3Spin	T3Stat	OK	0.574348	0.466915	0.298765	-0.625186	0.27535	0.74671	no
CFAP53	chr18:50227193-50266495	T3Spin	T3Stat	OK	0.746908	0.607323	0.298467	-0.601356	0.2942	0.761033	no
SLC29A4	chr7:5282929-5304073	T3Spin	T3Stat	OK	9.27101	7.53909	0.298336	-1.24167	0.03255	0.341342	no
ZNF385A	chr12:54353690-54473602	T3Spin	T3Stat	OK	8.17056	6.64495	0.298178	-0.284695	0.62105	0.934866	no
RPA3	chr7:7636943-7879220	T3Spin	T3Stat	OK	9.29125	7.55758	0.297949	-0.722991	0.21105	0.680082	no
SIGIRR	chr11:405715-417397	T3Spin	T3Stat	OK	2.04564	1.66408	0.29783	-0.690152	0.231	0.701214	no
DMKN	chr19:35497216-35513658	T3Spin	T3Stat	OK	124.51	101.3	0.297626	-1.12473	0.0514	0.411753	no
MAGIX	chrX:49162842-49168156	T3Spin	T3Stat	OK	0.723948	0.589043	0.297514	-0.583433	0.3184	0.780497	no
DBI	chr2:119366923-119372551	T3Spin	T3Stat	OK	290.162	236.093	0.297504	-1.31291	0.02165	0.281702	no
LINC01504	chr9:72305435-72343210	T3Spin	T3Stat	OK	2.26261	1.84123	0.297317	-0.450425	0.42295	0.853147	no
FAM50A	chrX:154444125-154450654	T3Spin	T3Stat	OK	68.1163	55.4376	0.297134	-1.32248	0.0215	0.280568	no
IMPA2	chr18:11981427-12030886	T3Spin	T3Stat	OK	60.4305	49.1827	0.297127	-1.31085	0.0251	0.300348	no
ARHGAP8,PRR5,PRR5-ARHGAP8	chr22:44668546-44862784	T3Spin	T3Stat	OK	9.93993	8.09052	0.297004	-1.14581	0.0469	0.395815	no
SNTA1	chr20:33407956-33443892	T3Spin	T3Stat	OK	11.367	9.25368	0.296751	-1.23619	0.03135	0.333985	no
ENKD1	chr16:67662946-67666725	T3Spin	T3Stat	OK	15.2111	12.3839	0.296655	-1.23028	0.0334	0.343799	no
SERPINA3	chr14:94612376-94624053	T3Spin	T3Stat	OK	1.385	1.12774	0.29645	-0.692737	0.22795	0.697798	no
SPATA6L	chr9:4598315-4666674	T3Spin	T3Stat	OK	0.547845	0.446095	0.296419	-0.420639	0.469	0.87313	no
MTX1	chr1:155208698-155227534	T3Spin	T3Stat	OK	7.6155	6.20175	0.296263	-1.07649	0.0656	0.449587	no
ARHGAP40	chr20:38601933-38650652	T3Spin	T3Stat	OK	0.932703	0.759563	0.296248	-0.740402	0.20305	0.66977	no
ISG20	chr15:88635636-88656344	T3Spin	T3Stat	OK	1.49893	1.22072	0.296201	-0.68048	0.22115	0.690392	no
NT5C	chr17:75109951-75131795	T3Spin	T3Stat	OK	44.0168	35.849	0.296122	-1.04544	0.07405	0.472355	no
HINT1	chr5:131159282-131165348	T3Spin	T3Stat	OK	459.844	374.516	0.296118	-1.28156	0.0237	0.292475	no
SLC35G2	chr3:136819018-136862063	T3Spin	T3Stat	OK	28.0644	22.8573	0.296084	-1.25202	0.0297	0.327348	no
NDUFB7	chr19:14566077-14572077	T3Spin	T3Stat	OK	261.936	213.337	0.296082	-1.31575	0.02325	0.289588	no
NOL3	chr16:67170496-67183980	T3Spin	T3Stat	OK	18.593	15.1442	0.295993	-0.852658	0.14665	0.596119	no
LAGE3	chrX:154477768-154479257	T3Spin	T3Stat	OK	15.2449	12.4232	0.295288	-1.04305	0.0677	0.456274	no
UBB	chr17:16380792-16382745	T3Spin	T3Stat	OK	1003.2	817.548	0.29524	-1.08136	0.0638	0.445803	no
MESP1	chr15:89749866-89751309	T3Spin	T3Stat	OK	1.22292	0.996628	0.295205	-0.352653	0.5525	0.904103	no
S100A11	chr1:152032505-152037035	T3Spin	T3Stat	OK	2160.69	1761.09	0.295026	-1.14227	0.0469	0.395815	no
GLYATL1	chr11:58927628-59058452	T3Spin	T3Stat	OK	0.428504	0.349265	0.294986	-0.451206	0.4172	0.85101	no
B2M	chr15:44711486-44718159	T3Spin	T3Stat	OK	397.716	324.198	0.294864	-1.24511	0.03125	0.333715	no
FGFR3	chr4:1793311-1808872	T3Spin	T3Stat	OK	0.370115	0.301725	0.294736	-0.51215	0.36365	0.814173	no
KLHDC1	chr14:49693104-49753152	T3Spin	T3Stat	OK	0.483814	0.394425	0.294702	-0.550156	0.33495	0.792969	no
SCARF2	chr22:20424583-20437859	T3Spin	T3Stat	OK	10.8334	8.83233	0.294626	-1.21965	0.0375	0.361305	no
CIR1	chr2:174348149-174395715	T3Spin	T3Stat	OK	34.9497	28.4943	0.294607	-1.30341	0.02405	0.295163	no
CTDP1	chr18:79679800-79754510	T3Spin	T3Stat	OK	9.49982	7.7458	0.294486	-1.25796	0.0294	0.326174	no
MRPS26	chr20:3046028-3048250	T3Spin	T3Stat	OK	39.1563	31.9284	0.294404	-1.25147	0.03045	0.331243	no
COX6B1	chr19:35648222-35658784	T3Spin	T3Stat	OK	383.492	312.742	0.294227	-1.30593	0.02415	0.295793	no
ETV4	chr17:43527842-43546432	T3Spin	T3Stat	OK	14.012	11.4301	0.293831	-1.23071	0.03345	0.34405	no
BANF1	chr11:65996544-66004146	T3Spin	T3Stat	OK	123.398	100.667	0.293726	-1.07912	0.06315	0.444738	no
CAPN10-AS1	chr2:240582749-240586316	T3Spin	T3Stat	OK	0.513949	0.41934	0.293505	-0.614677	0.28275	0.754479	no
CCNO	chr5:55231152-55233717	T3Spin	T3Stat	OK	8.43287	6.88099	0.293407	-1.00545	0.0797	0.489748	no
KLHDC8B	chr3:49171584-49176486	T3Spin	T3Stat	OK	9.87552	8.05838	0.293368	-1.18677	0.0368	0.358165	no
SNHG6	chr8:66870748-66925542	T3Spin	T3Stat	OK	116.346	94.9501	0.293181	-1.22599	0.034	0.345923	no
HES1	chr3:194136141-194138612	T3Spin	T3Stat	OK	364.803	297.718	0.29317	-1.20366	0.0341	0.345923	no
SCAMP1-AS1	chr5:78358763-78480739	T3Spin	T3Stat	OK	2.39623	1.95565	0.29312	-0.228184	0.68935	0.954735	no
FBXL15	chr10:102402616-102423136	T3Spin	T3Stat	OK	8.10713	6.61663	0.293094	-1.14122	0.05415	0.41804	no
FCGRT	chr19:49512278-49526428	T3Spin	T3Stat	OK	95.8464	78.2308	0.292987	-1.29669	0.0246	0.297956	no
GSTP1	chr11:67583594-67586653	T3Spin	T3Stat	OK	1382.38	1128.44	0.292819	-1.1235	0.05385	0.417166	no
BATF3	chr1:212686416-212699985	T3Spin	T3Stat	OK	6.14404	5.01712	0.292329	-0.85377	0.1402	0.591054	no
HSD17B6	chr12:56763217-56787790	T3Spin	T3Stat	OK	0.427467	0.349067	0.292311	-0.352614	0.54215	0.900582	no
ELP5	chr17:7252052-7263193	T3Spin	T3Stat	OK	25.2146	20.5954	0.29194	-1.2109	0.03565	0.351827	no
UBXN8	chr8:30744164-30767004	T3Spin	T3Stat	OK	8.83719	7.21835	0.291918	-1.13846	0.0508	0.409394	no
TPI1	chr12:6867419-6873357	T3Spin	T3Stat	OK	296.049	241.842	0.291772	-1.21279	0.03415	0.345923	no
LOC728392	chr17:5499426-5500999	T3Spin	T3Stat	OK	6.85406	5.59966	0.291619	-0.988122	0.08305	0.496669	no
DUSP22	chr6:292056-351355	T3Spin	T3Stat	OK	13.314	10.8778	0.291554	-1.04843	0.0672	0.45371	no
EEF1A1	chr6:73515749-73521032	T3Spin	T3Stat	OK	127.314	104.028	0.291428	-1.16528	0.0412	0.375311	no
CCDC28B	chr1:32200385-32205390	T3Spin	T3Stat	OK	8.1981	6.69891	0.291363	-1.00807	0.0811	0.492195	no
ST20-AS1	chr15:79843546-79924854	T3Spin	T3Stat	OK	5.70687	4.66333	0.29134	-0.476578	0.40255	0.842411	no
PSG3	chr19:42721641-42740516	T3Spin	T3Stat	OK	0.472456	0.386231	0.290715	-0.459666	0.42365	0.853147	no
IL17D	chr13:20703342-20723098	T3Spin	T3Stat	OK	0.687569	0.562086	0.290713	-0.40991	0.47555	0.876518	no
ZNF581	chr19:55643619-55645623	T3Spin	T3Stat	OK	36.5307	29.8662	0.290596	-1.26234	0.028	0.317475	no
C9orf142	chr9:136992417-136993976	T3Spin	T3Stat	OK	43.5013	35.5654	0.290584	-1.2183	0.0371	0.359259	no
FTH1	chr11:61949883-61967660	T3Spin	T3Stat	OK	4202.22	3435.84	0.290489	-0.775503	0.16875	0.623199	no
ANGPTL4	chr19:8364126-8374375	T3Spin	T3Stat	OK	18.0073	14.7237	0.290443	-1.21628	0.0333	0.343549	no
BRD2	chr6_GL000253v2_alt:4388043-4400883	T3Spin	T3Stat	OK	3.44368	2.81581	0.290398	-1.09661	0.04905	0.405282	no
URB1-AS1	chr21:32393132-32393957	T3Spin	T3Stat	OK	5.29807	4.33255	0.29025	-0.771304	0.1867	0.648568	no
FAM122C	chrX:134769565-134854611	T3Spin	T3Stat	OK	0.767828	0.628013	0.289989	-0.194522	0.7617	0.969236	no
CCL2	chr17:34255276-34257201	T3Spin	T3Stat	OK	515.166	421.376	0.28993	-1.15061	0.04775	0.399716	no
TIMM17B	chrX:48893446-48903145	T3Spin	T3Stat	OK	55.654	45.527	0.289763	-0.894476	0.12525	0.568927	no
LRTOMT	chr11:71998911-72112776	T3Spin	T3Stat	OK	2.53025	2.07012	0.289562	-0.13907	0.816	0.978188	no
ZNF503-AS2	chr10:75279725-75408982	T3Spin	T3Stat	OK	3.68446	3.01452	0.289523	-0.323635	0.5834	0.918495	no
ZNF688	chr16:30569700-30572407	T3Spin	T3Stat	OK	8.59171	7.0296	0.289504	-1.00864	0.08775	0.505671	no
TCEAL1	chrX:103628719-103630948	T3Spin	T3Stat	OK	18.4664	15.1114	0.289267	-1.1612	0.0408	0.373956	no
APOE	chr19:44905748-44909395	T3Spin	T3Stat	OK	10.2132	8.35788	0.289219	-0.972408	0.0935	0.51489	no
SYT11	chr1:155859468-155885199	T3Spin	T3Stat	OK	0.389143	0.318476	0.289115	-0.661028	0.2507	0.723489	no
PTPRN2	chr7:157539051-158587802	T3Spin	T3Stat	OK	0.565229	0.462587	0.289111	-0.690955	0.21615	0.685481	no
TTLL1	chr22:43038584-43089428	T3Spin	T3Stat	OK	4.4371	3.63135	0.289109	-0.996613	0.08405	0.499389	no
MBNL1-AS1	chr3:152262615-152465780	T3Spin	T3Stat	OK	0.399482	0.326954	0.289043	-0.156708	0.8769	0.986208	no
ELL3	chr15:43746391-43802571	T3Spin	T3Stat	OK	2.06847	1.69298	0.288997	-0.0916198	0.89355	0.9891	no
LOC728024	chr8:37734760-37757801	T3Spin	T3Stat	OK	1.05022	0.859605	0.288948	-0.168144	0.76675	0.96925	no
GNPTG	chr16:1351898-1414720	T3Spin	T3Stat	OK	60.7355	49.7152	0.288854	-0.891071	0.12335	0.566725	no
SLC39A4	chr8:144412413-144416895	T3Spin	T3Stat	OK	94.4646	77.3322	0.288704	-1.22951	0.0342	0.345923	no
MFI2	chr3:197001740-197029816	T3Spin	T3Stat	OK	6.90785	5.65556	0.288567	-1.07409	0.0633	0.445093	no
PEX16	chr11:45909668-45918123	T3Spin	T3Stat	OK	13.1289	10.7506	0.288324	-1.19195	0.041	0.374562	no
HOXB13	chr17:48724764-48728749	T3Spin	T3Stat	OK	0.411406	0.336886	0.288302	-0.481314	0.3976	0.839895	no
CDIPT	chr16:29858355-29863288	T3Spin	T3Stat	OK	88.3043	72.3094	0.2883	-1.28525	0.02545	0.302377	no
RHOC	chr1:112701126-112707403	T3Spin	T3Stat	OK	391.636	320.709	0.288249	-1.19535	0.03955	0.370146	no
PRDM8	chr4:80185269-80204328	T3Spin	T3Stat	OK	1.8113	1.48349	0.288036	-0.895674	0.11985	0.560443	no
TMEM234	chr1:32216196-32222325	T3Spin	T3Stat	OK	12.0153	9.84088	0.288014	-1.08403	0.05925	0.434392	no
MBOAT7	chr19:54173411-54189882	T3Spin	T3Stat	OK	6.34941	5.20127	0.287759	-1.07285	0.06315	0.444738	no
NINJ1	chr9:93121488-93134288	T3Spin	T3Stat	OK	85.5341	70.0683	0.287737	-1.27494	0.02595	0.304059	no
SLC6A13	chr12:220620-262873	T3Spin	T3Stat	OK	1.08291	0.887142	0.287674	-0.513822	0.36575	0.815876	no
ZIC2	chr13:99981771-99986765	T3Spin	T3Stat	OK	4.81719	3.94647	0.287628	-1.07844	0.0585	0.430779	no
ZNF780A	chr19:40069151-40090938	T3Spin	T3Stat	OK	2.27864	1.86689	0.287538	-1.09943	0.05595	0.423879	no
MPST	chr22:37010858-37029822	T3Spin	T3Stat	OK	60.2831	49.3935	0.28743	-1.03456	0.07945	0.489416	no
ZNF232	chr17:5105735-5175031	T3Spin	T3Stat	OK	2.80364	2.29724	0.287399	-0.895426	0.1172	0.554239	no
LINC00339	chr1:22023993-22031224	T3Spin	T3Stat	OK	5.6212	4.60598	0.287369	-0.900964	0.1153	0.552015	no
C16orf13	chr16:634426-636366	T3Spin	T3Stat	OK	82.0046	67.2062	0.287112	-1.19073	0.0408	0.373956	no
HOXB-AS3	chr17:48590419-48606412	T3Spin	T3Stat	OK	16.6777	13.6696	0.286949	-0.301755	0.57805	0.915616	no
CLPTM1L	chr5:1317884-1344887	T3Spin	T3Stat	OK	11.8532	9.71531	0.286946	-1.191	0.03635	0.355334	no
PLEK2	chr14:67386982-67412111	T3Spin	T3Stat	OK	13.2453	10.8569	0.286875	-1.17738	0.04035	0.373719	no
MAGOH	chr1:53226891-53328149	T3Spin	T3Stat	OK	59.556	48.8218	0.286721	-0.774635	0.1793	0.6396	no
UBL5	chr19:9827879-9830121	T3Spin	T3Stat	OK	414.207	339.561	0.286681	-1.25697	0.02955	0.326487	no
TMEM134	chr11:67464347-67469277	T3Spin	T3Stat	OK	33.085	27.1286	0.286362	-1.18182	0.0422	0.378811	no
FKBP8	chr19:18531751-18543596	T3Spin	T3Stat	OK	214.57	175.954	0.286252	-1.23481	0.03275	0.341803	no
SMPD2	chr6:109390214-109443919	T3Spin	T3Stat	OK	9.03458	7.40918	0.286143	-0.974148	0.0916	0.513446	no
FN3K	chr17:82735575-82751197	T3Spin	T3Stat	OK	5.40193	4.43063	0.285964	-0.92669	0.11105	0.545145	no
FBLN1	chr22:45502838-45601134	T3Spin	T3Stat	OK	37.4415	30.7096	0.285952	-1.25521	0.0317	0.335845	no
HTR1D	chr1:23191894-23194729	T3Spin	T3Stat	OK	1.1157	0.915159	0.285861	-0.735575	0.2065	0.67336	no
PHC2	chr1:33323622-33375593	T3Spin	T3Stat	OK	136.047	111.599	0.285778	-1.22186	0.0333	0.343549	no
NUTF2	chr16:67828156-67871316	T3Spin	T3Stat	OK	275.709	226.201	0.285541	-1.02336	0.0719	0.46641	no
ATP6V1G2,ATP6V1G2-DDX39B,DDX39B	chr6_GL000251v2_alt:3006294-3024174	T3Spin	T3Stat	OK	0.363647	0.298421	0.285192	-0.328494	0.50825	0.889593	no
WDSUB1	chr2:159235792-159286799	T3Spin	T3Stat	OK	10.9152	8.95788	0.28511	-1.14023	0.04575	0.393721	no
RAB11B	chr19:8374375-8404433	T3Spin	T3Stat	OK	214.006	175.639	0.28504	-1.24752	0.03065	0.331267	no
RIT1	chr1:155897807-155911402	T3Spin	T3Stat	OK	18.3144	15.0317	0.284967	-1.2733	0.02765	0.315912	no
CUZD1,FAM24B	chr10:122832154-122898714	T3Spin	T3Stat	OK	11.5818	9.50624	0.284912	-0.748305	0.1968	0.662359	no
PIH1D1	chr19:49446292-49451858	T3Spin	T3Stat	OK	51.8449	42.5547	0.284883	-1.25837	0.0299	0.327921	no
EIF5A	chr17:7306998-7312463	T3Spin	T3Stat	OK	430.395	353.284	0.284831	-1.16509	0.04155	0.376252	no
NDUFB10	chr16:1959515-1961975	T3Spin	T3Stat	OK	131.272	107.757	0.284779	-1.25854	0.0283	0.319283	no
IL32	chr16:3065311-3069819	T3Spin	T3Stat	OK	219.156	179.92	0.284602	-1.2514	0.0309	0.332361	no
TSR3	chr16:1333604-1351872	T3Spin	T3Stat	OK	85.5326	70.2205	0.284581	-1.12618	0.0506	0.409258	no
LINC01191	chr2:113977668-114007310	T3Spin	T3Stat	OK	0.698008	0.573159	0.284308	-0.195612	0.6871	0.954084	no
IRX5	chr16:54931198-54934483	T3Spin	T3Stat	OK	46.4416	38.1355	0.284284	-1.24735	0.02895	0.323863	no
MRPL41	chr9:137551856-137552555	T3Spin	T3Stat	OK	154.229	126.648	0.284249	-1.23873	0.03115	0.333444	no
TEX264	chr3:51671174-51704323	T3Spin	T3Stat	OK	35.4161	29.0904	0.283858	-1.21965	0.0383	0.364557	no
POLR2I	chr19:36111202-36125948	T3Spin	T3Stat	OK	57.5652	47.2915	0.283618	-0.571324	0.32915	0.789277	no
LINC01588,LINC01599	chr14:49981668-50105043	T3Spin	T3Stat	OK	0.563218	0.462765	0.283415	-0.354479	0.50485	0.887788	no
ZNF554	chr19:2819873-2836735	T3Spin	T3Stat	OK	1.5911	1.30739	0.283331	-0.909644	0.117	0.554076	no
PDE9A	chr21:42653751-42775508	T3Spin	T3Stat	OK	2.07959	1.70886	0.283259	-0.796288	0.13235	0.579469	no
CCDC130	chr19:13747938-13763292	T3Spin	T3Stat	OK	19.9356	16.3824	0.283203	-1.22625	0.03255	0.341342	no
RBMX2	chrX:130401968-130413343	T3Spin	T3Stat	OK	13.9661	11.4779	0.283067	-1.1785	0.04165	0.376903	no
HOXB2	chr17:48542655-48574448	T3Spin	T3Stat	OK	50.4847	41.4985	0.282788	-0.667715	0.24715	0.720055	no
SQSTM1	chr5:179797597-179858840	T3Spin	T3Stat	OK	547.371	449.976	0.282672	-0.794421	0.16825	0.623199	no
MOSPD3	chr7:100612101-100615377	T3Spin	T3Stat	OK	25.8375	21.2402	0.282665	-1.19834	0.04155	0.376252	no
HMGN5	chrX:81113700-81298547	T3Spin	T3Stat	OK	7.56478	6.21893	0.282631	-0.410545	0.47855	0.879208	no
PRELID1	chr5:177303761-177312291	T3Spin	T3Stat	OK	49.7171	40.8756	0.282502	-1.0513	0.06775	0.456274	no
THBD	chr20:23045632-23049664	T3Spin	T3Stat	OK	1.24365	1.02267	0.282239	-0.811614	0.1628	0.614886	no
TIMM10	chr11:57528462-57530759	T3Spin	T3Stat	OK	48.5415	39.921	0.282073	-1.17207	0.04255	0.380932	no
ACSF2	chr17:50426157-50474845	T3Spin	T3Stat	OK	5.14337	4.23025	0.28197	-0.713101	0.20955	0.679166	no
USMG5	chr10:103367966-103396513	T3Spin	T3Stat	OK	203.837	167.655	0.281924	-1.01607	0.0773	0.482646	no
LY6K	chr8:142700110-142726973	T3Spin	T3Stat	OK	1.40864	1.15862	0.281895	-0.423744	0.4442	0.861834	no
BAIAP2L2	chr22:38084888-38110669	T3Spin	T3Stat	OK	13.8843	11.4216	0.281694	-1.1957	0.04075	0.373956	no
FAM213A	chr10:80407828-80432997	T3Spin	T3Stat	OK	83.5608	68.7442	0.281588	-1.24088	0.03195	0.337161	no
RPS24	chr10:78033759-78056813	T3Spin	T3Stat	OK	943.434	776.346	0.281222	-1.17184	0.04045	0.37386	no
BCO2	chr11:112175484-112218926	T3Spin	T3Stat	OK	0.398069	0.327602	0.281077	-0.474594	0.3729	0.822651	no
RHEB	chr7:151466011-151519924	T3Spin	T3Stat	OK	39.188	32.2533	0.280964	-1.22868	0.0312	0.333447	no
TALDO1	chr11:747431-765024	T3Spin	T3Stat	OK	255.518	210.339	0.280703	-1.21707	0.0341	0.345923	no
TMED3	chr15:79311061-79384719	T3Spin	T3Stat	OK	72.9679	60.0696	0.280627	-1.24055	0.03075	0.331546	no
DEPDC7	chr11:33015863-33033582	T3Spin	T3Stat	OK	0.4383	0.360833	0.280587	-0.37964	0.50295	0.887788	no
SAT1	chrX:23783157-23786223	T3Spin	T3Stat	OK	981.048	807.752	0.280411	-1.05524	0.0653	0.448565	no
KRTCAP2	chr1:155169407-155173328	T3Spin	T3Stat	OK	214.033	176.229	0.28038	-1.22891	0.0319	0.336898	no
DDAH2	chr6:31727036-31730265	T3Spin	T3Stat	OK	2.17628	1.79203	0.280273	-0.613342	0.28055	0.751986	no
RANGRF	chr17:8287763-8294852	T3Spin	T3Stat	OK	29.3825	24.1951	0.280238	-1.08654	0.0613	0.43972	no
STC1	chr8:23841920-23854807	T3Spin	T3Stat	OK	11.4115	9.39717	0.280189	-1.22545	0.0316	0.335845	no
SAP30	chr4:173370941-173377532	T3Spin	T3Stat	OK	11.665	9.60707	0.280012	-1.03123	0.06955	0.461669	no
C12orf57	chr12:6943437-6946003	T3Spin	T3Stat	OK	132.115	108.813	0.279947	-1.21878	0.03285	0.341803	no
CMC1	chr3:28241632-28319772	T3Spin	T3Stat	OK	33.0294	27.2046	0.279899	-1.07636	0.05985	0.436404	no
C12orf65	chr12:123233296-123257959	T3Spin	T3Stat	OK	12.1425	10.0017	0.279814	-1.18111	0.041	0.374562	no
GLB1L	chr2:219229756-219245429	T3Spin	T3Stat	OK	2.1843	1.79975	0.279372	-0.432611	0.44355	0.861834	no
PPIL6	chr6:109390214-109443919	T3Spin	T3Stat	OK	1.02138	0.841632	0.279262	-0.457778	0.41855	0.851274	no
MYL3	chr3:46857866-46863483	T3Spin	T3Stat	OK	0.9033	0.74441	0.279108	-0.351897	0.5338	0.898285	no
BAD	chr11:64269827-64289500	T3Spin	T3Stat	OK	72.6212	59.8546	0.278929	-0.859742	0.14065	0.591463	no
ZCCHC18	chrX:104099213-104157027	T3Spin	T3Stat	OK	1.26184	1.04002	0.278923	-0.383751	0.51705	0.89054	no
PQLC2	chr1:19312245-19332428	T3Spin	T3Stat	OK	18.5795	15.3136	0.278903	-1.18449	0.0394	0.369985	no
AURKB	chr17:8204730-8210626	T3Spin	T3Stat	OK	35.5652	29.3159	0.278782	-1.21646	0.0363	0.355104	no
DUSP28	chr2:240479421-240564014	T3Spin	T3Stat	OK	3.42871	2.82633	0.278738	-0.546879	0.33635	0.793856	no
CD63	chr12:55725442-55729673	T3Spin	T3Stat	OK	1031.38	850.198	0.278704	-1.07711	0.062	0.440696	no
HEIH	chr5:180829953-180835726	T3Spin	T3Stat	OK	8.61176	7.10001	0.278486	-0.963156	0.0929	0.514057	no
S100A16	chr1:153606890-153613038	T3Spin	T3Stat	OK	529.722	436.758	0.278403	-1.15707	0.0463	0.394477	no
LOC100505666	chr1:155033805-155069553	T3Spin	T3Stat	OK	0.628028	0.517838	0.278327	-0.084995	0.846	0.980271	no
ATPIF1	chr1:28236090-28238105	T3Spin	T3Stat	OK	255.023	210.309	0.27812	-1.17016	0.04195	0.377325	no
LINC00663	chr19:19756371-19776413	T3Spin	T3Stat	OK	1.31657	1.08598	0.277792	-0.730069	0.206	0.673204	no
TMEM187	chrX:153972539-153983195	T3Spin	T3Stat	OK	5.44395	4.49051	0.277775	-0.880247	0.12785	0.573826	no
C11orf52,HSPB2	chr11:111908619-111926871	T3Spin	T3Stat	OK	3.39533	2.80085	0.277689	-0.442	0.44585	0.86211	no
MNS1	chr15:56365423-56465137	T3Spin	T3Stat	OK	2.96455	2.44554	0.27766	-0.839031	0.14905	0.599553	no
DTYMK	chr2:241675741-241686968	T3Spin	T3Stat	OK	63.1059	52.0598	0.277607	-1.22313	0.0356	0.351827	no
C12orf10	chr12:53299685-53307181	T3Spin	T3Stat	OK	31.4616	25.9584	0.27739	-1.19667	0.0397	0.370773	no
DPP7	chr9:137110539-137114743	T3Spin	T3Stat	OK	103.529	85.425	0.277302	-1.24128	0.0295	0.326204	no
RPL10	chrX:154398064-154421724	T3Spin	T3Stat	OK	89.3682	73.741	0.277295	-1.04404	0.0678	0.456382	no
REEP4	chr8:22138019-22141935	T3Spin	T3Stat	OK	47.3065	39.0421	0.277006	-1.22681	0.0328	0.341803	no
SERGEF	chr11:17788049-18013162	T3Spin	T3Stat	OK	11.1114	9.17028	0.277005	-1.08675	0.05705	0.426597	no
NOC4L	chr12:132144426-132152473	T3Spin	T3Stat	OK	27.0172	22.3003	0.276818	-1.19784	0.0389	0.367565	no
FAM69B	chr9:136712571-136728184	T3Spin	T3Stat	OK	1.64639	1.35899	0.276764	-0.447934	0.4373	0.859957	no
AKR1E2	chr10:4826176-4848059	T3Spin	T3Stat	OK	0.614165	0.506981	0.276696	-0.393323	0.44175	0.861834	no
CCDC74B	chr2:130129622-130145134	T3Spin	T3Stat	OK	1.6705	1.37908	0.276582	-0.639217	0.27525	0.74659	no
GTF3C6	chr6:110958559-110967888	T3Spin	T3Stat	OK	39.4917	32.6087	0.276291	-1.1869	0.0367	0.357452	no
NUMBL	chr19:40665905-40690658	T3Spin	T3Stat	OK	11.7595	9.71076	0.276169	-1.20152	0.03605	0.353691	no
WDR86	chr7:151381120-151413354	T3Spin	T3Stat	OK	1.10558	0.913041	0.276059	-0.437635	0.43755	0.859957	no
PFN1	chr17:4945649-4949086	T3Spin	T3Stat	OK	738.544	609.941	0.276014	-1.09733	0.05855	0.43091	no
SF3B6	chr2:24067583-24076444	T3Spin	T3Stat	OK	142.836	117.998	0.275605	-1.2102	0.0356	0.351827	no
MPHOSPH6	chr16:82148161-82170224	T3Spin	T3Stat	OK	27.6531	22.8463	0.27548	-1.17301	0.04405	0.386613	no
ABTB1	chr3:127672937-127680926	T3Spin	T3Stat	OK	23.0796	19.0697	0.27534	-1.18686	0.04365	0.385628	no
CBR1	chr21:36069641-36126640	T3Spin	T3Stat	OK	77.0047	63.6296	0.275248	-1.2218	0.0346	0.348372	no
ECH1	chr19:38815421-38831857	T3Spin	T3Stat	OK	86.1575	71.193	0.275241	-1.22457	0.03375	0.345528	no
C11orf68	chr11:65916811-65919060	T3Spin	T3Stat	OK	48.8129	40.3354	0.275216	-1.20399	0.0336	0.344799	no
KCNMA1	chr10:76869600-77637819	T3Spin	T3Stat	OK	42.6521	35.2453	0.275186	-0.52604	0.3588	0.810437	no
TRIM46	chr1:155173786-155184971	T3Spin	T3Stat	OK	1.36906	1.13137	0.275115	-0.757903	0.1561	0.608508	no
NDUFB9	chr8:124539101-124549986	T3Spin	T3Stat	OK	151.851	125.491	0.275063	-1.2163	0.0338	0.345528	no
CRYAB	chr11:111908619-111926871	T3Spin	T3Stat	OK	19.8496	16.405	0.274969	-1.01632	0.0772	0.482572	no
ANKRD13D	chr11:67289290-67302484	T3Spin	T3Stat	OK	13.9394	11.522	0.274773	-1.18538	0.0446	0.389654	no
SELK	chr3:53885198-53891962	T3Spin	T3Stat	OK	52.0313	43.0096	0.274721	-1.18411	0.04	0.371968	no
SEC11C	chr18:59139856-59158837	T3Spin	T3Stat	OK	34.4079	28.4423	0.274706	-1.14727	0.04555	0.393721	no
NAA10	chrX:153929826-153935154	T3Spin	T3Stat	OK	60.3668	49.9051	0.274568	-1.20885	0.0359	0.353227	no
TUBGCP5	chr15:22999176-23039673	T3Spin	T3Stat	OK	0.510747	0.422242	0.274539	-0.619094	0.2784	0.749656	no
MAF1	chr8:144104401-144107612	T3Spin	T3Stat	OK	93.2468	77.0951	0.274416	-1.2285	0.0319	0.336898	no
SRSF12	chr6:89095958-89118081	T3Spin	T3Stat	OK	1.35906	1.12379	0.274241	-0.846315	0.1558	0.608491	no
MRGBP	chr20:62796452-62800593	T3Spin	T3Stat	OK	23.887	19.7519	0.274232	-1.18687	0.03895	0.367565	no
GRAMD1C	chr3:113838833-113947174	T3Spin	T3Stat	OK	3.17998	2.62963	0.274158	-1.07808	0.06485	0.448454	no
ZFPL1	chr11:65084221-65089109	T3Spin	T3Stat	OK	28.4659	23.5405	0.274092	-1.18997	0.04005	0.371968	no
ITPA	chr20:3208867-3223870	T3Spin	T3Stat	OK	72.4127	59.8898	0.273932	-1.19025	0.0391	0.368249	no
CEMP1	chr16:2520361-2531408	T3Spin	T3Stat	OK	7.49153	6.19643	0.273822	-0.690687	0.24525	0.717651	no
CNPPD1	chr2:219171896-219176980	T3Spin	T3Stat	OK	42.4817	35.1379	0.273817	-1.21389	0.0354	0.351827	no
DNTTIP1	chr20:45791936-45811427	T3Spin	T3Stat	OK	36.1379	29.8917	0.273768	-1.20028	0.03735	0.360897	no
MCEE	chr2:71109675-71130264	T3Spin	T3Stat	OK	3.66992	3.03585	0.273645	-0.672	0.23365	0.704456	no
CCDC176	chr14:74019355-74084493	T3Spin	T3Stat	OK	2.67849	2.21593	0.273502	-0.60802	0.292	0.759143	no
TSNAXIP1	chr16:67806877-67828068	T3Spin	T3Stat	OK	0.915988	0.757897	0.273326	-0.59177	0.28485	0.755053	no
CCDC159	chr19:11346504-11354944	T3Spin	T3Stat	OK	4.487	3.71283	0.273232	-0.773959	0.18815	0.651741	no
PFN4	chr2:24076873-24169638	T3Spin	T3Stat	OK	0.430798	0.356482	0.273185	-0.11565	0.665	0.946752	no
ANG,RNASE4	chr14:20684176-20700602	T3Spin	T3Stat	OK	10.9962	9.09935	0.273174	-1.05416	0.06715	0.45371	no
TARBP2	chr12:53500920-53506431	T3Spin	T3Stat	OK	16.9713	14.0479	0.272742	-1.13638	0.04865	0.403635	no
KCTD13	chr16:29906335-29926232	T3Spin	T3Stat	OK	12.1105	10.0245	0.272724	-1.11585	0.0523	0.413432	no
YBX1	chr1:42682394-42702349	T3Spin	T3Stat	OK	157.438	130.341	0.272489	-1.18862	0.0365	0.356021	no
TAF6L	chr11:62771302-62787341	T3Spin	T3Stat	OK	12.4759	10.3288	0.272475	-1.12494	0.0519	0.412553	no
B9D2	chr19:41354416-41384082	T3Spin	T3Stat	OK	12.5837	10.4192	0.272306	-0.893671	0.1244	0.568923	no
NKAP	chrX:119925049-119943772	T3Spin	T3Stat	OK	18.2657	15.1257	0.272134	-1.15244	0.0427	0.38151	no
STUB1	chr16:680110-684439	T3Spin	T3Stat	OK	86.0116	71.2326	0.271993	-0.897528	0.1203	0.561959	no
HMGN1	chr21:39342314-39349121	T3Spin	T3Stat	OK	169.053	140.019	0.271849	-1.19428	0.03945	0.369985	no
LOC113230	chr19:14073008-14075062	T3Spin	T3Stat	OK	2.43481	2.01685	0.271706	-0.451441	0.38875	0.832513	no
RPS19BP1	chr22:39529092-39532855	T3Spin	T3Stat	OK	71.1821	58.9697	0.27154	-1.18863	0.039	0.367565	no
ZNF444	chr19:56141165-56160893	T3Spin	T3Stat	OK	26.9276	22.3096	0.27142	-1.18488	0.04055	0.37386	no
GNG5	chr1:84479236-84574480	T3Spin	T3Stat	OK	190.435	157.778	0.271404	-0.855277	0.14155	0.5932	no
ISCU	chr12:108561462-108569384	T3Spin	T3Stat	OK	44.9248	37.2337	0.270903	-1.19903	0.03565	0.351827	no
APRT	chr16:88809468-88811934	T3Spin	T3Stat	OK	120.347	99.7599	0.270666	-1.17676	0.0418	0.377325	no
LOC100130093	chr1:227728538-227781231	T3Spin	T3Stat	OK	1.3419	1.11241	0.270589	-0.285389	0.62855	0.937037	no
CD81	chr11:2328748-2397419	T3Spin	T3Stat	OK	526.002	436.119	0.270347	-1.10376	0.0557	0.423181	no
CMSS1	chr3:99816631-100178632	T3Spin	T3Stat	OK	33.8769	28.0921	0.270138	-0.658255	0.25205	0.7238	no
RRAS	chr19:49635291-49640143	T3Spin	T3Stat	OK	213.273	176.917	0.269633	-1.20734	0.0381	0.364206	no
MOB2	chr11:1469447-1486779	T3Spin	T3Stat	OK	26.3383	21.8505	0.269496	-1.17191	0.04195	0.377325	no
PAPPA	chr9:116153791-116402321	T3Spin	T3Stat	OK	0.73966	0.613667	0.269407	-0.946406	0.0993	0.525185	no
SPA17	chr11:124622845-124694791	T3Spin	T3Stat	OK	11.4944	9.53664	0.269381	-0.379888	0.51135	0.88994	no
MTHFS,ST20,ST20-MTHFS	chr15:79843546-79924854	T3Spin	T3Stat	OK	31.9096	26.4783	0.269184	-0.775061	0.17565	0.633664	no
GPX4	chr19:1103925-1106789	T3Spin	T3Stat	OK	451.396	374.652	0.268842	-1.16073	0.0438	0.386122	no
C11orf31	chr11:57712522-57819180	T3Spin	T3Stat	OK	63.6248	52.8079	0.268836	-0.312069	0.58035	0.916738	no
FBLN7	chr2:112138384-112188214	T3Spin	T3Stat	OK	0.54994	0.456484	0.268709	-0.388853	0.49615	0.886061	no
GPR3	chr1:27392643-27395813	T3Spin	T3Stat	OK	1.66716	1.38398	0.268563	-0.709455	0.2157	0.68534	no
KPTN	chr19:47475140-47484264	T3Spin	T3Stat	OK	9.05474	7.51707	0.268503	-1.05189	0.0706	0.463133	no
PRADC1	chr2:73228005-73233228	T3Spin	T3Stat	OK	9.0065	7.47705	0.268498	-0.961573	0.094	0.516518	no
TMEM53	chr1:44653246-44674608	T3Spin	T3Stat	OK	4.33692	3.60049	0.26848	-0.967902	0.0911	0.513446	no
SLC4A5	chr2:74216241-74343407	T3Spin	T3Stat	OK	1.02091	0.847643	0.268334	-0.92092	0.1033	0.531105	no
C14orf80	chr14:105489854-105499248	T3Spin	T3Stat	OK	19.4417	16.1422	0.268316	-1.11916	0.0559	0.423879	no
MED19	chr11:57703714-57712201	T3Spin	T3Stat	OK	8.09656	6.72265	0.268279	-1.05014	0.0667	0.452385	no
S100A13	chr1:153618799-153646306	T3Spin	T3Stat	OK	274.238	227.728	0.268115	-0.816427	0.1675	0.623199	no
PLP2	chrX:49171836-49186400	T3Spin	T3Stat	OK	385.102	319.834	0.267918	-1.08963	0.0567	0.425371	no
RP9	chr7:33094797-33109390	T3Spin	T3Stat	OK	12.9806	10.7808	0.267891	-1.07562	0.0614	0.43972	no
SSBP4	chr19:18419335-18438301	T3Spin	T3Stat	OK	24.6862	20.5035	0.267835	-0.799526	0.1687	0.623199	no
SOX13	chr1:204073117-204127743	T3Spin	T3Stat	OK	7.35377	6.10839	0.267694	-1.14691	0.0518	0.412553	no
LOC100506302	chr7:155641915-155644406	T3Spin	T3Stat	OK	1.27652	1.06039	0.267623	-0.573997	0.3081	0.772884	no
PHLDB3	chr19:43475102-43504833	T3Spin	T3Stat	OK	4.57496	3.80065	0.267513	-0.994856	0.08345	0.497729	no
FBXO22-AS1	chr15:75903858-75935267	T3Spin	T3Stat	OK	5.57507	4.632	0.267354	-0.155109	0.79405	0.974685	no
MRPL27	chr17:50367866-50373201	T3Spin	T3Stat	OK	61.3074	50.9386	0.267302	-1.14321	0.0494	0.40667	no
BGLAP,PMF1,PMF1-BGLAP	chr1:156212987-156248117	T3Spin	T3Stat	OK	66.7096	55.4276	0.267289	-1.06064	0.06665	0.452275	no
FBN2	chr5:128257908-128538042	T3Spin	T3Stat	OK	2.5578	2.12528	0.267248	-1.11794	0.0533	0.416822	no
NKX3-2	chr4:13540829-13544490	T3Spin	T3Stat	OK	0.967156	0.803629	0.26722	-0.475252	0.40715	0.84499	no
SSNA1	chr9:137174783-137190370	T3Spin	T3Stat	OK	64.8035	53.8465	0.26722	-0.948857	0.10755	0.537278	no
LOC100287042	chr17:75271298-75289449	T3Spin	T3Stat	OK	0.416197	0.345936	0.266761	-0.315514	0.59015	0.922139	no
DGUOK	chr2:73926825-73981439	T3Spin	T3Stat	OK	40.4277	33.603	0.266751	-1.124	0.0531	0.416803	no
HYPK,SERF2	chr15:43746391-43802571	T3Spin	T3Stat	OK	178.554	148.429	0.266586	-0.753956	0.1874	0.649815	no
SPHK1	chr17:76384608-76387860	T3Spin	T3Stat	OK	56.2843	46.7892	0.266555	-1.14811	0.0467	0.395372	no
TAPT1-AS1	chr4:16226662-16258187	T3Spin	T3Stat	OK	0.91555	0.76113	0.266496	-0.59142	0.30905	0.773173	no
MAD2L2	chr1:11674479-11691621	T3Spin	T3Stat	OK	36.3404	30.2116	0.266474	-1.16033	0.04555	0.393721	no
COMMD4	chr15:75335995-75341927	T3Spin	T3Stat	OK	70.0285	58.2185	0.266464	-1.14217	0.04915	0.405771	no
HDDC3	chr15:90930179-90954093	T3Spin	T3Stat	OK	12.5552	10.4395	0.26623	-0.308987	0.60475	0.927329	no
CAPG	chr2:85394747-85414074	T3Spin	T3Stat	OK	130.105	108.183	0.266199	-1.18184	0.0406	0.37386	no
NDUFS7	chr19:1383883-1395589	T3Spin	T3Stat	OK	117.838	97.9886	0.266121	-1.18196	0.04375	0.386122	no
ZNF358	chr19:7516117-7521025	T3Spin	T3Stat	OK	64.9751	54.0314	0.266089	-1.20427	0.0385	0.364906	no
EXD3	chr9:137306893-137423262	T3Spin	T3Stat	OK	8.04579	6.69208	0.265779	-0.829913	0.15625	0.608739	no
LINC01011	chr6:2987966-2991171	T3Spin	T3Stat	OK	0.73031	0.607501	0.265623	-0.492383	0.38915	0.832571	no
ARL16	chr17:81681193-81683924	T3Spin	T3Stat	OK	23.2824	19.3696	0.265446	-1.1214	0.0508	0.409394	no
RNASEH2A	chr19:12806613-12813648	T3Spin	T3Stat	OK	35.6408	29.6537	0.26532	-1.1376	0.04765	0.399128	no
HMGB2	chr4:173331375-173334444	T3Spin	T3Stat	OK	85.1633	70.8571	0.265319	-1.16376	0.04215	0.378615	no
SPOCD1	chr1:31790421-31816051	T3Spin	T3Stat	OK	7.89099	6.56568	0.265262	-1.10271	0.0577	0.427944	no
SUV420H2	chr19:55339852-55348121	T3Spin	T3Stat	OK	4.97132	4.13666	0.265163	-0.993006	0.08615	0.502429	no
WBP5	chrX:103356451-103358469	T3Spin	T3Stat	OK	114.588	95.3568	0.265044	-1.1579	0.04505	0.391798	no
KCP	chr7:128876864-128910719	T3Spin	T3Stat	OK	1.04019	0.865621	0.265038	-0.651208	0.2664	0.737055	no
IMP3	chr15:75639084-75640323	T3Spin	T3Stat	OK	58.664	48.8198	0.265009	-1.14785	0.04665	0.395372	no
LMAN2	chr5:177331561-177351884	T3Spin	T3Stat	OK	149.713	124.591	0.264997	-1.16475	0.0431	0.382534	no
PROCA1	chr17:28703196-28711907	T3Spin	T3Stat	OK	0.646674	0.538191	0.26492	-0.394095	0.4532	0.866129	no
SNAPC5	chr15:66386872-66497808	T3Spin	T3Stat	OK	4.76159	3.96318	0.264784	-0.190347	0.7474	0.967613	no
TCEA2	chr20:64057085-64072347	T3Spin	T3Stat	OK	21.575	17.958	0.264733	-1.12841	0.04885	0.404378	no
SLC27A1	chr19:17470443-17506168	T3Spin	T3Stat	OK	6.8959	5.74041	0.264587	-1.09518	0.05875	0.431671	no
NDUFV2	chr18:9102629-9136720	T3Spin	T3Stat	OK	11.8707	9.88172	0.264577	-0.970741	0.09195	0.513446	no
CERKL	chr2:181456891-181657107	T3Spin	T3Stat	OK	0.795198	0.66196	0.26457	-0.26441	0.64505	0.940283	no
RNF208	chr9:137220246-137221323	T3Spin	T3Stat	OK	2.1752	1.81091	0.264432	-0.515845	0.3738	0.823637	no
GPRC5C	chr17:74431527-74447429	T3Spin	T3Stat	OK	157.202	130.876	0.264428	-1.12969	0.04535	0.393721	no
ADM	chr11:10304979-10307402	T3Spin	T3Stat	OK	117.47	97.8019	0.264361	-1.16227	0.04295	0.382406	no
RRAD	chr16:66921678-66925536	T3Spin	T3Stat	OK	4.39569	3.65972	0.264357	-0.747509	0.19025	0.654784	no
SLC31A2	chr9:113150957-113164142	T3Spin	T3Stat	OK	5.93297	4.9401	0.264215	-0.978271	0.08925	0.509641	no
NRG2	chr5:139846778-140043299	T3Spin	T3Stat	OK	2.62813	2.18843	0.26414	-0.945162	0.09715	0.522083	no
OAZ1	chr19:2269485-2273488	T3Spin	T3Stat	OK	427.911	356.33	0.264096	-1.119	0.0529	0.416304	no
MTMR9LP	chr1:32231659-32241710	T3Spin	T3Stat	OK	1.23037	1.02459	0.264043	-0.617275	0.2869	0.755855	no
PPP1R3E	chr14:23295920-23302848	T3Spin	T3Stat	OK	0.74666	0.621869	0.263842	-0.690742	0.2379	0.708502	no
SNRPB	chr20:2461634-2470853	T3Spin	T3Stat	OK	208.106	173.33	0.263796	-1.14446	0.0457	0.393721	no
SDHAF4	chr6:70566921-70588903	T3Spin	T3Stat	OK	12.0823	10.0642	0.263657	-0.746691	0.20175	0.667949	no
LOC101060091	chr2:113831182-113961552	T3Spin	T3Stat	OK	0.738522	0.615175	0.263644	-0.0250413	0.85795	0.982555	no
RPL13AP5	chr10:96750265-96750923	T3Spin	T3Stat	OK	3637.96	3030.42	0.263613	-0.926428	0.11165	0.545709	no
PTRH2	chr17:59697305-59840591	T3Spin	T3Stat	OK	44.2486	36.8627	0.263471	-0.466625	0.4244	0.853485	no
PCED1B	chr12:47075706-47236663	T3Spin	T3Stat	OK	6.90532	5.75356	0.263252	-0.167221	0.8658	0.98304	no
NOSIP	chr19:49555467-49580572	T3Spin	T3Stat	OK	44.0265	36.6851	0.263177	-1.15626	0.04745	0.399128	no
IL1A	chr2:112773914-112785394	T3Spin	T3Stat	OK	0.409242	0.34105	0.262973	-0.472187	0.40695	0.84499	no
F12	chr5:177402137-177409576	T3Spin	T3Stat	OK	2.85246	2.37722	0.262932	-0.772712	0.1895	0.654244	no
HOXB6	chr17:48590419-48606412	T3Spin	T3Stat	OK	38.656	32.2168	0.262877	-0.919455	0.11425	0.549992	no
TM2D1	chr1:61681046-61725423	T3Spin	T3Stat	OK	23.112	19.2638	0.262751	-1.09402	0.05765	0.42781	no
TSC22D4	chr7:100466518-100479279	T3Spin	T3Stat	OK	35.1174	29.2782	0.262361	-1.09306	0.058	0.429219	no
SNHG7,SNORA17,SNORA43	chr9:136712571-136728184	T3Spin	T3Stat	OK	27.1729	22.6558	0.262288	-0.929495	0.0983	0.523616	no
DHPS	chr19:12666803-12681887	T3Spin	T3Stat	OK	42.252	35.2337	0.262064	-0.658943	0.2534	0.725192	no
PMM1	chr22:41576885-41589867	T3Spin	T3Stat	OK	26.0158	21.6945	0.262058	-1.11505	0.0547	0.419868	no
SPEF1	chr20:3777503-3781455	T3Spin	T3Stat	OK	0.818741	0.682771	0.262006	-0.38665	0.5042	0.887788	no
SNHG19	chr16:2154781-2155358	T3Spin	T3Stat	OK	43.2113	36.0362	0.261958	-0.812807	0.16125	0.613973	no
ARF5	chr7:127588351-127591705	T3Spin	T3Stat	OK	146.71	122.35	0.261957	-1.16593	0.043	0.382406	no
PRAF2	chrX:49071155-49074045	T3Spin	T3Stat	OK	35.4626	29.5747	0.261935	-1.16014	0.0454	0.393721	no
CCDC127	chr5:204759-218182	T3Spin	T3Stat	OK	32.0961	26.7678	0.261898	-1.13663	0.0486	0.403635	no
LOC100506746	chr4:86924893-86934850	T3Spin	T3Stat	OK	1.34136	1.11884	0.261689	-0.645222	0.26355	0.735659	no
ZSCAN21	chr7:100049793-100082548	T3Spin	T3Stat	OK	4.79237	3.99763	0.261594	-0.505439	0.37825	0.827372	no
ZNF787	chr19:56087362-56121373	T3Spin	T3Stat	OK	47.9927	40.0341	0.261583	-1.15844	0.04645	0.395002	no
ING2	chr4:183505049-183512428	T3Spin	T3Stat	OK	8.23296	6.86866	0.261381	-1.08161	0.06255	0.443308	no
NAP1L3	chrX:93670925-93673683	T3Spin	T3Stat	OK	1.41968	1.18448	0.26132	-0.753213	0.19305	0.657833	no
PACSIN3	chr11:47177521-47186459	T3Spin	T3Stat	OK	6.37083	5.31548	0.261282	-0.971116	0.0892	0.509641	no
FAM214B	chr9:35104120-35115896	T3Spin	T3Stat	OK	21.9076	18.2787	0.261266	-1.1533	0.0469	0.395815	no
LINC01094	chr4:78645993-78684501	T3Spin	T3Stat	OK	0.722069	0.602495	0.261187	-0.67971	0.22795	0.697798	no
C16orf91	chr16:1419743-1420800	T3Spin	T3Stat	OK	19.8667	16.577	0.261171	-1.00721	0.08085	0.491488	no
PPDPF	chr20:63520779-63522171	T3Spin	T3Stat	OK	630.865	526.41	0.261143	-1.14361	0.04875	0.403799	no
HNRNPA1P10	chr19:11665735-11667089	T3Spin	T3Stat	OK	53.774	44.8716	0.261107	-1.15601	0.04185	0.377325	no
LINC01515	chr10:65571424-65766541	T3Spin	T3Stat	OK	0.724448	0.604603	0.260894	-0.23623	0.66835	0.947153	no
PPP3CB-AS1	chr10:73436427-73575675	T3Spin	T3Stat	OK	0.562861	0.469759	0.260857	-0.137078	0.8226	0.979039	no
ASPSCR1	chr17:81977549-82017406	T3Spin	T3Stat	OK	17.8864	14.9285	0.260793	-1.10631	0.0601	0.43775	no
TXNIP	chr1:145992441-145996631	T3Spin	T3Stat	OK	125.354	104.631	0.260695	-1.07675	0.06105	0.43972	no
LINC00880	chr3:157081666-157123002	T3Spin	T3Stat	OK	0.46443	0.387726	0.260423	-0.386025	0.48895	0.884381	no
IFITM3	chr11:319672-320914	T3Spin	T3Stat	OK	897.747	749.512	0.260357	-1.10649	0.05275	0.415856	no
CCNT2-AS1	chr2:134838615-134918606	T3Spin	T3Stat	OK	0.607062	0.506828	0.260347	-0.325403	0.5625	0.908159	no
RPS11	chr19:49496364-49499712	T3Spin	T3Stat	OK	1281.76	1070.28	0.260138	-1.04955	0.06485	0.448454	no
C14orf28	chr14:44897303-44911917	T3Spin	T3Stat	OK	2.33883	1.95297	0.260116	-0.885284	0.12875	0.575839	no
TMEM11	chr17:21197949-21214595	T3Spin	T3Stat	OK	35.4885	29.6364	0.259983	-1.12162	0.05165	0.412523	no
NAGPA	chr16:5024843-5042971	T3Spin	T3Stat	OK	11.5304	9.62959	0.259893	-1.07434	0.0616	0.43972	no
TOPORS-AS1	chr9:32540543-32573184	T3Spin	T3Stat	OK	10.136	8.46533	0.259854	-0.154318	0.7848	0.97304	no
SLC48A1	chr12:47773183-47819980	T3Spin	T3Stat	OK	14.333	11.9712	0.259777	-0.57923	0.3147	0.777217	no
LOC644656	chr11:9459555-9460698	T3Spin	T3Stat	OK	1.11648	0.932523	0.259747	-0.374272	0.51485	0.890155	no
BAX	chr19:48954859-48961798	T3Spin	T3Stat	OK	282.506	235.961	0.259735	-1.14237	0.04765	0.399128	no
RPUSD1	chr16:784973-788383	T3Spin	T3Stat	OK	15.7722	13.1739	0.259699	-1.10598	0.05625	0.425089	no
MRPL43	chr10:100972528-100987519	T3Spin	T3Stat	OK	65.521	54.7291	0.259648	-1.12374	0.0552	0.421533	no
CRELD2	chr22:49918629-49927540	T3Spin	T3Stat	OK	31.914	26.6616	0.259427	-1.11334	0.05585	0.42384	no
ECI1	chr16:2239871-2251601	T3Spin	T3Stat	OK	38.4093	32.0879	0.259426	-1.10847	0.05495	0.420582	no
MIEF2	chr17:18260533-18265781	T3Spin	T3Stat	OK	9.96015	8.32091	0.259426	-1.08139	0.0626	0.443428	no
CAMTA1	chr1:6785323-7769706	T3Spin	T3Stat	OK	67.6837	56.5454	0.259397	-0.891038	0.125	0.568927	no
PANX2	chr22:50170730-50180295	T3Spin	T3Stat	OK	0.880325	0.735504	0.259304	-0.550593	0.3301	0.789838	no
FAM133DP	chr2:157378490-157380509	T3Spin	T3Stat	OK	5.80694	4.85167	0.259295	-0.998914	0.08575	0.502429	no
LINC01123	chr2:109986979-109995281	T3Spin	T3Stat	OK	0.559101	0.467127	0.259294	-0.41214	0.44245	0.861834	no
ANAPC11	chr17:81887834-81900533	T3Spin	T3Stat	OK	86.9792	72.6739	0.259233	-0.634218	0.28445	0.755053	no
TMEM180	chr10:102461412-102477045	T3Spin	T3Stat	OK	1.81521	1.51677	0.259133	-0.743396	0.2	0.665777	no
ZNF222	chr19:44025341-44033109	T3Spin	T3Stat	OK	2.28658	1.91069	0.259096	-0.766964	0.1829	0.643387	no
WDR5B	chr3:122411852-122416035	T3Spin	T3Stat	OK	1.50045	1.2538	0.25909	-0.873848	0.13245	0.579528	no
SMIM1	chr1:3772760-3775982	T3Spin	T3Stat	OK	3.68359	3.07848	0.258894	-0.394008	0.4973	0.886061	no
CAHM	chr6:163413064-163413950	T3Spin	T3Stat	OK	1.82594	1.52621	0.258692	-0.328476	0.571	0.911668	no
TMEM27	chrX:15627315-15665031	T3Spin	T3Stat	OK	1.42276	1.18941	0.25845	-0.613129	0.289	0.756674	no
POLR3GL	chr1:145964702-145978848	T3Spin	T3Stat	OK	18.3881	15.3727	0.258401	-1.07017	0.06475	0.448454	no
C14orf2	chr14:103912287-103921566	T3Spin	T3Stat	OK	126.178	105.492	0.258323	-1.12001	0.04805	0.400726	no
MAFF	chr22:38201931-38216510	T3Spin	T3Stat	OK	90.8361	75.9487	0.25824	-1.1016	0.0506	0.409258	no
ZDHHC1	chr16:67394418-67416436	T3Spin	T3Stat	OK	7.6453	6.39271	0.258146	-0.978735	0.0914	0.513446	no
GALT	chr9:34646588-34650598	T3Spin	T3Stat	OK	8.58597	7.17951	0.258095	-0.981023	0.0874	0.505321	no
SSR2	chr1:156009047-156020967	T3Spin	T3Stat	OK	201.413	168.422	0.258077	-1.13306	0.04865	0.403635	no
ST8SIA5	chr18:46679117-46757169	T3Spin	T3Stat	OK	0.77286	0.646284	0.258039	-0.540037	0.34225	0.798544	no
C6orf1	chr6:34246379-34249108	T3Spin	T3Stat	OK	39.7037	33.2017	0.258016	-1.10241	0.0582	0.429987	no
LINC00899	chr22:46039906-46044868	T3Spin	T3Stat	OK	0.972245	0.813179	0.257746	-0.495898	0.39265	0.836828	no
COPZ2	chr17:48026166-48037806	T3Spin	T3Stat	OK	1.68188	1.40686	0.257593	-0.427441	0.45595	0.866853	no
CLDN4	chr7:73830862-73832693	T3Spin	T3Stat	OK	29.249	24.4666	0.257573	-1.11983	0.0539	0.417217	no
FAM86C2P	chr11:67791766-67805336	T3Spin	T3Stat	OK	1.13077	0.945957	0.257458	-0.598873	0.2954	0.761033	no
JOSD2	chr19:50505996-50511355	T3Spin	T3Stat	OK	39.247	32.8352	0.25734	-1.07149	0.06565	0.449587	no
RHBDD2	chr7:75878998-75888926	T3Spin	T3Stat	OK	66.2108	55.4022	0.257123	-1.14886	0.0459	0.394328	no
RAC2	chr22:37225260-37244299	T3Spin	T3Stat	OK	37.0513	31.0034	0.257098	-1.13684	0.0535	0.416822	no
NDUFB4	chr3:120596280-120602411	T3Spin	T3Stat	OK	176.178	147.431	0.256993	-1.12793	0.0492	0.405771	no
TRAM2-AS1	chr6:52577201-52583993	T3Spin	T3Stat	OK	2.43756	2.03991	0.256931	-0.823524	0.16145	0.614005	no
NRSN2-AS1	chr20:319686-325252	T3Spin	T3Stat	OK	1.51013	1.26379	0.256919	-0.572505	0.321	0.781966	no
C11orf1	chr11:111874055-111884073	T3Spin	T3Stat	OK	11.0441	9.24256	0.256913	-0.854134	0.13715	0.586498	no
C7orf50	chr7:996986-1138257	T3Spin	T3Stat	OK	45.4185	38.0116	0.256841	-0.97855	0.09785	0.52279	no
C11orf98,LBHD1	chr11:62662816-62673690	T3Spin	T3Stat	OK	75.5972	63.2716	0.256775	-0.954041	0.0967	0.521939	no
LSM3	chr3:14178727-14198369	T3Spin	T3Stat	OK	113.426	94.9333	0.25677	-1.12088	0.05055	0.409258	no
ARL4D	chr17:43398984-43401136	T3Spin	T3Stat	OK	42.8999	35.9072	0.256699	-1.12622	0.0479	0.399972	no
ZNF772	chr19:57469585-57477570	T3Spin	T3Stat	OK	1.35867	1.13732	0.256551	-0.862502	0.13225	0.57922	no
CAMK2N1	chr1:20482390-20486235	T3Spin	T3Stat	OK	113.594	95.0904	0.256515	-1.12593	0.0476	0.399128	no
MAP2K2	chr19:4090321-4124129	T3Spin	T3Stat	OK	81.6688	68.4013	0.25576	-1.14626	0.05035	0.409212	no
RBM4B	chr11:66616581-66677921	T3Spin	T3Stat	OK	7.38883	6.18935	0.255559	-0.258448	0.6646	0.946484	no
LOC101929705	chr6:43995723-44074652	T3Spin	T3Stat	OK	0.882425	0.739189	0.255529	-0.396915	0.48105	0.880805	no
ZNF449	chrX:135344770-135363413	T3Spin	T3Stat	OK	1.47026	1.23185	0.255246	-0.882891	0.1324	0.579499	no
EFHD2	chr1:15409894-15430343	T3Spin	T3Stat	OK	65.0774	54.5271	0.255183	-1.12221	0.0542	0.418186	no
COMMD5	chr8:144850165-144853578	T3Spin	T3Stat	OK	24.5028	20.534	0.254935	-1.08139	0.05925	0.434392	no
AUH	chr9:91213814-91361969	T3Spin	T3Stat	OK	12.1831	10.2102	0.254874	-1.04016	0.0698	0.461955	no
CA12	chr15:63323530-63382110	T3Spin	T3Stat	OK	1.45315	1.21808	0.254577	-0.847228	0.1421	0.593387	no
SNRPF	chr12:95858930-95866461	T3Spin	T3Stat	OK	58.6422	49.1592	0.25448	-1.08602	0.0568	0.425508	no
AIP	chr11:67483028-67491108	T3Spin	T3Stat	OK	32.7617	27.466	0.254364	-1.11245	0.0565	0.425371	no
LOC93622	chr4:6674093-6676047	T3Spin	T3Stat	OK	6.40975	5.37379	0.25433	-0.889156	0.1234	0.56676	no
SEMA3F	chr3:50155414-50189075	T3Spin	T3Stat	OK	4.25025	3.56361	0.254208	-1.00149	0.0775	0.482646	no
UPF3B	chrX:119834025-119853028	T3Spin	T3Stat	OK	14.5105	12.1663	0.254197	-1.11365	0.0538	0.417166	no
LAMTOR2	chr1:156054725-156058510	T3Spin	T3Stat	OK	74.0438	62.0877	0.254072	-1.0966	0.0584	0.430515	no
SDR39U1	chr14:24426533-24442905	T3Spin	T3Stat	OK	30.5828	25.6475	0.253903	-0.410583	0.4713	0.874358	no
ZNF818P	chr19:53212947-53216102	T3Spin	T3Stat	OK	1.38197	1.15898	0.25387	-0.749349	0.19265	0.65764	no
LOC101928674	chr17:78360447-78373909	T3Spin	T3Stat	OK	0.446903	0.374794	0.253863	-0.181416	0.7305	0.965232	no
PRSS27	chr16:2712421-2720551	T3Spin	T3Stat	OK	1.01984	0.855287	0.253857	-0.420982	0.4649	0.872143	no
TMEM42	chr3:44861887-44865667	T3Spin	T3Stat	OK	13.6479	11.4462	0.253821	-0.90897	0.1062	0.536484	no
AP2A2	chr11_KI270902v1_alt:22179-74988	T3Spin	T3Stat	OK	2.73036	2.29	0.253741	-0.97591	0.0918	0.513446	no
CREB3L4	chr1:153959098-153977975	T3Spin	T3Stat	OK	2.98806	2.50657	0.253493	-0.152447	0.85755	0.98255	no
FLJ46906	chr6:138691667-138697288	T3Spin	T3Stat	OK	0.971157	0.814671	0.253486	-0.344088	0.5525	0.904103	no
LCMT1-AS1	chr16:25100563-25111555	T3Spin	T3Stat	OK	0.637061	0.534426	0.253442	-0.177742	0.7556	0.968794	no
GPR137	chr11:64269827-64289500	T3Spin	T3Stat	OK	33.2608	27.9081	0.253138	-0.77578	0.18105	0.642593	no
NAGLU	chr17:42535932-42544448	T3Spin	T3Stat	OK	37.0438	31.0823	0.253137	-1.12623	0.0533	0.416822	no
CEP68	chr2:65056360-65130301	T3Spin	T3Stat	OK	3.42326	2.87253	0.253047	-0.280995	0.62025	0.934599	no
C19orf70	chr19:5678413-5688523	T3Spin	T3Stat	OK	68.5546	57.5272	0.253009	-0.998517	0.0869	0.503952	no
YDJC	chr22:21628089-21630051	T3Spin	T3Stat	OK	41.3797	34.7269	0.25287	-1.09457	0.06115	0.43972	no
GPKOW	chrX:49113384-49123801	T3Spin	T3Stat	OK	15.5619	13.0603	0.252835	-1.07551	0.05945	0.434907	no
MRPS33	chr7:141006160-141014981	T3Spin	T3Stat	OK	44.8084	37.6091	0.252689	-1.06551	0.06365	0.445803	no
SPAG7	chr17:4959225-4967837	T3Spin	T3Stat	OK	78.0323	65.495	0.252686	-1.12194	0.05	0.407763	no
IL15	chr4:141636595-141733987	T3Spin	T3Stat	OK	5.59401	4.69597	0.252459	-0.920484	0.10125	0.529286	no
NDUFAB1	chr16:23581013-23596318	T3Spin	T3Stat	OK	72.0735	60.5164	0.252142	-1.06523	0.06525	0.448565	no
DHRS4	chr14:23938730-23969281	T3Spin	T3Stat	OK	9.53463	8.00605	0.252085	-0.55031	0.3388	0.796574	no
ATP5L	chr11:118359580-118418815	T3Spin	T3Stat	OK	89.7691	75.3793	0.25205	-0.716946	0.21925	0.689116	no
UQCRQ	chr5:132861180-132868844	T3Spin	T3Stat	OK	57.9161	48.6335	0.252012	-1.09007	0.05605	0.424157	no
BCAP31	chrX:153700491-153724746	T3Spin	T3Stat	OK	185.805	156.028	0.251979	-1.09108	0.05845	0.430647	no
YIF1A	chr11:66284579-66289167	T3Spin	T3Stat	OK	70.5845	59.2735	0.251964	-1.10742	0.0513	0.411444	no
RGS20	chr8:53851807-53959304	T3Spin	T3Stat	OK	22.4873	18.8838	0.251957	-0.959024	0.09345	0.51489	no
DYNLT1	chr6:158636474-158644786	T3Spin	T3Stat	OK	124.32	104.402	0.251913	-1.10996	0.05315	0.416803	no
BTN3A2	chr6:26365158-26378320	T3Spin	T3Stat	OK	15.9602	13.4033	0.251885	-1.11141	0.0548	0.420154	no
PFDN4	chr20:54207962-54219953	T3Spin	T3Stat	OK	28.4414	23.8862	0.251812	-1.07721	0.06105	0.43972	no
IL23A	chr12:56338878-56340410	T3Spin	T3Stat	OK	6.08338	5.10931	0.251742	-0.811912	0.16165	0.614417	no
NME1,NME1-NME2,NME2	chr17:51153535-51171744	T3Spin	T3Stat	OK	551.609	463.291	0.251729	-1.06796	0.0654	0.449022	no
ANKRD16	chr10:5861725-5937595	T3Spin	T3Stat	OK	3.98773	3.3493	0.251706	-0.261423	0.6576	0.944575	no
MRPL38	chr17:75898642-75905100	T3Spin	T3Stat	OK	43.4396	36.4878	0.251597	-1.11654	0.05215	0.41307	no
CCDC22	chrX:49235466-49264826	T3Spin	T3Stat	OK	8.60337	7.2266	0.251585	-1.01878	0.0775	0.482646	no
RTP4	chr3:187368379-187371581	T3Spin	T3Stat	OK	3.33635	2.80256	0.251522	-0.659598	0.2501	0.722991	no
ARFRP1	chr20:63657809-63739107	T3Spin	T3Stat	OK	23.8447	20.0332	0.251274	-0.489552	0.4274	0.855694	no
NAIF1	chr9:128061232-128067320	T3Spin	T3Stat	OK	2.42567	2.03798	0.25124	-0.896668	0.11325	0.549322	no
CFL1	chr11:65854813-65858333	T3Spin	T3Stat	OK	1481.69	1244.91	0.251207	-0.866535	0.1341	0.581245	no
SLC25A28	chr10:99610517-99620464	T3Spin	T3Stat	OK	21.9163	18.4142	0.251185	-1.08204	0.0594	0.434778	no
LAPTM5	chr1:30732467-30757836	T3Spin	T3Stat	OK	1.44759	1.21636	0.251081	-0.66061	0.24575	0.71785	no
ARL3	chr10:102673726-102714433	T3Spin	T3Stat	OK	9.69768	8.14904	0.251009	-1.08871	0.0567	0.425371	no
KCNN4	chr19:43766532-43781257	T3Spin	T3Stat	OK	18.9048	15.888	0.25082	-1.08648	0.0607	0.439019	no
PEX7	chr6:136822563-136913934	T3Spin	T3Stat	OK	5.93446	4.98752	0.250792	-0.867232	0.12675	0.57218	no
PPM1M	chr3:52245792-52250599	T3Spin	T3Stat	OK	2.73804	2.30115	0.250789	-0.832965	0.15025	0.601988	no
MCRS1	chr12:49539156-49568145	T3Spin	T3Stat	OK	30.5394	25.6688	0.250655	-1.04915	0.0709	0.464191	no
ZNF691	chr1:42846572-42852475	T3Spin	T3Stat	OK	4.69228	3.94403	0.25062	-0.889653	0.1236	0.566902	no
TIMM13	chr19:2389785-2427916	T3Spin	T3Stat	OK	51.7462	43.4954	0.25059	-1.11222	0.0554	0.422579	no
TOM1	chr22:35299274-35347994	T3Spin	T3Stat	OK	23.2497	19.5429	0.250565	-1.10942	0.05365	0.416822	no
LOC286437	chrX:104099213-104157027	T3Spin	T3Stat	OK	2.14281	1.80136	0.250413	-0.662189	0.24755	0.720761	no
PDCD4-AS1	chr10:110868889-110870904	T3Spin	T3Stat	OK	0.820398	0.689756	0.250237	-0.457054	0.42375	0.853147	no
MLPH	chr2:237486409-237555318	T3Spin	T3Stat	OK	11.044	9.28613	0.250112	-1.08039	0.06055	0.439019	no
RPLP1	chr15:69452819-69455545	T3Spin	T3Stat	OK	932.504	784.106	0.25006	-1.0815	0.0607	0.439019	no
COX5A	chr15:74920275-74938154	T3Spin	T3Stat	OK	146.352	123.066	0.25001	-1.09854	0.05475	0.420011	no
TIMP1	chrX:47561099-47619857	T3Spin	T3Stat	OK	426.78	358.911	0.249867	-0.939881	0.1069	0.53683	no
SLC9A3R1	chr17:74748611-74769360	T3Spin	T3Stat	OK	40.9943	34.4784	0.24973	-1.10745	0.0554	0.422579	no
PRR14	chr16:30650919-30656413	T3Spin	T3Stat	OK	21.8184	18.351	0.24969	-1.11169	0.05645	0.425263	no
PDIK1L	chr1:26111164-26125548	T3Spin	T3Stat	OK	2.08719	1.75558	0.249616	-0.912374	0.12125	0.563256	no
APBB1	chr11:6395123-6419472	T3Spin	T3Stat	OK	12.8366	10.798	0.2495	-1.05169	0.064	0.446268	no
AGT	chr1:230702522-230714590	T3Spin	T3Stat	OK	1.30013	1.09365	0.249498	-0.676987	0.2359	0.706961	no
JMJD4	chr1:227728538-227781231	T3Spin	T3Stat	OK	5.927	4.98577	0.249484	-0.585172	0.3139	0.777217	no
CDC37L1	chr9:4679552-4708398	T3Spin	T3Stat	OK	11.9818	10.0791	0.249481	-1.09731	0.06165	0.43972	no
TOMM6	chr6:41787442-41895361	T3Spin	T3Stat	OK	82.9903	69.812	0.249466	-0.849939	0.1377	0.586843	no
ATOX1	chr5:151742821-151758649	T3Spin	T3Stat	OK	135.517	113.998	0.249463	-1.08075	0.0638	0.445803	no
PIN1	chr19:9835206-9849689	T3Spin	T3Stat	OK	90.2735	75.9401	0.249442	-1.1108	0.0533	0.416822	no
CENPP	chr9:92297357-92670265	T3Spin	T3Stat	OK	1.18211	0.994428	0.24943	-0.24537	0.6644	0.946459	no
RPS5	chr19:58387268-58394804	T3Spin	T3Stat	OK	714.146	600.764	0.249422	-1.05159	0.0712	0.464191	no
ALKBH6	chr19:36009115-36014243	T3Spin	T3Stat	OK	15.0097	12.6277	0.249295	-0.936111	0.1059	0.535827	no
RPL22	chr1:6185019-6199619	T3Spin	T3Stat	OK	51.2786	43.1412	0.249292	-1.10296	0.05255	0.414767	no
DUSP4	chr8:29333061-29350750	T3Spin	T3Stat	OK	21.3172	17.9345	0.249281	-1.09458	0.05355	0.416822	no
TMEM144	chr4:158210248-158255287	T3Spin	T3Stat	OK	1.72778	1.45364	0.24925	-0.815229	0.1621	0.614764	no
HDHD3	chr9:113373415-113377009	T3Spin	T3Stat	OK	9.42932	7.93355	0.249188	-0.944919	0.1068	0.53683	no
N4BP2L1	chr13:32400722-32428178	T3Spin	T3Stat	OK	4.26754	3.59074	0.249126	-0.954698	0.0919	0.513446	no
RGCC	chr13:41457405-41470877	T3Spin	T3Stat	OK	5.67128	4.77189	0.249113	-0.745707	0.20195	0.66795	no
DCTN3	chr9:34613544-34620523	T3Spin	T3Stat	OK	76.6141	64.4647	0.249099	-1.08613	0.06065	0.439019	no
C21orf33	chr21:5116328-5128440	T3Spin	T3Stat	OK	3.6453	3.06746	0.248994	-0.762513	0.1872	0.649458	no
NQO1	chr16:69709400-69726668	T3Spin	T3Stat	OK	113.315	95.3588	0.248903	-1.06949	0.06275	0.443552	no
CD55	chr1:207321471-207360966	T3Spin	T3Stat	OK	31.4965	26.5056	0.248894	-1.08894	0.0593	0.434521	no
MRPS28	chr8:79918859-80030271	T3Spin	T3Stat	OK	46.0975	38.7962	0.248773	-1.03886	0.0736	0.471054	no
ACADS	chr12:120725737-120740008	T3Spin	T3Stat	OK	10.4729	8.81427	0.248742	-0.995322	0.08655	0.503011	no
TMEM179B	chr11:62787401-62792014	T3Spin	T3Stat	OK	60.8685	51.2318	0.248657	-0.983246	0.0866	0.503083	no
WDR25	chr14:100376417-100530303	T3Spin	T3Stat	OK	6.43672	5.41773	0.248636	-0.966191	0.09575	0.520345	no
PPP1R26-AS1	chr9:135462718-135472249	T3Spin	T3Stat	OK	0.710671	0.598172	0.248621	-0.557417	0.3351	0.793119	no
LOC100268168	chr5:172954782-172959368	T3Spin	T3Stat	OK	0.531859	0.447672	0.248601	-0.329577	0.55755	0.906109	no
USP2	chr11:119355214-119381726	T3Spin	T3Stat	OK	0.620632	0.522473	0.248382	-0.526488	0.3535	0.806513	no
PDLIM2	chr8:22578740-22598025	T3Spin	T3Stat	OK	9.36789	7.88675	0.248293	-0.955451	0.09575	0.520345	no
SSBP3	chr1:54225430-54406395	T3Spin	T3Stat	OK	13.7028	11.5363	0.248288	-1.07855	0.0605	0.439019	no
NRSN2	chr20:346725-354868	T3Spin	T3Stat	OK	23.2386	19.565	0.248246	-1.09671	0.0572	0.426597	no
CPZ	chr4:8592659-8619761	T3Spin	T3Stat	OK	0.42293	0.356083	0.248206	-0.336417	0.54985	0.903457	no
HOMER3	chr19:18929200-18941232	T3Spin	T3Stat	OK	52.3826	44.1046	0.248159	-1.10481	0.05645	0.425263	no
RNF113A	chrX:119870531-119876666	T3Spin	T3Stat	OK	11.7295	9.8768	0.248028	-0.470379	0.4184	0.851274	no
ECHDC2	chr1:52895909-52921774	T3Spin	T3Stat	OK	15.4253	12.9894	0.247971	-1.0227	0.0762	0.479452	no
H1F0	chr22:37668025-38041915	T3Spin	T3Stat	OK	15.1027	12.7188	0.247844	-0.129904	0.83515	0.980162	no
UBE2E3	chr2:180980384-181063427	T3Spin	T3Stat	OK	57.767	48.6544	0.247674	-1.08998	0.05595	0.423879	no
CYB561D2	chr3:50347487-50504244	T3Spin	T3Stat	OK	13.669	11.5129	0.247653	-0.341629	0.55485	0.905267	no
CCDC102A	chr16:57512177-57536565	T3Spin	T3Stat	OK	8.94469	7.5342	0.247577	-0.997676	0.08165	0.492916	no
RALY-AS1	chr20:33992487-34083185	T3Spin	T3Stat	OK	0.699205	0.588969	0.247524	-0.04633	0.869	0.983564	no
ATP6V0D1	chr16:67438013-67481186	T3Spin	T3Stat	OK	109.483	92.2253	0.247473	-1.09437	0.0551	0.421009	no
PLEKHH3	chr17:42667914-42677030	T3Spin	T3Stat	OK	5.86347	4.93948	0.247396	-0.939161	0.1035	0.531105	no
CKB	chr14:103519657-103522859	T3Spin	T3Stat	OK	55.4113	46.6811	0.247341	-1.1006	0.06125	0.43972	no
TRADD	chr16:67154185-67159909	T3Spin	T3Stat	OK	20.4697	17.2456	0.247264	-1.00259	0.08205	0.494218	no
BEAN1-AS1	chr16:66427296-66493529	T3Spin	T3Stat	OK	0.379479	0.319756	0.247045	-0.107181	0.8841	0.987557	no
EIF3K	chr19:38619071-38636959	T3Spin	T3Stat	OK	145.521	122.621	0.247024	-1.10801	0.05505	0.420867	no
EMX1	chr2:72917474-72934891	T3Spin	T3Stat	OK	0.760286	0.640663	0.246976	-0.389259	0.49145	0.884381	no
PNPLA2	chr11:818900-825571	T3Spin	T3Stat	OK	96.0749	80.9608	0.246937	-1.09896	0.055	0.420725	no
RSPH14	chr22:23059414-23142054	T3Spin	T3Stat	OK	0.408758	0.344515	0.246678	-0.244004	0.68615	0.953465	no
SLC2A3	chr12:7919227-7936296	T3Spin	T3Stat	OK	15.1532	12.7721	0.246631	-1.08893	0.0574	0.426901	no
IFI30	chr19:18173779-18178124	T3Spin	T3Stat	OK	31.6178	26.6502	0.246588	-1.05076	0.0675	0.455277	no
LARP6	chr15:70831523-71050097	T3Spin	T3Stat	OK	38.0383	32.0654	0.246434	-0.561189	0.3244	0.784563	no
C1orf53	chr1:197902551-197907367	T3Spin	T3Stat	OK	13.7808	11.6175	0.246365	-0.74038	0.20165	0.667947	no
APEX1	chr14:20455130-20457772	T3Spin	T3Stat	OK	112.475	94.8274	0.246231	-1.08303	0.0604	0.439019	no
KREMEN2	chr16:2964215-2968383	T3Spin	T3Stat	OK	1.63293	1.37691	0.246034	-0.506725	0.37935	0.827886	no
MRPL14	chr6:44113635-44127454	T3Spin	T3Stat	OK	78.1295	65.8801	0.246023	-1.08161	0.0607	0.439019	no
MANF	chr3:51385236-51389397	T3Spin	T3Stat	OK	139.212	117.388	0.246	-1.08986	0.05635	0.425227	no
RAB11B-AS1	chr19:8374375-8404433	T3Spin	T3Stat	OK	4.85737	4.09623	0.24588	-0.116543	0.8763	0.986192	no
ZNF587B	chr19:57830293-57846238	T3Spin	T3Stat	OK	1.62284	1.36855	0.245874	-0.803364	0.1552	0.608491	no
CLTB	chr5:176392454-176416569	T3Spin	T3Stat	OK	94.9369	80.0699	0.245709	-1.09044	0.05655	0.425371	no
TRAF3IP2-AS1	chr6:111299030-111606274	T3Spin	T3Stat	OK	3.49666	2.94915	0.245681	-0.162801	0.73955	0.965652	no
NDUFB8	chr10:100523728-100529923	T3Spin	T3Stat	OK	106.138	89.5246	0.245584	-1.07842	0.0627	0.443552	no
AFP	chr4:73436218-73455785	T3Spin	T3Stat	OK	0.676448	0.570643	0.24539	-0.484274	0.39285	0.836828	no
STAC3	chr12:57243454-57251193	T3Spin	T3Stat	OK	0.376281	0.317442	0.245316	-0.243484	0.65665	0.944251	no
PPAPDC2	chr9:4598315-4666674	T3Spin	T3Stat	OK	4.56606	3.85228	0.245237	-0.894378	0.12355	0.566867	no
MYEOV2	chr2:240126562-240136347	T3Spin	T3Stat	OK	141.685	119.541	0.245188	-1.0437	0.06965	0.46175	no
GIPR	chr19:45668243-45683724	T3Spin	T3Stat	OK	1.24737	1.05247	0.245108	-0.673477	0.2429	0.714842	no
TMPO-AS1	chr12:98512972-98550379	T3Spin	T3Stat	OK	1.04831	0.884518	0.245107	-0.143116	0.8034	0.976185	no
VPS9D1-AS1	chr16:89707132-89816657	T3Spin	T3Stat	OK	3.16806	2.67336	0.244946	-0.237841	0.67785	0.95023	no
HHLA3	chr1:70354809-70368022	T3Spin	T3Stat	OK	26.0664	22.0038	0.244439	-0.971925	0.09255	0.514057	no
WDR83OS	chr19:12666803-12681887	T3Spin	T3Stat	OK	142.819	120.563	0.244393	-0.811256	0.15785	0.61115	no
RIOK1	chr6:7389828-7418037	T3Spin	T3Stat	OK	13.7407	11.6	0.244338	-1.00576	0.08055	0.491488	no
IL17RC	chr3:9917073-9933621	T3Spin	T3Stat	OK	21.5669	18.2078	0.244259	-1.0664	0.0693	0.461462	no
MDP1,NEDD8,NEDD8-MDP1	chr14:24213936-24232370	T3Spin	T3Stat	OK	214.605	181.183	0.24424	-1.08058	0.06275	0.443552	no
TAF10	chr11:6603707-6612244	T3Spin	T3Stat	OK	86.5008	73.041	0.244007	-0.430422	0.45205	0.866129	no
EAPP	chr14:34515928-34539737	T3Spin	T3Stat	OK	32.0135	27.034	0.243905	-1.06433	0.06175	0.439965	no
RNF215	chr22:30378813-30387313	T3Spin	T3Stat	OK	12.8228	10.8298	0.243708	-1.00444	0.08085	0.491488	no
TPRA1	chr3:127573063-127590759	T3Spin	T3Stat	OK	98.8673	83.5012	0.243696	-1.09226	0.0573	0.426867	no
KHDC1	chr6:73241314-73310365	T3Spin	T3Stat	OK	1.64516	1.38955	0.243606	-0.523887	0.3592	0.810437	no
MED10	chr5:6371925-6378526	T3Spin	T3Stat	OK	58.7689	49.6435	0.243448	-1.05783	0.0624	0.442713	no
SLC3A2	chr11:62856011-62888883	T3Spin	T3Stat	OK	172.201	145.466	0.243412	-1.05081	0.0652	0.448565	no
TRAPPC2	chrX:13712241-13734635	T3Spin	T3Stat	OK	5.85089	4.94284	0.243315	-0.955224	0.09645	0.521699	no
FRS3	chr6:41770175-41779905	T3Spin	T3Stat	OK	1.88952	1.59649	0.243112	-0.724291	0.2254	0.69412	no
RPAIN	chr17:5282262-5439151	T3Spin	T3Stat	OK	18.6723	15.7782	0.242969	-0.288865	0.65485	0.94396	no
PDCD5	chr19:32581187-32587452	T3Spin	T3Stat	OK	143.177	120.999	0.242808	-1.06614	0.06165	0.43972	no
CCDC110	chr4:185429390-185471759	T3Spin	T3Stat	OK	0.425896	0.359939	0.242747	-0.441598	0.4389	0.860717	no
RHBDD3	chr22:29259854-29267925	T3Spin	T3Stat	OK	16.5406	13.979	0.242744	-1.01247	0.08065	0.491488	no
REEP6	chr19:1491165-1497925	T3Spin	T3Stat	OK	9.4259	7.9664	0.242701	-0.91369	0.1132	0.549278	no
ZNF784	chr19:55620740-55624575	T3Spin	T3Stat	OK	6.77383	5.72513	0.242664	-0.925194	0.10685	0.53683	no
WDR13	chrX:48597491-48605194	T3Spin	T3Stat	OK	46.3709	39.2012	0.242322	-1.07206	0.06175	0.439965	no
ARRDC1	chr9:137605643-137618895	T3Spin	T3Stat	OK	25.9303	21.9242	0.242118	-0.944245	0.10375	0.53152	no
TXN	chr9:110243811-110256640	T3Spin	T3Stat	OK	289.214	244.549	0.242014	-1.05553	0.06595	0.450261	no
ACVR2B-AS1	chr3:38451026-38493142	T3Spin	T3Stat	OK	0.379334	0.320804	0.241774	-0.199139	0.7271	0.964284	no
APOL3	chr22:36140322-36166177	T3Spin	T3Stat	OK	0.659534	0.55778	0.241749	-0.480424	0.3858	0.830601	no
DUSP5	chr10:110497866-110511544	T3Spin	T3Stat	OK	185.785	157.149	0.241503	-1.00376	0.08275	0.496648	no
ERP29	chr12:112013347-112023220	T3Spin	T3Stat	OK	96.5909	81.7053	0.241458	-1.07406	0.0596	0.435182	no
SNHG5	chr6:85677006-85678733	T3Spin	T3Stat	OK	116.176	98.2761	0.241397	-1.03238	0.0703	0.462625	no
SORBS3	chr8:22551737-22575495	T3Spin	T3Stat	OK	63.6138	53.8172	0.241273	-1.08218	0.06285	0.443558	no
ATP5J	chr21:25724479-25772460	T3Spin	T3Stat	OK	124.815	105.597	0.241229	-0.799855	0.1735	0.629818	no
STAP2	chr19:4324042-4338850	T3Spin	T3Stat	OK	39.8644	33.7295	0.241088	-1.05936	0.06675	0.452495	no
C12orf76	chr12:110041176-110067695	T3Spin	T3Stat	OK	2.22929	1.88654	0.24084	-0.721864	0.20975	0.679166	no
LOC101926941	chr5:142325292-142464054	T3Spin	T3Stat	OK	0.468848	0.39677	0.240817	-0.166568	0.77295	0.969641	no
IFT43	chr14:75985752-76084073	T3Spin	T3Stat	OK	33.6392	28.4683	0.240786	-1.00092	0.08445	0.499545	no
PIK3IP1	chr22:31281592-31292534	T3Spin	T3Stat	OK	17.9735	15.2125	0.240617	-1.04724	0.07135	0.464191	no
ACYP1	chr14:75053224-75069483	T3Spin	T3Stat	OK	13.9052	11.7693	0.240598	-0.804418	0.16055	0.613542	no
PPP1R16A	chr8:144496725-144502121	T3Spin	T3Stat	OK	22.031	18.6471	0.240578	-1.05527	0.07365	0.471149	no
PSMB4	chr1:151399564-151401936	T3Spin	T3Stat	OK	324.207	274.433	0.240463	-1.04819	0.06695	0.453164	no
NR2C2AP	chr19:19145566-19203429	T3Spin	T3Stat	OK	16.4063	13.8876	0.240456	-0.476845	0.41225	0.848241	no
PEX14	chr1:10474945-10630761	T3Spin	T3Stat	OK	27.5769	23.3452	0.240333	-1.05921	0.0682	0.458383	no
FOXC2-AS1	chr16:86565144-86568931	T3Spin	T3Stat	OK	3.25699	2.75729	0.240285	-0.105152	0.8769	0.986208	no
HTRA1	chr10:122461524-122514908	T3Spin	T3Stat	OK	146.371	123.917	0.24025	-1.04651	0.06985	0.462058	no
F8A1	chrX:154835788-155022723	T3Spin	T3Stat	OK	10.5349	8.91912	0.240207	-0.786878	0.1768	0.635077	no
ZNF75A	chr16:3298807-3318576	T3Spin	T3Stat	OK	4.25922	3.60607	0.240164	-0.834427	0.14455	0.594799	no
SUZ12P1	chr17:30709607-30770050	T3Spin	T3Stat	OK	2.81644	2.38503	0.23986	-0.473424	0.4114	0.847852	no
LINC00116	chr2:110211528-110222940	T3Spin	T3Stat	OK	9.54179	8.08058	0.2398	-0.941389	0.09985	0.526094	no
IFITM2	chr11:308106-309410	T3Spin	T3Stat	OK	310.519	262.968	0.239791	-1.06672	0.0632	0.444856	no
LINC00847	chr5:180829953-180835726	T3Spin	T3Stat	OK	1.10367	0.93468	0.239768	-0.335632	0.5449	0.900656	no
MRPS21	chr1:150293841-150308979	T3Spin	T3Stat	OK	51.2184	43.3763	0.239756	-1.0284	0.07025	0.462625	no
SLC25A26	chr3:66133609-66500421	T3Spin	T3Stat	OK	10.8013	9.14761	0.239735	-0.477416	0.40615	0.84499	no
EIF4EBP1	chr8:38030501-38060365	T3Spin	T3Stat	OK	105.197	89.0964	0.23966	-1.07326	0.06555	0.449587	no
CSTB	chr21:43773664-43776375	T3Spin	T3Stat	OK	154.406	130.787	0.239507	-1.06024	0.06285	0.443558	no
PDXP	chr22:37658729-37666932	T3Spin	T3Stat	OK	5.83781	4.94484	0.239502	-0.871008	0.13015	0.577031	no
TNIP1	chr5:151029942-151087660	T3Spin	T3Stat	OK	278.261	235.698	0.239501	-0.914695	0.1128	0.54833	no
PGAM4	chrX:77910655-78050395	T3Spin	T3Stat	OK	2.21216	1.87392	0.239394	-0.37149	0.5174	0.89057	no
ATG101	chr12:52069973-52077495	T3Spin	T3Stat	OK	60.2864	51.0697	0.239365	-1.06132	0.0662	0.451049	no
SLC39A3	chr19:2732524-2740076	T3Spin	T3Stat	OK	34.8562	29.5298	0.239242	-0.972215	0.0944	0.517232	no
SDSL	chr12:113422389-113438276	T3Spin	T3Stat	OK	10.5702	8.95701	0.238918	-0.911153	0.11285	0.548374	no
RPL23A	chr17:28719981-28726931	T3Spin	T3Stat	OK	19.0372	16.1324	0.23886	-0.767067	0.18195	0.642908	no
OST4	chr2:27051622-27071699	T3Spin	T3Stat	OK	599.023	507.631	0.238831	-0.914772	0.10785	0.537575	no
MIR4435-2HG	chr2:111367010-111495115	T3Spin	T3Stat	OK	143.78	121.844	0.23883	-1.03174	0.0751	0.475882	no
FOXD4	chr9:116230-118417	T3Spin	T3Stat	OK	1.32294	1.12111	0.238824	-0.535341	0.3597	0.810765	no
DYRK1B	chr19:39825346-39834233	T3Spin	T3Stat	OK	33.5019	28.3909	0.238811	-1.06452	0.0665	0.451944	no
DCXR	chr17:82035880-82037697	T3Spin	T3Stat	OK	49.9498	42.33	0.238799	-1.02652	0.07725	0.482646	no
GTF2E1	chr3:120742710-120783069	T3Spin	T3Stat	OK	8.11161	6.87462	0.238708	-1.01144	0.0797	0.489748	no
PRR13	chr12:53441648-53446643	T3Spin	T3Stat	OK	46.1094	39.0799	0.238634	-1.03408	0.0692	0.461462	no
HSD17B11	chr4:87336524-87391303	T3Spin	T3Stat	OK	22.6128	19.1657	0.238614	-1.03929	0.07335	0.470543	no
CCDC94	chr19:4247113-4269088	T3Spin	T3Stat	OK	24.6173	20.8653	0.238566	-1.03389	0.07565	0.477786	no
AZIN2	chr1:33081112-33120531	T3Spin	T3Stat	OK	3.36299	2.85058	0.238487	-0.737671	0.18635	0.648187	no
CCZ1	chr7:5898709-5925972	T3Spin	T3Stat	OK	5.55549	4.70916	0.238444	-0.901883	0.11505	0.551861	no
TSPAN15	chr10:69451469-69507667	T3Spin	T3Stat	OK	16.0733	13.6251	0.238397	-0.998184	0.0808	0.491488	no
ALKBH2	chr12:109088187-109093488	T3Spin	T3Stat	OK	12.0624	10.2255	0.238355	-0.879923	0.1253	0.568927	no
TCF7	chr5:134114710-134148229	T3Spin	T3Stat	OK	4.71223	3.99522	0.238137	-0.946249	0.10065	0.527743	no
BST2	chr19:17402938-17405648	T3Spin	T3Stat	OK	306.414	259.807	0.238038	-1.03286	0.0713	0.464191	no
C7orf13	chr7:156638365-156640654	T3Spin	T3Stat	OK	1.82405	1.54679	0.237866	-0.621811	0.28295	0.754479	no
ERICH1	chr8:614736-731239	T3Spin	T3Stat	OK	11.8222	10.0253	0.23785	-0.988134	0.0825	0.495814	no
LOC100132356	chr5:43014728-43093558	T3Spin	T3Stat	OK	3.11849	2.64462	0.237783	-0.470099	0.4065	0.84499	no
MRPS34	chr16:1771894-1773139	T3Spin	T3Stat	OK	73.6339	62.4459	0.237764	-1.05374	0.0666	0.452165	no
CERS4	chr19:8209332-8262420	T3Spin	T3Stat	OK	5.77114	4.89443	0.237715	-0.867171	0.13035	0.577123	no
LOC642361	chr10:79691499-79827602	T3Spin	T3Stat	OK	1.96711	1.6684	0.23761	-0.357696	0.5356	0.898947	no
TMEM216	chr11:61392359-61398863	T3Spin	T3Stat	OK	8.59432	7.28974	0.237516	-0.863126	0.13375	0.580855	no
IL6	chr7:22725394-22732002	T3Spin	T3Stat	OK	871.83	739.563	0.237374	-0.79224	0.17005	0.624399	no
PCK2	chr14:24094130-24104132	T3Spin	T3Stat	OK	10.1074	8.57505	0.2372	-0.989859	0.08465	0.499846	no
C12orf45	chr12:104986319-104994727	T3Spin	T3Stat	OK	17.5697	14.9061	0.237187	-0.839707	0.14235	0.593387	no
ZNF524	chr19:55600339-55603138	T3Spin	T3Stat	OK	12.1178	10.2809	0.237163	-0.852417	0.14505	0.595029	no
WIPI1	chr17:68259181-68600954	T3Spin	T3Stat	OK	18.0708	15.3318	0.237129	-0.275442	0.62815	0.937037	no
TMEM219	chr16:29962029-29973052	T3Spin	T3Stat	OK	51.614	43.7968	0.236937	-1.03386	0.07405	0.472355	no
TMEM55B	chr14:20457852-20461612	T3Spin	T3Stat	OK	28.2819	23.9998	0.236854	-1.03417	0.07455	0.474416	no
LOC440311	chr15:94855362-94857064	T3Spin	T3Stat	OK	3.34647	2.83991	0.236798	-0.71347	0.22055	0.690392	no
RPSA	chr3:39406688-39412541	T3Spin	T3Stat	OK	43.4058	36.8411	0.236575	-1.01178	0.08075	0.491488	no
ZSCAN26	chr6:28267009-28278223	T3Spin	T3Stat	OK	5.80835	4.93066	0.236348	-0.939898	0.1043	0.532709	no
HAGH	chr16:1809102-1827194	T3Spin	T3Stat	OK	29.1673	24.7601	0.236338	-1.02046	0.0768	0.481419	no
ANKRD37	chr4:185396685-185425985	T3Spin	T3Stat	OK	5.92542	5.03036	0.236254	-0.332553	0.56345	0.908489	no
FAM174B	chr15:92617448-92655801	T3Spin	T3Stat	OK	5.46531	4.63994	0.236195	-0.913104	0.11155	0.545618	no
FAM120AOS	chr9:93446499-93566115	T3Spin	T3Stat	OK	9.07033	7.70123	0.236067	-0.291468	0.6103	0.930593	no
DNAH14	chr1:224929653-225399294	T3Spin	T3Stat	OK	3.74469	3.17956	0.23602	-0.50771	0.37735	0.826296	no
SEPW1	chr19:47778584-47784686	T3Spin	T3Stat	OK	104.031	88.3309	0.236019	-1.03764	0.07205	0.466706	no
CCDC53	chr12:102012839-102062124	T3Spin	T3Stat	OK	19.8711	16.8724	0.236007	-0.985485	0.08385	0.499378	no
MEA1	chr6:42984498-43013880	T3Spin	T3Stat	OK	59.2067	50.272	0.236004	-0.579208	0.3195	0.780908	no
FBXL8,HSF4	chr16:67159987-67169945	T3Spin	T3Stat	OK	11.1046	9.42954	0.235902	-0.682562	0.22775	0.697798	no
ITGB1BP1	chr2:9405685-9423514	T3Spin	T3Stat	OK	22.7679	19.3351	0.235776	-1.02789	0.0691	0.461424	no
THEM6	chr8:142727202-142736932	T3Spin	T3Stat	OK	6.58058	5.58847	0.23576	-0.890015	0.11975	0.560171	no
NUDT16L1	chr16:4693692-4695859	T3Spin	T3Stat	OK	25.2376	21.4343	0.23565	-0.99348	0.0873	0.50525	no
HAGHL	chr16:726935-729715	T3Spin	T3Stat	OK	8.42838	7.15828	0.235642	-0.810337	0.16425	0.617183	no
TMEM220	chr17:10713321-10815164	T3Spin	T3Stat	OK	3.56147	3.02493	0.235574	-0.871236	0.13315	0.580463	no
TSPAN7	chrX:38561477-38688918	T3Spin	T3Stat	OK	0.553196	0.469924	0.235363	-0.365489	0.5218	0.891872	no
RWDD1	chr6:116571366-116593601	T3Spin	T3Stat	OK	35.8261	30.4338	0.235334	-1.02509	0.07505	0.475882	no
LARP7	chr4:112539332-112657592	T3Spin	T3Stat	OK	35.3888	30.0627	0.23532	-0.988548	0.08855	0.507374	no
FUNDC1	chrX:44523638-44542975	T3Spin	T3Stat	OK	11.2533	9.56228	0.234925	-0.919681	0.10935	0.540778	no
TRAPPC1	chr17:7930344-7931999	T3Spin	T3Stat	OK	221.541	188.259	0.234857	-1.04082	0.0705	0.463032	no
RNASEH2C	chr11:65712001-65720938	T3Spin	T3Stat	OK	9.97083	8.47343	0.234767	-0.552329	0.34035	0.797588	no
CATSPER1	chr11:66016751-66026517	T3Spin	T3Stat	OK	0.648276	0.550985	0.234596	-0.499915	0.39465	0.837545	no
LINC00476	chr9:95806087-96018453	T3Spin	T3Stat	OK	1.85889	1.5801	0.234425	-0.195007	0.7292	0.965232	no
TSPAN4	chr11:842823-867116	T3Spin	T3Stat	OK	155.17	131.9	0.234408	-1.04292	0.07135	0.464191	no
GIPC1	chr19:14477758-14496149	T3Spin	T3Stat	OK	108.121	91.9161	0.234261	-1.02609	0.07615	0.479362	no
ZNF717	chr3:75729960-75785583	T3Spin	T3Stat	OK	2.92207	2.48416	0.234235	-0.566045	0.32115	0.781966	no
AREG	chr4:74445097-74455009	T3Spin	T3Stat	OK	12.8929	10.961	0.234199	-0.938718	0.1042	0.532401	no
CLU	chr8:27596916-27614811	T3Spin	T3Stat	OK	357.775	304.174	0.234159	-0.874331	0.12565	0.569291	no
MFSD3	chr8:144509035-144511228	T3Spin	T3Stat	OK	24.8038	21.0893	0.234047	-0.97372	0.09355	0.51489	no
CYFIP1	chr15_KI270848v1_alt:743-77414	T3Spin	T3Stat	OK	1.71447	1.45788	0.233898	-0.563391	0.32005	0.781397	no
DPF1	chr19:38211005-38229714	T3Spin	T3Stat	OK	1.09144	0.928096	0.233891	-0.536106	0.3476	0.802919	no
RPS12	chr6:132814568-132817564	T3Spin	T3Stat	OK	324.245	275.728	0.233839	-1.02745	0.0694	0.461462	no
ARMC12	chr6:35737031-35748913	T3Spin	T3Stat	OK	0.428466	0.364364	0.2338	-0.230327	0.6446	0.940283	no
FOXL2	chr3:138944223-138947140	T3Spin	T3Stat	OK	10.2261	8.69646	0.233755	-0.943602	0.10045	0.527313	no
COX8A	chr11:63974606-63976543	T3Spin	T3Stat	OK	600.673	510.829	0.233738	-1.0329	0.0732	0.470516	no
RNASET2	chr6:166929515-166956589	T3Spin	T3Stat	OK	134.718	114.574	0.233669	-1.03215	0.0711	0.464191	no
B4GALNT4	chr11:369794-382117	T3Spin	T3Stat	OK	0.749957	0.637823	0.233652	-0.493942	0.38845	0.832513	no
COX7B	chrX:77899463-77905384	T3Spin	T3Stat	OK	338.376	287.789	0.233617	-1.02737	0.0772	0.482572	no
IMMP1L	chr11:31369829-31509628	T3Spin	T3Stat	OK	4.31716	3.67203	0.233505	-0.304027	0.597	0.924222	no
ZKSCAN3	chr6:28349913-28369177	T3Spin	T3Stat	OK	1.06208	0.90344	0.233394	-0.709998	0.2145	0.684459	no
PPM1K	chr4:88257608-88284831	T3Spin	T3Stat	OK	4.70925	4.00684	0.233034	-0.99333	0.08395	0.499378	no
TMEM159	chr16:20933110-21180616	T3Spin	T3Stat	OK	29.1111	24.7691	0.233026	-1.00042	0.07825	0.485063	no
TMEM208	chr16:67227112-67229279	T3Spin	T3Stat	OK	62.6161	53.278	0.232993	-0.993379	0.08075	0.491488	no
RPL30	chr8:98041709-98045590	T3Spin	T3Stat	OK	770.563	655.688	0.232904	-0.995532	0.0774	0.482646	no
UPP1	chr7:48088602-48108733	T3Spin	T3Stat	OK	44.2598	37.6637	0.232824	-0.992124	0.0882	0.506591	no
HSPBP1	chr19:55262221-55280383	T3Spin	T3Stat	OK	51.5408	43.8596	0.232823	-1.02953	0.07445	0.47423	no
ACBD6	chr1:180288216-180502887	T3Spin	T3Stat	OK	54.1944	46.1253	0.232587	-1.02481	0.0738	0.471883	no
HIGD2A	chr5:176388782-176389750	T3Spin	T3Stat	OK	186.552	158.786	0.232497	-1.02498	0.072	0.466607	no
AFMID	chr17:78187316-78207701	T3Spin	T3Stat	OK	10.4427	8.88845	0.232493	-0.879028	0.12445	0.568923	no
LRFN4	chr11:66848525-66958376	T3Spin	T3Stat	OK	31.4742	26.79	0.232479	-0.937602	0.1077	0.537575	no
ACOT8	chr20:45833830-45857409	T3Spin	T3Stat	OK	14.6637	12.482	0.232399	-0.693098	0.2403	0.711861	no
PCBD1	chr10:70883507-70888786	T3Spin	T3Stat	OK	93.2267	79.3596	0.232338	-1.0401	0.07675	0.481331	no
HTR7P1	chr12:13000441-13004830	T3Spin	T3Stat	OK	0.616651	0.524945	0.232288	-0.560873	0.3275	0.787292	no
ASIC2	chr17:33013087-34156806	T3Spin	T3Stat	OK	1.19186	1.01467	0.232207	-0.644345	0.2596	0.730149	no
MFSD10	chr4:2930560-2934859	T3Spin	T3Stat	OK	121.752	103.655	0.232158	-1.04216	0.07295	0.469585	no
TMEM101	chr17:44011187-44023151	T3Spin	T3Stat	OK	19.2338	16.375	0.232152	-0.967292	0.0919	0.513446	no
SNRNP35	chr12:123458103-123533718	T3Spin	T3Stat	OK	18.1128	15.4207	0.232136	-0.608974	0.2878	0.756569	no
SHARPIN	chr8:144098632-144104237	T3Spin	T3Stat	OK	37.6484	32.0537	0.232095	-1.03112	0.077	0.481996	no
SMAGP	chr12:51238723-51270418	T3Spin	T3Stat	OK	26.7903	22.8093	0.232091	-0.288046	0.6153	0.93255	no
REEP2	chr5:138439000-138446969	T3Spin	T3Stat	OK	1.84163	1.56802	0.232042	-0.640284	0.2592	0.730149	no
SNHG17	chr20:38420591-38435375	T3Spin	T3Stat	OK	17.0791	14.5425	0.231955	-0.893545	0.11715	0.554199	no
WDR81	chr17:1716522-1738599	T3Spin	T3Stat	OK	3.30325	2.81267	0.231946	-0.816263	0.1618	0.614638	no
ADRM1	chr20:62302895-62308862	T3Spin	T3Stat	OK	115.423	98.288	0.231837	-1.0306	0.07105	0.464191	no
NDUFV1	chr11:67606851-67612541	T3Spin	T3Stat	OK	73.6183	62.6923	0.231776	-1.03562	0.0707	0.463336	no
ECSIT,ZNF653	chr19:11483426-11529172	T3Spin	T3Stat	OK	21.2197	18.0706	0.231761	-0.862045	0.13575	0.583677	no
CMC4,MTCP1	chrX:155061624-155071272	T3Spin	T3Stat	OK	16.4944	14.0469	0.231726	-0.852237	0.1351	0.582003	no
SCO2,TYMP	chr22:50508215-50530085	T3Spin	T3Stat	OK	23.5858	20.0862	0.231711	-0.460578	0.4255	0.854571	no
PET100	chr19:7629784-7633748	T3Spin	T3Stat	OK	36.7989	31.3393	0.231688	-0.685675	0.2347	0.705891	no
SPON2	chr4:1166932-1208962	T3Spin	T3Stat	OK	22.7511	19.3759	0.231672	-0.990738	0.08815	0.506591	no
ZNF746	chr7:149472792-149497807	T3Spin	T3Stat	OK	14.6021	12.4368	0.231561	-1.01062	0.0806	0.491488	no
PRUNE	chr1:151008390-151035713	T3Spin	T3Stat	OK	6.66025	5.67274	0.231532	-0.93711	0.09985	0.526094	no
INO80E	chr16:29996208-30013596	T3Spin	T3Stat	OK	48.8375	41.5966	0.231525	-1.00927	0.085	0.500954	no
TMA16	chr4:163494520-163520539	T3Spin	T3Stat	OK	12.6608	10.7839	0.231495	-0.971599	0.0935	0.51489	no
ASB16-AS1	chr17:44170705-44186717	T3Spin	T3Stat	OK	4.79644	4.08542	0.231482	-0.633946	0.2582	0.728965	no
CYSTM1	chr5:140175067-140243789	T3Spin	T3Stat	OK	71.9757	61.3152	0.231266	-1.02506	0.075	0.475882	no
OASL	chr12:121020291-121039242	T3Spin	T3Stat	OK	0.39713	0.338311	0.231261	-0.320192	0.571	0.911668	no
EGR2	chr10:62811995-62819167	T3Spin	T3Stat	OK	10.4762	8.92542	0.23112	-0.946203	0.097	0.522083	no
EMC3	chr3:9963951-9986838	T3Spin	T3Stat	OK	62.9427	53.6258	0.231114	-1.01873	0.0759	0.478688	no
TTC39A	chr1:51287257-51345116	T3Spin	T3Stat	OK	3.82685	3.2604	0.231109	-0.850942	0.1366	0.584892	no
LSM12	chr17:44034634-44067619	T3Spin	T3Stat	OK	5.30237	4.51827	0.230866	-0.899228	0.11935	0.55908	no
PHB2	chr12:6965351-6970753	T3Spin	T3Stat	OK	107.207	91.3612	0.23075	-1.02502	0.0725	0.469167	no
PRR15	chr7:29563810-29567295	T3Spin	T3Stat	OK	9.3462	7.96482	0.230738	-0.875511	0.13515	0.582031	no
NOB1	chr16:69741853-69754968	T3Spin	T3Stat	OK	36.146	30.8036	0.230736	-1.02456	0.07875	0.487036	no
TM4SF1	chr3:149369017-149386583	T3Spin	T3Stat	OK	421.572	359.268	0.230722	-0.912707	0.10775	0.537575	no
PSMA7	chr20:62136726-62143458	T3Spin	T3Stat	OK	292.892	249.608	0.230706	-1.00486	0.08	0.490916	no
SPATA17	chr1:217631323-217868153	T3Spin	T3Stat	OK	1.2671	1.07984	0.230704	-0.604677	0.2935	0.760682	no
GABARAPL2	chr16:75566350-75577881	T3Spin	T3Stat	OK	108.095	92.1236	0.230657	-1.01266	0.0736	0.471054	no
MSTO1	chr1:155610169-155614967	T3Spin	T3Stat	OK	2.36738	2.01772	0.230568	-0.747277	0.1819	0.642908	no
FPGS	chr9:127802857-127814081	T3Spin	T3Stat	OK	61.7378	52.6201	0.23054	-1.028	0.07445	0.47423	no
MALSU1	chr7:23299320-23309561	T3Spin	T3Stat	OK	33.1976	28.2956	0.2305	-0.952267	0.09615	0.520858	no
SLC14A1	chr18:45724122-45752520	T3Spin	T3Stat	OK	61.7013	52.5917	0.230464	-1.00123	0.0809	0.491488	no
SEMA6B	chr19:4542587-4559759	T3Spin	T3Stat	OK	3.87865	3.30605	0.230446	-0.874196	0.13405	0.581216	no
CBX7	chr22:39130773-39152533	T3Spin	T3Stat	OK	1.83493	1.56419	0.230308	-0.789972	0.1752	0.632722	no
COA3	chr17:42797617-42798725	T3Spin	T3Stat	OK	70.5184	60.1163	0.230244	-0.999926	0.08365	0.498478	no
SLC22A17	chr14:23346310-23352912	T3Spin	T3Stat	OK	14.6661	12.5033	0.230175	-0.962213	0.0978	0.52279	no
NDUFAF3	chr3:49007203-49023493	T3Spin	T3Stat	OK	62.5013	53.2999	0.229752	-0.393616	0.4979	0.886061	no
NOV	chr8:119416311-119424438	T3Spin	T3Stat	OK	39.4022	33.6045	0.229622	-1.01947	0.0802	0.491468	no
MFSD2A	chr1:39955111-39969968	T3Spin	T3Stat	OK	9.97185	8.50462	0.229614	-0.912347	0.10695	0.53683	no
NACA	chr12:56712426-56725542	T3Spin	T3Stat	OK	351.36	299.697	0.229446	-0.966918	0.088	0.506591	no
MAPK12	chr22:50252901-50261759	T3Spin	T3Stat	OK	19.2523	16.4216	0.22944	-0.988591	0.09145	0.513446	no
SOD1	chr21:31659621-31668930	T3Spin	T3Stat	OK	265.17	226.19	0.229386	-0.994761	0.083	0.496669	no
CCDC103	chr17:44899711-44903679	T3Spin	T3Stat	OK	3.25932	2.7802	0.229381	-0.735249	0.1976	0.663552	no
RNF25	chr2:218663863-218702717	T3Spin	T3Stat	OK	19.021	16.2256	0.229326	-0.701447	0.21975	0.689717	no
PPP1R32	chr11:61481112-61490928	T3Spin	T3Stat	OK	0.844158	0.720112	0.229291	-0.408713	0.4795	0.879678	no
NDUFS5	chr1:39026294-39034636	T3Spin	T3Stat	OK	278.193	237.323	0.229234	-1.00571	0.0776	0.482994	no
LRRC42	chr1:53946325-53968168	T3Spin	T3Stat	OK	33.7441	28.7877	0.229183	-1.00651	0.0817	0.492996	no
PROCR	chr20:35171936-35177362	T3Spin	T3Stat	OK	32.452	27.6865	0.229129	-0.996497	0.0834	0.497729	no
TWF2	chr3:52228609-52239167	T3Spin	T3Stat	OK	79.3743	67.7294	0.228889	-1.02197	0.07505	0.475882	no
DNALI1	chr1:37556918-37595985	T3Spin	T3Stat	OK	7.31768	6.24432	0.228842	-0.44927	0.43395	0.858254	no
COA4	chr11:73872667-73927736	T3Spin	T3Stat	OK	56.7105	48.3956	0.228738	-0.844416	0.1457	0.595327	no
CDC25B	chr20:3786771-3806121	T3Spin	T3Stat	OK	45.4107	38.7532	0.228716	-0.997189	0.08565	0.502429	no
APOBEC3H	chr22:39097223-39104067	T3Spin	T3Stat	OK	0.422387	0.360468	0.228697	-0.175544	0.71095	0.960533	no
SCN1B	chr19:35030687-35040449	T3Spin	T3Stat	OK	3.25866	2.78101	0.228671	-0.632658	0.2705	0.741965	no
CTSD	chr11:1752751-1763992	T3Spin	T3Stat	OK	1251.02	1067.66	0.228659	-0.743199	0.1969	0.662363	no
BLOC1S1,RDH5	chr12:55716033-55724742	T3Spin	T3Stat	OK	79.5828	67.9186	0.228649	-0.973094	0.0931	0.514739	no
ULBP2	chr6:149941937-149949232	T3Spin	T3Stat	OK	6.46992	5.52184	0.228598	-0.834712	0.1436	0.59399	no
METTL1	chr12:57768567-57772131	T3Spin	T3Stat	OK	15.0193	12.8186	0.228586	-0.945421	0.0986	0.524703	no
RPL4	chr15:66499314-66504855	T3Spin	T3Stat	OK	274.753	234.495	0.228579	-0.956679	0.0957	0.520345	no
HYKK	chr15:78507563-78537373	T3Spin	T3Stat	OK	1.0435	0.890644	0.228516	-0.308109	0.58965	0.921837	no
SPAG16	chr2:213284378-214410501	T3Spin	T3Stat	OK	11.3214	9.66305	0.228502	-0.878909	0.13105	0.578182	no
MEMO1	chr2:31867809-32011052	T3Spin	T3Stat	OK	10.5571	9.01224	0.228253	-0.898422	0.11415	0.549708	no
TM7SF2,VPS51	chr11:65096114-65116235	T3Spin	T3Stat	OK	42.6215	36.3848	0.228247	-0.995123	0.08415	0.499389	no
SRM	chr1:11054591-11060034	T3Spin	T3Stat	OK	93.5537	79.8655	0.228221	-1.02241	0.07675	0.481331	no
SNAP25	chr20:10023811-10307418	T3Spin	T3Stat	OK	1.61608	1.37971	0.22813	-0.429616	0.4537	0.866129	no
KRT19	chr17:41523616-41528389	T3Spin	T3Stat	OK	325.233	277.679	0.228054	-0.975323	0.0916	0.513446	no
RPS27A	chr2:55172550-55235853	T3Spin	T3Stat	OK	49.1903	41.9992	0.228013	-0.896694	0.11605	0.553136	no
ZNF414	chr19:8510577-8514164	T3Spin	T3Stat	OK	14.3938	12.2897	0.228001	-0.90351	0.1222	0.564453	no
R3HDM4	chr19:896502-913225	T3Spin	T3Stat	OK	70.7417	60.403	0.22794	-1.01472	0.07795	0.483875	no
GSTK1	chr7:143263428-143269129	T3Spin	T3Stat	OK	97.8164	83.5236	0.227893	-1.00986	0.08035	0.491488	no
CRYZL1	chr21:33589340-33641854	T3Spin	T3Stat	OK	12.8646	10.9855	0.227799	-0.954143	0.0973	0.522083	no
MGAT4B	chr5:179797597-179858840	T3Spin	T3Stat	OK	274.372	234.314	0.22769	-0.400414	0.49285	0.884381	no
WASF3	chr13:26557702-26688946	T3Spin	T3Stat	OK	0.842985	0.719928	0.227655	-0.65922	0.25345	0.725192	no
SERTAD3	chr19:40440840-40444375	T3Spin	T3Stat	OK	41.1722	35.1726	0.227221	-0.992414	0.0856	0.502429	no
WBSCR22	chr7:73683567-73698221	T3Spin	T3Stat	OK	64.6676	55.2477	0.227129	-1.00244	0.0815	0.492836	no
SEC11A	chr15:84669536-84716460	T3Spin	T3Stat	OK	158.198	135.159	0.227074	-0.987774	0.08565	0.502429	no
AGTRAP	chr1:11736084-11750771	T3Spin	T3Stat	OK	41.4779	35.4385	0.227026	-0.988054	0.09025	0.510997	no
SPR	chr2:72887382-72892160	T3Spin	T3Stat	OK	33.562	28.6755	0.227008	-0.986772	0.0844	0.499545	no
RASGEF1B	chr4:81426392-81471928	T3Spin	T3Stat	OK	5.70117	4.87113	0.227001	-0.924027	0.10925	0.540483	no
C19orf66	chr19:10086118-10102749	T3Spin	T3Stat	OK	13.0574	11.1613	0.226359	-0.962858	0.0969	0.521967	no
ZDHHC12	chr9:128702522-128724129	T3Spin	T3Stat	OK	45.1374	38.5911	0.226056	-0.750181	0.2015	0.66778	no
FXYD5	chr19:35154721-35169885	T3Spin	T3Stat	OK	127.98	109.434	0.225865	-1.02479	0.07525	0.476382	no
NDUFB2	chr7:140695335-140706646	T3Spin	T3Stat	OK	218.46	186.807	0.225821	-0.977679	0.0839	0.499378	no
FAM183A	chr1:43147922-43156396	T3Spin	T3Stat	OK	0.765812	0.654857	0.22581	-0.177941	0.7615	0.969236	no
PNRC1	chr6:89080709-89085160	T3Spin	T3Stat	OK	145.052	124.042	0.225741	-0.976223	0.0876	0.505605	no
C1QTNF6	chr22:37180165-37188290	T3Spin	T3Stat	OK	18.5389	15.8541	0.225704	-0.928557	0.105	0.534654	no
NUDT14	chr14:105172936-105181323	T3Spin	T3Stat	OK	17.6139	15.0638	0.225635	-0.828306	0.1454	0.595327	no
POU5F1P4	chr1:155335260-155563944	T3Spin	T3Stat	OK	0.383055	0.327644	0.225422	-0.060657	0.91055	0.991816	no
YIPF3	chr6:43511826-43516990	T3Spin	T3Stat	OK	102.665	87.8346	0.225083	-1.00003	0.077	0.481996	no
SPATA7	chr14:88385643-88438461	T3Spin	T3Stat	OK	4.07089	3.48291	0.22505	-0.806899	0.1609	0.613973	no
NDUFA7	chr19:8311299-8321396	T3Spin	T3Stat	OK	93.8317	80.2944	0.224776	-0.965244	0.0892	0.509641	no
DCLRE1C	chr10:14904610-14954432	T3Spin	T3Stat	OK	3.58916	3.0714	0.224753	-0.951706	0.09735	0.522083	no
ACTB	chr7:5527147-5530601	T3Spin	T3Stat	OK	4329.73	3705.18	0.224732	-0.47154	0.41045	0.847067	no
LOC171391	chr11:777577-784284	T3Spin	T3Stat	OK	4.65009	3.97934	0.224729	-0.512011	0.3669	0.817391	no
LSM7	chr19:2321520-2328615	T3Spin	T3Stat	OK	151.804	129.91	0.224696	-0.985064	0.08285	0.496669	no
HNF1A	chr12:120978567-121016502	T3Spin	T3Stat	OK	0.883333	0.755966	0.224637	-0.292953	0.6226	0.934912	no
ISOC2	chr19:55452978-55461682	T3Spin	T3Stat	OK	68.3692	58.5139	0.224568	-0.987802	0.09005	0.510997	no
PEBP1	chr12:118135883-118145588	T3Spin	T3Stat	OK	152.681	130.68	0.224486	-0.973742	0.0882	0.506591	no
AQP4	chr18:26852043-27185338	T3Spin	T3Stat	OK	0.776771	0.664889	0.224375	-0.29274	0.6227	0.934957	no
DUSP15	chr20:31861066-31870676	T3Spin	T3Stat	OK	1.01976	0.872908	0.224324	-0.297197	0.6054	0.927619	no
CKLF,CKLF-CMTM1,CMTM1	chr16:66552562-66579135	T3Spin	T3Stat	OK	81.4895	69.7582	0.224252	-0.959186	0.09545	0.520069	no
FAM3A	chrX:154506158-154516242	T3Spin	T3Stat	OK	26.7975	22.9416	0.224135	-0.978902	0.0932	0.51489	no
VEGFB	chr11:64234583-64239264	T3Spin	T3Stat	OK	26.0546	22.3067	0.224062	-0.985843	0.0876	0.505605	no
TFAP2A-AS1	chr6:10396682-10419564	T3Spin	T3Stat	OK	1.14732	0.98231	0.224021	-0.114181	0.8433	0.980271	no
VPS33B	chr15:90998415-91022621	T3Spin	T3Stat	OK	6.72272	5.75594	0.223994	-0.920805	0.108	0.537673	no
C16orf45	chr16:15434467-15588259	T3Spin	T3Stat	OK	0.54664	0.468073	0.22386	-0.39423	0.48835	0.884381	no
OARD1	chr6:41066791-41072449	T3Spin	T3Stat	OK	13.7257	11.7535	0.223796	-0.877836	0.1243	0.568923	no
LAMTOR1	chr11:71998911-72112776	T3Spin	T3Stat	OK	84.4414	72.3142	0.223671	-0.36369	0.52975	0.896846	no
FAM171A2	chr17:44353732-44363867	T3Spin	T3Stat	OK	5.21915	4.46996	0.223552	-0.800656	0.15885	0.612707	no
SLC16A4	chr1:110362850-110391082	T3Spin	T3Stat	OK	1.7761	1.52119	0.22351	-0.62402	0.2769	0.748792	no
EMD	chrX:154379236-154381523	T3Spin	T3Stat	OK	85.8619	73.546	0.22337	-0.991452	0.08355	0.498104	no
ALKBH3	chr11:43880806-43920944	T3Spin	T3Stat	OK	7.87586	6.74736	0.223114	-0.846628	0.144	0.594799	no
PSMD4	chr1:151254720-151267478	T3Spin	T3Stat	OK	47.8668	41.0086	0.223098	-0.981845	0.08615	0.502429	no
RELB	chr19:45001448-45038198	T3Spin	T3Stat	OK	79.7341	68.3125	0.223049	-0.983316	0.08575	0.502429	no
METTL23	chr17:76726829-76733881	T3Spin	T3Stat	OK	18.2454	15.6327	0.222964	-0.87298	0.12515	0.568927	no
YY2	chrX:21839537-21885423	T3Spin	T3Stat	OK	0.936528	0.80246	0.222892	-0.233015	0.69045	0.955172	no
TUSC1	chr9:25676388-25678858	T3Spin	T3Stat	OK	8.34189	7.14799	0.222836	-0.873853	0.12565	0.569291	no
RTKN	chr2:74425860-74441933	T3Spin	T3Stat	OK	35.3606	30.3005	0.2228	-0.992744	0.0859	0.502429	no
COQ4	chr9:128322507-128334072	T3Spin	T3Stat	OK	23.3954	20.0497	0.222644	-0.953413	0.0979	0.52279	no
CHPT1	chr12:101697638-101739472	T3Spin	T3Stat	OK	23.171	19.8589	0.222536	-0.942221	0.0949	0.518549	no
PTTG1	chr5:160421806-160428744	T3Spin	T3Stat	OK	110.042	94.3149	0.222494	-0.982857	0.08955	0.510187	no
ZNF552	chr19:57807081-57814913	T3Spin	T3Stat	OK	1.80484	1.54701	0.22239	-0.681557	0.24215	0.714164	no
MORN2	chr2:38875961-38882709	T3Spin	T3Stat	OK	20.067	17.2004	0.222378	-0.857775	0.1354	0.58292	no
ZNF821	chr16:71859679-71884190	T3Spin	T3Stat	OK	3.30041	2.82902	0.222344	-0.739922	0.1988	0.664254	no
C5orf38	chr5:2752130-2755397	T3Spin	T3Stat	OK	29.1763	25.0108	0.222246	-0.76214	0.1897	0.654244	no
KCNG1	chr20:51003655-51023138	T3Spin	T3Stat	OK	0.673362	0.57729	0.222088	-0.325551	0.58565	0.91969	no
LINC01012	chr6:27694034-27710222	T3Spin	T3Stat	OK	1.27967	1.09722	0.221916	-0.181905	0.7544	0.968794	no
ICT1	chr17:75012663-75021261	T3Spin	T3Stat	OK	27.3504	23.4519	0.221858	-0.915627	0.10715	0.53683	no
TTC30B	chr2:177550152-177552796	T3Spin	T3Stat	OK	0.911992	0.782032	0.221793	-0.538227	0.3561	0.808538	no
MRPL34	chr19:17305667-17306843	T3Spin	T3Stat	OK	91.4783	78.4433	0.22178	-0.971141	0.09275	0.514057	no
RHOG	chr11:3826977-3840983	T3Spin	T3Stat	OK	59.3405	50.8863	0.221741	-0.980559	0.0851	0.501323	no
IPO9-AS1	chr1:201648321-201884294	T3Spin	T3Stat	OK	0.876847	0.751934	0.221719	-0.0310947	0.8797	0.986932	no
TSG101	chr11:18480310-18526956	T3Spin	T3Stat	OK	31.245	26.794	0.221714	-0.971511	0.09025	0.510997	no
STARD10	chr11:72754728-72793705	T3Spin	T3Stat	OK	7.04842	6.04541	0.221459	-0.866178	0.13115	0.578182	no
SNHG12	chr1:28553016-28581854	T3Spin	T3Stat	OK	36.1898	31.0421	0.221359	-0.651934	0.2585	0.729505	no
FRG1CP	chr20:28580632-28602665	T3Spin	T3Stat	OK	5.07422	4.35248	0.221346	-0.644512	0.2741	0.745583	no
CDK5	chr7:151053811-151057965	T3Spin	T3Stat	OK	20.2201	17.3446	0.221304	-0.916036	0.1163	0.55323	no
LPAR6	chr13:48303746-48481890	T3Spin	T3Stat	OK	1.78776	1.53366	0.221178	-0.135961	0.80955	0.976872	no
MRPL28	chr16:367383-370569	T3Spin	T3Stat	OK	59.0002	50.615	0.221154	-0.98067	0.09	0.510997	no
VIMP	chr15:101270908-101277520	T3Spin	T3Stat	OK	66.6217	57.1546	0.221124	-0.971798	0.0883	0.506591	no
SCNM1,TNFAIP8L2,TNFAIP8L2-SCNM1	chr1:151156628-151176071	T3Spin	T3Stat	OK	11.8586	10.1735	0.221116	-0.813392	0.15725	0.610803	no
MAP3K13	chr3:185282940-185489094	T3Spin	T3Stat	OK	17.9189	15.3732	0.221063	-0.826977	0.15605	0.608491	no
CCDC85B	chr11:65890403-65891635	T3Spin	T3Stat	OK	261.672	224.514	0.22095	-0.9355	0.10205	0.529286	no
MAFG	chr17:81918268-81927711	T3Spin	T3Stat	OK	51.7137	44.3743	0.220823	-0.966613	0.08945	0.510131	no
SEC61G	chr7:54752246-54759246	T3Spin	T3Stat	OK	260.539	223.564	0.22081	-0.96488	0.0922	0.51379	no
SRSF9	chr12:120446437-120469755	T3Spin	T3Stat	OK	164.657	141.294	0.220766	-0.773593	0.17925	0.639592	no
ZMAT1	chrX:101882287-101932066	T3Spin	T3Stat	OK	1.56665	1.3444	0.220726	-0.756744	0.1924	0.656954	no
ANAPC15	chr11:71998911-72112776	T3Spin	T3Stat	OK	48.9299	41.9895	0.220688	-0.23073	0.7502	0.967836	no
COA6	chr1:234372806-234384049	T3Spin	T3Stat	OK	29.0716	24.9499	0.220576	-0.853189	0.13905	0.590291	no
DNAL4	chr22:38778507-38794156	T3Spin	T3Stat	OK	10.6586	9.14749	0.220571	-0.882387	0.1253	0.568927	no
EMC7	chr15:34084022-34101852	T3Spin	T3Stat	OK	108.403	93.0491	0.220335	-0.972389	0.08995	0.510997	no
HLA-B	chr6_GL000256v2_alt:2656109-2659450	T3Spin	T3Stat	OK	38.2265	32.8148	0.220228	-0.966752	0.09025	0.510997	no
ETFB	chr19:51345154-51366418	T3Spin	T3Stat	OK	45.7074	39.2383	0.220165	-0.946534	0.1023	0.529366	no
[truncated: 11,392 more rows]
