# Supplementary material for: Cell spinpods are a simple inexpensive suspension culture device to deliver fluid shear stress to renal proximal tubular cells
Source: Sci Rep. 2021 Oct 29;11:21296. doi: 10.1038/s41598-021-00304-8 (PMC8556299; doi:10.1038/s41598-021-00304-8)
Supplement: Supplementary file 10 — Supplementary Information 8. [file 41598_2021_304_MOESM10_ESM.xlsx]

## Sheet: Legend
Differentially expressed genes and their significance based on the FDR q-value in RPTEC/TERT1 cells, rotation versus static conditions at 3-, 24-, and 72-hours time points. FPKM (fragments per kilobase of exon model per million reads mapped) is a normalized estimation of gene expression based on RNA-seq data. q-values are FDR adjusted p-values.

## Sheet: T24RotationvsT24Static
gene	locus	sample_1	sample_2	status	FPKM_1	FPKM_2	log2(fold_change FPKM1/FPKM2)	test_stat	p_value	q_value	significant
FALEC	chr1:150515756-150518032	T24Spin	T24Stat	OK	0.421832	0.0276049	3.93367	-0.938965	0.1279	0.721662	no
ARNT2	chr15:80404349-80597936	T24Spin	T24Stat	OK	48.3008	3.84139	3.65235	-13.0756	5e-05	0.00524141	yes
IFT74-AS1	chr9:26903369-27062933	T24Spin	T24Stat	OK	0.469201	0.0542511	3.11248	-0.225406	0.28975	0.870938	no
SNORA57	chr11:62662816-62673690	T24Spin	T24Stat	OK	70.4848	8.17145	3.10865	-9.36156	0.3748	0.91653	no
CDC37L1-AS1	chr9:4676600-4679480	T24Spin	T24Stat	OK	3.51712	0.513977	2.77462	-1.66707	0.27255	0.862406	no
BOLA2	chr16:30192934-30206927	T24Spin	T24Stat	OK	1.4727	0.278725	2.40155	-0.967396	0.28355	0.868449	no
KCTD21-AS1	chr11:78139792-78188629	T24Spin	T24Stat	OK	0.460709	0.0913477	2.33441	-0.388821	0.17405	0.782455	no
AKR1B10	chr7:134527591-134541414	T24Spin	T24Stat	OK	15.7877	3.29756	2.25933	-5.33614	5e-05	0.00524141	yes
SNORA71C	chr20:38420591-38435375	T24Spin	T24Stat	OK	87.2891	18.2754	2.2559	-22.1323	0.4342	0.93718	no
LOC101928416	chr12:132329849-132331575	T24Spin	T24Stat	OK	0.516778	0.11627	2.15206	-0.886673	0.1902	0.800826	no
MIR6753	chr11:68038994-68050899	T24Spin	T24Stat	OK	25.5466	5.93418	2.10601	-0.197407	0.39075	0.924786	no
S100A9	chr1:153357853-153361027	T24Spin	T24Stat	OK	2.1917	0.512048	2.0977	-1.77038	0.0101	0.252209	no
ALDH1L1	chr3:126103560-126210168	T24Spin	T24Stat	OK	4.76584	1.31874	1.85357	-3.73159	5e-05	0.00524141	yes
KCNE3	chr11:74454840-74467555	T24Spin	T24Stat	OK	0.412039	0.118188	1.80169	-1.88998	0.0073	0.206649	no
HIST1H2AK	chr6:27837879-27838339	T24Spin	T24Stat	OK	1.80289	0.52343	1.78425	-1.40817	0.07775	0.624728	no
LOC101929541	chr1:212213001-212285021	T24Spin	T24Stat	OK	0.695381	0.218994	1.66691	-0.797526	0.27745	0.864165	no
LOC102724596	chr17:49289205-49380094	T24Spin	T24Stat	OK	0.418977	0.133012	1.65531	-0.255262	0.231	0.833663	no
LOC101559451	chr17:4671383-4705529	T24Spin	T24Stat	OK	0.556307	0.178415	1.64065	-0.12648	0.4524	0.941598	no
RNU6ATAC	chr9:134164439-134164564	T24Spin	T24Stat	OK	689.106	223.09	1.6271	-1.06571	0.25805	0.854053	no
RBP4	chr10:93591835-93601236	T24Spin	T24Stat	OK	10.2572	3.36585	1.60759	-3.01171	5e-05	0.00524141	yes
UXT-AS1	chrX:47651791-47660111	T24Spin	T24Stat	OK	1.10586	0.364146	1.60257	-0.304162	0.55935	0.975997	no
ENPP2	chr8:119557076-119638866	T24Spin	T24Stat	OK	1.76879	0.592768	1.57722	-2.67898	5e-05	0.00524141	yes
SPX	chr12:21526321-21531276	T24Spin	T24Stat	OK	0.529543	0.181439	1.54527	-0.83882	0.2459	0.845753	no
SLC16A14	chr2:230034973-230068999	T24Spin	T24Stat	OK	3.59703	1.23591	1.54123	-3.61908	5e-05	0.00524141	yes
TCN1	chr11:59852807-59866568	T24Spin	T24Stat	OK	0.620713	0.216455	1.51986	-1.51259	0.021	0.373711	no
CHI3L1	chr1:203178930-203186794	T24Spin	T24Stat	OK	0.633318	0.227006	1.4802	-1.56866	0.01165	0.272809	no
LOC101928323	chr3:42547966-42667580	T24Spin	T24Stat	OK	0.613213	0.23374	1.39148	-0.109309	0.4575	0.942557	no
NGFR	chr17:49495292-49574064	T24Spin	T24Stat	OK	3.37598	1.30981	1.36595	-3.10184	5e-05	0.00524141	yes
MID1IP1-AS1	chrX:38801247-38806530	T24Spin	T24Stat	OK	0.617937	0.253586	1.28499	-0.239355	0.6445	0.986774	no
C2CD4A	chr15:62066976-62070917	T24Spin	T24Stat	OK	7.72607	3.20645	1.26876	-2.96586	5e-05	0.00524141	yes
DMGDH	chr5:78997563-79069674	T24Spin	T24Stat	OK	0.57671	0.242574	1.24942	-1.46637	0.0144	0.304762	no
SLC22A18	chr11:2887344-2925246	T24Spin	T24Stat	OK	1.12842	0.481856	1.22763	-1.19454	0.0368	0.484575	no
CALB2	chr16:71358712-71390438	T24Spin	T24Stat	OK	0.46485	0.1985	1.22763	-1.08196	0.0513	0.552	no
AKR1C1	chr10:4963261-4977966	T24Spin	T24Stat	OK	269.558	116.253	1.21332	-3.56919	5e-05	0.00524141	yes
HIST1H4B	chr6:26026895-26027252	T24Spin	T24Stat	OK	0.533518	0.23022	1.21252	-0.559154	0.4381	0.937211	no
SNORA27	chr13:27251554-27256565	T24Spin	T24Stat	OK	311.187	134.805	1.20691	-184.944	0.3049	0.879081	no
STK32A	chr5:147235015-147387855	T24Spin	T24Stat	OK	1.00267	0.434671	1.20586	-1.90014	0.00065	0.0382531	yes
PCOLCE2	chr3:142817859-142889203	T24Spin	T24Stat	OK	5.20252	2.26894	1.19719	-2.61572	5e-05	0.00524141	yes
ANGPT1	chr8:107249481-107498026	T24Spin	T24Stat	OK	0.903729	0.394698	1.19514	-2.22536	0.00055	0.0338528	yes
SLC44A2	chr19:10602444-10644559	T24Spin	T24Stat	OK	61.8635	27.096	1.19101	-3.53084	5e-05	0.00524141	yes
TRIB3	chr20:380628-397559	T24Spin	T24Stat	OK	62.0995	27.2193	1.18995	-3.49836	5e-05	0.00524141	yes
SSTR5-AS1	chr16:1064080-1081454	T24Spin	T24Stat	OK	3.88118	1.70924	1.18314	-1.99951	0.00045	0.0294541	yes
ZNF32-AS2	chr10:43628816-43674699	T24Spin	T24Stat	OK	0.41388	0.18334	1.17469	-0.389441	0.62905	0.984482	no
MAP2	chr2:209424046-209734110	T24Spin	T24Stat	OK	25.8605	11.4841	1.17111	-3.3641	5e-05	0.00524141	yes
CADM3	chr1:159171586-159203142	T24Spin	T24Stat	OK	1.35575	0.606564	1.16036	-2.17161	0.0002	0.0165654	yes
SCARNA12	chr12:6965351-6970753	T24Spin	T24Stat	OK	9.25795	4.14868	1.15804	-0.16003	0.47095	0.943829	no
TSPAN7	chrX:38561477-38688918	T24Spin	T24Stat	OK	0.983613	0.442935	1.151	-1.55406	0.011	0.263098	no
TMEM100	chr17:55719626-55732121	T24Spin	T24Stat	OK	1.67502	0.761409	1.13744	-1.74451	0.00555	0.17549	no
SLC30A2	chr1:26038021-26046138	T24Spin	T24Stat	OK	0.906222	0.416428	1.1218	-1.60158	0.0105	0.25785	no
HSPA7	chr1:161606058-161608551	T24Spin	T24Stat	OK	0.438045	0.201391	1.12108	-1.2097	0.04805	0.539637	no
CRYAB	chr11:111908619-111926871	T24Spin	T24Stat	OK	72.3776	33.775	1.09959	-2.91627	5e-05	0.00524141	yes
LOC102724919	chr1:186435160-186470291	T24Spin	T24Stat	OK	0.429984	0.201122	1.09621	-0.478694	0.4263	0.934069	no
ADM2	chr22:50481555-50486437	T24Spin	T24Stat	OK	7.16114	3.37804	1.084	-2.96267	5e-05	0.00524141	yes
CHAC1	chr15:40953437-40956519	T24Spin	T24Stat	OK	21.1074	10.1063	1.06249	-2.87715	5e-05	0.00524141	yes
TSPAN8	chr12:71125096-71157999	T24Spin	T24Stat	OK	3.43691	1.67558	1.03645	-1.67637	0.00725	0.205667	no
HSPA1B	chr6_GL000250v2_alt:3160359-3162873	T24Spin	T24Stat	OK	39.8336	19.454	1.03392	-2.97621	5e-05	0.00524141	yes
SLC47A2	chr17:19678314-19716730	T24Spin	T24Stat	OK	0.850538	0.41608	1.03152	-1.32077	0.0238	0.397694	no
SCARNA17,SNHG22	chr18:49814022-50195081	T24Spin	T24Stat	OK	2.39786	1.17763	1.02587	-0.203341	0.5936	0.97887	no
PRR7-AS1	chr5:177426685-177456286	T24Spin	T24Stat	OK	0.578036	0.284551	1.02247	-0.335137	0.6895	0.98977	no
PARGP1	chr10:45854834-45972428	T24Spin	T24Stat	OK	1.02829	0.510302	1.01083	-1.27216	0.03105	0.449923	no
SLITRK2	chrX:145817828-145825842	T24Spin	T24Stat	OK	1.1962	0.594413	1.00892	-1.9534	0.0006	0.0361022	yes
HMOX1	chr22:35381066-35394214	T24Spin	T24Stat	OK	1682.45	836.11	1.0088	-2.87768	5e-05	0.00524141	yes
FGA	chr4:154583127-154590745	T24Spin	T24Stat	OK	0.660606	0.328414	1.00828	-1.30001	0.0361	0.481023	no
ATP6V0D2	chr8:86098909-86154225	T24Spin	T24Stat	OK	1.57906	0.790691	0.997876	-1.76788	0.00345	0.128947	no
PLA1A	chr3:119597847-119629811	T24Spin	T24Stat	OK	5.75814	2.89718	0.990953	-2.19182	0.00025	0.0198491	yes
KCNC3	chr19:50311941-50333515	T24Spin	T24Stat	OK	0.453082	0.228555	0.987233	-1.27793	0.03275	0.458705	no
CFAP126	chr1:161314375-161367883	T24Spin	T24Stat	OK	0.548068	0.276933	0.984818	-0.207193	0.60065	0.97887	no
UBR5-AS1	chr8:102239450-102252174	T24Spin	T24Stat	OK	0.606505	0.307459	0.980124	-0.691655	0.3236	0.890497	no
VPREB3	chr22:23752742-23754443	T24Spin	T24Stat	OK	0.94868	0.481353	0.978827	-0.643267	0.2873	0.869467	no
DANT2	chrX:115840395-115969111	T24Spin	T24Stat	OK	0.47685	0.241963	0.97875	-0.437083	0.28945	0.870576	no
HIST1H3H	chr6:27810063-27810536	T24Spin	T24Stat	OK	2.74102	1.39958	0.969716	-0.85642	0.14025	0.73994	no
HUNK	chr21:31873314-32004064	T24Spin	T24Stat	OK	1.22721	0.628511	0.965372	-2.20326	0.0001	0.00912789	yes
HSPA1B	chr6_GL000251v2_alt:3304987-3307510	T24Spin	T24Stat	OK	3.07306	1.58339	0.956662	-2.04143	0.00055	0.0338528	yes
LOC730183	chr16:30697703-30698489	T24Spin	T24Stat	OK	4.00971	2.06612	0.956573	-1.04322	0.06555	0.598614	no
RNF150	chr4:140865570-141133462	T24Spin	T24Stat	OK	1.31076	0.675607	0.956148	-1.87554	0.002	0.0865677	no
HIST2H2BF	chr1:149782688-149812373	T24Spin	T24Stat	OK	1.59044	0.820742	0.954426	-0.662083	0.2592	0.854487	no
NRN1L	chr16:67884877-67886368	T24Spin	T24Stat	OK	1.01899	0.527395	0.950187	-0.646236	0.26675	0.857502	no
PSAT1	chr9:78297074-78330093	T24Spin	T24Stat	OK	82.2332	42.7605	0.943444	-2.72164	5e-05	0.00524141	yes
TMEM9B-AS1	chr11:8947200-8976283	T24Spin	T24Stat	OK	2.85752	1.48877	0.94064	-0.424412	0.63235	0.984521	no
CMBL	chr5:10277594-10308056	T24Spin	T24Stat	OK	16.8701	8.83085	0.933844	-2.59008	5e-05	0.00524141	yes
ATE1-AS1	chr10:121740420-121951965	T24Spin	T24Stat	OK	1.14661	0.601034	0.931851	-0.297701	0.71725	0.991495	no
NUPR1	chr16:28537340-28539174	T24Spin	T24Stat	OK	8.8167	4.63378	0.928051	-2.00775	0.0005	0.0314977	yes
MIRLET7DHG	chr9:94176569-94204566	T24Spin	T24Stat	OK	1.1101	0.58416	0.926255	-1.22052	0.03145	0.452035	no
SLC6A9	chr1:43991607-44031492	T24Spin	T24Stat	OK	8.24079	4.34165	0.92454	-2.08293	0.00075	0.042462	yes
ERN1	chr17:64043029-64130142	T24Spin	T24Stat	OK	1.26003	0.666295	0.919223	-1.71556	0.00455	0.155745	no
LINC01564	chr6:53628379-53631394	T24Spin	T24Stat	OK	1.71215	0.909148	0.913219	-0.92483	0.1032	0.693029	no
NAALAD2	chr11:90134649-90192611	T24Spin	T24Stat	OK	0.671887	0.357479	0.910362	-1.40057	0.0181	0.345471	no
CAPN13	chr2:30722770-30807445	T24Spin	T24Stat	OK	0.994788	0.530972	0.905754	-1.42107	0.0144	0.304762	no
AKR1C2	chr10:4987775-5018033	T24Spin	T24Stat	OK	35.2913	18.8964	0.901201	-2.43225	5e-05	0.00524141	yes
C9orf152	chr9:110199565-110208133	T24Spin	T24Stat	OK	0.731463	0.393009	0.896222	-1.31134	0.0222	0.384361	no
SLC23A3	chr2:219161458-219170095	T24Spin	T24Stat	OK	0.984144	0.529787	0.893458	-1.34193	0.0192	0.356271	no
KIF9-AS1	chr3:47164369-47346816	T24Spin	T24Stat	OK	1.70322	0.919801	0.888874	-0.597173	0.29205	0.875107	no
RN7SL2	chr14:49862550-49862849	T24Spin	T24Stat	OK	90.9159	49.2643	0.883988	-1.8199	0.00205	0.0881631	no
NDUFA4L2	chr12:57229572-57240692	T24Spin	T24Stat	OK	0.895341	0.485226	0.88378	-0.150958	0.5666	0.976904	no
ERICH2	chr2:170700367-170798971	T24Spin	T24Stat	OK	3.32614	1.80697	0.880273	-1.19333	0.0437	0.520752	no
HIST1H2BN	chr6:27838661-27839110	T24Spin	T24Stat	OK	4.25304	2.31214	0.879264	-0.911882	0.11855	0.706555	no
FOXO6	chr1:41361930-41383591	T24Spin	T24Stat	OK	0.639459	0.34835	0.876315	-0.979028	0.11255	0.701846	no
CDRT1	chr17:15565481-15619704	T24Spin	T24Stat	OK	0.980846	0.535308	0.873657	-1.52865	0.01035	0.255757	no
LINC01012	chr6:27694034-27710222	T24Spin	T24Stat	OK	1.25042	0.683018	0.87242	-0.562224	0.2823	0.868124	no
ULBP1	chr6:149964006-149973711	T24Spin	T24Stat	OK	1.60297	0.878064	0.868347	-1.79845	0.0019	0.0835875	no
SMCO2	chr12:27466809-27502185	T24Spin	T24Stat	OK	0.435685	0.238718	0.867979	-0.760125	0.17085	0.77737	no
PWAR5	chr15:24984859-24988232	T24Spin	T24Stat	OK	0.443543	0.243937	0.862563	-1.05949	0.0758	0.620542	no
SLC22A15	chr1:115919375-116070054	T24Spin	T24Stat	OK	5.81581	3.20353	0.860314	-2.28674	5e-05	0.00524141	yes
DDIT4L	chr4:100185869-100215505	T24Spin	T24Stat	OK	1.2535	0.690587	0.860065	-1.50388	0.0132	0.290833	no
NID2	chr14:52004801-52069228	T24Spin	T24Stat	OK	1.17922	0.649961	0.859404	-1.79711	0.0025	0.100736	no
SUCLG2-AS1	chr3:67654696-67947712	T24Spin	T24Stat	OK	0.774642	0.427167	0.858731	-0.843229	0.1525	0.755072	no
NEBL	chr10:20779973-21174923	T24Spin	T24Stat	OK	1.19769	0.660674	0.858244	-1.93375	0.0015	0.0708697	no
HSPA4L	chr4:127782297-127833371	T24Spin	T24Stat	OK	51.9839	28.6885	0.857591	-2.52034	5e-05	0.00524141	yes
GABRE	chrX:151953123-151974679	T24Spin	T24Stat	OK	3.99149	2.20477	0.856301	-2.07084	0.00025	0.0198491	yes
F2RL2	chr5:76403254-76708132	T24Spin	T24Stat	OK	0.70282	0.388556	0.85503	-1.3207	0.0273	0.423972	no
LOC100507547	chr6:32152801-32178111	T24Spin	T24Stat	OK	0.430319	0.237913	0.854973	-0.234504	0.6035	0.979108	no
SCARNA9	chr11:93661649-93730356	T24Spin	T24Stat	OK	2.70381	1.4986	0.851375	-0.286024	0.7152	0.991422	no
DOC2A	chr16:29996208-30013596	T24Spin	T24Stat	OK	0.56334	0.312392	0.850651	-0.304068	0.57	0.976904	no
RAB39A	chr11:107928474-107963482	T24Spin	T24Stat	OK	0.418215	0.231924	0.850594	-0.835523	0.1286	0.722788	no
CHKB-AS1	chr22:50583025-50595281	T24Spin	T24Stat	OK	0.882159	0.491815	0.842924	-0.657903	0.4592	0.942557	no
DLGAP1-AS2	chr18:3496031-4455266	T24Spin	T24Stat	OK	4.50636	2.51572	0.840993	-1.17334	0.0412	0.506711	no
KCNG2	chr18:79863667-79899816	T24Spin	T24Stat	OK	0.751142	0.419354	0.840915	-0.611386	0.30015	0.878219	no
COL24A1	chr1:85729232-86156438	T24Spin	T24Stat	OK	0.47777	0.267232	0.838225	-1.51108	0.0098	0.24671	no
SLC7A8	chr14:23125294-23183660	T24Spin	T24Stat	OK	1.0176	0.57132	0.8328	-1.50953	0.0093	0.241165	no
TNFSF18	chr1:173041219-173050963	T24Spin	T24Stat	OK	0.886194	0.497633	0.832541	-0.660214	0.2562	0.854039	no
CYP4F11	chr19:15912369-15934866	T24Spin	T24Stat	OK	3.43738	1.93116	0.831844	-1.94794	0.00045	0.0294541	yes
NAGPA-AS1	chr16:5024843-5042971	T24Spin	T24Stat	OK	0.421405	0.237314	0.828408	-0.275338	0.7011	0.98998	no
LGALS4	chr19:38801670-38813100	T24Spin	T24Stat	OK	0.392162	0.220908	0.828002	-0.673149	0.2609	0.856095	no
RAP1GAP	chr1:21596214-21669363	T24Spin	T24Stat	OK	2.40201	1.35773	0.823048	-1.8198	0.0018	0.080508	no
LSM14A	chr19:34172446-34229515	T24Spin	T24Stat	OK	1.0999	0.62217	0.821989	-1.49747	0.00915	0.237935	no
NXPH4	chr12:57216794-57226449	T24Spin	T24Stat	OK	3.81544	2.15837	0.821908	-1.62075	0.0066	0.191686	no
XPOT	chr12:64404372-64448683	T24Spin	T24Stat	OK	37.979	21.5078	0.820338	-2.43619	5e-05	0.00524141	yes
LRP1B	chr2:140231426-142131701	T24Spin	T24Stat	OK	0.474265	0.268666	0.819876	-1.8432	0.00145	0.0707495	no
GPT2	chr16:46884379-46931297	T24Spin	T24Stat	OK	9.72733	5.51656	0.818276	-2.27114	5e-05	0.00524141	yes
ABCG1	chr21:42199688-42297244	T24Spin	T24Stat	OK	0.588652	0.333914	0.817937	-1.07156	0.04865	0.540386	no
RPL23AP64	chr11:118998132-119018347	T24Spin	T24Stat	OK	2.20517	1.2544	0.813895	-0.162079	0.69975	0.98977	no
DNAJB4	chr1:78004951-78017311	T24Spin	T24Stat	OK	65.554	37.3612	0.811144	-2.39151	5e-05	0.00524141	yes
PIANP	chr12:6693790-6700843	T24Spin	T24Stat	OK	0.810442	0.462161	0.810314	-1.19809	0.03845	0.495602	no
KCP	chr7:128876864-128910719	T24Spin	T24Stat	OK	2.63939	1.51248	0.803286	-1.73232	0.00305	0.117263	no
MSTO2P	chr1:155745767-155859400	T24Spin	T24Stat	OK	0.694858	0.398604	0.80176	-0.381425	0.6383	0.986767	no
DNAJB9	chr7:108562143-108574850	T24Spin	T24Stat	OK	105.248	60.5072	0.798621	-2.16964	0.00015	0.0129019	yes
AVIL	chr12:57782744-57816069	T24Spin	T24Stat	OK	0.703536	0.405761	0.793993	-0.496339	0.3407	0.89875	no
LOC344887	chr3:185959968-185980876	T24Spin	T24Stat	OK	15.7849	9.12499	0.790651	-2.13787	0.00015	0.0129019	yes
SNORA70	chrX:154398064-154421724	T24Spin	T24Stat	OK	492.811	285.049	0.789827	-0.0575006	0.66485	0.987378	no
ZNF169	chr9:94259265-94301829	T24Spin	T24Stat	OK	0.553814	0.320559	0.788808	-1.06571	0.0662	0.598614	no
EGF	chr4:109912883-110012962	T24Spin	T24Stat	OK	0.540279	0.313075	0.787194	-1.38382	0.01745	0.33787	no
C9orf24	chr9:34379019-34397851	T24Spin	T24Stat	OK	1.02664	0.595228	0.786412	-0.565805	0.2603	0.855636	no
CTBP1-AS	chr4:1210119-1249120	T24Spin	T24Stat	OK	0.773106	0.448684	0.784967	-0.280283	0.7497	0.997662	no
ZNF844	chr19:12064730-12077811	T24Spin	T24Stat	OK	7.17853	4.16746	0.784519	-2.02254	0.00045	0.0294541	yes
SLC16A6	chr17:68259181-68600954	T24Spin	T24Stat	OK	0.691574	0.4023	0.78161	-0.166777	0.62315	0.983725	no
TMEM59L	chr19:18612871-18621039	T24Spin	T24Stat	OK	1.25988	0.733704	0.780017	-1.09476	0.0649	0.598614	no
KCNG1	chr20:51003655-51023138	T24Spin	T24Stat	OK	1.78877	1.04174	0.779969	-1.27145	0.0356	0.478159	no
ARSG	chr17:68259181-68600954	T24Spin	T24Stat	OK	0.983687	0.573125	0.77935	-0.170788	0.64055	0.986767	no
PRRT3-AS1	chr3:9945541-9954787	T24Spin	T24Stat	OK	1.79031	1.04543	0.776111	-0.411949	0.5033	0.954895	no
GAPLINC	chr18:3466249-3478978	T24Spin	T24Stat	OK	0.990186	0.578513	0.775349	-0.517199	0.33755	0.898303	no
CREG1	chr1:167541013-167553819	T24Spin	T24Stat	OK	36.1813	21.1419	0.775144	-2.23239	0.0002	0.0165654	yes
DENND1C	chr19:6464248-6481808	T24Spin	T24Stat	OK	2.64072	1.5435	0.774729	-0.999333	0.08415	0.641234	no
CATSPER3	chr5:134967905-135011707	T24Spin	T24Stat	OK	0.898804	0.527222	0.769596	-0.880321	0.12535	0.71784	no
CTH	chr1:70411217-70439851	T24Spin	T24Stat	OK	14.5846	8.56223	0.768384	-2.07232	0.00025	0.0198491	yes
LOC100289230	chr5:98929133-98931009	T24Spin	T24Stat	OK	1.28348	0.754177	0.76708	-1.081	0.0664	0.599163	no
EPAS1	chr2:46297401-46386703	T24Spin	T24Stat	OK	22.2417	13.1085	0.762762	-2.25176	5e-05	0.00524141	yes
GCLC	chr6:53497340-53545129	T24Spin	T24Stat	OK	72.1894	42.5512	0.762587	-2.323	5e-05	0.00524141	yes
ARL10	chr5:176365498-176373500	T24Spin	T24Stat	OK	1.35051	0.797118	0.760635	-1.26247	0.03015	0.445791	no
ZNF121	chr19:9565727-9584533	T24Spin	T24Stat	OK	5.08665	3.00408	0.759793	-1.5363	0.00745	0.207394	no
LINC00622	chr1:119597701-119599291	T24Spin	T24Stat	OK	2.25945	1.33796	0.755934	-1.36615	0.01995	0.362722	no
ALOX12P2	chr17:6853575-6900349	T24Spin	T24Stat	OK	0.693652	0.411543	0.753168	-1.05137	0.0775	0.624187	no
LOC100270804	chr20:18787970-18796065	T24Spin	T24Stat	OK	0.56727	0.336771	0.752267	-0.881822	0.13135	0.723482	no
SNRK-AS1	chr3:43286511-43351962	T24Spin	T24Stat	OK	1.51112	0.898097	0.750678	-0.595542	0.29645	0.877308	no
SPP1	chr4:87975649-87983411	T24Spin	T24Stat	OK	1751.42	1041.67	0.749631	-2.02826	0.0003	0.0224883	yes
ZNF391	chr6:27388744-27401448	T24Spin	T24Stat	OK	1.06575	0.634446	0.748296	-1.04881	0.0626	0.592778	no
ICOSLG	chr21:5022492-5040668	T24Spin	T24Stat	OK	0.546503	0.325487	0.747632	-0.992643	0.0665	0.599662	no
SNX22	chr15:64151716-64163155	T24Spin	T24Stat	OK	1.27498	0.760084	0.746244	-0.146692	0.64855	0.986774	no
IFNGR2	chr21:33402895-33480009	T24Spin	T24Stat	OK	5.74502	3.42993	0.744133	-1.68774	0.00365	0.133813	no
MIR100HG	chr11:122089102-122203062	T24Spin	T24Stat	OK	12.6765	7.57316	0.743189	-1.99759	0.0003	0.0224883	yes
LINC-PINT	chr7:130941759-131109916	T24Spin	T24Stat	OK	3.60999	2.16014	0.740871	-1.59577	0.00485	0.163101	no
PFN1P2	chr1:120432203-120434109	T24Spin	T24Stat	OK	0.40572	0.242868	0.740316	-0.765141	0.1823	0.793771	no
CP	chr3:149129583-149222045	T24Spin	T24Stat	OK	16.5775	9.92396	0.740242	-1.46873	0.0134	0.292836	no
OR7E14P	chr11:17051885-17053044	T24Spin	T24Stat	OK	1.77297	1.06141	0.740191	-1.09657	0.06575	0.598614	no
C19orf71	chr19:3539156-3544030	T24Spin	T24Stat	OK	1.30743	0.783824	0.738129	-0.645086	0.23605	0.837207	no
TCP11L2	chr12:106302790-106347014	T24Spin	T24Stat	OK	9.34115	5.60233	0.737574	-1.85747	0.00155	0.0724666	no
LOC100129917	chr4:780148-781848	T24Spin	T24Stat	OK	1.91542	1.15047	0.73543	-1.05366	0.0673	0.601758	no
BAG3	chr10:119651369-119677817	T24Spin	T24Stat	OK	176.913	106.29	0.735041	-2.24714	0.00015	0.0129019	yes
CARNMT1	chr9:74952964-75028394	T24Spin	T24Stat	OK	4.69521	2.82165	0.734652	-1.62934	0.0057	0.176634	no
LPAR1	chr9:110873773-111038085	T24Spin	T24Stat	OK	6.24655	3.75456	0.734413	-1.89825	0.0008	0.0445411	yes
LYPD5	chr19:43795926-43820656	T24Spin	T24Stat	OK	0.481703	0.289812	0.733027	-0.920046	0.09705	0.677529	no
GABRR2	chr6:89257120-89315299	T24Spin	T24Stat	OK	0.620241	0.373285	0.732551	-0.90831	0.1209	0.710883	no
EN2	chr7:155458128-155464831	T24Spin	T24Stat	OK	0.753426	0.453833	0.731306	-1.10571	0.0533	0.559608	no
AKR1E2	chr10:4826176-4848059	T24Spin	T24Stat	OK	0.528367	0.318574	0.729911	-0.637031	0.15295	0.755627	no
ACVR1C	chr2:157526766-157628887	T24Spin	T24Stat	OK	0.677353	0.409308	0.726721	-1.51652	0.011	0.263098	no
LUCAT1	chr5:91302985-91314402	T24Spin	T24Stat	OK	6.98911	4.22594	0.725837	-1.19318	0.03795	0.494862	no
RASL11B	chr4:52862327-52866835	T24Spin	T24Stat	OK	0.753649	0.455715	0.72576	-0.942146	0.10185	0.690543	no
NSUN7	chr4:40749896-40809985	T24Spin	T24Stat	OK	1.39186	0.844085	0.721556	-1.47942	0.01245	0.281236	no
C1S	chr12:7060675-7071031	T24Spin	T24Stat	OK	18.7178	11.3688	0.719327	-2.03243	0.0008	0.0445411	yes
CBARP	chr19:1229947-1237991	T24Spin	T24Stat	OK	3.81887	2.32242	0.717519	-1.58525	0.0056	0.17549	no
PBX2	chr6:32184732-32190186	T24Spin	T24Stat	OK	0.608509	0.37036	0.716351	-1.10323	0.0615	0.589971	no
RPS14P3	chr1:19596976-19658456	T24Spin	T24Stat	OK	0.758144	0.461642	0.715696	-0.0948603	0.6303	0.984521	no
HKDC1	chr10:69215332-69267559	T24Spin	T24Stat	OK	29.8425	18.1999	0.713438	-2.09865	5e-05	0.00524141	yes
KCNJ2-AS1	chr17:70166960-70169402	T24Spin	T24Stat	OK	0.431004	0.263091	0.712139	-0.764224	0.16845	0.773233	no
BEND3P3	chr10:79682974-79688894	T24Spin	T24Stat	OK	0.938648	0.573314	0.711258	-1.41044	0.01555	0.316136	no
ZRANB2-AS1	chr1:70852352-71081289	T24Spin	T24Stat	OK	1.14114	0.69713	0.710982	-0.176603	0.71145	0.990875	no
PPIL6	chr6:109390214-109443919	T24Spin	T24Stat	OK	1.58295	0.968147	0.70932	-0.801822	0.1586	0.762506	no
FBXO22-AS1	chr15:75903858-75935267	T24Spin	T24Stat	OK	6.38155	3.91136	0.706235	-0.251421	0.7784	0.997662	no
ANXA9	chr1:150982022-150995638	T24Spin	T24Stat	OK	0.872578	0.535843	0.703474	-0.996014	0.0797	0.628328	no
PTK6	chr20:63528422-63537370	T24Spin	T24Stat	OK	0.477922	0.294139	0.700278	-0.777331	0.18315	0.794281	no
LRP4	chr11:46846410-46918622	T24Spin	T24Stat	OK	1.98822	1.22438	0.699419	-1.74785	0.0022	0.0928289	no
CEBPA	chr19:33299933-33302564	T24Spin	T24Stat	OK	1.28528	0.792373	0.697834	-1.08287	0.0598	0.583561	no
SLC48A1	chr12:47773183-47819980	T24Spin	T24Stat	OK	26.9367	16.656	0.693531	-1.09657	0.0573	0.575488	no
HSPA1A	chr6:31815513-31817942	T24Spin	T24Stat	OK	0.617491	0.383313	0.687896	-0.886184	0.1239	0.7169	no
AMBP	chr9:114060127-114078472	T24Spin	T24Stat	OK	11.0353	6.85701	0.686473	-1.6248	0.0048	0.162233	no
DNAJB1	chr19:14514763-14518559	T24Spin	T24Stat	OK	323.214	200.883	0.686135	-2.07797	0.0001	0.00912789	yes
CAP2	chr6:17393504-17557792	T24Spin	T24Stat	OK	17.799	11.0755	0.684422	-1.92189	0.00065	0.0382531	yes
ACTR3C	chr7:150247211-150338156	T24Spin	T24Stat	OK	1.72618	1.07574	0.682256	-0.346735	0.55155	0.973136	no
JMY	chr5:79236101-79327215	T24Spin	T24Stat	OK	10.7112	6.67876	0.68147	-1.95388	0.00065	0.0382531	yes
DUSP15	chr20:31861066-31870676	T24Spin	T24Stat	OK	3.45714	2.15845	0.679587	-1.1132	0.05275	0.556884	no
LOC100289511	chr14:69766282-69772005	T24Spin	T24Stat	OK	0.939174	0.586538	0.679168	-0.16	0.71895	0.991867	no
SLC33A1	chr3:155826510-155854459	T24Spin	T24Stat	OK	36.0521	22.6395	0.671245	-1.98077	0.00085	0.0465522	yes
CEBPG	chr19:33373668-33382686	T24Spin	T24Stat	OK	35.8333	22.5132	0.670532	-1.98808	0.00055	0.0338528	yes
PCLO	chr7:82754004-83162881	T24Spin	T24Stat	OK	1.12037	0.704018	0.670286	-1.76005	0.00255	0.102137	no
CPD	chr17:30378923-30469657	T24Spin	T24Stat	OK	77.5618	48.8225	0.6678	-2.01988	0.0005	0.0314977	yes
KDM7A	chr7:140084745-140176941	T24Spin	T24Stat	OK	4.13315	2.60687	0.66492	-1.8056	0.00225	0.0943453	no
C10orf10	chr10:44959770-45005329	T24Spin	T24Stat	OK	6.06496	3.82588	0.664708	-0.653688	0.27405	0.862743	no
LOC100507291	chr3:139389802-139678043	T24Spin	T24Stat	OK	0.517363	0.326461	0.664267	-0.356726	0.52775	0.965419	no
MALAT1	chr11:65497761-65506512	T24Spin	T24Stat	OK	590.668	374.035	0.659176	-1.63434	0.00495	0.164812	no
SOD2	chr6:159679115-159693321	T24Spin	T24Stat	OK	234.417	148.487	0.658738	-1.80398	0.0024	0.0987828	no
SMG1P7	chr16:70219580-70226033	T24Spin	T24Stat	OK	6.07291	3.84774	0.658377	-1.5449	0.00715	0.20456	no
GFPT1	chr2:69319768-69387254	T24Spin	T24Stat	OK	28.0678	17.7907	0.657788	-2.00163	0.0006	0.0361022	yes
ASNS	chr7:97852116-97872542	T24Spin	T24Stat	OK	61.763	39.1619	0.657294	-1.85385	0.00095	0.0509884	no
CPEB2	chr4:15002673-15446167	T24Spin	T24Stat	OK	36.1287	22.9198	0.656551	-1.90377	0.00105	0.0554681	no
OTUD1	chr10:23439268-23442381	T24Spin	T24Stat	OK	23.903	15.1679	0.656165	-1.86498	0.00115	0.059578	no
TSPYL4	chr6:116249967-116254098	T24Spin	T24Stat	OK	16.2008	10.2866	0.655298	-1.88378	0.00085	0.0465522	yes
DUSP5	chr10:110497866-110511544	T24Spin	T24Stat	OK	82.284	52.3479	0.65248	-1.96761	0.001	0.053246	no
RGL4	chr22:23638487-23717423	T24Spin	T24Stat	OK	0.846998	0.538922	0.652282	-0.570649	0.32685	0.892713	no
FAM171B	chr2:186694061-186763785	T24Spin	T24Stat	OK	2.49078	1.58585	0.651343	-1.40735	0.0126	0.283669	no
GPCPD1	chr20:5544433-5611026	T24Spin	T24Stat	OK	5.99877	3.82032	0.650973	-1.80999	0.002	0.0865677	no
TMEM52	chr1:1917589-1919301	T24Spin	T24Stat	OK	0.465078	0.296194	0.650928	-0.485583	0.4465	0.941241	no
AFF1	chr4:86935001-87141054	T24Spin	T24Stat	OK	20.6357	13.1463	0.650488	-1.89826	0.0013	0.0660735	no
ZNF449	chrX:135344770-135363413	T24Spin	T24Stat	OK	1.57451	1.00368	0.649607	-1.44276	0.01215	0.279638	no
SGTB	chr5:65624730-65722114	T24Spin	T24Stat	OK	7.1806	4.57851	0.649226	-1.25537	0.0331	0.460244	no
TUBE1	chr6:112070656-112102790	T24Spin	T24Stat	OK	10.7369	6.84909	0.648588	-1.37933	0.0191	0.355456	no
FAM184B	chr4:17632085-17781512	T24Spin	T24Stat	OK	0.526772	0.336266	0.647574	-1.06244	0.0745	0.619069	no
LINC01481	chr12:70222190-70354993	T24Spin	T24Stat	OK	2.03826	1.3018	0.646836	-0.196283	0.6929	0.98977	no
LAMP3	chr3:183122214-183162879	T24Spin	T24Stat	OK	1.55083	0.990734	0.64647	-1.32936	0.02045	0.369809	no
XPO1	chr2:61477933-61538283	T24Spin	T24Stat	OK	87.9868	56.2194	0.64622	-1.9588	0.00085	0.0465522	yes
UFSP1	chr7:100888722-100889718	T24Spin	T24Stat	OK	3.0268	1.93399	0.646214	-0.936365	0.11	0.698788	no
ZNF433	chr19:12014716-12035741	T24Spin	T24Stat	OK	5.20148	3.33009	0.643364	-1.58615	0.00635	0.188089	no
NCOA2	chr8:70112031-70403785	T24Spin	T24Stat	OK	2.99523	1.92105	0.640772	-1.46093	0.01135	0.267183	no
ZNF354C	chr5:179060605-179080690	T24Spin	T24Stat	OK	0.838405	0.538398	0.638975	-0.969942	0.0981	0.679901	no
CYP39A1	chr6:46549579-46652830	T24Spin	T24Stat	OK	1.22621	0.787769	0.63836	-1.12627	0.05215	0.553599	no
RGP1	chr9:35749279-35754277	T24Spin	T24Stat	OK	7.83502	5.0385	0.636943	-1.38756	0.01795	0.344076	no
KYNU	chr2:142877625-143042316	T24Spin	T24Stat	OK	2.1942	1.41209	0.635863	-1.16036	0.03905	0.498073	no
GCSHP3	chr2:206115572-206116572	T24Spin	T24Stat	OK	9.08407	5.86361	0.631549	-1.38636	0.0147	0.307235	no
ZNF736	chr7:64313872-64356634	T24Spin	T24Stat	OK	4.7608	3.07619	0.630058	-1.10868	0.0127	0.285442	no
LOC100128398	chr19:57977072-58007206	T24Spin	T24Stat	OK	0.741474	0.479325	0.629391	-0.415001	0.4761	0.946487	no
PREPL	chr2:44275457-44361862	T24Spin	T24Stat	OK	22.9578	14.845	0.629005	-1.61497	0.00715	0.20456	no
CDK7	chr5:69234794-69277430	T24Spin	T24Stat	OK	0.499126	0.322766	0.628914	-0.659784	0.25755	0.854053	no
MTHFD2	chr2:74198562-74215297	T24Spin	T24Stat	OK	68.283	44.1914	0.62776	-1.86277	0.001	0.053246	no
HRK	chr12:116860419-116881427	T24Spin	T24Stat	OK	1.71159	1.10856	0.626646	-0.891426	0.11735	0.70555	no
LOC102724814	chr14:23511759-23578800	T24Spin	T24Stat	OK	2.99093	1.93732	0.626535	-0.509992	0.37645	0.916933	no
HSPH1	chr13:31134973-31162388	T24Spin	T24Stat	OK	217.585	140.969	0.626198	-1.82715	0.00145	0.0707495	no
HELB	chr12:66302554-66343643	T24Spin	T24Stat	OK	0.45183	0.292842	0.625657	-0.913289	0.1167	0.70555	no
STEAP1	chr7:89882352-90211635	T24Spin	T24Stat	OK	7.84221	5.0893	0.623794	-1.45437	0.0123	0.280206	no
RAET1K	chr6:149998018-150005144	T24Spin	T24Stat	OK	1.70972	1.11179	0.620873	-1.13824	0.04485	0.525587	no
GTPBP2	chr6:43576140-43629246	T24Spin	T24Stat	OK	32.656	21.2458	0.620169	-1.30725	0.0254	0.407018	no
ADAMTSL4	chr1:150549368-150579738	T24Spin	T24Stat	OK	0.948244	0.617364	0.619139	-0.125591	0.69135	0.98977	no
TPP1	chr11:6612765-6619461	T24Spin	T24Stat	OK	113.88	74.2508	0.617039	-1.84155	0.0015	0.0708697	no
ABO	chr9:133255175-133275214	T24Spin	T24Stat	OK	0.41748	0.27228	0.616616	-0.567869	0.29785	0.877715	no
MIR205HG	chr1:209428822-209432547	T24Spin	T24Stat	OK	0.5113	0.333688	0.615671	-0.261904	0.4807	0.948354	no
OLMALINC	chr10:100373575-100388354	T24Spin	T24Stat	OK	5.43277	3.54564	0.615643	-1.21848	0.03735	0.489416	no
ZNF891	chr12:133119968-133130473	T24Spin	T24Stat	OK	0.537883	0.351177	0.615094	-0.805966	0.14245	0.741289	no
TMEM44-AS1	chr3:194584267-194633421	T24Spin	T24Stat	OK	0.589895	0.385364	0.614237	-0.259294	0.683	0.989444	no
BTC	chr4:74746237-74794672	T24Spin	T24Stat	OK	1.40452	0.917903	0.613662	-0.845418	0.1463	0.747219	no
PPP1R26-AS1	chr9:135462718-135472249	T24Spin	T24Stat	OK	1.00842	0.65926	0.613176	-1.07295	0.05845	0.577527	no
ITPKA	chr15:41493857-41503559	T24Spin	T24Stat	OK	14.6155	9.55961	0.612479	-1.58681	0.00745	0.207394	no
MFAP3L	chr4:169986596-170026430	T24Spin	T24Stat	OK	3.87847	2.53712	0.612296	-1.61862	0.00565	0.17549	no
RDH10	chr8:73294601-73356461	T24Spin	T24Stat	OK	27.4896	18.0037	0.610598	-1.81199	0.00245	0.0999213	no
AHCYL2	chr7:129225013-129430211	T24Spin	T24Stat	OK	8.18864	5.3645	0.610182	-1.68477	0.00315	0.120418	no
TXNRD1	chr12:104215778-104350307	T24Spin	T24Stat	OK	413.772	271.346	0.608699	-1.75194	0.0028	0.109855	no
LINC01611	chr6:84421030-84474929	T24Spin	T24Stat	OK	0.654427	0.429527	0.607482	-0.417497	0.42755	0.9348	no
ZMIZ1-AS1	chr10:78943325-79067448	T24Spin	T24Stat	OK	6.08074	3.99878	0.604686	-1.47952	0.0107	0.260567	no
SUGT1P1	chr9:33500755-33511166	T24Spin	T24Stat	OK	2.17534	1.43056	0.604653	-0.722378	0.19795	0.806546	no
PLCD4	chr2:218607764-218637186	T24Spin	T24Stat	OK	1.86856	1.22911	0.604312	-1.27678	0.0309	0.449684	no
SEL1L	chr14:81471546-81533861	T24Spin	T24Stat	OK	48.2381	31.7458	0.603607	-1.78237	0.0019	0.0835875	no
PAQR5	chr15:69298954-69407637	T24Spin	T24Stat	OK	8.32649	5.48064	0.603365	-1.70468	0.0032	0.121293	no
LOC105748977	chr1:211639807-211654621	T24Spin	T24Stat	OK	0.540747	0.356185	0.602327	-0.41424	0.4737	0.945486	no
RAB6C	chr2:129966591-129982738	T24Spin	T24Stat	OK	0.447965	0.295158	0.601897	-0.727989	0.19635	0.805203	no
LOC642852	chr21:45288051-45297354	T24Spin	T24Stat	OK	2.71955	1.79195	0.601835	-1.54165	0.0077	0.21259	no
KCNAB1	chr3:156120547-156539138	T24Spin	T24Stat	OK	0.806639	0.531743	0.601195	-1.02432	0.0758	0.620542	no
UGDH	chr4:39498754-39527598	T24Spin	T24Stat	OK	107.999	71.3826	0.59737	-1.79836	0.00155	0.0724666	no
ERVK13-1	chr16:2658388-2673439	T24Spin	T24Stat	OK	0.660452	0.436635	0.597026	-1.23124	0.03185	0.453426	no
ZNF221	chr19:43951222-43967600	T24Spin	T24Stat	OK	0.532845	0.352283	0.596982	-0.775563	0.1657	0.768263	no
S100A8	chr1:153390031-153391188	T24Spin	T24Stat	OK	0.509552	0.337007	0.596452	-0.337357	0.54315	0.970334	no
ZNF785	chr16:30580672-30585771	T24Spin	T24Stat	OK	3.51183	2.3228	0.596356	-1.41402	0.0155	0.316136	no
NBR2	chr17:43125582-43145108	T24Spin	T24Stat	OK	2.61861	1.73223	0.596166	-1.06695	0.0689	0.604644	no
KCTD7	chr7:66628880-66643229	T24Spin	T24Stat	OK	4.20293	2.78065	0.595973	-1.46596	0.0112	0.26458	no
CASS4	chr20:56412111-56459340	T24Spin	T24Stat	OK	0.441105	0.291953	0.59539	-0.710115	0.1813	0.792505	no
DNAJC3-AS1	chr13:95672837-95676925	T24Spin	T24Stat	OK	1.86808	1.23642	0.595384	-1.23737	0.03005	0.445537	no
DKFZP434I0714	chr4:152536263-152539263	T24Spin	T24Stat	OK	1.00137	0.662972	0.594956	-1.07385	0.0635	0.596824	no
SLC43A2	chr17:1569253-1628886	T24Spin	T24Stat	OK	0.552031	0.36562	0.594403	-1.12884	0.05165	0.552223	no
OR5C1	chr9:122788932-122789895	T24Spin	T24Stat	OK	0.401046	0.26581	0.593371	-0.420083	0.55935	0.975997	no
HACD2	chr3:123494515-123585077	T24Spin	T24Stat	OK	17.3691	11.5142	0.593103	-1.40828	0.01375	0.298057	no
TBX20	chr7:35202429-35254100	T24Spin	T24Stat	OK	0.721873	0.478981	0.591778	-0.68373	0.22075	0.830396	no
SPATA25	chr20:45886490-45887599	T24Spin	T24Stat	OK	1.4048	0.932551	0.591112	-0.591925	0.2964	0.877308	no
EFHD1	chr2:232606056-232682781	T24Spin	T24Stat	OK	35.2828	23.4399	0.589999	-1.69044	0.00355	0.130862	no
SNORA61	chr1:28553016-28581854	T24Spin	T24Stat	OK	298.508	198.429	0.589147	-15.9083	0.7403	0.997025	no
ERMP1	chr9:5784571-5833081	T24Spin	T24Stat	OK	22.2043	14.7667	0.588497	-1.74635	0.00335	0.126621	no
ZNF81	chrX:47836901-47922256	T24Spin	T24Stat	OK	0.804382	0.535112	0.58804	-1.19599	0.03885	0.496939	no
PMS2P5	chr7:74890767-74921138	T24Spin	T24Stat	OK	0.906105	0.602812	0.587969	-0.742065	0.1879	0.799609	no
ADCY7	chr16:50266539-50318134	T24Spin	T24Stat	OK	6.1834	4.11409	0.587827	-1.58075	0.006	0.182145	no
LINC01134	chr1:3900403-3915447	T24Spin	T24Stat	OK	0.419431	0.279311	0.586563	-0.569158	0.3256	0.892297	no
ACTRT3	chr3:169766922-169769895	T24Spin	T24Stat	OK	2.26695	1.50985	0.586348	-1.09862	0.05695	0.57369	no
NUDT7	chr16:77722491-77742260	T24Spin	T24Stat	OK	1.94828	1.29763	0.586327	-0.843852	0.13425	0.726268	no
ZNF709	chr19:12461183-12484818	T24Spin	T24Stat	OK	1.54211	1.02799	0.585083	-1.32063	0.02375	0.397694	no
LSM14A	chr19_GL383574v1_alt:20187-77263	T24Spin	T24Stat	OK	0.560691	0.374044	0.583999	-0.909772	0.1126	0.701846	no
CLTCL1	chr22:19179473-19291716	T24Spin	T24Stat	OK	6.19624	4.13926	0.58202	-1.60508	0.00565	0.17549	no
CCDC151	chr19:11420604-11450967	T24Spin	T24Stat	OK	0.685028	0.458595	0.578944	-0.0882615	0.6407	0.986767	no
SLC12A8	chr3:125082635-125212765	T24Spin	T24Stat	OK	8.36301	5.6011	0.578312	-1.56734	0.0062	0.185282	no
PLAC8L1	chr5:146084312-146104383	T24Spin	T24Stat	OK	1.26065	0.84561	0.576103	-0.584798	0.31075	0.882278	no
TNNC2	chr20:45823215-45827314	T24Spin	T24Stat	OK	0.462562	0.310291	0.576025	-0.392649	0.5459	0.970804	no
HIST4H4	chr12:14770719-14771131	T24Spin	T24Stat	OK	1.30982	0.878967	0.575484	-0.397176	0.5272	0.965031	no
LOC101929709	chr8:89717398-89757711	T24Spin	T24Stat	OK	1.71078	1.14843	0.574983	-0.966709	0.0838	0.640335	no
EBLN3	chr9:37079895-37090401	T24Spin	T24Stat	OK	20.7987	13.9788	0.573251	-1.67886	0.00405	0.143008	no
LOC100129550	chr3:122886512-122892416	T24Spin	T24Stat	OK	2.85011	1.91587	0.573019	-1.46161	0.0123	0.280206	no
SLFN5	chr17:35243066-35267742	T24Spin	T24Stat	OK	4.84376	3.25626	0.57291	-1.43417	0.01255	0.283018	no
HERPUD1	chr16:56932089-56943881	T24Spin	T24Stat	OK	474.079	318.893	0.572054	-1.67067	0.0038	0.135969	no
LOC727896	chr18:2916993-3011947	T24Spin	T24Stat	OK	2.58098	1.73647	0.571767	-0.408401	0.48035	0.948354	no
ATP6V1C2	chr2:10721648-10837977	T24Spin	T24Stat	OK	1.36609	0.919317	0.571414	-0.0945853	0.69505	0.98977	no
GPNMB	chr7:23246696-23275110	T24Spin	T24Stat	OK	28.1149	18.9326	0.570463	-1.6894	0.0035	0.130091	no
NR2F2-AS1	chr15:96127359-96340263	T24Spin	T24Stat	OK	0.950628	0.640935	0.568704	-0.108287	0.6315	0.984521	no
SLC38A9	chr5:55625844-55712335	T24Spin	T24Stat	OK	8.72308	5.88635	0.567463	-1.49138	0.0097	0.246039	no
EDA2R	chrX:66595639-66639298	T24Spin	T24Stat	OK	11.4244	7.71046	0.567225	-1.55803	0.0062	0.185282	no
HGD	chr3:120628167-120682571	T24Spin	T24Stat	OK	21.73	14.6796	0.565873	-1.54227	0.00805	0.218212	no
LOC644554	chr19:37817410-37855196	T24Spin	T24Stat	OK	0.575525	0.388861	0.565623	-0.501442	0.39105	0.924786	no
KCNH1	chr1:210678314-211134115	T24Spin	T24Stat	OK	9.17689	6.21006	0.563399	-1.60834	0.0053	0.171776	no
ZSWIM8-AS1	chr10:73785623-73801798	T24Spin	T24Stat	OK	1.6847	1.14008	0.563353	-0.17473	0.81255	0.997662	no
HSPA13	chr21:14371115-14383188	T24Spin	T24Stat	OK	31.0305	21.0003	0.563277	-1.66691	0.00375	0.135627	no
ZNF749	chr19:57435324-57445823	T24Spin	T24Stat	OK	2.4598	1.66471	0.56327	-1.29184	0.02805	0.429652	no
SLC30A4	chr15:45482480-45556730	T24Spin	T24Stat	OK	1.87189	1.26696	0.563128	-1.18796	0.04405	0.522733	no
WWC2-AS2	chr4:183097020-183099199	T24Spin	T24Stat	OK	2.09032	1.4149	0.563017	-1.00056	0.08495	0.642536	no
IGBP1P1	chr14:34939921-34940496	T24Spin	T24Stat	OK	1.09067	0.738535	0.562475	-0.500204	0.39555	0.925935	no
GTF2H2B,GTF2H2C,GTF2H2C_2	chr5_GL339449v2_alt:962950-997920	T24Spin	T24Stat	OK	0.669899	0.454177	0.560689	-0.62743	0.26185	0.85737	no
GPR63	chr6:96794121-96837477	T24Spin	T24Stat	OK	0.498206	0.337867	0.560286	-0.961855	0.08995	0.658097	no
ZNF284	chr19:44072143-44087470	T24Spin	T24Stat	OK	2.13223	1.44602	0.560273	-1.16863	0.03805	0.495204	no
DAPL1	chr2:158795316-158815984	T24Spin	T24Stat	OK	0.581116	0.394355	0.55933	-0.375215	0.55325	0.97383	no
HIST1H2BJ	chr6:27132315-27132796	T24Spin	T24Stat	OK	1.70361	1.15679	0.558475	-0.429794	0.4684	0.943076	no
GAB2	chr11:78215289-78417822	T24Spin	T24Stat	OK	4.20816	2.86031	0.557015	-1.50694	0.0089	0.232788	no
HSPA6	chr1:161524539-161526897	T24Spin	T24Stat	OK	62.2536	42.3194	0.556837	-1.60683	0.00585	0.178805	no
ZFC3H1	chr12:71609600-71680648	T24Spin	T24Stat	OK	13.8647	9.42548	0.556783	-1.45178	0.0112	0.26458	no
LOC100272217	chr9:130577349-130579494	T24Spin	T24Stat	OK	0.70256	0.478521	0.554038	-0.761082	0.1941	0.801324	no
CLIC4	chr1:24745268-24844324	T24Spin	T24Stat	OK	95.8701	65.3759	0.552322	-1.68219	0.00455	0.155745	no
ATP6V1A	chr3:113747018-113812058	T24Spin	T24Stat	OK	81.3757	55.533	0.551254	-1.6708	0.0032	0.121293	no
SHROOM2	chrX:9786455-9949441	T24Spin	T24Stat	OK	2.06273	1.40784	0.551068	-1.39327	0.01555	0.316136	no
FAM129A	chr1:184791024-184974586	T24Spin	T24Stat	OK	21.4798	14.6681	0.550299	-1.63313	0.0041	0.144393	no
TMED5	chr1:93149741-93180689	T24Spin	T24Stat	OK	29.194	19.9393	0.550055	-1.66301	0.0052	0.169765	no
KIAA0355	chr19:34254550-34355566	T24Spin	T24Stat	OK	2.3532	1.6084	0.548995	-1.30835	0.0226	0.387784	no
ITGB3	chr17:47253841-47323901	T24Spin	T24Stat	OK	82.5538	56.4258	0.54898	-1.61106	0.0043	0.150254	no
NEAT1	chr11:65422797-65445538	T24Spin	T24Stat	OK	40.0561	27.393	0.548215	-1.59827	0.00515	0.169369	no
ACVR1B	chr12:51951666-51997079	T24Spin	T24Stat	OK	24.82	16.9815	0.547542	-1.61767	0.005	0.166064	no
MGARP	chr4:139266162-139280338	T24Spin	T24Stat	OK	0.728508	0.498436	0.547535	-0.6066	0.3008	0.878441	no
MPDZ	chr9:13105703-13279564	T24Spin	T24Stat	OK	7.87043	5.39233	0.545534	-1.54606	0.0082	0.220496	no
LOC102606465	chr1:101025845-101087379	T24Spin	T24Stat	OK	3.23535	2.21684	0.545416	-1.01895	0.07615	0.620542	no
GPR180	chr13:94601849-94634645	T24Spin	T24Stat	OK	6.53046	4.47492	0.545323	-1.58875	0.00545	0.17453	no
GOLGA6L17P,GOLGA6L9	chr15_KI270850v1_alt:219064-315627	T24Spin	T24Stat	OK	0.460345	0.31561	0.544571	-0.620576	0.25185	0.852288	no
ENGASE	chr17:79074936-79088603	T24Spin	T24Stat	OK	10.6342	7.29648	0.543443	-1.50193	0.01035	0.255757	no
SGPP2	chr2:222424602-222558898	T24Spin	T24Stat	OK	22.9198	15.729	0.543166	-1.38084	0.01605	0.321912	no
FBXO30	chr6:145625303-145964097	T24Spin	T24Stat	OK	30.7057	21.0724	0.543153	-1.42605	0.01245	0.281236	no
HEG1	chr3:124965709-125055958	T24Spin	T24Stat	OK	26.9351	18.4863	0.543029	-1.60558	0.0044	0.152951	no
P2RX6	chr22:21015152-21028013	T24Spin	T24Stat	OK	0.398676	0.273653	0.542871	-0.670817	0.22895	0.833438	no
CELF6	chr15:72284726-72320184	T24Spin	T24Stat	OK	2.52649	1.7343	0.542781	-1.19287	0.0404	0.502398	no
EPHX1	chr1:225810073-225882720	T24Spin	T24Stat	OK	177.106	121.685	0.541456	-1.47061	0.01015	0.252209	no
EDEM3	chr1:184690490-184754907	T24Spin	T24Stat	OK	10.6598	7.32455	0.541373	-1.56102	0.00775	0.212657	no
GPX3	chr5:151020437-151028993	T24Spin	T24Stat	OK	12.0343	8.26914	0.541338	-1.37064	0.0181	0.345471	no
DPAGT1	chr11:119096502-119102075	T24Spin	T24Stat	OK	38.954	26.7785	0.540695	-1.55713	0.00785	0.213654	no
GID4	chr17:18039296-18068404	T24Spin	T24Stat	OK	5.17452	3.5595	0.539753	-1.42808	0.01355	0.294674	no
NDUFB2-AS1	chr7:140695335-140706646	T24Spin	T24Stat	OK	1.43516	0.987628	0.539172	-0.246975	0.68195	0.989444	no
C5orf66	chr5:135027733-135399887	T24Spin	T24Stat	OK	1.00207	0.689768	0.538804	-0.170394	0.81595	0.997662	no
GAN	chr16:81314965-81380198	T24Spin	T24Stat	OK	1.32576	0.912887	0.538314	-1.1227	0.0505	0.548671	no
SMOC1	chr14:69879396-70032366	T24Spin	T24Stat	OK	0.913683	0.629512	0.53746	-0.976855	0.0878	0.651244	no
TRAM1	chr8:70573217-70608459	T24Spin	T24Stat	OK	158.528	109.259	0.536993	-1.61349	0.00625	0.185948	no
SESN2	chr1:28259451-28282491	T24Spin	T24Stat	OK	29.7903	20.5423	0.536244	-1.60172	0.0054	0.173343	no
CASC10	chr10:21494491-21497284	T24Spin	T24Stat	OK	6.78645	4.68065	0.535947	-1.26228	0.0315	0.452035	no
MBNL2	chr13:97222288-97394120	T24Spin	T24Stat	OK	53.7059	37.0751	0.534629	-1.56766	0.0064	0.188323	no
SLC16A13	chr17:7036074-7040121	T24Spin	T24Stat	OK	0.952691	0.657733	0.534506	-0.672667	0.23965	0.839895	no
ZNF627	chr19:11597419-11619159	T24Spin	T24Stat	OK	13.7858	9.5245	0.533469	-1.48069	0.0098	0.24671	no
SLC2A1-AS1	chr1:42925374-42983358	T24Spin	T24Stat	OK	1.14009	0.78771	0.533413	-0.0677077	0.71225	0.990875	no
SEL1L3	chr4:25747426-25863595	T24Spin	T24Stat	OK	37.0509	25.6013	0.533292	-1.603	0.00565	0.17549	no
THAP2	chr12:71609600-71680648	T24Spin	T24Stat	OK	5.73562	3.96338	0.533216	-0.64694	0.2559	0.854039	no
FAM66B	chr8:7301610-7355354	T24Spin	T24Stat	OK	0.407187	0.281377	0.533187	-0.463263	0.5656	0.976904	no
FAM49A	chr2:16549461-16665866	T24Spin	T24Stat	OK	2.95446	2.04255	0.532525	-1.33215	0.0194	0.356588	no
OSBPL1A	chr18:24162045-24397869	T24Spin	T24Stat	OK	10.7214	7.41412	0.532147	-1.46944	0.0112	0.26458	no
SRXN1	chr20:646623-653370	T24Spin	T24Stat	OK	75.8444	52.4637	0.531722	-1.60961	0.0054	0.173343	no
SLC30A1	chr1:211575038-211578757	T24Spin	T24Stat	OK	19.0689	13.1985	0.530852	-1.41694	0.01435	0.304762	no
NRBP2	chr8:143833584-143840974	T24Spin	T24Stat	OK	18.6781	12.9323	0.53037	-1.50703	0.0069	0.198679	no
ZKSCAN8	chr6:28141909-28159472	T24Spin	T24Stat	OK	11.0759	7.6699	0.530141	-1.45134	0.011	0.263098	no
2021-03-08	chr10:45454584-45594906	T24Spin	T24Stat	OK	0.589894	0.40871	0.529379	-0.892035	0.1154	0.705438	no
B3GNT9	chr16:67110011-67150999	T24Spin	T24Stat	OK	3.77368	2.61575	0.528751	-0.687551	0.227	0.832165	no
KCND1	chrX:48961377-48971844	T24Spin	T24Stat	OK	1.75605	1.21778	0.528081	-1.22445	0.0348	0.47214	no
LOC284454,MIR24-2	chr19:13834515-13836359	T24Spin	T24Stat	OK	32.3335	22.4483	0.526423	-1.49745	0.00745	0.207394	no
AKR1C3	chr10:5048765-5107686	T24Spin	T24Stat	OK	316.551	219.798	0.526264	-1.57851	0.00505	0.166899	no
HDAC4	chr2:239048167-239400949	T24Spin	T24Stat	OK	4.87459	3.38491	0.526165	-1.44487	0.0108	0.261578	no
SH3PXD2B	chr5:172325180-172454523	T24Spin	T24Stat	OK	9.02219	6.26553	0.526041	-1.49708	0.009	0.234946	no
BNIPL	chr1:151036552-151047600	T24Spin	T24Stat	OK	0.58755	0.408136	0.525662	-0.666677	0.24075	0.840457	no
LOC646471	chr1:25819905-25859458	T24Spin	T24Stat	OK	0.960252	0.667198	0.525298	-0.350591	0.53775	0.969749	no
PRSS35	chr6:83512474-83525702	T24Spin	T24Stat	OK	1.43182	0.994942	0.525166	-0.972618	0.0922	0.664771	no
C5orf28	chr5:43444251-43483890	T24Spin	T24Stat	OK	7.7796	5.40683	0.524913	-1.38478	0.0193	0.356588	no
EPB41L4B	chr9:109171973-109320964	T24Spin	T24Stat	OK	1.62627	1.13071	0.524347	-1.08383	0.0571	0.574339	no
SLC38A6	chr14:60981113-61083733	T24Spin	T24Stat	OK	11.9237	8.29378	0.523724	-1.35032	0.0215	0.380088	no
SLC7A11	chr4:138027422-138242349	T24Spin	T24Stat	OK	50.9355	35.4307	0.523671	-1.6038	0.0066	0.191686	no
LINC00852	chr3:10248492-10293449	T24Spin	T24Stat	OK	0.644692	0.448448	0.52367	-0.135119	0.8097	0.997662	no
KATNAL2	chr18:46946823-47102243	T24Spin	T24Stat	OK	0.762778	0.530594	0.523656	-0.889096	0.125	0.717694	no
FNIP2	chr4:158769029-159035181	T24Spin	T24Stat	OK	15.4099	10.7224	0.523232	-1.47215	0.01	0.250804	no
SLC38A2	chr12:46358187-46372862	T24Spin	T24Stat	OK	145.753	101.443	0.522855	-1.60165	0.0056	0.17549	no
ANKRD34A	chr1:145959440-145964582	T24Spin	T24Stat	OK	0.485846	0.338271	0.522319	-0.767476	0.175	0.782717	no
LBX2-AS1	chr2:74497516-74507694	T24Spin	T24Stat	OK	0.987641	0.687887	0.521816	-0.333866	0.5506	0.972531	no
TTN-AS1	chr2:178522826-178807423	T24Spin	T24Stat	OK	1.54564	1.07718	0.520955	-0.761921	0.18785	0.799609	no
LOC100506302	chr7:155641915-155644406	T24Spin	T24Stat	OK	1.6832	1.17329	0.52064	-0.892555	0.1228	0.714212	no
SLC12A7	chr5_KI270792v1_alt:68882-129739	T24Spin	T24Stat	OK	0.569928	0.397664	0.519231	-0.908628	0.11305	0.701846	no
ERO1B	chr1:236215121-236282039	T24Spin	T24Stat	OK	7.74542	5.40482	0.519099	-1.4403	0.01335	0.292219	no
ZNF224	chr19:44094328-44113183	T24Spin	T24Stat	OK	6.53961	4.56441	0.518778	-1.07573	0.06795	0.604161	no
MAGEE1	chrX:76427652-76431353	T24Spin	T24Stat	OK	1.56583	1.09329	0.51826	-1.08699	0.05715	0.574411	no
DCAKD	chr17:45023337-45061109	T24Spin	T24Stat	OK	17.9219	12.5179	0.517723	-1.44936	0.01225	0.280206	no
UHRF1BP1	chr6:34792016-34877514	T24Spin	T24Stat	OK	5.99876	4.19059	0.51751	-1.46439	0.01165	0.272809	no
ZSCAN29	chr15:43358171-43370060	T24Spin	T24Stat	OK	6.54951	4.57561	0.517423	-1.43301	0.01315	0.290208	no
DNMT3A	chr2:25232960-25342590	T24Spin	T24Stat	OK	3.4706	2.42642	0.516358	-1.21147	0.03625	0.481587	no
SYNM	chr15:99105079-99135595	T24Spin	T24Stat	OK	3.76041	2.63082	0.515377	-1.36588	0.01845	0.3477	no
ARMCX3	chrX:101623129-101627841	T24Spin	T24Stat	OK	42.1014	29.4559	0.515311	-1.54377	0.00815	0.219592	no
ZIC5	chr13:99963020-99971924	T24Spin	T24Stat	OK	0.467979	0.327506	0.51492	-0.790426	0.1697	0.77635	no
NR0B1	chrX:30304421-30309378	T24Spin	T24Stat	OK	4.54408	3.18048	0.514746	-1.05127	0.07335	0.617868	no
SUMO4	chr6:149217923-149411613	T24Spin	T24Stat	OK	0.548699	0.384055	0.5147	-0.055387	0.75415	0.997662	no
PLEKHS1	chr10:113751453-113782433	T24Spin	T24Stat	OK	0.831393	0.582077	0.514319	-0.843707	0.1351	0.728221	no
PIP4K2C	chr12:57591158-57603428	T24Spin	T24Stat	OK	28.011	19.6149	0.514044	-1.50794	0.00905	0.235792	no
TRIM16L	chr17:18722088-18736118	T24Spin	T24Stat	OK	101.523	71.0982	0.513914	-1.55196	0.0068	0.197068	no
PTP4A1	chr6:63572011-63583588	T24Spin	T24Stat	OK	82.1127	57.5199	0.513544	-1.55196	0.00825	0.220515	no
HSPD1	chr2:197486583-197553699	T24Spin	T24Stat	OK	264.402	185.27	0.513102	-1.24069	0.02955	0.441048	no
HSPE1,HSPE1-MOB4,MOB4	chr2:197486583-197553699	T24Spin	T24Stat	OK	369.999	259.44	0.512117	-0.76482	0.19355	0.801324	no
OGT	chrX:71533061-71575897	T24Spin	T24Stat	OK	35.8823	25.1645	0.511884	-1.55486	0.00705	0.202563	no
MOCOS	chr18:36187516-36268722	T24Spin	T24Stat	OK	9.95688	6.9832	0.511804	-1.38215	0.01595	0.320865	no
UCKL1-AS1	chr20:63939828-63969870	T24Spin	T24Stat	OK	0.643275	0.451219	0.511606	-0.245999	0.70825	0.990875	no
CLDN1	chr3:190305700-190322446	T24Spin	T24Stat	OK	189.689	133.06	0.511558	-1.54222	0.00795	0.215937	no
IGFL2	chr19:46147781-46161304	T24Spin	T24Stat	OK	0.463917	0.325442	0.511467	-0.313415	0.5689	0.976904	no
L3MBTL1	chr20:43507679-43541895	T24Spin	T24Stat	OK	1.49628	1.05021	0.510703	-1.06624	0.06485	0.598614	no
TCP10L	chr21:32574840-32585535	T24Spin	T24Stat	OK	0.474222	0.333267	0.508883	-0.679841	0.2337	0.834787	no
ZNF354B	chr5:178859952-178884423	T24Spin	T24Stat	OK	5.52892	3.88587	0.50876	-1.26649	0.0289	0.436689	no
GHET1	chr7:148987526-148989424	T24Spin	T24Stat	OK	0.497249	0.349962	0.506768	-0.584365	0.30755	0.881558	no
FTX	chrX:73944323-74293574	T24Spin	T24Stat	OK	0.739952	0.52083	0.50662	-0.539001	0.3484	0.902647	no
SLC47A1	chr17:19533853-19579033	T24Spin	T24Stat	OK	0.490611	0.345453	0.506091	-0.712379	0.21635	0.82518	no
GCLM	chr1:93885199-93909598	T24Spin	T24Stat	OK	62.4717	43.9972	0.505789	-1.55759	0.00735	0.206755	no
STEAP2	chr7:90211685-90237678	T24Spin	T24Stat	OK	3.30581	2.32832	0.505713	-1.14234	0.0481	0.539637	no
GRIP1	chr12:66347430-66679145	T24Spin	T24Stat	OK	3.26236	2.29825	0.505381	-1.28827	0.02435	0.403201	no
LYSMD3	chr5:90515625-90529584	T24Spin	T24Stat	OK	21.1797	14.9218	0.505262	-1.48096	0.01	0.250804	no
WTH3DI	chr2:131360491-131364158	T24Spin	T24Stat	OK	0.664471	0.468442	0.504337	-0.80352	0.1445	0.744014	no
TUBB4A	chr19:6494318-6502848	T24Spin	T24Stat	OK	0.629288	0.443788	0.503849	-0.671631	0.2292	0.833625	no
LINC00115	chr1:826205-827522	T24Spin	T24Stat	OK	1.12717	0.795035	0.503613	-0.624052	0.26795	0.858247	no
SNX27	chr1:151612185-151699083	T24Spin	T24Stat	OK	6.56779	4.63298	0.503468	-1.39836	0.01495	0.310045	no
SCN9A	chr2:165957417-166375987	T24Spin	T24Stat	OK	0.590396	0.416629	0.50292	-1.07828	0.06745	0.601758	no
LINC00926	chr15:57300364-57307769	T24Spin	T24Stat	OK	0.935997	0.660595	0.502738	-0.764461	0.18935	0.800826	no
ACSL1	chr4:184755594-184826114	T24Spin	T24Stat	OK	79.725	56.2961	0.501997	-1.52674	0.00825	0.220515	no
KLHL24	chr3:183635622-183684516	T24Spin	T24Stat	OK	18.1172	12.7932	0.501983	-1.48642	0.0094	0.241165	no
PHF2	chr9:93576626-93679587	T24Spin	T24Stat	OK	9.04185	6.38761	0.501343	-1.41333	0.0144	0.304762	no
HIPK3	chr11:33256671-33357022	T24Spin	T24Stat	OK	11.4508	8.092	0.500874	-1.43158	0.01325	0.29098	no
PPP1R11	chr6:30067154-30075851	T24Spin	T24Stat	OK	3.2002	2.26192	0.500613	-1.05257	0.063	0.594051	no
ALOX12-AS1	chr17:6985122-7012334	T24Spin	T24Stat	OK	1.96786	1.39104	0.500456	-0.530113	0.3597	0.90919	no
MAP3K7CL	chr21:29077470-29175889	T24Spin	T24Stat	OK	8.70401	6.1533	0.500319	-1.21941	0.0352	0.475643	no
C5orf22	chr5:31532265-31555058	T24Spin	T24Stat	OK	11.2103	7.92547	0.500258	-1.39367	0.01405	0.301264	no
DDAH2	chr6:31727036-31730265	T24Spin	T24Stat	OK	1.26216	0.892952	0.499244	-0.619936	0.26555	0.857502	no
USP44	chr12:95516559-95551490	T24Spin	T24Stat	OK	1.2931	0.914957	0.499058	-0.987648	0.0753	0.619862	no
LAG3	chr12:6772503-6778455	T24Spin	T24Stat	OK	0.537205	0.380136	0.498959	-0.537564	0.34435	0.901031	no
GTF2H2C,GTF2H2C_2	chr5:69560222-69595228	T24Spin	T24Stat	OK	0.401328	0.284013	0.498823	-0.566254	0.2951	0.876235	no
TSKU	chr11:76782312-76798154	T24Spin	T24Stat	OK	42.5545	30.1277	0.498222	-1.4645	0.0094	0.241165	no
TBC1D20	chr20:435476-462553	T24Spin	T24Stat	OK	21.7922	15.4326	0.497832	-1.44046	0.01275	0.285609	no
SYT14	chr1:209938173-210164288	T24Spin	T24Stat	OK	2.8179	1.99569	0.497733	-1.17395	0.04	0.502398	no
SLC7A5	chr16:87830022-87869494	T24Spin	T24Stat	OK	80.7294	57.174	0.497733	-1.53486	0.00775	0.212657	no
LOC100288123	chr19:1815245-1848453	T24Spin	T24Stat	OK	0.618643	0.438154	0.497668	-0.144795	0.81285	0.997662	no
RAPGEF2	chr4:159267845-159360149	T24Spin	T24Stat	OK	10.1931	7.22627	0.496274	-1.41264	0.0146	0.306577	no
ANO5	chr11:22193175-22283367	T24Spin	T24Stat	OK	1.06293	0.753569	0.49623	-1.1407	0.05405	0.560033	no
C11orf63	chr11:122882527-122959722	T24Spin	T24Stat	OK	5.17504	3.66906	0.496162	-1.25736	0.0266	0.41454	no
SLC7A1	chr13:29509413-29595688	T24Spin	T24Stat	OK	27.8956	19.7817	0.495872	-1.4804	0.01045	0.257754	no
ANKRD36BP1	chr1:168245580-168247430	T24Spin	T24Stat	OK	2.18953	1.55277	0.495778	-0.946909	0.0908	0.661071	no
CBLB	chr3:105658264-105869043	T24Spin	T24Stat	OK	18.0369	12.7943	0.495456	-1.41143	0.01545	0.316136	no
LOC220729	chr3:197614026-197627881	T24Spin	T24Stat	OK	3.85635	2.736	0.495167	-1.04935	0.0734	0.617868	no
HNF4G	chr8:75539967-75566826	T24Spin	T24Stat	OK	2.0887	1.48211	0.494949	-1.12552	0.0499	0.545243	no
TMEM55A	chr8:90994270-91040975	T24Spin	T24Stat	OK	9.44002	6.70017	0.494593	-1.30544	0.022	0.383371	no
RRAGD	chr6:89364615-89412276	T24Spin	T24Stat	OK	7.08465	5.02931	0.494335	-1.3612	0.0178	0.342178	no
TNFAIP8L3	chr15:51056600-51105276	T24Spin	T24Stat	OK	2.53979	1.803	0.494309	-1.01508	0.07945	0.628328	no
UBFD1	chr16:23557540-23574389	T24Spin	T24Stat	OK	43.8335	31.1254	0.49394	-1.48384	0.0105	0.25785	no
S100A1	chr1:153618799-153646306	T24Spin	T24Stat	OK	1.96011	1.39195	0.49382	-0.0816401	0.75375	0.997662	no
LINC01355	chr1:23281308-23285518	T24Spin	T24Stat	OK	1.43115	1.01662	0.493397	-1.04357	0.0797	0.628328	no
TRIM36	chr5:115124761-115180546	T24Spin	T24Stat	OK	3.34662	2.37793	0.492998	-1.20187	0.0279	0.428823	no
C5AR1	chr19:47309846-47322070	T24Spin	T24Stat	OK	1.24629	0.886629	0.49124	-0.859347	0.1356	0.728667	no
FOXQ1	chr6:1312439-1314758	T24Spin	T24Stat	OK	16.4129	11.6785	0.490974	-1.27201	0.0254	0.407018	no
SLC9A2	chr2:102619688-102711350	T24Spin	T24Stat	OK	0.432563	0.307828	0.490787	-0.823511	0.148	0.748253	no
LOC100130705	chr7:128866409-128872047	T24Spin	T24Stat	OK	1.80322	1.28343	0.490573	-1.03799	0.06845	0.604161	no
NBEA	chr13:34942286-35672737	T24Spin	T24Stat	OK	2.9375	2.09094	0.490437	-0.793373	0.135	0.728221	no
UST	chr6:148747134-149076990	T24Spin	T24Stat	OK	8.16626	5.81477	0.489954	-1.36241	0.01675	0.328584	no
C19orf38	chr19:10848429-10869684	T24Spin	T24Stat	OK	0.822905	0.586014	0.489792	-0.514915	0.36155	0.91111	no
FKBP4	chr12:2794941-2805421	T24Spin	T24Stat	OK	143.191	102.008	0.489254	-1.48166	0.01005	0.251588	no
SLC31A1	chr9:113221527-113264492	T24Spin	T24Stat	OK	9.83075	7.00419	0.489084	-1.38131	0.0158	0.318804	no
LINC01278	chrX:63426558-63560993	T24Spin	T24Stat	OK	7.9719	5.68019	0.488984	-1.32062	0.02125	0.376661	no
IGDCC4	chr15:65381486-65423072	T24Spin	T24Stat	OK	6.26258	4.46372	0.488511	-1.36437	0.0187	0.350442	no
TINCR	chr19:5558166-5568034	T24Spin	T24Stat	OK	0.567465	0.404642	0.487887	-0.776704	0.18025	0.791009	no
NTNG2	chr9:132161946-132242833	T24Spin	T24Stat	OK	0.501485	0.357616	0.487796	-0.593777	0.32445	0.891191	no
C5orf51	chr5:41904367-41921636	T24Spin	T24Stat	OK	26.308	18.7849	0.485933	-1.41008	0.01365	0.296368	no
C3	chr19:6677834-6720682	T24Spin	T24Stat	OK	19.361	13.8292	0.485436	-1.42917	0.0124	0.281236	no
NFAT5	chr16:69565965-69704666	T24Spin	T24Stat	OK	13.1036	9.36082	0.485254	-1.39644	0.0141	0.301264	no
BEX2	chrX:103309345-103311046	T24Spin	T24Stat	OK	16.1227	11.5204	0.484903	-1.217	0.0418	0.510494	no
ZNF234	chr19:44141556-44160309	T24Spin	T24Stat	OK	3.38208	2.41691	0.484747	-1.25256	0.0321	0.454344	no
CBL	chr11:119206275-119308149	T24Spin	T24Stat	OK	9.19955	6.57683	0.484171	-1.3669	0.01845	0.3477	no
CHORDC1	chr11:90200429-90223364	T24Spin	T24Stat	OK	51.2146	36.6137	0.484171	-1.45031	0.0109	0.263051	no
CECR7	chr22:17036569-17058792	T24Spin	T24Stat	OK	0.558796	0.399515	0.484074	-0.686678	0.23555	0.836583	no
SYNPO2	chr4:118850687-119061247	T24Spin	T24Stat	OK	0.463259	0.331291	0.48372	-0.752005	0.16945	0.776	no
OR2A7	chr7:144186082-144380632	T24Spin	T24Stat	OK	1.18124	0.844759	0.483691	-0.253426	0.59495	0.97887	no
FAM109B	chr22:42074250-42079438	T24Spin	T24Stat	OK	0.542009	0.387688	0.48342	-0.578845	0.2991	0.878189	no
MORN4	chr10:97614552-97634156	T24Spin	T24Stat	OK	4.73429	3.39014	0.481804	-1.16439	0.042	0.51093	no
ST3GAL4-AS1	chr11:126303751-126355587	T24Spin	T24Stat	OK	1.77694	1.27281	0.481374	-0.298708	0.58975	0.977353	no
FAM155B	chrX:69505234-69532508	T24Spin	T24Stat	OK	0.679091	0.486521	0.481103	-0.876326	0.1287	0.722788	no
LIFR	chr5:38474962-38671216	T24Spin	T24Stat	OK	4.16663	2.98735	0.480015	-1.34338	0.024	0.399543	no
LRRC6	chr8:132571952-132675617	T24Spin	T24Stat	OK	1.65146	1.18425	0.479773	-0.933298	0.11245	0.701846	no
MTHFD2L	chr4:74158111-74303097	T24Spin	T24Stat	OK	3.76553	2.70109	0.479311	-1.09422	0.05285	0.557501	no
LOC100049716	chr12:564295-663741	T24Spin	T24Stat	OK	0.537987	0.385931	0.479228	-0.598745	0.30435	0.879081	no
IPP	chr1:45688174-45750813	T24Spin	T24Stat	OK	2.05299	1.47429	0.477706	-0.47158	0.4121	0.931843	no
SLC39A14	chr8:22367248-22434127	T24Spin	T24Stat	OK	87.9113	63.1317	0.477683	-1.42093	0.01285	0.286891	no
ARHGAP27	chr17_GL000258v2_alt:84422-123414	T24Spin	T24Stat	OK	0.535299	0.384442	0.477578	-0.725881	0.18055	0.791189	no
PEX11A	chr15:89681530-89690784	T24Spin	T24Stat	OK	2.74224	1.96955	0.477492	-1.07509	0.06175	0.590144	no
SERPING1	chr11:57597553-57614853	T24Spin	T24Stat	OK	14.2023	10.2022	0.477238	-1.31291	0.0218	0.382369	no
DNAJC3	chr13:95677138-95794989	T24Spin	T24Stat	OK	77.3848	55.594	0.47712	-1.4232	0.01395	0.300451	no
FMNL2	chr2:152335236-152649834	T24Spin	T24Stat	OK	25.7769	18.5229	0.476768	-1.41929	0.0133	0.2916	no
PGF	chr14:74941829-74955764	T24Spin	T24Stat	OK	2.24385	1.61249	0.476681	-0.891884	0.1307	0.722891	no
ZNF382	chr19:36605304-36628597	T24Spin	T24Stat	OK	1.05262	0.756558	0.476458	-0.855273	0.131	0.722974	no
GNA13	chr17:65009288-65056802	T24Spin	T24Stat	OK	52.1747	37.5023	0.476373	-1.44473	0.01355	0.294674	no
CLCN5	chrX:49922614-50099235	T24Spin	T24Stat	OK	1.50943	1.08514	0.476119	-0.899758	0.05685	0.573113	no
EPOR	chr19:11377204-11384342	T24Spin	T24Stat	OK	7.6337	5.48883	0.475884	-1.22369	0.0346	0.470855	no
CCDC186	chr10:114122214-114174605	T24Spin	T24Stat	OK	5.12225	3.6864	0.474567	-1.04931	0.0388	0.496773	no
AMER1	chrX:64185116-64205744	T24Spin	T24Stat	OK	0.828796	0.596478	0.474548	-1.07636	0.0619	0.590316	no
TCTA	chr3:49412205-49416476	T24Spin	T24Stat	OK	14.6857	10.5721	0.47416	-1.30112	0.02455	0.404683	no
ZNF469	chr16:88427470-88440757	T24Spin	T24Stat	OK	0.567157	0.408337	0.47399	-1.05739	0.07155	0.61424	no
FBXL20	chr17:39252643-39401656	T24Spin	T24Stat	OK	6.0037	4.32309	0.473787	-1.37358	0.01855	0.348605	no
MGST1	chr12:16347141-16377189	T24Spin	T24Stat	OK	444.411	320.031	0.473683	-1.42616	0.013	0.288321	no
CADPS2	chr7:122318423-122886759	T24Spin	T24Stat	OK	2.41233	1.73731	0.47357	-1.17683	0.0402	0.502398	no
GRIK2	chr6:101398984-102070083	T24Spin	T24Stat	OK	1.26089	0.908162	0.473422	-1.0397	0.074	0.619035	no
VN1R1	chr19:57455173-57456739	T24Spin	T24Stat	OK	1.45111	1.04536	0.473154	-0.757056	0.188	0.799609	no
THRA	chr17:40062192-40100725	T24Spin	T24Stat	OK	5.46623	3.93971	0.472456	-0.257606	0.6597	0.987378	no
FGF17	chr8:22042752-22048808	T24Spin	T24Stat	OK	0.66194	0.477311	0.471771	-0.441658	0.41175	0.931843	no
ZSCAN30	chr18:35241029-35290245	T24Spin	T24Stat	OK	6.17118	4.44993	0.471763	-1.08101	0.06335	0.596512	no
ATF2	chr2:175072249-175168206	T24Spin	T24Stat	OK	27.45	19.8054	0.470913	-1.39733	0.01585	0.319332	no
C17orf67	chr17:56791912-56833895	T24Spin	T24Stat	OK	3.17421	2.29041	0.470793	-1.0099	0.0762	0.620542	no
FAM199X	chrX:104166474-104195901	T24Spin	T24Stat	OK	13.3261	9.61626	0.470712	-1.40138	0.01675	0.328584	no
CDKL5	chrX:18425604-18672103	T24Spin	T24Stat	OK	0.407814	0.294311	0.47057	-0.644442	0.2561	0.854039	no
LOC101929718	chr14:20989805-20999163	T24Spin	T24Stat	OK	0.982124	0.708982	0.470157	-0.230818	0.7009	0.98998	no
FNDC3A	chr13:48975911-49209779	T24Spin	T24Stat	OK	21.0779	15.2159	0.470149	-1.39001	0.01555	0.316136	no
TRIM16	chr17:15627965-15682879	T24Spin	T24Stat	OK	117.942	85.1432	0.470113	-1.4451	0.01095	0.263098	no
ABCB6	chr2:219209765-219218990	T24Spin	T24Stat	OK	22.9953	16.6009	0.470079	-1.32445	0.02065	0.370337	no
CACYBP	chr1:174999434-175012027	T24Spin	T24Stat	OK	44.5012	32.1275	0.470035	-1.40491	0.01465	0.307146	no
PJA2	chr5:109334708-109409974	T24Spin	T24Stat	OK	39.6233	28.6101	0.469825	-1.40906	0.01605	0.321912	no
YWHAG	chr7:76326790-76359025	T24Spin	T24Stat	OK	185.469	133.94	0.469587	-1.38948	0.01495	0.310045	no
SCARNA7	chr3:160494994-160565588	T24Spin	T24Stat	OK	1.76145	1.27224	0.469397	-0.0487455	0.8295	0.997662	no
FAM169A	chr5:74777573-74866838	T24Spin	T24Stat	OK	2.0496	1.48039	0.469369	-1.13043	0.04715	0.535812	no
FRRS1	chr1:99516983-99765793	T24Spin	T24Stat	OK	1.23309	0.89082	0.469072	-0.833013	0.14685	0.747219	no
CLIP3	chr19:36014498-36054762	T24Spin	T24Stat	OK	0.485448	0.35072	0.468998	-0.577625	0.3119	0.882696	no
ROCK1P1	chr18:109064-122221	T24Spin	T24Stat	OK	0.413631	0.299024	0.468082	-0.556609	0.34355	0.900163	no
GJC2	chr1:228149713-228159826	T24Spin	T24Stat	OK	0.906922	0.655887	0.467532	-0.634654	0.27985	0.867231	no
LOC105377348	chr4:102777036-102868893	T24Spin	T24Stat	OK	1.84955	1.3379	0.467207	-0.083506	0.7777	0.997662	no
MDM4	chr1:204516378-204558120	T24Spin	T24Stat	OK	5.10591	3.69461	0.466745	-1.31342	0.02255	0.387421	no
AHSA2	chr2:61177419-61470714	T24Spin	T24Stat	OK	19.2759	13.9494	0.466598	-0.468861	0.3686	0.913603	no
LMAN1	chr18:59327823-59359276	T24Spin	T24Stat	OK	57.5475	41.6839	0.465263	-1.40585	0.0161	0.322433	no
LOC100288842	chr9:120793496-120798731	T24Spin	T24Stat	OK	0.450875	0.326719	0.46468	-0.258993	0.66805	0.987596	no
MAOA	chrX:43654906-43746824	T24Spin	T24Stat	OK	3.91205	2.83492	0.464616	-1.19977	0.0411	0.506409	no
NOL4L	chr20:32443058-32585073	T24Spin	T24Stat	OK	5.49121	3.97929	0.464611	-1.28	0.0223	0.385098	no
DEDD2	chr19:42198592-42220152	T24Spin	T24Stat	OK	79.7973	57.8272	0.464592	-1.40294	0.0194	0.356588	no
ZNF20,ZNF625	chr19:12131352-12156731	T24Spin	T24Stat	OK	8.73955	6.33528	0.464151	-1.17444	0.04265	0.515565	no
LINC00278	chrY:3002995-3102272	T24Spin	T24Stat	OK	0.841881	0.610286	0.46413	-0.33164	0.57685	0.976904	no
PAQR3	chr4:78917939-78939428	T24Spin	T24Stat	OK	12.7553	9.24654	0.464114	-1.29835	0.02545	0.407018	no
SOCS4	chr14:55027125-55049488	T24Spin	T24Stat	OK	10.6773	7.74125	0.463913	-1.3426	0.0206	0.370337	no
PEX6	chr6:42960761-42979243	T24Spin	T24Stat	OK	11.7668	8.53351	0.463513	-1.25342	0.02945	0.441027	no
LOC100233156	chrUn_GL000218v1:38785-97454	T24Spin	T24Stat	OK	0.591757	0.429183	0.463413	-0.388069	0.51255	0.958696	no
P4HA2-AS1	chr5:132184875-132227863	T24Spin	T24Stat	OK	3.59335	2.60618	0.463392	-0.173811	0.82995	0.997662	no
ABCA1	chr9:104781002-104928246	T24Spin	T24Stat	OK	5.83077	4.23021	0.462958	-1.30337	0.02505	0.407018	no
TOB2P1	chr6:28215337-28218929	T24Spin	T24Stat	OK	0.471821	0.342484	0.462205	-0.705435	0.2142	0.821776	no
SDE2	chr1:225982701-225999365	T24Spin	T24Stat	OK	16.7089	12.1292	0.462141	-1.29476	0.0253	0.407018	no
MAL2	chr8:119208370-119245673	T24Spin	T24Stat	OK	60.4811	43.9112	0.461894	-1.38671	0.0168	0.329084	no
CIPC	chr14:77098234-77117287	T24Spin	T24Stat	OK	8.30437	6.03038	0.461622	-1.27672	0.02835	0.432765	no
PRTG	chr15:55611540-55743119	T24Spin	T24Stat	OK	0.772165	0.560743	0.46157	-1.11564	0.0517	0.552317	no
CANX	chr5:179698928-179731638	T24Spin	T24Stat	OK	377.545	274.177	0.461543	-1.28057	0.02545	0.407018	no
KATNBL1P6	chr6:146598999-146815461	T24Spin	T24Stat	OK	0.979312	0.711396	0.461115	-0.741792	0.2006	0.807576	no
CAT	chr11:34438924-34472060	T24Spin	T24Stat	OK	36.4941	26.5107	0.461089	-1.31061	0.023	0.391642	no
ZFP3	chr17:5078458-5096374	T24Spin	T24Stat	OK	2.04783	1.48779	0.460927	-1.10273	0.0534	0.559776	no
RBM12B-AS1	chr8:93731500-93740996	T24Spin	T24Stat	OK	0.906904	0.658885	0.460923	-0.175822	0.77345	0.997662	no
PLTP	chr20:45888471-45912364	T24Spin	T24Stat	OK	0.4536	0.329664	0.460424	-0.0687059	0.7153	0.991422	no
C1R	chr12:7080210-7092447	T24Spin	T24Stat	OK	14.9005	10.8294	0.460407	-1.26974	0.0259	0.408854	no
SPINK7	chr5:148268306-148383850	T24Spin	T24Stat	OK	0.625293	0.454454	0.460398	-0.214495	0.7884	0.997662	no
LARP4	chr12:50400808-50480005	T24Spin	T24Stat	OK	21.9221	15.9374	0.45997	-1.33762	0.0184	0.3477	no
BAIAP3	chr16:1333604-1351872	T24Spin	T24Stat	OK	4.38235	3.18687	0.459562	-0.487863	0.37985	0.919673	no
USO1	chr4:75724521-75814289	T24Spin	T24Stat	OK	31.9324	23.2244	0.459377	-1.38196	0.01475	0.307322	no
USP30	chr12:109023088-109088026	T24Spin	T24Stat	OK	4.30969	3.13448	0.459359	-1.17277	0.04455	0.52449	no
ZNF70	chr22:23741583-23751092	T24Spin	T24Stat	OK	1.05632	0.768334	0.459243	-0.934018	0.1029	0.692086	no
HERC2P2	chr15:22494836-22590831	T24Spin	T24Stat	OK	4.99427	3.63282	0.459182	-1.25181	0.0316	0.452035	no
ALDH1A2	chr15:57953423-58065923	T24Spin	T24Stat	OK	14.8224	10.7826	0.459082	-1.27769	0.0245	0.404355	no
SEC31B	chr10:100486645-100519838	T24Spin	T24Stat	OK	6.84485	4.98101	0.458581	-1.26179	0.0275	0.425109	no
LOC101929555	chr6:40878885-41023280	T24Spin	T24Stat	OK	0.72508	0.527987	0.457639	-0.68229	0.2235	0.831252	no
ARHGAP32	chr11:128965059-129192198	T24Spin	T24Stat	OK	2.55743	1.86244	0.457499	-1.21154	0.03405	0.468598	no
CDS1	chr4:84582903-84651340	T24Spin	T24Stat	OK	3.62521	2.64032	0.457352	-1.17929	0.0445	0.52449	no
GPR89B	chr1:147928392-147993521	T24Spin	T24Stat	OK	3.16431	2.30484	0.457224	-1.00541	0.08445	0.641664	no
SSR1	chr6:7281142-7313314	T24Spin	T24Stat	OK	28.1767	20.5256	0.457079	-1.38364	0.0173	0.33545	no
JRKL	chr11:96389993-96393563	T24Spin	T24Stat	OK	7.69154	5.60322	0.457016	-1.26124	0.02965	0.441558	no
CDKN2B	chr9:21994790-22121094	T24Spin	T24Stat	OK	19.7422	14.3824	0.456975	-1.31718	0.0228	0.389224	no
SULT1C2	chr2:108288638-108309915	T24Spin	T24Stat	OK	8.55093	6.2303	0.456779	-1.2441	0.031	0.449684	no
DAB2	chr5:39371673-39425233	T24Spin	T24Stat	OK	12.3978	9.03703	0.456163	-1.31211	0.02175	0.382369	no
MOB1A	chr2:74156083-74178868	T24Spin	T24Stat	OK	64.5906	47.1086	0.455333	-1.3026	0.0249	0.406953	no
WNK3	chrX:54192822-54358005	T24Spin	T24Stat	OK	0.819334	0.597736	0.454942	-1.10075	0.05305	0.557857	no
GABRB3	chr15:26543545-26773788	T24Spin	T24Stat	OK	2.35176	1.71588	0.454795	-1.14378	0.04355	0.520485	no
ZXDA	chrX:57905429-57910633	T24Spin	T24Stat	OK	2.32593	1.69756	0.454346	-1.08688	0.05785	0.575839	no
GOLPH3L	chr1:150646224-150697196	T24Spin	T24Stat	OK	16.0912	11.7444	0.454294	-1.29697	0.0236	0.397694	no
IBA57-AS1	chr1:228164085-228165512	T24Spin	T24Stat	OK	0.571116	0.416892	0.45411	-0.237366	0.6964	0.98977	no
ZNF618	chr9:113876281-114056595	T24Spin	T24Stat	OK	3.68162	2.68832	0.453636	-1.24267	0.0314	0.452035	no
PXN-AS1	chr12:120201290-120265771	T24Spin	T24Stat	OK	2.04608	1.49409	0.453601	-0.0857679	0.8031	0.997662	no
HINT3	chr6:125956714-125980243	T24Spin	T24Stat	OK	13.205	9.64323	0.453492	-1.26446	0.03035	0.446531	no
FOXK1	chr7:4682298-4771443	T24Spin	T24Stat	OK	12.1003	8.83862	0.453153	-1.362	0.01825	0.347345	no
AKR1B1	chr7:134442354-134459136	T24Spin	T24Stat	OK	1077.98	787.533	0.452915	-1.30778	0.0227	0.389002	no
ADIRF,AGAP11	chr10:86968430-87010203	T24Spin	T24Stat	OK	1.34174	0.980468	0.452559	-0.409755	0.48405	0.949976	no
LAMA1	chr18:6941743-7117814	T24Spin	T24Stat	OK	0.769713	0.562545	0.452353	-1.03009	0.0736	0.618387	no
MYADML	chr2:33706885-34297746	T24Spin	T24Stat	OK	0.439661	0.321429	0.451892	-0.469906	0.7573	0.997662	no
SWT1	chr1:185118085-185291781	T24Spin	T24Stat	OK	2.83642	2.07366	0.451891	-0.559373	0.33725	0.897861	no
FAM173B	chr5:10225507-10249909	T24Spin	T24Stat	OK	10.3114	7.53979	0.451648	-1.2214	0.03365	0.464522	no
DNMT3B	chr20:32762384-32809356	T24Spin	T24Stat	OK	5.90771	4.32115	0.451183	-1.19257	0.0392	0.499511	no
USP49	chr6:41787442-41895361	T24Spin	T24Stat	OK	4.0379	2.95381	0.451028	-0.601167	0.2737	0.862406	no
EFCAB7	chr1:63523300-63572693	T24Spin	T24Stat	OK	4.82319	3.52941	0.450562	-1.11849	0.0512	0.551904	no
DVL3	chr3:184155495-184173526	T24Spin	T24Stat	OK	32.9541	24.1161	0.450463	-1.34163	0.01995	0.362722	no
MGEA5	chr10:101784442-101818465	T24Spin	T24Stat	OK	67.0367	49.095	0.449376	-1.36018	0.0192	0.356271	no
AP3M1	chr10:74120256-74151068	T24Spin	T24Stat	OK	18.121	13.273	0.449163	-1.32162	0.02065	0.370337	no
GULP1	chr2:188291668-188595925	T24Spin	T24Stat	OK	57.5026	42.1238	0.44899	-1.30828	0.0232	0.394547	no
KLRG1	chr12:8989624-9010744	T24Spin	T24Stat	OK	0.564214	0.413581	0.448071	-0.494411	0.4032	0.927823	no
KLHL28	chr14:44924309-44961976	T24Spin	T24Stat	OK	5.68168	4.16604	0.447641	-1.24085	0.03605	0.481023	no
2021-03-06	chr5:10353638-10440388	T24Spin	T24Stat	OK	19.8357	14.5476	0.447319	-1.3702	0.01855	0.348605	no
LONRF1	chr8:12721896-12755483	T24Spin	T24Stat	OK	8.56309	6.28083	0.447177	-1.20986	0.03335	0.462761	no
NCOA7	chr6:125781160-125932030	T24Spin	T24Stat	OK	8.68938	6.37356	0.447153	-1.13438	0.04485	0.525587	no
GCNT3	chr15:59611782-59620011	T24Spin	T24Stat	OK	12.3862	9.0884	0.446637	-1.227	0.0318	0.453426	no
NCOA3	chr20:47501856-47656877	T24Spin	T24Stat	OK	11.6576	8.55476	0.446474	-1.26379	0.0257	0.407926	no
ANKIB1	chr7:92246233-92401384	T24Spin	T24Stat	OK	15.2728	11.2106	0.446105	-1.28943	0.0249	0.406953	no
TAS2R5	chr7:141790216-141791366	T24Spin	T24Stat	OK	1.12006	0.822187	0.446041	-0.531679	0.3534	0.90542	no
SBNO2	chr19:1107633-1174283	T24Spin	T24Stat	OK	0.810748	0.595448	0.445278	-0.757616	0.1751	0.782903	no
CFAP54	chr12:96489570-96875555	T24Spin	T24Stat	OK	0.406995	0.298945	0.445132	-0.881109	0.12795	0.721662	no
ZCWPW2	chr3:28349148-28525141	T24Spin	T24Stat	OK	0.492931	0.362071	0.445115	-0.487324	0.395	0.925935	no
FBLN5	chr14:91869410-91947702	T24Spin	T24Stat	OK	0.827839	0.608159	0.444901	-0.717803	0.21455	0.821776	no
CAPN10-AS1	chr2:240582749-240586316	T24Spin	T24Stat	OK	0.857803	0.630372	0.444442	-0.808438	0.1619	0.763308	no
DDIT4	chr10:72273918-72276039	T24Spin	T24Stat	OK	107.486	78.9888	0.444434	-1.31121	0.02215	0.384361	no
MAGI2-AS3	chr7:78017056-79471208	T24Spin	T24Stat	OK	4.48367	3.2958	0.444051	-0.499487	0.34545	0.901624	no
GRAMD1C	chr3:113838833-113947174	T24Spin	T24Stat	OK	3.61354	2.65701	0.443608	-1.13568	0.05205	0.553413	no
PRRC1	chr5:127517608-127555088	T24Spin	T24Stat	OK	24.7733	18.2173	0.443475	-1.24143	0.02865	0.435363	no
SOCS6	chr18:70288900-70330198	T24Spin	T24Stat	OK	9.47867	6.97056	0.443409	-1.26238	0.0331	0.460244	no
TNFRSF21	chr6:47231526-47309947	T24Spin	T24Stat	OK	18.8765	13.8866	0.4429	-1.27646	0.0258	0.408236	no
TMEM161B-AS1	chr5:88268881-88439090	T24Spin	T24Stat	OK	12.6467	9.30443	0.442767	-0.962954	0.09365	0.666629	no
MOSPD2	chrX:14873404-14921337	T24Spin	T24Stat	OK	10.0308	7.38199	0.442357	-1.21104	0.0355	0.478159	no
ACAP2	chr3:195274735-195443088	T24Spin	T24Stat	OK	12.0301	8.85346	0.442339	-1.2797	0.02605	0.409296	no
SLC3A2	chr11:62856011-62888883	T24Spin	T24Stat	OK	678.989	499.769	0.442127	-1.3291	0.02195	0.383371	no
CPEB4	chr5:173888327-173960991	T24Spin	T24Stat	OK	20.7394	15.2688	0.441789	-1.10125	0.0483	0.540075	no
BHLHB9	chrX:102720713-102752441	T24Spin	T24Stat	OK	2.98619	2.1986	0.441724	-1.07169	0.0597	0.583561	no
TMEM37	chr2:119431869-119438520	T24Spin	T24Stat	OK	10.1187	7.45017	0.441673	-1.02457	0.0734	0.617868	no
BMP8A	chr1:39491645-39559698	T24Spin	T24Stat	OK	0.401459	0.295697	0.441132	-0.605311	0.2976	0.877715	no
WIPI1	chr17:68259181-68600954	T24Spin	T24Stat	OK	21.683	15.9767	0.440595	-0.402	0.4795	0.948071	no
RFXAP	chr13:36819201-36829603	T24Spin	T24Stat	OK	1.83671	1.35344	0.440496	-0.895023	0.11945	0.708189	no
C7orf60	chr7:112819146-112939877	T24Spin	T24Stat	OK	10.9184	8.04867	0.439939	-1.24282	0.0342	0.469218	no
C1orf198	chr1:230837118-230869589	T24Spin	T24Stat	OK	27.3974	20.1982	0.439814	-1.30377	0.0224	0.385832	no
KIF5A	chr12:57550063-57584771	T24Spin	T24Stat	OK	0.6195	0.456772	0.439631	-0.713942	0.2028	0.80939	no
FCER1G	chr1:161215296-161219248	T24Spin	T24Stat	OK	1.04566	0.771134	0.439362	-0.342305	0.5624	0.976446	no
XPNPEP3	chr22:40857080-40932819	T24Spin	T24Stat	OK	4.04346	2.98316	0.438749	-1.0717	0.0383	0.495434	no
DFNB31	chr9:114402079-114505456	T24Spin	T24Stat	OK	9.56249	7.05521	0.438699	-1.20147	0.04075	0.503948	no
ACVR2B	chr3:38451026-38493142	T24Spin	T24Stat	OK	1.78946	1.32063	0.438299	-1.12362	0.0565	0.572313	no
BLNK	chr10:96191698-96271576	T24Spin	T24Stat	OK	0.420619	0.310463	0.438092	-0.43432	0.3354	0.897028	no
ZMPSTE24	chr1:40258049-40294184	T24Spin	T24Stat	OK	47.2388	34.8681	0.438065	-1.31021	0.02525	0.407018	no
BCL7A	chr12:122021885-122062044	T24Spin	T24Stat	OK	7.06299	5.21469	0.437699	-1.18515	0.0384	0.495434	no
THUMPD3-AS1	chr3:9388852-9397490	T24Spin	T24Stat	OK	5.3648	3.96241	0.437145	-1.00631	0.08335	0.63908	no
BBS10	chr12:76344485-76348442	T24Spin	T24Stat	OK	6.81469	5.03355	0.437073	-1.16889	0.04195	0.510785	no
CLDN12	chr7:90403333-90415954	T24Spin	T24Stat	OK	22.8357	16.8721	0.436658	-1.27824	0.02505	0.407018	no
KANSL1L	chr2:210002564-210171370	T24Spin	T24Stat	OK	5.9491	4.39557	0.43662	-0.64956	0.26265	0.857502	no
HIF1A	chr14:61681040-61749089	T24Spin	T24Stat	OK	354.908	262.294	0.436262	-1.21395	0.031	0.449684	no
ATP1B1	chr1:169106708-169460669	T24Spin	T24Stat	OK	75.2852	55.6434	0.436157	-1.04595	0.0724	0.616871	no
DIRAS2	chr9:90609831-90643105	T24Spin	T24Stat	OK	5.4084	3.99824	0.435835	-1.16649	0.04285	0.516587	no
ZNF347	chr19:53138703-53159069	T24Spin	T24Stat	OK	3.53631	2.61444	0.435741	-1.0812	0.06245	0.592194	no
FSD1L	chr9:105448033-105552433	T24Spin	T24Stat	OK	1.85526	1.37193	0.435419	-0.539755	0.2659	0.857502	no
ZNF619	chr3:40477112-40490237	T24Spin	T24Stat	OK	0.982291	0.726508	0.435172	-0.844197	0.13635	0.728856	no
EDEM1	chr3:5187673-5219965	T24Spin	T24Stat	OK	21.8044	16.1277	0.435081	-1.29238	0.0248	0.406308	no
EML5	chr14:88614829-88792752	T24Spin	T24Stat	OK	0.662632	0.490283	0.434592	-0.90851	0.11205	0.701846	no
AGT	chr1:230702522-230714590	T24Spin	T24Stat	OK	1.2746	0.943124	0.43452	-0.799193	0.15785	0.762506	no
ZNF841	chr19:52064465-52095765	T24Spin	T24Stat	OK	6.8455	5.066	0.434308	-1.16298	0.0426	0.515425	no
PPARGC1A	chr4:23792020-23890077	T24Spin	T24Stat	OK	9.50004	7.03053	0.434301	-1.24652	0.0298	0.4433	no
ZNF514	chr2:95147654-95159518	T24Spin	T24Stat	OK	2.73443	2.02372	0.434229	-1.02794	0.07015	0.608138	no
ARL6	chr3:97764520-97801242	T24Spin	T24Stat	OK	3.29625	2.43967	0.434139	-0.870894	0.12995	0.722828	no
ARHGEF2	chr1:155946838-155978545	T24Spin	T24Stat	OK	34.1572	25.2827	0.43404	-1.31563	0.02545	0.407018	no
NR4A1	chr12:52022831-52059507	T24Spin	T24Stat	OK	4.99584	3.69837	0.433838	-1.07316	0.067	0.601388	no
ZNF417	chr19:57905773-57916616	T24Spin	T24Stat	OK	1.60933	1.19168	0.433472	-0.993309	0.08665	0.647727	no
ATP9A	chr20:51596774-51768411	T24Spin	T24Stat	OK	16.7115	12.3747	0.433446	-1.28283	0.02375	0.397694	no
PRICKLE4	chr6:41780761-41787372	T24Spin	T24Stat	OK	5.7933	4.29044	0.433259	-0.971045	0.0866	0.647714	no
PRDM4	chr12:107732865-107761137	T24Spin	T24Stat	OK	21.2903	15.7703	0.43299	-1.28248	0.0238	0.397694	no
AP4B1-AS1	chr1:113812611-113905124	T24Spin	T24Stat	OK	0.479275	0.355078	0.432717	-0.196416	0.72475	0.993804	no
PPP1R3D	chr20:59933763-59948647	T24Spin	T24Stat	OK	4.46608	3.30906	0.432587	-0.745731	0.19345	0.801324	no
ADRBK2	chr22:25564893-25729291	T24Spin	T24Stat	OK	0.638109	0.472807	0.43255	-0.940509	0.1069	0.694258	no
MBLAC2	chr5:90458202-90474768	T24Spin	T24Stat	OK	1.7289	1.28109	0.43248	-0.9582	0.08985	0.657724	no
MCTS2P	chr20:31514409-31573263	T24Spin	T24Stat	OK	2.92309	2.16609	0.432403	-0.102052	0.81075	0.997662	no
FAM117B	chr2:202635177-202769757	T24Spin	T24Stat	OK	3.02801	2.24429	0.432111	-1.11207	0.053	0.557768	no
ADI1	chr2:3497918-3519579	T24Spin	T24Stat	OK	18.1225	13.4348	0.431808	-1.15106	0.0486	0.540277	no
MKNK2	chr19:2037470-2051244	T24Spin	T24Stat	OK	99.3096	73.6297	0.431646	-1.19904	0.03825	0.495434	no
EXOC6B	chr2:72179314-72826048	T24Spin	T24Stat	OK	5.9841	4.43691	0.431579	-1.00844	0.07455	0.619069	no
SNHG21	chr15:82750563-82806070	T24Spin	T24Stat	OK	5.83925	4.32972	0.431509	-0.581083	0.2966	0.877308	no
ZNF280C	chrX:130202698-130268948	T24Spin	T24Stat	OK	2.34534	1.73939	0.431209	-1.0189	0.0753	0.619862	no
FAM206A	chr9:108934392-108940957	T24Spin	T24Stat	OK	14.3567	10.6489	0.431013	-1.1656	0.04285	0.516587	no
SLC22A17	chr14:23346310-23352912	T24Spin	T24Stat	OK	13.6839	10.15	0.431003	-1.13573	0.0499	0.545243	no
LPCAT1	chr5:1461426-1523961	T24Spin	T24Stat	OK	0.68234	0.506144	0.430943	-0.64611	0.25895	0.854487	no
LRRC8D	chr1:89821013-89936430	T24Spin	T24Stat	OK	20.3415	15.0935	0.430505	-1.26597	0.0296	0.441303	no
OSGIN2	chr8:89901867-89927867	T24Spin	T24Stat	OK	28.1506	20.891	0.430282	-1.26477	0.0287	0.43563	no
LINC00882	chr3:107109789-107240638	T24Spin	T24Stat	OK	0.483632	0.35896	0.430085	-0.263656	0.6544	0.987051	no
ZNF610	chr19:52336244-52367123	T24Spin	T24Stat	OK	4.09443	3.03902	0.430054	-1.01257	0.07085	0.610967	no
DPP4	chr2:161992244-162074542	T24Spin	T24Stat	OK	32.0281	23.7726	0.430037	-1.29375	0.02685	0.41795	no
GBE1	chr3:81489698-81761799	T24Spin	T24Stat	OK	81.202	60.2809	0.429816	-1.30092	0.0241	0.400711	no
MIA3	chr1:222618101-222668012	T24Spin	T24Stat	OK	18.8114	13.9654	0.429752	-1.0381	0.0624	0.592194	no
SH3TC1	chr4:8199332-8241103	T24Spin	T24Stat	OK	4.50709	3.34656	0.429519	-1.08546	0.0566	0.572313	no
AMIGO1	chr1:109506823-109509714	T24Spin	T24Stat	OK	0.801543	0.595187	0.429438	-0.694567	0.231	0.833663	no
AK9	chr6:109492855-109691212	T24Spin	T24Stat	OK	3.47149	2.57777	0.429431	-0.984318	0.0878	0.651244	no
CD302,LY75,LY75-CD302	chr2:159768627-159904756	T24Spin	T24Stat	OK	1.10792	0.822798	0.429243	-0.92047	0.11355	0.702097	no
FAM227A	chr22:38578119-38656629	T24Spin	T24Stat	OK	0.915541	0.679954	0.429187	-1.06324	0.06525	0.598614	no
MXD1	chr2:69915040-69942944	T24Spin	T24Stat	OK	11.3005	8.39361	0.429025	-1.22967	0.0306	0.447754	no
LOC646762,ZNRF2P2	chr7:29645921-29688243	T24Spin	T24Stat	OK	4.49626	3.33968	0.429017	-0.442869	0.4392	0.937211	no
LOX	chr5:122063194-122078360	T24Spin	T24Stat	OK	20.9649	15.5726	0.42897	-1.27366	0.02945	0.441027	no
ANKRD42	chr11:83193738-83256099	T24Spin	T24Stat	OK	10.8906	8.09052	0.428776	-1.15817	0.04315	0.518805	no
REST	chr4:56907875-56935844	T24Spin	T24Stat	OK	19.287	14.3301	0.428574	-1.26481	0.02755	0.425392	no
TRIM22	chr11:5689586-5710863	T24Spin	T24Stat	OK	40.8117	30.3307	0.428204	-1.28831	0.02355	0.397694	no
SAMD4B	chr19:39342458-39384897	T24Spin	T24Stat	OK	25.9954	19.3198	0.428175	-1.23782	0.03265	0.458705	no
GNB3	chr12:6840853-6852066	T24Spin	T24Stat	OK	1.1323	0.841652	0.427957	-0.309857	0.54215	0.970334	no
NIPAL2	chr8:98192158-98294393	T24Spin	T24Stat	OK	2.02437	1.5053	0.427419	-0.820317	0.15165	0.753491	no
SEC24D	chr4:118722822-118836171	T24Spin	T24Stat	OK	38.6169	28.7153	0.427414	-1.28161	0.0233	0.395246	no
MIA2	chr14:39233920-39253371	T24Spin	T24Stat	OK	2.15311	1.60127	0.427207	-0.861598	0.127	0.719935	no
ZNF204P	chr6:27357822-27375374	T24Spin	T24Stat	OK	1.00348	0.746296	0.427187	-0.812936	0.1829	0.794144	no
FOXD2	chr1:47380795-47440691	T24Spin	T24Stat	OK	0.734879	0.546594	0.427037	-0.444311	0.44125	0.938261	no
B4GALNT1	chr12:57618404-57633239	T24Spin	T24Stat	OK	4.34219	3.23043	0.426697	-0.927511	0.10385	0.693563	no
VLDLR	chr9:2535654-2654485	T24Spin	T24Stat	OK	15.1589	11.2784	0.426598	-1.20959	0.0343	0.469357	no
SMIM14	chr4:39527838-39638861	T24Spin	T24Stat	OK	24.0066	17.8635	0.426413	-1.17778	0.0446	0.52449	no
NAA16	chr13:41311204-41377030	T24Spin	T24Stat	OK	10.3143	7.67637	0.426144	-1.1843	0.0379	0.494691	no
ARHGEF25	chr12:57610179-57617245	T24Spin	T24Stat	OK	1.19811	0.891752	0.426045	-0.745974	0.1866	0.799189	no
ARMCX2	chrX:101655280-101659891	T24Spin	T24Stat	OK	1.49591	1.11354	0.425867	-0.823128	0.154	0.757468	no
PDGFD	chr11:103907185-104164299	T24Spin	T24Stat	OK	0.395436	0.294408	0.42563	-0.623959	0.28735	0.869467	no
MARS	chr12:57487952-57520517	T24Spin	T24Stat	OK	104.002	77.4344	0.425567	-0.908653	0.1116	0.701846	no
FNDC3B	chr3:172039627-172400702	T24Spin	T24Stat	OK	37.4311	27.8696	0.425542	-1.26469	0.0273	0.423972	no
CRYBG3	chr3:97822039-97972451	T24Spin	T24Stat	OK	2.56522	1.90997	0.425538	-0.585777	0.31895	0.887714	no
YY2	chrX:21839537-21885423	T24Spin	T24Stat	OK	1.01745	0.757748	0.42517	-0.282542	0.62185	0.983628	no
ACER2	chr9:19408926-19452502	T24Spin	T24Stat	OK	1.20515	0.897832	0.424695	-0.774054	0.17595	0.784612	no
MERTK	chr2:111898613-112029368	T24Spin	T24Stat	OK	6.65753	4.95986	0.424688	-1.14314	0.0514	0.552033	no
EIF2AK2	chr2:37105140-37157047	T24Spin	T24Stat	OK	11.0955	8.27109	0.423821	-1.16028	0.04255	0.515425	no
MGAT4A	chr2:98619105-98731126	T24Spin	T24Stat	OK	3.55721	2.6523	0.423505	-0.83481	0.1417	0.740916	no
LOC103344931	chr10:112823495-112827732	T24Spin	T24Stat	OK	2.6385	1.96749	0.423363	-1.04849	0.0641	0.598521	no
PIP4K2A	chr10:22534836-22714574	T24Spin	T24Stat	OK	18.7395	13.9851	0.422197	-1.21403	0.0341	0.468805	no
APC2	chr19:1450148-1479229	T24Spin	T24Stat	OK	0.618139	0.461353	0.422062	-0.268395	0.6336	0.984826	no
SERAC1	chr6:158109503-158168280	T24Spin	T24Stat	OK	5.4397	4.06129	0.421589	-1.10222	0.0583	0.577527	no
SPRY4	chr5:142310426-142325055	T24Spin	T24Stat	OK	7.84928	5.86271	0.420992	-1.15837	0.04635	0.532469	no
WWC2	chr4:183099309-183320776	T24Spin	T24Stat	OK	16.1996	12.1001	0.420943	-1.24823	0.02955	0.441048	no
COG6	chr13:39655626-39791665	T24Spin	T24Stat	OK	7.25127	5.41706	0.420723	-1.14735	0.04805	0.539637	no
RBM44	chr2:237798744-237842808	T24Spin	T24Stat	OK	0.431535	0.322396	0.420645	-0.675293	0.2373	0.837963	no
KIAA1456	chr8:12945673-13029775	T24Spin	T24Stat	OK	0.968362	0.723519	0.420515	-1.00883	0.08725	0.64969	no
ELK4	chr1:205607942-205632872	T24Spin	T24Stat	OK	7.81099	5.83701	0.420275	-1.17402	0.0366	0.483841	no
HPS3	chr3:149129583-149222045	T24Spin	T24Stat	OK	20.1752	15.079	0.420041	-0.894363	0.12975	0.722828	no
ALX3	chr1:110060374-110070700	T24Spin	T24Stat	OK	2.10966	1.5769	0.419912	-0.707386	0.2251	0.831252	no
GIN1	chr5:103085999-103120138	T24Spin	T24Stat	OK	1.96603	1.46978	0.419682	-0.981428	0.0915	0.663297	no
KRAS	chr12:25195215-25250931	T24Spin	T24Stat	OK	13.5046	10.0961	0.419662	-1.0935	0.0632	0.595518	no
CABLES1	chr18:23134563-23260470	T24Spin	T24Stat	OK	12.8449	9.60339	0.419575	-1.21418	0.03565	0.478352	no
CPNE3	chr8:86514426-86561498	T24Spin	T24Stat	OK	24.2318	18.1169	0.419562	-1.25821	0.0288	0.436654	no
ZNF512	chr2:27582968-27623215	T24Spin	T24Stat	OK	7.62852	5.70487	0.419209	-1.14842	0.046	0.52993	no
FAM160B1	chr10:114821743-114899827	T24Spin	T24Stat	OK	12.0296	8.9967	0.41912	-1.22163	0.03655	0.483657	no
BDNF-AS	chr11:27506851-27722058	T24Spin	T24Stat	OK	0.42249	0.316012	0.418939	-0.128898	0.68475	0.989444	no
NUFIP2	chr17:29255835-29294148	T24Spin	T24Stat	OK	28.1012	21.0197	0.418889	-1.25131	0.0312	0.451609	no
NCR3LG1	chr11:17351761-17377321	T24Spin	T24Stat	OK	2.79673	2.09259	0.418453	-1.00804	0.0764	0.620542	no
ZNF788	chr19:12092262-12114678	T24Spin	T24Stat	OK	2.78085	2.08071	0.418451	-1.00623	0.0695	0.605946	no
KLHL11	chr17:41848518-41865431	T24Spin	T24Stat	OK	4.83822	3.62074	0.418192	-1.1347	0.0441	0.522733	no
SLC41A2	chr12:104803496-104928694	T24Spin	T24Stat	OK	10.3974	7.78463	0.417528	-1.16009	0.04735	0.536154	no
PTAR1	chr9:69709521-69759960	T24Spin	T24Stat	OK	12.7189	9.52297	0.417492	-1.24622	0.03045	0.447267	no
AP1AR	chr4:112231738-112270056	T24Spin	T24Stat	OK	14.6491	10.9686	0.417437	-1.1711	0.04075	0.503948	no
PPTC7	chr12:110534431-110583259	T24Spin	T24Stat	OK	20.0426	15.0098	0.417169	-1.13864	0.04645	0.532706	no
ARHGEF12	chr11:120336908-120489936	T24Spin	T24Stat	OK	25.6463	19.2067	0.417139	-1.22527	0.0319	0.453426	no
CLDN4	chr7:73830862-73832693	T24Spin	T24Stat	OK	76.3342	57.1697	0.417078	-1.24701	0.03555	0.478159	no
CHGB	chr20:5911327-5925359	T24Spin	T24Stat	OK	2.82761	2.11778	0.417027	-0.985123	0.0859	0.645356	no
UBXN2B	chr8:58411263-58451501	T24Spin	T24Stat	OK	11.7492	8.80073	0.416863	-1.18625	0.04075	0.503948	no
ARHGAP5	chr14:32077288-32159728	T24Spin	T24Stat	OK	19.7721	14.8181	0.416106	-1.23586	0.03265	0.458705	no
G6PD	chrX:154531389-154565046	T24Spin	T24Stat	OK	129.567	97.1258	0.415774	-1.24313	0.0315	0.452035	no
CAPS2	chr12:75275978-75390922	T24Spin	T24Stat	OK	0.859939	0.644629	0.415764	-0.67384	0.21085	0.819773	no
TRIM25	chr17:56887908-56914048	T24Spin	T24Stat	OK	24.556	18.4146	0.415229	-1.22977	0.0316	0.452035	no
LYST	chr1:235512822-235883708	T24Spin	T24Stat	OK	5.83008	4.3733	0.414791	-0.995851	0.08295	0.638567	no
RALGAPA1P	chr9:105448033-105552433	T24Spin	T24Stat	OK	1.9397	1.45514	0.41468	-0.72193	0.2303	0.833663	no
ZNF441	chr19:11766999-11784078	T24Spin	T24Stat	OK	5.19288	3.8959	0.414578	-1.12152	0.0526	0.556704	no
TMED10	chr14:75131467-75176646	T24Spin	T24Stat	OK	84.7108	63.5576	0.414482	-1.26661	0.02845	0.433305	no
GRPEL2	chr5:149345413-149354583	T24Spin	T24Stat	OK	12.5568	9.42167	0.414413	-1.16576	0.04185	0.510494	no
USPL1	chr13:30617692-30659549	T24Spin	T24Stat	OK	6.82663	5.12374	0.413976	-1.13119	0.0488	0.540709	no
SLC35F6	chr2:26764273-26781231	T24Spin	T24Stat	OK	22.2141	16.6761	0.413692	-1.22126	0.03585	0.480075	no
SCN3A	chr2:165087519-165204067	T24Spin	T24Stat	OK	12.4032	9.31214	0.413531	-1.23163	0.0344	0.469562	no
TMEM140	chr7:134986507-135170826	T24Spin	T24Stat	OK	9.73645	7.31049	0.413427	-0.610299	0.29315	0.87547	no
PROSER1	chr13:39009864-39038076	T24Spin	T24Stat	OK	10.222	7.67616	0.41322	-1.15674	0.0462	0.531201	no
PPARA	chr22:46150595-46243756	T24Spin	T24Stat	OK	2.82352	2.12081	0.412876	-1.11973	0.051	0.551869	no
AK7	chr14:96392110-96489427	T24Spin	T24Stat	OK	0.79288	0.595649	0.41264	-0.715955	0.20685	0.815608	no
TNC	chr9:115019575-115118257	T24Spin	T24Stat	OK	38.5691	28.9797	0.412403	-1.25382	0.03075	0.449459	no
HRASLS2	chr11:63552769-63563383	T24Spin	T24Stat	OK	0.542963	0.407968	0.4124	-0.307973	0.6034	0.979108	no
ZNF550	chr19:57541835-57559863	T24Spin	T24Stat	OK	5.10467	3.83606	0.412192	-0.913235	0.10625	0.693967	no
CLCN3	chr4:169620520-169723187	T24Spin	T24Stat	OK	18.9619	14.2523	0.411905	-1.22038	0.03475	0.471939	no
CILP2	chr19:19538264-19546659	T24Spin	T24Stat	OK	0.510397	0.383639	0.411869	-0.593253	0.3052	0.879081	no
TRAPPC11	chr4:183659266-183713594	T24Spin	T24Stat	OK	9.02763	6.78595	0.411797	-1.16226	0.0472	0.535812	no
HID1	chr17:74950743-74975728	T24Spin	T24Stat	OK	12.1345	9.1238	0.411408	-1.17585	0.04345	0.520082	no
PHACTR1	chr6:12716804-13295586	T24Spin	T24Stat	OK	1.62219	1.21977	0.411339	-0.717538	0.21385	0.821776	no
RNF44	chr5:176526698-176537420	T24Spin	T24Stat	OK	16.5133	12.4181	0.411184	-1.20118	0.03675	0.484575	no
PHLPP2	chr16:71644925-71724701	T24Spin	T24Stat	OK	4.24881	3.196	0.410791	-1.13574	0.0486	0.540277	no
KLF15	chr3:126342634-126357393	T24Spin	T24Stat	OK	0.534064	0.401812	0.410489	-0.539253	0.3504	0.903382	no
C16orf52	chr16:22008134-22084651	T24Spin	T24Stat	OK	6.5582	4.93441	0.410422	-1.10862	0.05425	0.560806	no
ZNF805	chr19:57240684-57262738	T24Spin	T24Stat	OK	2.95495	2.22426	0.409804	-1.06004	0.0628	0.593416	no
KLHDC1	chr14:49693104-49753152	T24Spin	T24Stat	OK	0.518605	0.390384	0.409741	-0.587239	0.31505	0.885241	no
TNKS2	chr10:91798393-91865475	T24Spin	T24Stat	OK	26.2997	19.7974	0.40974	-1.21358	0.03305	0.460244	no
LOC100130357	chr6:12716804-13295586	T24Spin	T24Stat	OK	0.640471	0.482121	0.409738	-0.336655	0.5335	0.967496	no
RHOT1	chr17:32142453-32225771	T24Spin	T24Stat	OK	14.9437	11.2493	0.409705	-1.14243	0.04955	0.544387	no
CCDC121	chr2:27625638-27694980	T24Spin	T24Stat	OK	0.822452	0.619249	0.409412	-0.131997	0.75935	0.997662	no
NAP1L2	chrX:73212300-73214874	T24Spin	T24Stat	OK	3.82177	2.87764	0.409358	-0.958356	0.0956	0.672659	no
LOC100130744	chr5:14704799-14871778	T24Spin	T24Stat	OK	2.69202	2.02702	0.409328	-0.438942	0.44865	0.941598	no
QKI	chr6:163414642-163578596	T24Spin	T24Stat	OK	31.4332	23.6692	0.409278	-1.18656	0.0384	0.495434	no
KIAA0895	chr7:36324149-36453791	T24Spin	T24Stat	OK	8.16997	6.15212	0.409247	-0.543357	0.3592	0.90919	no
STIP1	chr11:64185271-64204548	T24Spin	T24Stat	OK	235.424	177.288	0.409165	-1.24222	0.03155	0.452035	no
NADK2	chr5:36192588-36242279	T24Spin	T24Stat	OK	11.3346	8.53594	0.409112	-1.16265	0.0486	0.540277	no
SLC25A46	chr5:110738135-110765161	T24Spin	T24Stat	OK	23.6354	17.8007	0.409014	-1.22811	0.032	0.454344	no
ZNF790	chr19:36797549-36916291	T24Spin	T24Stat	OK	2.55663	1.92567	0.408883	-0.472743	0.4485	0.941598	no
LOC100130691	chr2:177283507-177392691	T24Spin	T24Stat	OK	0.428447	0.322775	0.408591	-0.687866	0.2288	0.833344	no
LOC389765	chr9:85806001-85842879	T24Spin	T24Stat	OK	2.1184	1.59609	0.408429	-0.789681	0.1777	0.786405	no
SNX3	chr6:108211216-108261260	T24Spin	T24Stat	OK	292.826	220.63	0.408417	-1.22799	0.0308	0.449684	no
SYVN1	chr11:65120626-65134532	T24Spin	T24Stat	OK	44.4409	33.4854	0.408353	-0.555173	0.30475	0.879081	no
SLC1A4	chr2:64988444-65023866	T24Spin	T24Stat	OK	8.29827	6.25369	0.408105	-1.14086	0.04985	0.545243	no
ABHD3	chr18:21650896-21704805	T24Spin	T24Stat	OK	39.4519	29.7333	0.408014	-1.17976	0.03975	0.502398	no
FBXL4	chr6:98873724-98948006	T24Spin	T24Stat	OK	5.23742	3.94752	0.407911	-1.05707	0.074	0.619035	no
IFRD1	chr7:112423143-112477203	T24Spin	T24Stat	OK	87.6445	66.0615	0.407854	-1.23596	0.0315	0.452035	no
KSR1	chr17:27472009-27623692	T24Spin	T24Stat	OK	1.43276	1.07998	0.407789	-0.862076	0.13085	0.722974	no
CREB3L2	chr7:137874978-138002101	T24Spin	T24Stat	OK	17.7255	13.3631	0.407577	-1.09889	0.03635	0.482437	no
PRICKLE3	chrX:49171836-49186400	T24Spin	T24Stat	OK	11.145	8.40285	0.407448	-0.281921	0.6383	0.986767	no
SLC25A25-AS1	chr9:128111170-128118734	T24Spin	T24Stat	OK	3.00769	2.26782	0.407348	-0.997205	0.0858	0.645328	no
NPTXR	chr22:38818450-38844012	T24Spin	T24Stat	OK	5.4609	4.11764	0.40732	-1.1117	0.0539	0.559776	no
OSGEPL1-AS1	chr2:189746659-189765556	T24Spin	T24Stat	OK	0.458572	0.345822	0.40712	-0.187377	0.8022	0.997662	no
KCNJ2	chr17:70169534-70180042	T24Spin	T24Stat	OK	1.37015	1.03333	0.407035	-0.89684	0.1105	0.699712	no
ZNF460	chr19:57280484-57294068	T24Spin	T24Stat	OK	0.999031	0.753607	0.406718	-0.774958	0.17065	0.77737	no
EIF2AK3	chr2:88538719-88627576	T24Spin	T24Stat	OK	9.22232	6.95699	0.406667	-1.14747	0.0464	0.532588	no
PRDM6	chr5:123089145-123188051	T24Spin	T24Stat	OK	0.666999	0.503187	0.40659	-0.605938	0.2994	0.878219	no
ACVR2B-AS1	chr3:38451026-38493142	T24Spin	T24Stat	OK	0.737505	0.55645	0.406402	-0.297922	0.60745	0.979703	no
ADAM9	chr8:38996985-39105260	T24Spin	T24Stat	OK	55.3008	41.7248	0.406394	-1.20277	0.0383	0.495434	no
LOC401320	chr7:30548356-30577779	T24Spin	T24Stat	OK	0.612117	0.461943	0.406092	-0.713347	0.2135	0.821463	no
CPEB3	chr10:92048639-92291118	T24Spin	T24Stat	OK	1.76045	1.32878	0.405846	-0.929354	0.10485	0.693967	no
PPP1R9A	chr7:94907636-95296421	T24Spin	T24Stat	OK	2.09976	1.58538	0.405396	-1.08329	0.0616	0.589971	no
KIAA1024	chr15:79432515-79472300	T24Spin	T24Stat	OK	0.520553	0.393044	0.405354	-0.786338	0.16455	0.76821	no
DOCK4	chr7:111726107-112206407	T24Spin	T24Stat	OK	4.45295	3.36295	0.405037	-1.09818	0.0516	0.552128	no
FYTTD1	chr3:197671393-197784446	T24Spin	T24Stat	OK	45.495	34.3628	0.404859	-1.0064	0.07885	0.627526	no
PIK3C2A	chr11:17086575-17169807	T24Spin	T24Stat	OK	11.5407	8.71803	0.404659	-1.16062	0.04445	0.52449	no
NECAB3	chr20:33657086-33674458	T24Spin	T24Stat	OK	13.7282	10.371	0.40458	-0.978566	0.08295	0.638567	no
PCDH1	chr5:141853110-141878410	T24Spin	T24Stat	OK	9.74869	7.36498	0.404526	-1.02154	0.07285	0.617499	no
CLIC2	chrX:155276206-155334681	T24Spin	T24Stat	OK	0.866287	0.654579	0.404278	-0.690993	0.23275	0.834512	no
OTULIN	chr5:14664673-14699733	T24Spin	T24Stat	OK	6.48405	4.89979	0.404176	-1.15158	0.0472	0.535812	no
BRPF3	chr6:36196772-36232790	T24Spin	T24Stat	OK	15.2797	11.5466	0.404142	-1.17218	0.04135	0.50809	no
MYSM1	chr1:58654738-58700075	T24Spin	T24Stat	OK	6.87743	5.19891	0.403659	-1.1238	0.05495	0.564131	no
MFSD9	chr2:102717206-102736878	T24Spin	T24Stat	OK	4.31117	3.2602	0.403116	-0.967709	0.0936	0.666629	no
KLHL9	chr9:21331018-21335430	T24Spin	T24Stat	OK	12.2396	9.25606	0.403089	-1.15384	0.04905	0.54169	no
GOLGA7B	chr10:97850237-98030828	T24Spin	T24Stat	OK	4.77529	3.61152	0.402981	-1.09031	0.05675	0.572966	no
ANO10	chr3:43366325-43622068	T24Spin	T24Stat	OK	58.227	44.0587	0.402261	-1.16775	0.0418	0.510494	no
PRKACB	chr1:84077974-84238498	T24Spin	T24Stat	OK	18.1864	13.7614	0.402228	-1.16074	0.03995	0.502398	no
PROB1	chr5:139391945-139395196	T24Spin	T24Stat	OK	1.66678	1.26138	0.402058	-0.742338	0.2004	0.807576	no
TRAF6	chr11:36483766-36510313	T24Spin	T24Stat	OK	7.1957	5.44601	0.401934	-1.15061	0.0416	0.509761	no
PRDM5	chr4:120691912-120922866	T24Spin	T24Stat	OK	0.698183	0.528482	0.401749	-0.773046	0.17815	0.787617	no
CCDC62	chr12:122774508-122827380	T24Spin	T24Stat	OK	0.584672	0.442592	0.401648	-0.661606	0.24945	0.851251	no
ZBTB41	chr1:197153683-197200542	T24Spin	T24Stat	OK	2.96771	2.2466	0.401604	-1.09495	0.06615	0.598614	no
EID3	chr12:104215778-104350307	T24Spin	T24Stat	OK	1.46756	1.11107	0.401473	-0.0406925	0.77325	0.997662	no
FOXN2	chr2:48314655-48379295	T24Spin	T24Stat	OK	9.03192	6.83822	0.401412	-1.10547	0.05465	0.562342	no
ZFHX4-AS1	chr8:76610878-76867285	T24Spin	T24Stat	OK	1.07106	0.810966	0.401328	-0.171983	0.80135	0.997662	no
BCO2	chr11:112175484-112218926	T24Spin	T24Stat	OK	0.788724	0.597349	0.400948	-0.684096	0.21875	0.827702	no
TCFL5	chr20:62817061-62861763	T24Spin	T24Stat	OK	4.98563	3.77592	0.400946	-0.831624	0.14715	0.747219	no
HOXA1	chr7:27092994-27096006	T24Spin	T24Stat	OK	4.53749	3.43685	0.400811	-0.955659	0.095	0.671253	no
C9orf91	chr9:114611425-114646423	T24Spin	T24Stat	OK	3.98577	3.01932	0.400634	-1.04049	0.07185	0.615348	no
MTMR4	chr17:58489531-58517890	T24Spin	T24Stat	OK	11.8278	8.96015	0.400582	-1.16249	0.0429	0.516725	no
PLEKHA8	chr7:30028360-30118345	T24Spin	T24Stat	OK	2.39409	1.81373	0.40052	-0.991957	0.0727	0.617499	no
NNAT	chr20:37517416-37527931	T24Spin	T24Stat	OK	0.874844	0.66279	0.400475	-0.146217	0.85835	0.997662	no
DLK2	chr6:43427553-43456632	T24Spin	T24Stat	OK	0.580562	0.439861	0.400402	-0.203159	0.75275	0.997662	no
SNORA18	chr11:93733465-93733597	T24Spin	T24Stat	OK	346.262	262.361	0.400311	-0.309712	0.77935	0.997662	no
TINAG	chr6:54308404-54390152	T24Spin	T24Stat	OK	32.2562	24.4508	0.399691	-1.16225	0.04505	0.526551	no
CEP85L	chr6:118460771-118710075	T24Spin	T24Stat	OK	2.11256	1.60153	0.399543	-0.914431	0.10225	0.690831	no
TBX18	chr6:84732495-84764236	T24Spin	T24Stat	OK	1.80681	1.36987	0.399401	-0.979918	0.0931	0.665544	no
BAHD1	chr15:40439720-40468242	T24Spin	T24Stat	OK	14.6766	11.1312	0.398907	-1.04806	0.0692	0.605946	no
DGKE	chr17:56834098-56868675	T24Spin	T24Stat	OK	5.88811	4.46577	0.398896	-1.13105	0.05045	0.548671	no
ATP10D	chr4:47485392-47593486	T24Spin	T24Stat	OK	17.9822	13.6392	0.398815	-1.17915	0.0393	0.499836	no
DVL2	chr17:7225341-7234544	T24Spin	T24Stat	OK	27.1518	20.5942	0.398812	-1.1799	0.0436	0.520485	no
CTAGE5	chr14:39265271-39351193	T24Spin	T24Stat	OK	15.3252	11.6272	0.398403	-1.13894	0.04935	0.543214	no
SMAD5	chr5:136129513-136182734	T24Spin	T24Stat	OK	13.7628	10.4425	0.398302	-1.16264	0.04745	0.536833	no
LINC00899	chr22:46039906-46044868	T24Spin	T24Stat	OK	2.34221	1.77741	0.398093	-0.759862	0.1837	0.795125	no
RMND5A	chr2:86503429-86778041	T24Spin	T24Stat	OK	29.3977	22.3099	0.398021	-0.686836	0.2336	0.834787	no
TICAM2,TMED7,TMED7-TICAM2	chr5:115578495-115626179	T24Spin	T24Stat	OK	81.0962	61.5471	0.397944	-1.19488	0.0382	0.495434	no
PTDSS2	chr11:450279-491387	T24Spin	T24Stat	OK	4.21396	3.19865	0.397714	-0.910353	0.11375	0.702392	no
EPB41	chr1:28887090-29123909	T24Spin	T24Stat	OK	7.38126	5.60314	0.397631	-1.02718	0.07705	0.622056	no
KCNJ16	chr17:70075224-70135605	T24Spin	T24Stat	OK	48.869	37.097	0.397616	-1.20409	0.0404	0.502398	no
HIC2	chr22:21417403-21451461	T24Spin	T24Stat	OK	1.09582	0.831932	0.397471	-0.881258	0.1234	0.716051	no
GABARAPL1	chr12:10212889-10223125	T24Spin	T24Stat	OK	121.407	92.1766	0.397383	-1.20755	0.03555	0.478159	no
TBC1D8B	chrX:106802688-106876147	T24Spin	T24Stat	OK	2.15917	1.63938	0.397327	-0.952082	0.10365	0.693563	no
LTN1	chr21:28928143-28992956	T24Spin	T24Stat	OK	10.3452	7.85533	0.397215	-1.14534	0.04605	0.52993	no
ZNF192P1	chr6:28161760-28169595	T24Spin	T24Stat	OK	0.438512	0.333007	0.397066	-0.432096	0.44965	0.941598	no
MAPK1IP1L	chr14:55051643-55070194	T24Spin	T24Stat	OK	23.3582	17.7385	0.397045	-1.20468	0.03655	0.483657	no
FTL	chr19:48965308-48966879	T24Spin	T24Stat	OK	6045.15	4590.84	0.397019	-1.04842	0.0686	0.604161	no
GFM2	chr5:74627405-74776912	T24Spin	T24Stat	OK	16.9414	12.8661	0.396977	-0.458767	0.42565	0.934069	no
TULP3	chr12:2890866-2941140	T24Spin	T24Stat	OK	16.4566	12.4986	0.396901	-1.1369	0.04405	0.522733	no
DNAJB14	chr4:99896249-99946726	T24Spin	T24Stat	OK	12.1456	9.22673	0.396537	-0.994747	0.0481	0.539637	no
ASB7	chr15:100602549-100651699	T24Spin	T24Stat	OK	7.9631	6.04998	0.3964	-1.08148	0.0598	0.583561	no
ZEB1-AS1	chr10:31316527-31319095	T24Spin	T24Stat	OK	3.52984	2.68294	0.395786	-0.898725	0.11785	0.70555	no
AARS	chr16:70252393-70289509	T24Spin	T24Stat	OK	50.9006	38.6909	0.39569	-1.1987	0.04	0.502398	no
EAF1	chr3:15427556-15442613	T24Spin	T24Stat	OK	16.0393	12.1989	0.39486	-1.14017	0.0482	0.539856	no
LOC729603	chr6:159969098-160106551	T24Spin	T24Stat	OK	3.34939	2.54759	0.394766	-0.168984	0.7449	0.997579	no
LINC01503	chr9:129336922-129347477	T24Spin	T24Stat	OK	1.19729	0.910781	0.394601	-0.379087	0.4986	0.954724	no
TRPM7	chr15:50557158-50686815	T24Spin	T24Stat	OK	8.82212	6.711	0.394598	-1.1635	0.0448	0.525587	no
CEBPB	chr20:50184602-50192691	T24Spin	T24Stat	OK	241.654	183.828	0.394583	-1.23927	0.03805	0.495204	no
VPS13C	chr15:61852390-62060465	T24Spin	T24Stat	OK	6.25265	4.75704	0.394404	-1.15051	0.04725	0.535926	no
KLF13	chr15:31326854-31435665	T24Spin	T24Stat	OK	1.34442	1.02291	0.394315	-0.917302	0.1047	0.693967	no
SYT13	chr11:45240301-45286333	T24Spin	T24Stat	OK	30.4614	23.1787	0.394179	-1.18584	0.0368	0.484575	no
PHC3	chr3:170087579-170181749	T24Spin	T24Stat	OK	9.39526	7.14951	0.394088	-1.17801	0.0426	0.515425	no
ZBTB11	chr3:101649438-101679213	T24Spin	T24Stat	OK	12.2938	9.35719	0.393779	-1.08262	0.0605	0.586977	no
LSM12	chr17:44034634-44067619	T24Spin	T24Stat	OK	6.15031	4.68185	0.39358	-0.988837	0.07415	0.619069	no
ARG2	chr14:67619861-67674885	T24Spin	T24Stat	OK	7.26518	5.53106	0.393444	-0.465874	0.40075	0.926156	no
CSNK1G3	chr5:123512098-123617044	T24Spin	T24Stat	OK	12.2259	9.30773	0.393439	-1.10056	0.0558	0.568508	no
CCNG2	chr4:77157203-77170060	T24Spin	T24Stat	OK	30.6463	23.3322	0.393391	-1.19693	0.03995	0.502398	no
TMEM159	chr16:20933110-21180616	T24Spin	T24Stat	OK	65.6885	50.0252	0.392985	-1.13726	0.0456	0.528834	no
MBD6	chr12:57522875-57547331	T24Spin	T24Stat	OK	17.8525	13.5962	0.392927	-0.613554	0.27675	0.863991	no
FAM13A	chr4:88709788-89057195	T24Spin	T24Stat	OK	4.79426	3.65173	0.39273	-1.01787	0.07565	0.620542	no
MEF2A	chr15:99565927-99716424	T24Spin	T24Stat	OK	24.9956	19.0405	0.392601	-1.15789	0.0456	0.528834	no
NAPB	chr20:23374518-23421519	T24Spin	T24Stat	OK	5.94324	4.52769	0.392476	-1.03003	0.0703	0.608179	no
TRPM4	chr19:49157758-49211841	T24Spin	T24Stat	OK	20.2278	15.4102	0.392458	-1.13525	0.04795	0.539637	no
WFS1	chr4:6269849-6303265	T24Spin	T24Stat	OK	17.2291	13.1265	0.392367	-1.12486	0.05325	0.559521	no
HSD17B2	chr16:82035252-82098534	T24Spin	T24Stat	OK	38.1635	29.077	0.392315	-1.07551	0.06035	0.586977	no
ZFP69B	chr1:40450664-40463718	T24Spin	T24Stat	OK	1.2733	0.970294	0.392079	-0.684809	0.2367	0.837963	no
IDS	chrX:149478763-149505354	T24Spin	T24Stat	OK	49.1761	37.4791	0.39187	-1.15572	0.0441	0.522733	no
MIER3	chr5:56909259-56952130	T24Spin	T24Stat	OK	9.70799	7.39924	0.391795	-1.0765	0.06705	0.601388	no
HEATR5A	chr14:31291787-31420582	T24Spin	T24Stat	OK	4.07848	3.10892	0.39162	-1.07651	0.06455	0.598571	no
DNAJC16	chr1:15526812-15585110	T24Spin	T24Stat	OK	5.63046	4.29201	0.3916	-1.06273	0.06525	0.598614	no
MTFR1	chr8:65644652-65710563	T24Spin	T24Stat	OK	13.4305	10.2402	0.391264	-1.10694	0.0546	0.562342	no
PPP1R1A	chr12:54579239-54588659	T24Spin	T24Stat	OK	33.9962	25.9209	0.391257	-1.05784	0.0673	0.601758	no
C17orf100	chr17:6651738-6653298	T24Spin	T24Stat	OK	4.94848	3.77337	0.391133	-0.872466	0.1303	0.722891	no
ZNF767P	chr7:149547153-149624790	T24Spin	T24Stat	OK	5.83555	4.45008	0.391037	-0.964827	0.0945	0.669483	no
ZXDB	chrX:57591835-57597477	T24Spin	T24Stat	OK	6.63665	5.06177	0.390812	-1.06283	0.06565	0.598614	no
ZNF746	chr7:149472792-149497807	T24Spin	T24Stat	OK	18.0186	13.7434	0.390751	-1.13701	0.0488	0.540709	no
FAM160A1	chr4:151409245-151663632	T24Spin	T24Stat	OK	3.69267	2.81669	0.390664	-0.978368	0.0833	0.639062	no
SOX9	chr17:72121019-72126419	T24Spin	T24Stat	OK	18.9791	14.4826	0.390087	-1.09093	0.06085	0.587822	no
PCK2	chr14:24094130-24104132	T24Spin	T24Stat	OK	21.8442	16.6706	0.389944	-1.10741	0.05675	0.572966	no
R3HDM2	chr12:57253764-57310463	T24Spin	T24Stat	OK	5.86979	4.48002	0.389802	-1.04513	0.068	0.604161	no
ABCC3	chr17:50634856-50691702	T24Spin	T24Stat	OK	68.4893	52.2785	0.389662	-1.03141	0.0683	0.604161	no
TIGAR	chr12:4321192-4360024	T24Spin	T24Stat	OK	9.7463	7.44163	0.389237	-1.12526	0.04845	0.540277	no
YIPF6	chrX:68498781-68537285	T24Spin	T24Stat	OK	14.3791	10.9798	0.389111	-1.15275	0.0436	0.520485	no
GPR27	chr3:71679288-71755177	T24Spin	T24Stat	OK	1.85446	1.4161	0.389082	-0.176023	0.8161	0.997662	no
TNPO1	chr5:72816590-72914388	T24Spin	T24Stat	OK	30.9388	23.6291	0.388857	-1.17615	0.045	0.526425	no
ADPRHL1	chr13:113421939-113453524	T24Spin	T24Stat	OK	1.33726	1.02152	0.388566	-0.672423	0.24615	0.845753	no
PLEKHH2	chr2:43637299-43767987	T24Spin	T24Stat	OK	1.14892	0.877728	0.388433	-0.863812	0.1332	0.726268	no
SLC25A51	chr9:37877574-37904353	T24Spin	T24Stat	OK	7.95732	6.07944	0.388344	-0.820998	0.15365	0.757468	no
RHOQ	chr2:46542727-46617112	T24Spin	T24Stat	OK	15.1494	11.5759	0.388134	-1.02328	0.08125	0.634213	no
CSRP2	chr12:76858714-76879040	T24Spin	T24Stat	OK	30.4804	23.2916	0.388076	-1.03764	0.0705	0.609124	no
PRKAR1A	chr17:68259181-68600954	T24Spin	T24Stat	OK	111.035	84.8474	0.388068	-1.10202	0.0568	0.573039	no
UHMK1	chr1:162497173-162529629	T24Spin	T24Stat	OK	18.6869	14.2801	0.388026	-1.16172	0.0485	0.540277	no
PAIP2B	chr2:71182737-71227103	T24Spin	T24Stat	OK	0.893082	0.682531	0.387898	-0.832692	0.14195	0.741123	no
GDAP2	chr1:117863484-117929679	T24Spin	T24Stat	OK	4.14293	3.16643	0.387796	-0.881604	0.12285	0.714212	no
THSD7A	chr7:11370434-11832198	T24Spin	T24Stat	OK	0.78434	0.599488	0.387747	-0.90936	0.111	0.700893	no
FBXL19-AS1	chr16:30919318-30948783	T24Spin	T24Stat	OK	3.93022	3.00402	0.387717	-0.505525	0.37655	0.916933	no
FBXO10	chr9:37510891-37576253	T24Spin	T24Stat	OK	3.47226	2.65446	0.387457	-1.01012	0.0809	0.633693	no
HSPA9	chr5:138554881-138575629	T24Spin	T24Stat	OK	172.716	132.038	0.387447	-1.16484	0.0396	0.502224	no
ZNF442	chr19:12349370-12365661	T24Spin	T24Stat	OK	1.98082	1.51445	0.387298	-0.823738	0.15095	0.752116	no
ZNF626	chr19:20619938-20661596	T24Spin	T24Stat	OK	4.00225	3.06047	0.387058	-0.571449	0.32225	0.889986	no
SOS1	chr2:38981548-39120463	T24Spin	T24Stat	OK	8.44156	6.45525	0.387037	-1.11117	0.0556	0.567331	no
RAD54L2	chr3:51541579-51663596	T24Spin	T24Stat	OK	3.03233	2.31898	0.38694	-0.982819	0.0856	0.645299	no
WASL	chr7:123681926-123749071	T24Spin	T24Stat	OK	23.6469	18.0953	0.386038	-1.15496	0.04665	0.533631	no
ABCC1	chr16:15949576-16143073	T24Spin	T24Stat	OK	0.610994	0.46765	0.38573	-0.744776	0.20045	0.807576	no
CHPT1	chr12:101697638-101739472	T24Spin	T24Stat	OK	33.4261	25.5857	0.385638	-1.06953	0.06055	0.587037	no
SPIRE1	chr18:12446511-12657913	T24Spin	T24Stat	OK	16.8989	12.9356	0.385583	-1.12445	0.0512	0.551904	no
NRCAM	chr7:108147625-108456397	T24Spin	T24Stat	OK	33.7653	25.8471	0.38554	-1.14604	0.04605	0.52993	no
CSNK1G1	chr15:64165516-64356243	T24Spin	T24Stat	OK	8.13027	6.22389	0.385488	-1.1187	0.0497	0.544387	no
ZNF605	chr12:132921432-132956306	T24Spin	T24Stat	OK	2.58926	1.98231	0.385358	-1.01882	0.07965	0.628328	no
SLC16A4	chr1:110362850-110391082	T24Spin	T24Stat	OK	1.76153	1.34861	0.385357	-0.765772	0.1869	0.799189	no
ZNF229	chr19:44426250-44448578	T24Spin	T24Stat	OK	5.22057	3.99723	0.385209	-1.03268	0.073	0.6176	no
RAPGEF3	chr12:47734669-47759106	T24Spin	T24Stat	OK	7.04618	5.39546	0.385096	-1.05476	0.0639	0.598332	no
CBWD3,CBWD5	chr9:68241888-68300035	T24Spin	T24Stat	OK	0.479146	0.366915	0.385019	-0.404071	0.43315	0.93718	no
MTRR	chr5:7869103-7901122	T24Spin	T24Stat	OK	16.1586	12.375	0.384875	-1.09797	0.056	0.56968	no
CCPG1,DYX1C1	chr15:55317183-55508234	T24Spin	T24Stat	OK	36.6138	28.0439	0.384702	-1.01035	0.07505	0.619705	no
ZFYVE9	chr1:52142093-52346686	T24Spin	T24Stat	OK	5.65557	4.33215	0.384588	-1.05828	0.06625	0.598614	no
TRAK2	chr2:201377206-201451596	T24Spin	T24Stat	OK	9.42181	7.21861	0.384284	-1.11128	0.05555	0.567253	no
FAM84B	chr8:126552437-126558466	T24Spin	T24Stat	OK	15.992	12.2537	0.384134	-1.11475	0.05385	0.559776	no
PRRG2	chr19:49581329-49591008	T24Spin	T24Stat	OK	1.85074	1.41841	0.383834	-0.625753	0.26875	0.858388	no
NEK9	chr14:75082114-75127075	T24Spin	T24Stat	OK	12.9709	9.94485	0.383255	-1.11923	0.05045	0.548671	no
HOXC-AS2	chr12:53995207-53996785	T24Spin	T24Stat	OK	0.491839	0.377124	0.383146	-0.216728	0.71085	0.990875	no
STAT2	chr12:56341597-56360253	T24Spin	T24Stat	OK	25.8649	19.8353	0.382922	-1.1548	0.0434	0.519948	no
PDXDC1	chr16_KI270853v1_alt:284550-791405	T24Spin	T24Stat	OK	1.4019	1.07548	0.382397	-0.686141	0.1916	0.800826	no
METTL18	chr1:169792531-169794920	T24Spin	T24Stat	OK	6.2192	4.77177	0.382204	-0.911461	0.1124	0.701846	no
RBL2	chr16:53434438-53503304	T24Spin	T24Stat	OK	11.2375	8.62344	0.381982	-0.962243	0.10015	0.684913	no
DNAJC6	chr1:65264693-65415869	T24Spin	T24Stat	OK	8.14025	6.24858	0.381543	-1.07743	0.0592	0.581512	no
ATXN2L	chr16:28823047-28837237	T24Spin	T24Stat	OK	67.3612	51.7096	0.381484	-1.1265	0.0519	0.553413	no
CSNK2A3	chr11:11270873-11622014	T24Spin	T24Stat	OK	35.3384	27.1307	0.381311	-0.936718	0.10285	0.692086	no
PHF21B	chr22:44881162-45009928	T24Spin	T24Stat	OK	0.432348	0.332018	0.380933	-0.54417	0.34335	0.900163	no
FAM219A	chr9:34398183-34458570	T24Spin	T24Stat	OK	16.02	12.3028	0.380884	-1.10535	0.0543	0.560891	no
SPOCK2	chr10:72059033-72089032	T24Spin	T24Stat	OK	0.526889	0.404729	0.380543	-0.471761	0.344	0.900467	no
SPRED2	chr2:65310850-65432522	T24Spin	T24Stat	OK	14.3605	11.0311	0.380532	-1.06992	0.05785	0.575839	no
NCKAP1	chr2:182924850-183038858	T24Spin	T24Stat	OK	99.7969	76.6651	0.380425	-1.14043	0.047	0.535812	no
ST7L	chr1:112523518-112619418	T24Spin	T24Stat	OK	5.94534	4.56739	0.380389	-0.943509	0.10195	0.690543	no
ZNF189	chr9:101398853-101410660	T24Spin	T24Stat	OK	8.4404	6.48532	0.380133	-1.0385	0.07025	0.608138	no
KLHL12	chr1:202891095-202928644	T24Spin	T24Stat	OK	10.5252	8.08749	0.380086	-1.07817	0.05835	0.577527	no
PPARG	chr3:12287849-12434356	T24Spin	T24Stat	OK	10.9661	8.42644	0.380054	-1.00385	0.08105	0.633758	no
FMR1	chrX:147911950-147951127	T24Spin	T24Stat	OK	21.8351	16.7793	0.379965	-1.12028	0.0541	0.560119	no
SP1	chr12:53380194-53416442	T24Spin	T24Stat	OK	16.0669	12.3479	0.379831	-1.09721	0.0539	0.559776	no
IFNLR1	chr1:24154156-24187275	T24Spin	T24Stat	OK	2.27522	1.74864	0.379775	-0.937468	0.0995	0.68326	no
ACKR3	chr2:236569736-236582351	T24Spin	T24Stat	OK	1.95311	1.50123	0.379629	-0.70444	0.23005	0.833663	no
LINC00886	chr3:156747342-156817062	T24Spin	T24Stat	OK	0.562273	0.432204	0.379558	-0.190974	0.77695	0.997662	no
SLC1A5	chr19:46774882-46788585	T24Spin	T24Stat	OK	140.306	107.85	0.37955	-1.0843	0.06045	0.586977	no
SENP5	chr3:196867855-196934713	T24Spin	T24Stat	OK	8.91594	6.85425	0.379389	-1.08058	0.05875	0.579212	no
GSDMB	chr17:39904594-39918650	T24Spin	T24Stat	OK	2.35128	1.80761	0.379368	-0.729356	0.1929	0.801324	no
MBP	chr18:76978832-77132818	T24Spin	T24Stat	OK	22.5328	17.3243	0.379231	-1.10461	0.05295	0.557679	no
PIKFYVE	chr2:208266266-208358751	T24Spin	T24Stat	OK	6.47636	4.97939	0.379214	-1.04245	0.06195	0.590373	no
TMEM47	chrX:34627063-34657288	T24Spin	T24Stat	OK	28.4861	21.9038	0.379076	-1.14323	0.05085	0.551135	no
DPH3P1	chr20:62817061-62861763	T24Spin	T24Stat	OK	1.95195	1.50105	0.378945	-0.411717	0.469	0.943076	no
RAD17	chr5:69351725-69414801	T24Spin	T24Stat	OK	1.03997	0.799744	0.378931	-0.675226	0.2118	0.820893	no
RASSF9	chr12:85804552-85836540	T24Spin	T24Stat	OK	3.23639	2.48921	0.378695	-0.814069	0.1569	0.760208	no
ME1	chr6:83210390-83431219	T24Spin	T24Stat	OK	57.7667	44.4327	0.378617	-1.15935	0.0471	0.535812	no
LRP12	chr8:104489230-104589024	T24Spin	T24Stat	OK	13.4811	10.3697	0.378565	-1.05912	0.06395	0.598383	no
SACM1L	chr3:45689261-45745408	T24Spin	T24Stat	OK	18.8927	14.5333	0.378468	-1.09696	0.06165	0.590028	no
UHRF2	chr9:6413150-6507051	T24Spin	T24Stat	OK	20.6768	15.9061	0.378435	-1.11655	0.05295	0.557679	no
MAT2A	chr2:85538977-85561534	T24Spin	T24Stat	OK	159.706	122.878	0.378195	-1.10932	0.05265	0.556704	no
LINC00630	chrX:102769166-102885410	T24Spin	T24Stat	OK	0.452699	0.34838	0.37789	-0.461124	0.4219	0.934069	no
LINC00921	chr16:3263767-3267566	T24Spin	T24Stat	OK	0.509313	0.391978	0.37778	-0.45949	0.42245	0.934069	no
SEC24B-AS1	chr4:109429962-109540459	T24Spin	T24Stat	OK	0.867718	0.668058	0.377252	-0.0779703	0.822	0.997662	no
BEND3	chr6:107065180-107114432	T24Spin	T24Stat	OK	1.51396	1.16581	0.377	-0.908317	0.1094	0.698017	no
OPHN1	chrX:68042343-68433457	T24Spin	T24Stat	OK	1.04499	0.804709	0.376945	-0.871997	0.1245	0.717694	no
SEC63	chr6:107867755-107958278	T24Spin	T24Stat	OK	22.7725	17.5367	0.376913	-1.12397	0.0521	0.553506	no
MYL3	chr3:46857866-46863483	T24Spin	T24Stat	OK	0.567469	0.437034	0.376798	-0.330842	0.5683	0.976904	no
BEND6	chr6:56954974-57027344	T24Spin	T24Stat	OK	2.07243	1.59609	0.376784	-0.825449	0.1529	0.755627	no
PARD6G	chr18:80147923-80247514	T24Spin	T24Stat	OK	1.14476	0.881661	0.376746	-0.674683	0.2447	0.845753	no
TMEM39A	chr3:119428959-119463682	T24Spin	T24Stat	OK	11.4723	8.83802	0.376353	-1.0736	0.06185	0.590258	no
C1orf109	chr1:37681569-37690595	T24Spin	T24Stat	OK	10.4141	8.02287	0.376352	-1.00463	0.0843	0.641234	no
PHF6	chrX:134373311-134428792	T24Spin	T24Stat	OK	10.3302	7.95825	0.376343	-1.05457	0.06835	0.604161	no
FBXW11	chr5:171861551-172006873	T24Spin	T24Stat	OK	23.9433	18.4465	0.376277	-1.10742	0.05265	0.556704	no
PLBD2	chr12:113358565-113389653	T24Spin	T24Stat	OK	25.584	19.7122	0.376152	-1.05836	0.07025	0.608138	no
ZNF808	chr19:52527655-52556050	T24Spin	T24Stat	OK	1.36597	1.05259	0.375976	-0.769781	0.1714	0.778804	no
SC5D	chr11:121292678-121313410	T24Spin	T24Stat	OK	8.29806	6.39436	0.375975	-1.09657	0.058	0.576477	no
DDX17	chr22:38468061-38506340	T24Spin	T24Stat	OK	116.022	89.4167	0.375787	-1.10682	0.0552	0.5654	no
ASXL2	chr2:25739383-25878443	T24Spin	T24Stat	OK	5.99882	4.62357	0.375672	-0.918365	0.10435	0.693967	no
LOC103091866	chr1:145168404-145216071	T24Spin	T24Stat	OK	1.64627	1.26913	0.375359	-0.519632	0.3681	0.913603	no
REEP3	chr10:63521362-63625123	T24Spin	T24Stat	OK	24.0171	18.5212	0.374879	-1.11355	0.0553	0.565992	no
GXYLT2	chr3:72888233-72975371	T24Spin	T24Stat	OK	1.26049	0.972082	0.37484	-0.557189	0.321	0.889732	no
CLIP4	chr2:29097675-29183813	T24Spin	T24Stat	OK	29.2421	22.5516	0.374817	-1.11287	0.05495	0.564131	no
FGF11	chr17:7438272-7444932	T24Spin	T24Stat	OK	2.33552	1.80119	0.374798	-0.807842	0.16715	0.76967	no
ZNF682	chr19:20004417-20039468	T24Spin	T24Stat	OK	1.76956	1.36471	0.374797	-0.832862	0.14735	0.747219	no
ATXN1L	chr16:71845990-71857333	T24Spin	T24Stat	OK	11.88	9.16209	0.374788	-1.08795	0.0612	0.589506	no
C5orf24	chr5:134845679-134859735	T24Spin	T24Stat	OK	20.4636	15.7821	0.37477	-0.974852	0.09105	0.662173	no
XBP1	chr22:28794559-28800572	T24Spin	T24Stat	OK	150.648	116.194	0.374645	-1.13602	0.04935	0.543214	no
SNX13	chr7:17790760-17940508	T24Spin	T24Stat	OK	6.19171	4.77605	0.374521	-1.04545	0.07695	0.621997	no
GARS	chr7:30594564-30634032	T24Spin	T24Stat	OK	143.723	110.87	0.374424	-1.13932	0.04705	0.535812	no
CREBZF	chr11:85657563-85665138	T24Spin	T24Stat	OK	21.2194	16.3695	0.374371	-1.10155	0.0618	0.590201	no
SRC	chr20:37344684-37405432	T24Spin	T24Stat	OK	16.2569	12.5435	0.374117	-1.08663	0.06175	0.590144	no
SIAH2	chr3:150741122-150763476	T24Spin	T24Stat	OK	20.3949	15.7366	0.37408	-1.04327	0.0685	0.604161	no
DMXL1	chr5:119071086-119249129	T24Spin	T24Stat	OK	4.60163	3.55101	0.373916	-1.06596	0.0669	0.601249	no
ADAM17	chr2:9489280-9555788	T24Spin	T24Stat	OK	17.4205	13.4473	0.373472	-1.06128	0.06255	0.592723	no
GTF3C3	chr2:196763031-196799768	T24Spin	T24Stat	OK	18.4766	14.2648	0.373242	-1.09452	0.0554	0.566583	no
ZNF772	chr19:57469585-57477570	T24Spin	T24Stat	OK	2.20596	1.70344	0.372954	-0.899843	0.1115	0.701846	no
SDHAP1	chr3:195959920-195990279	T24Spin	T24Stat	OK	2.18209	1.68512	0.372863	-0.777767	0.1703	0.77737	no
NEIL2	chr8:11769662-11787345	T24Spin	T24Stat	OK	10.6057	8.19042	0.372828	-0.960622	0.0925	0.665504	no
ZMYM2	chr13:19958669-20091845	T24Spin	T24Stat	OK	8.76249	6.76754	0.372709	-1.10133	0.0604	0.586977	no
USP45	chr6:99432305-99515376	T24Spin	T24Stat	OK	2.83172	2.18722	0.372576	-0.97789	0.09425	0.668771	no
TP53	chr17:7668401-7703502	T24Spin	T24Stat	OK	38.7329	29.9236	0.372274	-1.02312	0.0765	0.620603	no
AJAP1	chr1:4655044-4783791	T24Spin	T24Stat	OK	11.5786	8.94592	0.372155	-0.978376	0.09385	0.667698	no
QPCTL	chr19:45692482-45703990	T24Spin	T24Stat	OK	25.0398	19.3473	0.372096	-1.06455	0.06475	0.598614	no
UBE2H	chr7:129830732-129952960	T24Spin	T24Stat	OK	76.522	59.1342	0.371882	-1.13349	0.04795	0.539637	no
SLC38A1	chr12:46183055-46269425	T24Spin	T24Stat	OK	66.1889	51.1496	0.371866	-1.11418	0.05475	0.562939	no
DICER1	chr14:95086227-95179933	T24Spin	T24Stat	OK	6.969	5.38552	0.371866	-1.05664	0.06705	0.601388	no
OSTC	chr4:108650584-108667822	T24Spin	T24Stat	OK	208.495	161.122	0.371859	-1.12083	0.05155	0.552033	no
RAD51D,RFFL	chr17:35009111-35121522	T24Spin	T24Stat	OK	16.0347	12.3929	0.371684	-0.980604	0.08875	0.654672	no
ZNF264	chr19:57191499-57222846	T24Spin	T24Stat	OK	5.16735	3.99386	0.371642	-1.0687	0.06525	0.598614	no
CDK13	chr7:39950359-40097134	T24Spin	T24Stat	OK	17.3763	13.4313	0.371519	-1.08338	0.05455	0.562342	no
CISH	chr3:50606453-50611831	T24Spin	T24Stat	OK	2.06067	1.59286	0.371492	-0.741297	0.1982	0.806817	no
ZRANB2	chr1:70852352-71081289	T24Spin	T24Stat	OK	61.6123	47.6265	0.371454	-1.1212	0.05155	0.552033	no
PLEKHB2	chr2:131104846-131149852	T24Spin	T24Stat	OK	83.935	64.883	0.371432	-1.12125	0.05825	0.577527	no
MIR31HG	chr9:21454267-21559698	T24Spin	T24Stat	OK	5.55518	4.29463	0.371298	-0.853747	0.1367	0.729251	no
NRSN2-AS1	chr20:319686-325252	T24Spin	T24Stat	OK	2.20862	1.70755	0.371215	-0.670385	0.2331	0.834512	no
YWHAEP1	chr7:64433692-64435517	T24Spin	T24Stat	OK	1.85276	1.43276	0.37088	-0.693657	0.2301	0.833663	no
NRG1	chr8:31639751-32765040	T24Spin	T24Stat	OK	40.5134	31.3329	0.37072	-0.920544	0.0982	0.679901	no
RCBTB1	chr13:49531945-49585583	T24Spin	T24Stat	OK	15.4803	11.9768	0.37019	-1.0677	0.06535	0.598614	no
FNDC4	chr2:27491882-27495259	T24Spin	T24Stat	OK	6.36961	4.92831	0.370111	-0.877075	0.1276	0.720879	no
SLPI	chr20:45252238-45254564	T24Spin	T24Stat	OK	119.546	92.5078	0.369921	-1.01526	0.07455	0.619069	no
TRIM45	chr1:117111054-117121789	T24Spin	T24Stat	OK	1.19018	0.921121	0.36972	-0.753235	0.1948	0.802033	no
MEGF9	chr9:120600917-120714487	T24Spin	T24Stat	OK	15.8101	12.2375	0.369537	-1.08326	0.06565	0.598614	no
CHRNA3	chr15:78565519-78621295	T24Spin	T24Stat	OK	0.45627	0.3532	0.369401	-0.227438	0.7406	0.997027	no
ALG11,UTP14C	chr13:52012386-52033600	T24Spin	T24Stat	OK	11.0145	8.52684	0.369315	-0.987898	0.06875	0.604161	no
TMEM184C	chr4:147617387-147635521	T24Spin	T24Stat	OK	17.4655	13.5213	0.369279	-1.03419	0.0732	0.617868	no
LOC284023	chr17:7913321-7915947	T24Spin	T24Stat	OK	4.69934	3.63847	0.369125	-0.877557	0.12115	0.711383	no
ZNF19	chr16:71474072-71489351	T24Spin	T24Stat	OK	0.911351	0.705698	0.368956	-0.664938	0.23715	0.837963	no
CLDN16	chr3:190387871-190412143	T24Spin	T24Stat	OK	11.9731	9.27133	0.368943	-1.03617	0.07385	0.618938	no
LOC101927164	chr1:224219612-224330189	T24Spin	T24Stat	OK	0.809734	0.627407	0.368045	-0.159768	0.82535	0.997662	no
LINC01186	chrX:46325923-46327674	T24Spin	T24Stat	OK	1.05182	0.815003	0.368009	-0.320441	0.57785	0.976904	no
TAF13	chr1:109064375-109076002	T24Spin	T24Stat	OK	47.5459	36.8417	0.367981	-0.972057	0.09365	0.666629	no
NTN4	chr12:95649254-95790758	T24Spin	T24Stat	OK	53.6194	41.5513	0.367862	-1.11228	0.052	0.553413	no
HIC1	chr17:2055098-2059687	T24Spin	T24Stat	OK	0.847219	0.656598	0.367724	-0.503939	0.388	0.923574	no
NFYC-AS1	chr1:40689079-40771606	T24Spin	T24Stat	OK	0.704025	0.545634	0.367692	-0.188699	0.76985	0.997662	no
FIGN	chr2:163607607-163736003	T24Spin	T24Stat	OK	3.9649	3.07306	0.367609	-0.924794	0.1072	0.694548	no
FAM135A	chr6:70413403-70561174	T24Spin	T24Stat	OK	7.75463	6.01071	0.367521	-1.02285	0.07845	0.626573	no
SAR1B	chr5:134601148-134632843	T24Spin	T24Stat	OK	14.2887	11.0754	0.367518	-1.09508	0.0593	0.582068	no
CCNK	chr14:99481401-99604390	T24Spin	T24Stat	OK	26.3285	20.4127	0.367159	-0.877534	0.12715	0.720481	no
LYG1	chr2:99284237-99301176	T24Spin	T24Stat	OK	2.83324	2.19685	0.367021	-0.624492	0.28085	0.86737	no
TXLNA	chr1:32179743-32198285	T24Spin	T24Stat	OK	33.7974	26.2073	0.36694	-1.1125	0.0555	0.567174	no
ABCC5	chr3:183919935-184017939	T24Spin	T24Stat	OK	10.142	7.86435	0.36694	-0.814143	0.15355	0.757468	no
HOOK1	chr1:59814860-59876378	T24Spin	T24Stat	OK	6.6005	5.11824	0.366925	-1.02892	0.07655	0.620633	no
TNKS	chr8:9555934-9782346	T24Spin	T24Stat	OK	12.6264	9.79155	0.366836	-1.07927	0.05895	0.580757	no
TVP23B	chr17:18781268-18806713	T24Spin	T24Stat	OK	36.0186	27.9319	0.366825	-1.03372	0.07475	0.619515	no
DCP2	chr5:112976709-113488830	T24Spin	T24Stat	OK	5.29165	4.10416	0.366632	-0.76127	0.1872	0.799189	no
ZNF333	chr19:14690039-14778541	T24Spin	T24Stat	OK	3.46488	2.68739	0.366601	-0.897307	0.124	0.717109	no
SLC6A20	chr3:45755448-45796543	T24Spin	T24Stat	OK	0.402457	0.312161	0.366543	-0.615433	0.28355	0.868449	no
SLC7A2	chr8:17497087-17570568	T24Spin	T24Stat	OK	4.40045	3.41333	0.366471	-1.01517	0.0763	0.620542	no
FAM120A	chr9:93446499-93566115	T24Spin	T24Stat	OK	57.9195	44.9324	0.366294	-1.06129	0.0636	0.596824	no
EXOSC6	chr16:70250230-70251930	T24Spin	T24Stat	OK	26.9022	20.8715	0.366187	-0.9972	0.0848	0.642536	no
ARRDC3	chr5:91368723-91420715	T24Spin	T24Stat	OK	78.9807	61.283	0.366013	-1.12301	0.0527	0.556794	no
ITGAV	chr2:186590062-186680902	T24Spin	T24Stat	OK	107.742	83.6195	0.365666	-1.10385	0.06045	0.586977	no
ARHGAP12	chr10:31805397-31928876	T24Spin	T24Stat	OK	13.1214	10.1853	0.365435	-1.04667	0.072	0.615348	no
SCN3B	chr11:123629186-123654607	T24Spin	T24Stat	OK	0.441659	0.342875	0.365249	-0.645992	0.2616	0.857297	no
STIM1	chr11:3855702-4093210	T24Spin	T24Stat	OK	25.5097	19.8059	0.365115	-1.08731	0.056	0.56968	no
STRN	chr2:36837697-36966472	T24Spin	T24Stat	OK	3.18039	2.46974	0.364847	-1.02878	0.0781	0.625639	no
TAOK1	chr17:29390924-29551903	T24Spin	T24Stat	OK	11.2683	8.75056	0.364823	-1.04974	0.0675	0.601804	no
RPS6KC1	chr1:213051232-213273465	T24Spin	T24Stat	OK	6.46625	5.02206	0.364648	-0.986948	0.0841	0.641234	no
ARL5B	chr10:18659383-18678011	T24Spin	T24Stat	OK	8.78928	6.82676	0.364544	-0.944891	0.1056	0.693967	no
UBL3	chr13:29764407-29850683	T24Spin	T24Stat	OK	41.0989	31.9305	0.364167	-1.09698	0.0577	0.575839	no
EDRF1	chr10:125719514-125764143	T24Spin	T24Stat	OK	7.09362	5.51148	0.364082	-0.994646	0.08225	0.6372	no
ZNF529	chr19:36543614-36605276	T24Spin	T24Stat	OK	7.9674	6.19104	0.363928	-0.896318	0.11855	0.706555	no
FGD5-AS1	chr3:14942778-15065309	T24Spin	T24Stat	OK	32.8195	25.5041	0.363823	-0.776843	0.1815	0.792505	no
CRTC3	chr15:90529885-90717140	T24Spin	T24Stat	OK	9.04227	7.02682	0.363813	-1.02292	0.0742	0.619069	no
NHSL1	chr6:138422043-138572531	T24Spin	T24Stat	OK	2.94407	2.28821	0.363594	-0.957857	0.0942	0.66877	no
TMEM38A	chr19:16661126-16689005	T24Spin	T24Stat	OK	4.37601	3.40119	0.363577	-0.787893	0.1585	0.762506	no
GPX8	chr5:55112970-55173177	T24Spin	T24Stat	OK	27.8087	21.6146	0.363533	-1.08529	0.0614	0.589971	no
HNRNPU-AS1	chr1:244835336-244846941	T24Spin	T24Stat	OK	7.18701	5.58715	0.363278	-0.883293	0.1363	0.728856	no
ZFR	chr5:32354349-32444738	T24Spin	T24Stat	OK	44.6863	34.7416	0.363168	-1.07398	0.05915	0.581512	no
FOXN3	chr14:89156171-89619150	T24Spin	T24Stat	OK	10.4276	8.10741	0.363089	-1.0564	0.064	0.598433	no
LOC100287042	chr17:75271298-75289449	T24Spin	T24Stat	OK	0.439638	0.341844	0.362977	-0.266613	0.6747	0.987724	no
LINC-PINT	chr7:130877561-130913310	T24Spin	T24Stat	OK	1.60104	1.24498	0.362885	-0.6156	0.24645	0.845962	no
NUDT9	chr4:87422575-87459454	T24Spin	T24Stat	OK	54.8121	42.6272	0.362721	-1.09863	0.05205	0.553413	no
GNRHR2	chr1:145919012-145927536	T24Spin	T24Stat	OK	0.72478	0.563685	0.362653	-0.0964858	0.8075	0.997662	no
STT3A	chr11:125592794-125622759	T24Spin	T24Stat	OK	80.3135	62.4676	0.362535	-1.10592	0.05335	0.559695	no
FRS2	chr12:69470348-69579791	T24Spin	T24Stat	OK	9.36637	7.28962	0.361646	-1.02056	0.0778	0.624728	no
SPR	chr2:72887382-72892160	T24Spin	T24Stat	OK	47.6152	37.0578	0.361642	-1.02729	0.0738	0.618938	no
GAS5-AS1	chr1:173863247-173867987	T24Spin	T24Stat	OK	0.98276	0.764901	0.361565	-0.0810055	0.8467	0.997662	no
ZNF575	chr19:43533187-43536132	T24Spin	T24Stat	OK	1.00291	0.780874	0.361036	-0.463541	0.41075	0.931617	no
ZDHHC20	chr13:21298124-21459370	T24Spin	T24Stat	OK	22.1563	17.2551	0.360699	-1.06331	0.06745	0.601758	no
AP2A2	chr11:925808-1012245	T24Spin	T24Stat	OK	1.38035	1.07504	0.360644	-0.746739	0.19075	0.800826	no
LOC90246	chr3:128507834-128510586	T24Spin	T24Stat	OK	0.680094	0.529716	0.360514	-0.606188	0.2913	0.873835	no
SLC10A7	chr4:146253980-146521971	T24Spin	T24Stat	OK	3.73609	2.91029	0.36037	-0.891529	0.1149	0.703664	no
SGPL1	chr10:70815947-70881175	T24Spin	T24Stat	OK	16.7061	13.0149	0.360207	-1.06998	0.06225	0.591551	no
LOC101928837	chr11:76782312-76798154	T24Spin	T24Stat	OK	1.30774	1.01883	0.360161	-0.0462273	0.81485	0.997662	no
MTF1	chr1:37809566-37859620	T24Spin	T24Stat	OK	6.02564	4.69485	0.360035	-1.01834	0.075	0.619705	no
RNF41	chr12:56202503-56221969	T24Spin	T24Stat	OK	7.75553	6.04304	0.359951	-1.024	0.07685	0.621938	no
WNT6	chr2:218859822-218874232	T24Spin	T24Stat	OK	32.2915	25.1624	0.359883	-0.982605	0.09765	0.679243	no
MNT	chr17:2384059-2400964	T24Spin	T24Stat	OK	7.65383	5.96462	0.359753	-1.01159	0.081	0.633736	no
SHOX2	chr3:158096010-158106163	T24Spin	T24Stat	OK	1.60132	1.24847	0.359094	-0.728712	0.20465	0.811944	no
DDX6	chr11:118747763-118791263	T24Spin	T24Stat	OK	33.6698	26.2535	0.358943	-1.07573	0.05845	0.577527	no
NR2C2	chr3:14942778-15065309	T24Spin	T24Stat	OK	8.08119	6.30245	0.358655	-0.511442	0.39165	0.924786	no
UEVLD	chr11:18531402-18588746	T24Spin	T24Stat	OK	9.84991	7.68203	0.358623	-0.925899	0.1076	0.695114	no
THAP5	chr7:108562143-108574850	T24Spin	T24Stat	OK	11.106	8.66275	0.358441	-0.415642	0.50745	0.955778	no
SPCS2	chr11:74949246-74979031	T24Spin	T24Stat	OK	9.27715	7.23629	0.358431	-0.949216	0.099	0.681915	no
C18orf25	chr18:46174021-46266992	T24Spin	T24Stat	OK	23.8184	18.5794	0.358369	-1.05486	0.06485	0.598614	no
ALG2	chr9:99216424-99221964	T24Spin	T24Stat	OK	33.8467	26.4054	0.358184	-1.05332	0.0663	0.598663	no
TMTC3	chr12:88142295-88199887	T24Spin	T24Stat	OK	8.55606	6.67526	0.358123	-1.02901	0.0763	0.620542	no
MON2	chr12:62466816-62597583	T24Spin	T24Stat	OK	5.18408	4.04452	0.358122	-1.01382	0.07855	0.626678	no
FGF2	chr4:122826707-122923004	T24Spin	T24Stat	OK	50.943	39.7472	0.358031	-1.05839	0.06365	0.596824	no
UBE4A	chr11:118359580-118418815	T24Spin	T24Stat	OK	11.5488	9.01144	0.357907	-0.485312	0.36975	0.9141	no
LCMT1-AS1	chr16:25100563-25111555	T24Spin	T24Stat	OK	0.865192	0.675179	0.35775	-0.262948	0.65125	0.986774	no
USP33	chr1:77695988-77759879	T24Spin	T24Stat	OK	21.8608	17.0621	0.357552	-1.07254	0.0661	0.598614	no
TBX15	chr1:118883042-118989556	T24Spin	T24Stat	OK	4.14404	3.23474	0.35739	-0.924195	0.10495	0.693967	no
ERCC4	chr16:13920156-13952348	T24Spin	T24Stat	OK	4.04643	3.15893	0.357215	-0.972349	0.08755	0.650829	no
YARS	chr1:32775238-32858879	T24Spin	T24Stat	OK	103.307	80.6514	0.357173	-1.04625	0.0698	0.606984	no
ZNF419	chr19:57487710-57494680	T24Spin	T24Stat	OK	8.70442	6.79565	0.357136	-0.951897	0.09925	0.68258	no
LOC100129461	chr6:4995045-5260950	T24Spin	T24Stat	OK	1.21506	0.948629	0.357112	-0.172943	0.7611	0.997662	no
HAGLR	chr2:176173188-176190907	T24Spin	T24Stat	OK	12.4962	9.75693	0.356987	-0.753031	0.1958	0.804669	no
LSS	chr21:46188445-46228824	T24Spin	T24Stat	OK	2.80743	2.19218	0.356884	-0.735868	0.19555	0.804134	no
TAB3	chrX:30827441-30889394	T24Spin	T24Stat	OK	6.35936	4.96584	0.356844	-1.00581	0.07955	0.628328	no
EPM2AIP1	chr3:36985865-36993304	T24Spin	T24Stat	OK	5.9052	4.61128	0.356818	-1.01594	0.07805	0.625612	no
ASAP2	chr2:9206764-9405683	T24Spin	T24Stat	OK	35.9272	28.0585	0.35664	-1.06386	0.06205	0.590487	no
ARFGEF1	chr8:67197648-67343677	T24Spin	T24Stat	OK	16.6802	13.0274	0.356586	-1.05637	0.0676	0.602295	no
OSBP	chr11:59574397-59616144	T24Spin	T24Stat	OK	31.0784	24.2741	0.356493	-1.06931	0.06085	0.587822	no
SLC46A3	chr13:28700080-28719013	T24Spin	T24Stat	OK	9.45058	7.38196	0.356399	-0.955843	0.0984	0.680929	no
BTAF1	chr10:91923978-92030323	T24Spin	T24Stat	OK	10.0195	7.82906	0.355899	-1.0208	0.0805	0.632036	no
RAB27B	chr18:54828476-54895516	T24Spin	T24Stat	OK	2.12398	1.66002	0.35557	-0.919312	0.11665	0.70555	no
ELOVL4	chr6:79914811-79947598	T24Spin	T24Stat	OK	2.05785	1.60845	0.355465	-0.756076	0.18355	0.794988	no
LCORL	chr4:17810812-18021860	T24Spin	T24Stat	OK	11.1597	8.72306	0.355397	-0.638343	0.26585	0.857502	no
SMG1	chr16:18804852-18926404	T24Spin	T24Stat	OK	11.7972	9.22139	0.355385	-1.01868	0.074	0.619035	no
RN7SL1	chr14:49586579-49586878	T24Spin	T24Stat	OK	112.123	87.6433	0.35537	-0.802627	0.16505	0.768263	no
TRIM41	chr5:181223262-181235808	T24Spin	T24Stat	OK	12.4787	9.75656	0.35503	-0.992966	0.0888	0.65468	no
LOC153684	chr5:43014728-43093558	T24Spin	T24Stat	OK	0.59258	0.463352	0.3549	-0.202422	0.7286	0.994745	no
RNFT1	chr17:59952361-59964756	T24Spin	T24Stat	OK	10.4973	8.20844	0.354844	-0.946912	0.0986	0.681598	no
ZNF275	chrX:153334154-153352926	T24Spin	T24Stat	OK	4.04631	3.16436	0.354694	-0.951143	0.0987	0.681598	no
EMX2OS	chr10:117484292-117549546	T24Spin	T24Stat	OK	3.151	2.46445	0.354548	-0.565211	0.3219	0.889986	no
DERL2	chr17:5471250-5486230	T24Spin	T24Stat	OK	23.404	18.3049	0.354531	-1.03548	0.0751	0.619737	no
PSG4	chr19:43192701-43205774	T24Spin	T24Stat	OK	8.01771	6.27145	0.35439	-0.914101	0.1066	0.693967	no
PATL1	chr11:59636715-59669038	T24Spin	T24Stat	OK	31.5815	24.7065	0.354193	-1.03176	0.06855	0.604161	no
MED14OS	chrX:40649542-40738701	T24Spin	T24Stat	OK	1.38767	1.08568	0.354063	-0.108828	0.87405	0.997662	no
ETV5	chr3:186046316-186109112	T24Spin	T24Stat	OK	11.5666	9.04964	0.354028	-0.997571	0.07945	0.628328	no
CBLL1	chr7:107743696-107761667	T24Spin	T24Stat	OK	14.7013	11.5024	0.354014	-1.00834	0.07705	0.622056	no
CDC14B	chr9:96500112-96619830	T24Spin	T24Stat	OK	5.94657	4.6532	0.353833	-0.970599	0.0932	0.665544	no
WHAMMP3	chr15:22664738-22685367	T24Spin	T24Stat	OK	0.736467	0.576342	0.353694	-0.635806	0.2638	0.857502	no
APPBP2	chr17:60443148-60526240	T24Spin	T24Stat	OK	17.9267	14.0296	0.353639	-1.05286	0.06805	0.604161	no
TMED2	chr12:123584528-123598141	T24Spin	T24Stat	OK	246.628	193.052	0.353346	-1.06989	0.06145	0.589971	no
FAM83G	chr17:18950675-19047023	T24Spin	T24Stat	OK	14.6838	11.4941	0.353329	-0.970134	0.0941	0.668768	no
LOC730101	chr6:52664400-52669153	T24Spin	T24Stat	OK	2.1539	1.6864	0.353	-0.831556	0.1547	0.759797	no
UNC50	chr2:98608578-98618514	T24Spin	T24Stat	OK	57.2261	44.8057	0.352991	-1.00547	0.08325	0.639062	no
TCEA1	chr8:53966553-54022456	T24Spin	T24Stat	OK	49.3007	38.6038	0.352867	-1.03274	0.07605	0.620542	no
ERV3-1,ZNF117	chr7:64974451-65006746	T24Spin	T24Stat	OK	2.33711	1.83006	0.352837	-0.57381	0.30545	0.879324	no
FAM8A1	chr6:17600286-17611719	T24Spin	T24Stat	OK	12.9079	10.1094	0.352561	-1.00859	0.082	0.636386	no
ST13	chr22:40824534-40857008	T24Spin	T24Stat	OK	70.018	54.8377	0.352559	-1.07627	0.0605	0.586977	no
CCDC40	chr17:80036631-80100613	T24Spin	T24Stat	OK	2.43217	1.90495	0.352491	-0.891093	0.13015	0.722828	no
KIAA0232	chr4:6782731-6884172	T24Spin	T24Stat	OK	7.60248	5.95492	0.352388	-1.01303	0.0804	0.63162	no
RICTOR	chr5:38937920-39074408	T24Spin	T24Stat	OK	7.64714	5.99135	0.35204	-1.00778	0.0788	0.627501	no
AVL9	chr7:32495425-32719168	T24Spin	T24Stat	OK	13.2741	10.4009	0.351908	-1.02421	0.07625	0.620542	no
ITGB8	chr7:20328300-20415759	T24Spin	T24Stat	OK	17.6363	13.8191	0.351888	-1.04111	0.0702	0.608138	no
BET1	chr7:93991687-94004378	T24Spin	T24Stat	OK	22.1467	17.354	0.351823	-1.02905	0.0759	0.620542	no
WNK1	chr12:752922-911452	T24Spin	T24Stat	OK	23.9363	18.7567	0.351795	-0.98967	0.07815	0.625666	no
EXOC5	chr14:57202475-57290079	T24Spin	T24Stat	OK	11.9289	9.3517	0.351157	-0.822132	0.1591	0.762506	no
TMEM184A	chr7:1530731-1556430	T24Spin	T24Stat	OK	1.20549	0.945119	0.351055	-0.249142	0.6638	0.987378	no
TIMP4	chr3:12004359-12192032	T24Spin	T24Stat	OK	0.955174	0.748915	0.350962	-0.451452	0.43935	0.937298	no
FHDC1	chr4:152942982-152979696	T24Spin	T24Stat	OK	2.2176	1.73884	0.350877	-0.900239	0.112	0.701846	no
TBCEL	chr11:121024093-121089645	T24Spin	T24Stat	OK	8.83725	6.93012	0.350718	-0.9631	0.09485	0.6709	no
FAM200B	chr4:15681728-15690447	T24Spin	T24Stat	OK	4.29034	3.36466	0.350629	-0.942572	0.10255	0.691465	no
NIPAL1	chr4:48016773-48037063	T24Spin	T24Stat	OK	0.998562	0.783198	0.350475	-0.54849	0.3352	0.897028	no
BRCAT54	chr5:44744327-44808793	T24Spin	T24Stat	OK	1.88001	1.47461	0.350408	-0.608578	0.30035	0.878219	no
C2orf49	chr2:105337358-105348814	T24Spin	T24Stat	OK	11.0953	8.70329	0.350316	-0.995018	0.0851	0.642946	no
CAPN5	chr11:77066944-77126152	T24Spin	T24Stat	OK	2.15944	1.69415	0.350097	-0.82411	0.1411	0.740916	no
COPA	chr1:160288586-160358952	T24Spin	T24Stat	OK	51.8127	40.6501	0.350047	-0.787541	0.1746	0.782455	no
ENTPD4	chr8:23429151-23457731	T24Spin	T24Stat	OK	13.5914	10.6667	0.349573	-1.02174	0.0757	0.620542	no
PHKG1	chr7:56064223-56092996	T24Spin	T24Stat	OK	1.08964	0.855171	0.349568	-0.136509	0.8602	0.997662	no
FOXJ3	chr1:42176538-42335877	T24Spin	T24Stat	OK	16.764	13.1577	0.349467	-1.01812	0.0765	0.620603	no
ESAM	chr11:124753122-124765920	T24Spin	T24Stat	OK	2.55143	2.00258	0.349447	-0.710727	0.21475	0.822116	no
PTGES3	chr12:56663340-56688408	T24Spin	T24Stat	OK	256.906	201.657	0.349336	-1.04281	0.0672	0.601758	no
LMAN2L	chr2:96705929-96740076	T24Spin	T24Stat	OK	38.9777	30.605	0.348881	-1.02602	0.07545	0.620542	no
ZNF833P	chr19:11673997-11686569	T24Spin	T24Stat	OK	0.426265	0.334714	0.34882	-0.404576	0.47275	0.944937	no
BTBD19	chr1:44808481-44814129	T24Spin	T24Stat	OK	0.764007	0.599983	0.348663	-0.377422	0.51645	0.960248	no
CCDC93	chr2:117915477-118014163	T24Spin	T24Stat	OK	16.3277	12.8226	0.348633	-1.02455	0.076	0.620542	no
SERINC1	chr6:122443347-122471807	T24Spin	T24Stat	OK	133.426	104.79	0.348536	-1.05344	0.0695	0.605946	no
DUSP3	chr17:43766120-43779000	T24Spin	T24Stat	OK	63.5057	49.8764	0.348529	-1.06024	0.06595	0.598614	no
FOXJ2	chr12:8032762-8055522	T24Spin	T24Stat	OK	10.9968	8.6371	0.348467	-1.00157	0.0762	0.620542	no
SLC43A1	chr11:57484530-57515719	T24Spin	T24Stat	OK	5.91657	4.6475	0.348307	-0.889478	0.12085	0.710883	no
MCM3AP-AS1	chr21:46229230-46285394	T24Spin	T24Stat	OK	0.922848	0.724916	0.348281	-0.158819	0.84595	0.997662	no
DNAJC24	chr11:31369829-31509628	T24Spin	T24Stat	OK	9.68722	7.61044	0.348103	-0.905083	0.11715	0.70555	no
SNAPC3	chr9:15422783-15461629	T24Spin	T24Stat	OK	14.0446	11.0338	0.34809	-0.967805	0.0873	0.64969	no
MAN1A2	chr1:117367462-117525698	T24Spin	T24Stat	OK	8.49036	6.67036	0.348062	-0.971997	0.0924	0.665498	no
HYOU1	chr11:119044184-119057246	T24Spin	T24Stat	OK	274.928	216.041	0.347746	-1.01327	0.0796	0.628328	no
SCYL2	chr12:100267770-100340136	T24Spin	T24Stat	OK	18.0077	14.1508	0.347727	-1.00477	0.08315	0.639062	no
PYGO1	chr15:55538886-55588852	T24Spin	T24Stat	OK	3.08201	2.42204	0.347645	-0.930241	0.1119	0.701846	no
SLC35E2B	chr1:1661477-1692804	T24Spin	T24Stat	OK	6.5058	5.1129	0.347584	-0.955626	0.09975	0.683921	no
C2orf42	chr2:70149884-70191019	T24Spin	T24Stat	OK	8.07731	6.34841	0.347479	-0.934734	0.1035	0.693341	no
RAB40B	chr17:82657066-82698722	T24Spin	T24Stat	OK	16.5019	12.9722	0.347209	-0.926541	0.10985	0.698788	no
SIM1	chr6:100388873-100463675	T24Spin	T24Stat	OK	1.85044	1.45473	0.347118	-0.707549	0.19295	0.801324	no
USP31	chr16:23061406-23149270	T24Spin	T24Stat	OK	6.98628	5.49253	0.347052	-0.998357	0.08005	0.630347	no
C11orf84	chr11:63813373-63827718	T24Spin	T24Stat	OK	37.3685	29.38	0.346991	-1.0402	0.07675	0.621879	no
MGAT3	chr22:39457319-39492196	T24Spin	T24Stat	OK	0.510483	0.401356	0.346979	-0.568812	0.3214	0.889919	no
SUPT20H	chr13:37000540-37059713	T24Spin	T24Stat	OK	23.8822	18.7776	0.346928	-0.775743	0.1825	0.793771	no
GAS1	chr9:86944361-86947189	T24Spin	T24Stat	OK	0.430005	0.338179	0.346567	-0.370873	0.5198	0.961956	no
CYBRD1	chr2:171522246-171558133	T24Spin	T24Stat	OK	33.168	26.0853	0.346559	-1.05228	0.06735	0.601758	no
FBXW8	chr12:116910955-117031148	T24Spin	T24Stat	OK	6.17541	4.85742	0.346343	-0.922603	0.10895	0.697467	no
ZNF780B	chr19:40028259-40056208	T24Spin	T24Stat	OK	2.27544	1.79009	0.346113	-0.930489	0.1066	0.693967	no
MSL1	chr17:40122536-40136791	T24Spin	T24Stat	OK	25.0132	19.6809	0.345897	-1.03123	0.0725	0.616871	no
ZNF543	chr19:57320496-57330776	T24Spin	T24Stat	OK	1.91241	1.50474	0.34588	-0.791421	0.1643	0.768044	no
UNC119	chr17:28546706-28552628	T24Spin	T24Stat	OK	18.4846	14.5455	0.345759	-0.922103	0.1097	0.698788	no
ZNF397	chr18:35241029-35290245	T24Spin	T24Stat	OK	2.71497	2.13649	0.345693	-0.427466	0.4746	0.946356	no
FAM13B	chr5:137889435-138033113	T24Spin	T24Stat	OK	6.48596	5.10402	0.345687	-0.960955	0.0966	0.675797	no
ATP11B	chr3:182793502-182921633	T24Spin	T24Stat	OK	11.6521	9.16981	0.345621	-1.01426	0.08095	0.633715	no
PRAF2	chrX:49071155-49074045	T24Spin	T24Stat	OK	32.7653	25.7895	0.345386	-0.984444	0.089	0.654716	no
TRIM5	chr11:5663194-5685109	T24Spin	T24Stat	OK	20.3427	16.0133	0.34524	-0.991322	0.07865	0.626678	no
MID2	chrX:107825853-107935980	T24Spin	T24Stat	OK	4.46236	3.51287	0.345156	-0.944559	0.09755	0.678903	no
DCLK2	chr4:150078273-150257456	T24Spin	T24Stat	OK	1.49374	1.17598	0.345063	-0.745861	0.1953	0.803804	no
CCDC13	chr3:42708381-42773634	T24Spin	T24Stat	OK	0.568197	0.447346	0.345	-0.507798	0.38315	0.920266	no
TM9SF2	chr13:99501373-99564048	T24Spin	T24Stat	OK	101.343	79.792	0.344929	-1.05594	0.06585	0.598614	no
ZNF674	chrX:46497724-46545457	T24Spin	T24Stat	OK	1.15806	0.911896	0.34477	-0.754999	0.19625	0.805203	no
ZNF615	chr19:51991333-52008230	T24Spin	T24Stat	OK	3.64623	2.87172	0.344493	-0.888963	0.12115	0.711383	no
LATS2	chr13:20973035-21061583	T24Spin	T24Stat	OK	17.8603	14.0706	0.344076	-0.996337	0.07955	0.628328	no
FTO	chr16:53703962-54114467	T24Spin	T24Stat	OK	15.96	12.5738	0.344039	-0.997343	0.0784	0.626573	no
SHANK3	chr22:50674641-50733212	T24Spin	T24Stat	OK	0.808984	0.637364	0.343993	-0.693028	0.22925	0.833625	no
FBXL17	chr5:107859032-108382098	T24Spin	T24Stat	OK	9.64322	7.59819	0.343859	-0.961349	0.0947	0.670192	no
ZNF12	chr7:6688433-6706935	T24Spin	T24Stat	OK	11.823	9.31791	0.343517	-0.998676	0.0843	0.641234	no
CCNJ	chr10:95711778-96090235	T24Spin	T24Stat	OK	6.19501	4.88252	0.343482	-0.634837	0.2666	0.857502	no
ZNF385D	chr3:21420997-21751324	T24Spin	T24Stat	OK	3.72229	2.93388	0.343378	-0.776607	0.17065	0.77737	no
DBT	chr1:100186921-100249853	T24Spin	T24Stat	OK	3.22764	2.54407	0.34334	-0.971474	0.0993	0.68258	no
CHM	chrX:85861179-86047562	T24Spin	T24Stat	OK	9.39353	7.40457	0.343251	-0.885676	0.1254	0.71784	no
SGPP1	chr14:63684215-63728095	T24Spin	T24Stat	OK	21.1042	16.6358	0.343237	-0.990417	0.0857	0.645299	no
NABP1	chr2:191678071-191688522	T24Spin	T24Stat	OK	17.3728	13.696	0.343077	-0.977678	0.08935	0.656211	no
IRF2BP2	chr1:234604268-234609525	T24Spin	T24Stat	OK	68.8677	54.2982	0.342924	-1.04442	0.06945	0.605946	no
SERP1	chr3:150541992-150546641	T24Spin	T24Stat	OK	119.655	94.3618	0.342604	-1.04779	0.06605	0.598614	no
FEM1B	chr15:68277802-68295865	T24Spin	T24Stat	OK	20.1121	15.8618	0.34251	-1.02577	0.07525	0.619862	no
TTC39A	chr1:51287257-51345116	T24Spin	T24Stat	OK	5.10783	4.02872	0.342389	-0.834389	0.14885	0.749444	no
MSANTD4	chr11:106007901-106022227	T24Spin	T24Stat	OK	10.1406	8.00075	0.341942	-0.965587	0.09255	0.665507	no
TSLP	chr5:111070079-111078024	T24Spin	T24Stat	OK	2.18751	1.72595	0.341904	-0.705363	0.2098	0.819056	no
ZNF468	chr19:52838531-52857649	T24Spin	T24Stat	OK	10.3827	8.19477	0.341408	-0.95987	0.0936	0.666629	no
FITM2	chr20:44306556-44311249	T24Spin	T24Stat	OK	3.78038	2.9839	0.341334	-0.599406	0.29995	0.878219	no
CARD14	chr17:80169991-80220400	T24Spin	T24Stat	OK	0.752559	0.594043	0.341237	-0.134092	0.74485	0.997579	no
ZSWIM6	chr5:61332272-61546172	T24Spin	T24Stat	OK	15.6167	12.3274	0.341213	-0.961458	0.08885	0.654689	no
HECTD1	chr14:31100114-31207523	T24Spin	T24Stat	OK	22.7355	17.9486	0.341073	-1.01316	0.07505	0.619705	no
TMEM41B	chr11:9280654-9314768	T24Spin	T24Stat	OK	24.5137	19.3534	0.340999	-0.900347	0.1065	0.693967	no
CASC3	chr17:40140253-40172178	T24Spin	T24Stat	OK	29.8441	23.5628	0.340938	-1.01718	0.07345	0.617901	no
EXD2	chr14:69191476-69244020	T24Spin	T24Stat	OK	8.44546	6.66814	0.340893	-0.958874	0.0931	0.665544	no
DCAF12	chr9:34086382-34126773	T24Spin	T24Stat	OK	24.2587	19.1543	0.340829	-0.996244	0.08295	0.638567	no
COG3	chr13:45464894-45536698	T24Spin	T24Stat	OK	14.9723	11.822	0.340817	-0.993741	0.0827	0.638567	no
ZNF774	chr15:90352244-90361483	T24Spin	T24Stat	OK	1.16829	0.922488	0.340799	-0.591547	0.29435	0.876235	no
CCND3	chr6:41934932-42048894	T24Spin	T24Stat	OK	130.27	102.87	0.340684	-1.02876	0.0737	0.61884	no
PSPH	chr7:56011050-56051575	T24Spin	T24Stat	OK	15.0045	11.85	0.340511	-0.922856	0.10495	0.693967	no
PPP2R5A	chr1:212285536-212361863	T24Spin	T24Stat	OK	23.677	18.6995	0.34049	-1.00563	0.08235	0.637239	no
UFM1	chr13:38349770-38363007	T24Spin	T24Stat	OK	59.669	47.1279	0.340398	-1.01376	0.08165	0.635119	no
ZNF879	chr5:179023774-179034387	T24Spin	T24Stat	OK	1.37476	1.08607	0.340067	-0.67452	0.24205	0.841927	no
ACBD3	chr1:226144678-226186722	T24Spin	T24Stat	OK	42.2823	33.4089	0.339822	-1.01694	0.0725	0.616871	no
SETD1B	chr12:121804731-121832656	T24Spin	T24Stat	OK	7.96973	6.29743	0.339768	-0.978455	0.08495	0.642536	no
TBCK	chr4:106044316-106349224	T24Spin	T24Stat	OK	5.09465	4.02569	0.339747	-0.401523	0.4805	0.948354	no
KIF16B	chr20:16272103-16573434	T24Spin	T24Stat	OK	4.68775	3.7046	0.339577	-0.912721	0.1166	0.70555	no
KLHL13	chrX:117897812-118117340	T24Spin	T24Stat	OK	9.51598	7.52033	0.339556	-0.935018	0.10925	0.698017	no
GRB10	chr7:50590062-50793462	T24Spin	T24Stat	OK	25.5124	20.1626	0.33952	-1.02443	0.07745	0.624159	no
IDH1	chr2:208236226-208255143	T24Spin	T24Stat	OK	29.1154	23.0122	0.339384	-0.990732	0.0886	0.654645	no
ZSCAN22	chr19:58327018-58342346	T24Spin	T24Stat	OK	2.87954	2.27604	0.33931	-0.856834	0.1379	0.733365	no
ARHGEF6	chrX:136665550-136781344	T24Spin	T24Stat	OK	1.36612	1.07996	0.339111	-0.765362	0.17885	0.789074	no
POLR2J3	chr7:102537918-102572621	T24Spin	T24Stat	OK	2.99539	2.36809	0.339018	-0.69523	0.22675	0.832114	no
XPR1	chr1:180632009-180890279	T24Spin	T24Stat	OK	8.56126	6.76836	0.339015	-0.98249	0.0852	0.643339	no
MAP3K1	chr5:56815072-56896151	T24Spin	T24Stat	OK	6.44634	5.09645	0.338987	-0.934239	0.10845	0.697248	no
CNTD1	chr17:42798835-42824292	T24Spin	T24Stat	OK	0.598136	0.472919	0.338881	-0.163152	0.84	0.997662	no
PDZD2	chr5:31798923-32110932	T24Spin	T24Stat	OK	3.2089	2.53728	0.338796	-0.934042	0.1019	0.690543	no
ATP6V0A1	chr17:42458843-42522579	T24Spin	T24Stat	OK	39.0523	30.8802	0.338724	-1.01793	0.07485	0.619705	no
KCTD12	chr13:76880168-76886405	T24Spin	T24Stat	OK	4.45185	3.52088	0.338469	-0.907223	0.11715	0.70555	no
SNX30	chr9:112750853-112874987	T24Spin	T24Stat	OK	11.3314	8.96382	0.33814	-0.993272	0.08685	0.64886	no
STK4	chr20:44966478-45079952	T24Spin	T24Stat	OK	10.6481	8.42343	0.338119	-0.965939	0.092	0.663686	no
EXOC8	chr1:231332730-231337872	T24Spin	T24Stat	OK	6.58474	5.20903	0.338112	-0.926017	0.1065	0.693967	no
DCUN1D4	chr4:51842999-51916837	T24Spin	T24Stat	OK	14.4312	11.4167	0.338051	-0.993894	0.0913	0.662913	no
TTC37	chr5:95463894-95555005	T24Spin	T24Stat	OK	14.4023	11.395	0.3379	-0.993771	0.0862	0.646163	no
DDIT3	chr12:57487952-57520517	T24Spin	T24Stat	OK	251.451	198.949	0.337882	-0.585463	0.31655	0.885644	no
DIRC2	chr3:122795053-122881139	T24Spin	T24Stat	OK	7.92174	6.26847	0.337706	-0.923468	0.1074	0.695114	no
ZC3HAV1L	chr7:139025705-139036029	T24Spin	T24Stat	OK	3.17959	2.51626	0.337562	-0.684767	0.2333	0.834512	no
GLIS3	chr9:3824127-4300035	T24Spin	T24Stat	OK	17.5587	13.896	0.337521	-0.962592	0.09175	0.663667	no
ACSS1	chr20:25006229-25058182	T24Spin	T24Stat	OK	4.45279	3.5242	0.337415	-0.864842	0.12735	0.720638	no
ATP7A	chrX:77910655-78050395	T24Spin	T24Stat	OK	2.6831	2.12381	0.337245	-0.747868	0.19095	0.800826	no
CLIP2	chr7:74289474-74405943	T24Spin	T24Stat	OK	27.6131	21.8595	0.337091	-1.03576	0.0776	0.624243	no
NAB2	chr12:57088893-57111413	T24Spin	T24Stat	OK	14.1194	11.178	0.33701	-0.338529	0.56205	0.976446	no
ZNF699	chr19:9295309-9305119	T24Spin	T24Stat	OK	1.25404	0.992821	0.336976	-0.588148	0.2917	0.874644	no
PHF8	chrX:53936679-54045136	T24Spin	T24Stat	OK	8.2166	6.50528	0.33693	-0.926204	0.10345	0.693341	no
ZNF101	chr19:19668152-19683506	T24Spin	T24Stat	OK	3.5236	2.78978	0.336902	-0.882421	0.1316	0.72367	no
NUDT4	chr12:93377922-93403248	T24Spin	T24Stat	OK	18.3986	14.5674	0.336845	-0.985692	0.088	0.652007	no
RBPMS-AS1	chr8:30382118-30572261	T24Spin	T24Stat	OK	2.7802	2.20136	0.336796	-0.108303	0.87845	0.997662	no
ZNF202	chr11:123723926-123741683	T24Spin	T24Stat	OK	3.7513	2.97041	0.336728	-0.870526	0.1275	0.720638	no
LATS1	chr6:149658152-149718256	T24Spin	T24Stat	OK	10.5343	8.34292	0.336472	-0.959536	0.09025	0.658496	no
INADL	chr1:61742476-62163919	T24Spin	T24Stat	OK	8.76313	6.94024	0.336461	-0.979142	0.0906	0.660332	no
PDE4A	chr19:10416772-10469631	T24Spin	T24Stat	OK	1.38381	1.09602	0.336376	-0.7401	0.19245	0.801208	no
ZNF213	chr16:3135055-3142804	T24Spin	T24Stat	OK	9.99047	7.91438	0.336076	-0.928341	0.11535	0.705438	no
OSMR	chr5:38845857-38935641	T24Spin	T24Stat	OK	28.1503	22.3012	0.33603	-0.924085	0.09785	0.679901	no
SNX18	chr5:54517758-54546586	T24Spin	T24Stat	OK	8.57861	6.79668	0.335913	-0.942838	0.1002	0.684913	no
PPID	chr4:158709126-158723400	T24Spin	T24Stat	OK	62.9141	49.8529	0.335707	-0.997431	0.0833	0.639062	no
NAA50	chr3:113716459-113746299	T24Spin	T24Stat	OK	50.5568	40.063	0.335637	-1.02697	0.07575	0.620542	no
TSPAN31	chr12:57745000-57752447	T24Spin	T24Stat	OK	17.8217	14.1239	0.335494	-0.345153	0.5491	0.971761	no
RASGRP1	chr15:38488097-38564806	T24Spin	T24Stat	OK	0.398565	0.315871	0.33548	-0.535907	0.3437	0.900163	no
HERC4	chr10:67921898-68075346	T24Spin	T24Stat	OK	35.4255	28.0757	0.335466	-0.985662	0.0878	0.651244	no
RPRD1A	chr18:35989823-36067594	T24Spin	T24Stat	OK	19.3516	15.3368	0.335453	-0.913424	0.11595	0.70555	no
ZFHX2	chr14:23511759-23578800	T24Spin	T24Stat	OK	1.50376	1.19198	0.335222	-0.312805	0.57005	0.976904	no
RBM5-AS1	chr3:50088907-50118964	T24Spin	T24Stat	OK	2.29868	1.82208	0.33522	-0.152284	0.86445	0.997662	no
STK35	chr20:2101881-2148552	T24Spin	T24Stat	OK	10.0572	7.97239	0.335146	-0.967174	0.0931	0.665544	no
CDK19	chr6:110609977-110895712	T24Spin	T24Stat	OK	5.5974	4.43745	0.335027	-0.44216	0.45145	0.941598	no
AHSA1	chr14:77458029-77469472	T24Spin	T24Stat	OK	162.281	128.653	0.335012	-1.02105	0.07275	0.617499	no
ZNF562	chr19:9648661-9675100	T24Spin	T24Stat	OK	5.39802	4.27968	0.334926	-0.911697	0.1158	0.70555	no
C21orf91	chr21:17777403-17819386	T24Spin	T24Stat	OK	10.6852	8.47195	0.334849	-0.953871	0.09815	0.679901	no
ARFGEF3	chr6:138161915-138344663	T24Spin	T24Stat	OK	2.2089	1.75148	0.33475	-0.910247	0.11465	0.703664	no
PAPLN	chr14:73237496-73274639	T24Spin	T24Stat	OK	4.01652	3.18491	0.334691	-0.892942	0.11725	0.70555	no
STXBP1	chr9:127612206-127692716	T24Spin	T24Stat	OK	13.9766	11.0844	0.334493	-0.954248	0.0951	0.671253	no
PIK3AP1	chr10:96593311-96720522	T24Spin	T24Stat	OK	0.798417	0.633334	0.334177	-0.659261	0.2464	0.845962	no
NDFIP1	chr5:142108758-142154443	T24Spin	T24Stat	OK	67.6636	53.6737	0.334167	-1.03002	0.0811	0.63378	no
OASL	chr12:121020291-121039242	T24Spin	T24Stat	OK	1.22854	0.97453	0.334166	-0.586491	0.3116	0.882696	no
HECA	chr6:139135111-139180809	T24Spin	T24Stat	OK	10.4723	8.30768	0.334061	-0.953828	0.09615	0.673351	no
MLLT10	chr10:21534171-21743630	T24Spin	T24Stat	OK	11.9925	9.51499	0.333854	-0.666569	0.2201	0.829346	no
DET1	chr15:88512482-88546681	T24Spin	T24Stat	OK	1.9926	1.58101	0.333801	-0.659473	0.25165	0.852288	no
SATB2	chr2:199269499-199472758	T24Spin	T24Stat	OK	6.8239	5.4145	0.333768	-0.91115	0.11195	0.701846	no
BNC1	chr15:83255902-83284716	T24Spin	T24Stat	OK	0.539546	0.428124	0.333717	-0.604722	0.2848	0.868923	no
STXBP4	chr17:54968764-55164088	T24Spin	T24Stat	OK	3.56133	2.8262	0.333553	-0.881641	0.1301	0.722828	no
ZNF583	chr19:56404013-56425031	T24Spin	T24Stat	OK	2.15856	1.713	0.333547	-0.742702	0.20405	0.811944	no
B4GALT1	chr9:33110640-33179983	T24Spin	T24Stat	OK	65.615	52.074	0.333464	-1.01098	0.0793	0.628328	no
UBN2	chr7:139231484-139308236	T24Spin	T24Stat	OK	3.11679	2.47411	0.33315	-0.924315	0.1083	0.697248	no
SPOPL	chr2:138501779-138573236	T24Spin	T24Stat	OK	6.56726	5.21321	0.333121	-0.943652	0.10135	0.689612	no
NBEAL1	chr2:203014878-203217994	T24Spin	T24Stat	OK	0.960263	0.76236	0.332956	-0.729447	0.20775	0.816517	no
SMIM13	chr6:11094032-11138736	T24Spin	T24Stat	OK	7.91262	6.28206	0.332918	-0.930161	0.10785	0.696071	no
LAT2	chr7:74209756-74229834	T24Spin	T24Stat	OK	0.525146	0.416938	0.332888	-0.417688	0.4535	0.941598	no
PSMD10	chrX:108084204-108091644	T24Spin	T24Stat	OK	48.493	38.5011	0.332878	-0.96402	0.0916	0.663297	no
PBX3	chr9:125747337-125967376	T24Spin	T24Stat	OK	9.28674	7.37438	0.332649	-0.895934	0.1192	0.708024	no
ZNF587	chr19:57849812-57865123	T24Spin	T24Stat	OK	3.90505	3.10099	0.332613	-0.90351	0.1219	0.711773	no
PPP4R3B	chr2:55547291-55617725	T24Spin	T24Stat	OK	24.5736	19.5139	0.332608	-0.995509	0.08245	0.637645	no
LUZP6	chr7:135926754-135977456	T24Spin	T24Stat	OK	65.8618	52.3037	0.33253	-1.0068	0.0873	0.64969	no
GTF2IRD2	chr7:74796143-74851576	T24Spin	T24Stat	OK	1.66322	1.32104	0.332312	-0.342651	0.5386	0.970058	no
CCNT1	chr12:48688457-48716998	T24Spin	T24Stat	OK	11.457	9.10031	0.332243	-0.971705	0.0926	0.66551	no
EIF3C,EIF3CL	chr16:28688557-28735732	T24Spin	T24Stat	OK	3.86425	3.06951	0.332179	-0.837396	0.14385	0.743234	no
SLC10A5	chr8:81693655-81694972	T24Spin	T24Stat	OK	0.451087	0.358339	0.332079	-0.292706	0.5974	0.97887	no
ATP6V1B1	chr2:70935867-70965431	T24Spin	T24Stat	OK	1.34335	1.06722	0.331979	-0.554473	0.33325	0.897028	no
SLAIN2	chr4:48341595-48426198	T24Spin	T24Stat	OK	18.1435	14.4164	0.33174	-0.982289	0.0884	0.653887	no
LOC100506548	chr5:40825262-40829142	T24Spin	T24Stat	OK	11.9791	9.52063	0.331391	-0.944364	0.09875	0.681599	no
GDF9	chr5:132861180-132868844	T24Spin	T24Stat	OK	0.583988	0.464201	0.33119	-0.10926	0.78395	0.997662	no
TMEM65	chr8:124310917-124372699	T24Spin	T24Stat	OK	10.4265	8.28802	0.331154	-0.920546	0.11335	0.701846	no
TMEM150A	chr2:85598546-85602699	T24Spin	T24Stat	OK	7.85765	6.24632	0.33109	-0.787646	0.16595	0.768263	no
FN1	chr2:215360439-215436070	T24Spin	T24Stat	OK	976.768	776.556	0.330925	-0.351997	0.5976	0.97887	no
GABPA	chr21:25724479-25772460	T24Spin	T24Stat	OK	7.71378	6.13296	0.330855	-0.469859	0.4134	0.932632	no
IQUB	chr7:123452181-123534664	T24Spin	T24Stat	OK	0.56634	0.450337	0.330663	-0.523815	0.3491	0.902757	no
CLN5	chr13:76991923-77002517	T24Spin	T24Stat	OK	21.4798	17.0836	0.330368	-0.965123	0.10105	0.688618	no
PLD1	chr3:171600404-171810494	T24Spin	T24Stat	OK	2.50721	1.99408	0.330361	-0.866343	0.13375	0.726268	no
NDRG3	chr20:36651765-36746138	T24Spin	T24Stat	OK	11.1788	8.89117	0.330317	-0.922914	0.10435	0.693967	no
PIAS2	chr18:46810059-46917532	T24Spin	T24Stat	OK	8.65604	6.88626	0.329987	-0.925497	0.1072	0.694548	no
SPIN3	chrX:56976369-56995555	T24Spin	T24Stat	OK	4.35725	3.46646	0.329955	-0.737736	0.19895	0.806817	no
FN3K	chr17:82735575-82751197	T24Spin	T24Stat	OK	6.73551	5.35863	0.329922	-0.729191	0.20695	0.81572	no
LIMS1	chr2:108534354-108687246	T24Spin	T24Stat	OK	66.385	52.8298	0.329505	-0.998147	0.0845	0.641664	no
TMEM170A	chr16:75443243-75464737	T24Spin	T24Stat	OK	7.13624	5.68025	0.32921	-0.911119	0.11875	0.706555	no
ARCN1	chr11:118572386-118603032	T24Spin	T24Stat	OK	77.3635	61.5803	0.329184	-0.978809	0.0883	0.653508	no
ZNF585B	chr19:37181578-37210549	T24Spin	T24Stat	OK	1.70392	1.3563	0.329175	-0.798911	0.14945	0.751338	no
TIMM10B	chr11:6474682-6484681	T24Spin	T24Stat	OK	13.3204	10.6031	0.329149	-0.548587	0.33845	0.898636	no
SP4	chr7:21428070-21514533	T24Spin	T24Stat	OK	1.61469	1.28538	0.329061	-0.776999	0.1745	0.782455	no
PTPN23	chr3:47380981-47413441	T24Spin	T24Stat	OK	21.3406	16.9904	0.328882	-0.988627	0.0889	0.654698	no
ZCCHC2	chr18:62523424-62586743	T24Spin	T24Stat	OK	7.75909	6.1776	0.32884	-0.910322	0.1122	0.701846	no
ZBTB21	chr21:41986830-42024920	T24Spin	T24Stat	OK	17.3203	13.7902	0.328817	-0.92671	0.10905	0.697762	no
EGFR	chr7:55019031-55207338	T24Spin	T24Stat	OK	16.4916	13.1305	0.32881	-0.831288	0.1342	0.726268	no
LINC00488	chr3:109178164-109185261	T24Spin	T24Stat	OK	0.437432	0.348347	0.328534	-0.441406	0.44665	0.941241	no
GPAT3	chr4:83535913-83605874	T24Spin	T24Stat	OK	29.6993	23.6551	0.328278	-0.978258	0.0885	0.654266	no
MPZL3	chr11:118226689-118252368	T24Spin	T24Stat	OK	7.16639	5.70812	0.328231	-0.856284	0.13445	0.726268	no
NARS	chr18:57600660-57621945	T24Spin	T24Stat	OK	126.153	100.488	0.328155	-0.997016	0.08205	0.636385	no
TMEM59	chr1:54026680-54112519	T24Spin	T24Stat	OK	92.8038	73.9249	0.328123	-0.526521	0.3564	0.907037	no
SPIN1	chr9:88388381-88478707	T24Spin	T24Stat	OK	33.8919	26.9978	0.328098	-0.990624	0.0808	0.633279	no
SH3BGR	chr21:39445870-39515506	T24Spin	T24Stat	OK	2.50145	1.99274	0.328016	-0.565932	0.32245	0.889986	no
HELZ	chr17:67070437-67245203	T24Spin	T24Stat	OK	6.3099	5.0275	0.327776	-0.935873	0.1038	0.693563	no
PCGF5	chr10:91163011-91284331	T24Spin	T24Stat	OK	15.7101	12.5173	0.327764	-0.736369	0.18485	0.798218	no
CEPT1	chr1:111117331-111185102	T24Spin	T24Stat	OK	32.0189	25.5127	0.327709	-0.747718	0.1984	0.806817	no
ZNF148	chr3:125225668-125375354	T24Spin	T24Stat	OK	10.5979	8.44544	0.327537	-0.976022	0.0954	0.672659	no
GOLGA5	chr14:92794230-92839961	T24Spin	T24Stat	OK	21.2949	16.97	0.327522	-0.954651	0.09405	0.668767	no
ZNF420	chr19:37078479-37129749	T24Spin	T24Stat	OK	4.1985	3.34628	0.327314	-0.815068	0.14655	0.747219	no
PAPOLA	chr14:96502375-96567116	T24Spin	T24Stat	OK	53.8494	42.9199	0.327285	-0.99515	0.08785	0.651255	no
TTC17	chr11:43358884-43494933	T24Spin	T24Stat	OK	22.4295	17.8798	0.327066	-0.957136	0.0967	0.676144	no
POLI	chr18:54269478-54298234	T24Spin	T24Stat	OK	3.29522	2.62708	0.326916	-0.878449	0.1306	0.722891	no
TSHZ1	chr18:75210754-75289950	T24Spin	T24Stat	OK	4.50543	3.59213	0.326825	-0.867588	0.12885	0.722788	no
KIAA1107	chr1:92167051-92184723	T24Spin	T24Stat	OK	0.65826	0.524908	0.326592	-0.624766	0.27355	0.862406	no
CNEP1R1	chr16:50025205-50037088	T24Spin	T24Stat	OK	13.8424	11.0384	0.326566	-0.879547	0.1267	0.719935	no
TGIF1	chr18:3411926-3458408	T24Spin	T24Stat	OK	90.1607	71.898	0.326547	-0.982335	0.08905	0.654725	no
ABALON	chr20:31664457-31723409	T24Spin	T24Stat	OK	8.29614	6.61625	0.326427	-0.174103	0.78535	0.997662	no
RLIM	chrX:74582975-74614626	T24Spin	T24Stat	OK	10.9941	8.76909	0.326226	-0.969242	0.08475	0.642536	no
STK38L	chr12:27244144-27325957	T24Spin	T24Stat	OK	5.93209	4.73177	0.326161	-0.911339	0.1109	0.700893	no
ICE2	chr15:60419608-60479160	T24Spin	T24Stat	OK	5.71152	4.55627	0.326022	-0.88053	0.13295	0.726268	no
TES	chr7:116210492-116258783	T24Spin	T24Stat	OK	85.8646	68.4973	0.326015	-0.978262	0.08725	0.64969	no
TBP	chr6:170554332-170572870	T24Spin	T24Stat	OK	13.0024	10.373	0.325944	-0.869695	0.1274	0.720638	no
SIKE1	chr1:114769483-114780687	T24Spin	T24Stat	OK	8.24352	6.57723	0.32578	-0.935266	0.11005	0.698788	no
HSD17B4	chr5:119452442-119542335	T24Spin	T24Stat	OK	30.5055	24.3428	0.325576	-0.963972	0.0958	0.673008	no
GNS	chr12:64713441-64759446	T24Spin	T24Stat	OK	57.1562	45.6121	0.325495	-0.988142	0.0872	0.64969	no
GNE	chr9:36214440-36277056	T24Spin	T24Stat	OK	7.8856	6.29322	0.325423	-0.915679	0.1091	0.697762	no
UBP1	chr3:33388335-33440405	T24Spin	T24Stat	OK	24.9329	19.8986	0.325382	-0.9617	0.0918	0.66367	no
CAMK2D	chr4:113451031-113761927	T24Spin	T24Stat	OK	23.6294	18.8597	0.325279	-0.914113	0.11365	0.702097	no
ZNF318	chr6:43336069-43369443	T24Spin	T24Stat	OK	4.62626	3.69277	0.325144	-0.89675	0.1128	0.701846	no
C4orf32	chr4:112145396-112189081	T24Spin	T24Stat	OK	12.7576	10.1835	0.325119	-0.885164	0.12565	0.718352	no
PPAPDC3	chr9:131289693-131309262	T24Spin	T24Stat	OK	3.3231	2.65294	0.324937	-0.700417	0.20865	0.818137	no
KIAA2018	chr3:113648385-113696646	T24Spin	T24Stat	OK	2.62062	2.0922	0.324883	-0.341187	0.4992	0.954895	no
CFAP97	chr4:185159661-185204028	T24Spin	T24Stat	OK	13.3157	10.6309	0.324858	-0.940187	0.1039	0.693563	no
PROSER3	chr19:35758142-35769175	T24Spin	T24Stat	OK	2.87277	2.29356	0.324857	-0.693342	0.2213	0.831252	no
CPNE8	chr12:38652199-38905618	T24Spin	T24Stat	OK	17.0284	13.5956	0.324805	-0.923359	0.1066	0.693967	no
RHOBTB3	chr5:95731145-95796367	T24Spin	T24Stat	OK	15.7642	12.5864	0.324786	-0.949787	0.1031	0.693029	no
OSR1	chr2:19351484-19358611	T24Spin	T24Stat	OK	5.03953	4.02371	0.324765	-0.731036	0.2049	0.812215	no
UBR2	chr6:42564021-42693505	T24Spin	T24Stat	OK	11.2139	8.95526	0.324484	-0.909595	0.0998	0.683921	no
SH3YL1	chr2:218135-264866	T24Spin	T24Stat	OK	13.2037	10.546	0.324239	-0.825699	0.1633	0.766676	no
CXCL12	chr10:44370152-44385097	T24Spin	T24Stat	OK	1.91969	1.53334	0.324201	-0.519378	0.328	0.893217	no
PHYH	chr10:13277795-13300130	T24Spin	T24Stat	OK	19.8647	15.8674	0.324142	-0.900641	0.11955	0.708189	no
PTCH1	chr9:95442981-95516965	T24Spin	T24Stat	OK	0.969597	0.774496	0.324128	-0.720761	0.2044	0.811944	no
GHITM	chr10:84139428-84153555	T24Spin	T24Stat	OK	180.14	143.907	0.32398	-0.984649	0.08425	0.641234	no
LIN7A	chr12:80797391-80937915	T24Spin	T24Stat	OK	2.80137	2.23825	0.323758	-0.617302	0.27415	0.862743	no
PLEKHF2	chr8:95133720-95156685	T24Spin	T24Stat	OK	13.1833	10.5339	0.323673	-0.900881	0.1237	0.716051	no
CCDC163P	chr1:45493925-45500079	T24Spin	T24Stat	OK	1.95537	1.56261	0.323484	-0.630091	0.26815	0.858247	no
TPPP	chr5:659861-693395	T24Spin	T24Stat	OK	0.759248	0.60675	0.323469	-0.662732	0.2363	0.837694	no
TMEM192	chr4:165076077-165112872	T24Spin	T24Stat	OK	14.2906	11.4204	0.323462	-0.942088	0.0992	0.68258	no
AMY2B,RNPC3	chr1:103525955-103579534	T24Spin	T24Stat	OK	7.03901	5.62546	0.323401	-0.827321	0.1508	0.751897	no
JADE3	chrX:46912275-47061242	T24Spin	T24Stat	OK	3.80689	3.04253	0.323341	-0.854449	0.1401	0.739812	no
HS1BP3	chr2:20617803-20651104	T24Spin	T24Stat	OK	9.99306	7.98662	0.32334	-0.86542	0.1305	0.722891	no
KCTD15	chr19:33796845-33815761	T24Spin	T24Stat	OK	11.569	9.24698	0.323214	-0.912355	0.11295	0.701846	no
PRMT3	chr11:20387529-20509333	T24Spin	T24Stat	OK	13.6329	10.8973	0.323121	-0.89711	0.12015	0.710191	no
NAA30	chr14:57390552-57412748	T24Spin	T24Stat	OK	19.7326	15.7742	0.323007	-0.946076	0.1024	0.691465	no
SYNJ1	chr21:32628758-32728040	T24Spin	T24Stat	OK	5.2402	4.18915	0.322963	-0.889191	0.1181	0.70555	no
FAM149B1	chr10:73168118-73247331	T24Spin	T24Stat	OK	4.69005	3.74952	0.322897	-0.450063	0.4264	0.934069	no
HRAT92	chr7:520390-525232	T24Spin	T24Stat	OK	0.567709	0.453873	0.322863	-0.452519	0.43585	0.93718	no
FBXL5	chr4:15604383-15655412	T24Spin	T24Stat	OK	26.1863	20.9357	0.322843	-0.955597	0.0977	0.679243	no
SCUBE2	chr11:9019499-9091603	T24Spin	T24Stat	OK	0.912365	0.729523	0.322658	-0.65344	0.25325	0.852725	no
RAB18	chr10:27504173-27542237	T24Spin	T24Stat	OK	36.8598	29.4776	0.32243	-0.975083	0.0897	0.656984	no
ARHGAP42	chr11:100687675-100990925	T24Spin	T24Stat	OK	4.2291	3.38221	0.322384	-0.831414	0.14955	0.751559	no
ATAD2B	chr2:23748663-23927114	T24Spin	T24Stat	OK	3.81081	3.04772	0.322366	-0.862148	0.13105	0.722974	no
BEAN1	chr16:66427296-66493529	T24Spin	T24Stat	OK	2.54217	2.03324	0.322283	-0.728415	0.19285	0.801324	no
ACADSB	chr10:123008912-123058290	T24Spin	T24Stat	OK	1.74066	1.39236	0.3221	-0.800208	0.1625	0.76533	no
GNPTAB	chr12:101745496-101830867	T24Spin	T24Stat	OK	10.3228	8.25756	0.322044	-0.920774	0.11	0.698788	no
RBAK,RBAK-RBAKDN	chr7:5045820-5073223	T24Spin	T24Stat	OK	5.81384	4.65104	0.321939	-0.73539	0.1425	0.741289	no
LINC01573	chr9:136547841-136549744	T24Spin	T24Stat	OK	0.877429	0.702086	0.321634	-0.219867	0.71125	0.990875	no
SCAF11	chr12:45919130-45990618	T24Spin	T24Stat	OK	22.5819	18.0699	0.321576	-0.958413	0.09335	0.666261	no
GOLGA7	chr8:41490561-41510980	T24Spin	T24Stat	OK	57.1399	45.7232	0.321571	-0.946745	0.09315	0.665544	no
CLDN10	chr13:95433598-95644706	T24Spin	T24Stat	OK	7.0227	5.61971	0.321528	-0.444729	0.4508	0.941598	no
GOLT1B	chr12:21501764-21518403	T24Spin	T24Stat	OK	31.0043	24.8104	0.321523	-0.961427	0.0981	0.679901	no
SMIM8	chr6:87282978-87342328	T24Spin	T24Stat	OK	1.78005	1.42459	0.321373	-0.618909	0.2766	0.863991	no
COG5	chr7:107168960-107578523	T24Spin	T24Stat	OK	9.86508	7.89532	0.321333	-0.447271	0.4468	0.941261	no
CNNM2	chr10:102918317-103078587	T24Spin	T24Stat	OK	7.89423	6.31833	0.321256	-0.865724	0.1291	0.722828	no
ATP8B2	chr1:154325559-154351304	T24Spin	T24Stat	OK	6.21928	4.97786	0.321222	-0.810887	0.1396	0.738625	no
FOXL2NB	chr3:138947233-138953988	T24Spin	T24Stat	OK	2.81874	2.25617	0.321174	-0.784867	0.1725	0.778804	no
TMEM126B	chr11:85628572-85636539	T24Spin	T24Stat	OK	66.0273	52.8509	0.321136	-0.909759	0.1207	0.710883	no
CPT1A	chr11:68754619-68841931	T24Spin	T24Stat	OK	31.9241	25.5545	0.32107	-0.956051	0.08965	0.656984	no
GIT1	chr17:29573468-29589592	T24Spin	T24Stat	OK	26.4134	21.1444	0.32099	-0.959777	0.09725	0.67787	no
RPS3A	chr4:151099572-151104652	T24Spin	T24Stat	OK	28.9169	23.1498	0.320913	-0.721938	0.23015	0.833663	no
COA7	chr1:52686341-52698366	T24Spin	T24Stat	OK	11.4449	9.163	0.320814	-0.844954	0.14315	0.741848	no
YPEL2	chr17:59331691-59401734	T24Spin	T24Stat	OK	7.51807	6.02038	0.320509	-0.899568	0.11505	0.704246	no
ANGEL2	chr1:212992181-213015875	T24Spin	T24Stat	OK	5.60925	4.49254	0.320275	-0.865007	0.14265	0.741289	no
HMGA2	chr12:65758020-65966291	T24Spin	T24Stat	OK	54.9834	44.0401	0.320177	-0.821449	0.1187	0.706555	no
EPRS	chr1:219968599-220046658	T24Spin	T24Stat	OK	40.8609	32.7296	0.320122	-0.980264	0.0858	0.645328	no
EFCAB5	chr17:29625938-30108452	T24Spin	T24Stat	OK	0.498361	0.399216	0.320024	-0.183144	0.82395	0.997662	no
TMEM79	chr1:156282912-156292443	T24Spin	T24Stat	OK	6.74465	5.40292	0.320005	-0.805397	0.1648	0.768263	no
MFAP3	chr5:154038958-154057454	T24Spin	T24Stat	OK	14.63	11.722	0.319711	-0.913259	0.1149	0.703664	no
ATP2C1	chr3:130850524-131381475	T24Spin	T24Stat	OK	58.7572	47.0797	0.31966	-0.913458	0.1147	0.703664	no
MSMP	chr9:35749279-35754277	T24Spin	T24Stat	OK	2.72709	2.18605	0.319034	-0.222722	0.67535	0.987783	no
CCNYL1	chr2:207711539-207756172	T24Spin	T24Stat	OK	15.1567	12.1501	0.318991	-0.902207	0.10675	0.693967	no
TIGD7	chr16:3298807-3318576	T24Spin	T24Stat	OK	2.43998	1.95597	0.318985	-0.471378	0.41865	0.934069	no
FTH1P3	chr2:27381198-27409683	T24Spin	T24Stat	OK	0.657881	0.527387	0.318964	-0.0462033	0.8763	0.997662	no
SMIM1	chr1:3772760-3775982	T24Spin	T24Stat	OK	3.46229	2.77586	0.318793	-0.357476	0.5158	0.959784	no
SEC22B	chr1:120155941-120176521	T24Spin	T24Stat	OK	40.2923	32.3047	0.318759	-0.930991	0.1083	0.697248	no
ZCCHC11	chr1:52423275-52553090	T24Spin	T24Stat	OK	7.27877	5.83628	0.318646	-0.891889	0.1243	0.717667	no
KMT2D	chr12:49018974-49055324	T24Spin	T24Stat	OK	5.72195	4.58818	0.318585	-0.890023	0.11665	0.70555	no
SLBP	chr4:1692730-1712741	T24Spin	T24Stat	OK	64.8349	51.9914	0.318496	-0.951862	0.09605	0.673351	no
UFL1	chr6:96521825-96555275	T24Spin	T24Stat	OK	17.2298	13.8177	0.31838	-0.937265	0.1062	0.693967	no
RNF39	chr6_GL000255v2_alt:1322314-1331006	T24Spin	T24Stat	OK	1.00281	0.804459	0.317956	-0.232588	0.68655	0.98977	no
RNF111	chr15:58987665-59097419	T24Spin	T24Stat	OK	13.4124	10.7596	0.317948	-0.908342	0.10505	0.693967	no
FAM91A1	chr8:123768641-123815450	T24Spin	T24Stat	OK	14.2464	11.4292	0.317869	-0.919084	0.1121	0.701846	no
PARD6B	chr20:50731543-50753741	T24Spin	T24Stat	OK	7.45285	5.9796	0.317744	-0.861488	0.1311	0.722974	no
FCHO2	chr5:72955980-73090522	T24Spin	T24Stat	OK	7.5179	6.03212	0.317665	-0.898783	0.12585	0.719189	no
ASAP1	chr8:130052104-130443660	T24Spin	T24Stat	OK	20.1699	16.1838	0.317657	-0.931823	0.1025	0.691465	no
BCKDHB	chr6:80106626-80346270	T24Spin	T24Stat	OK	5.37639	4.31433	0.3175	-0.699571	0.22385	0.831252	no
ZDHHC21	chr9:14611070-14693482	T24Spin	T24Stat	OK	2.42879	1.94907	0.317451	-0.868756	0.1457	0.747219	no
FBXW10	chr17:18744012-18779349	T24Spin	T24Stat	OK	0.421786	0.338548	0.317152	-0.48638	0.38665	0.922934	no
CCDC30	chr1:42534888-42654664	T24Spin	T24Stat	OK	0.448561	0.360057	0.317079	-0.509999	0.3762	0.916933	no
ACSL4	chrX:109641334-109733392	T24Spin	T24Stat	OK	31.9709	25.6707	0.316634	-0.957326	0.09905	0.681915	no
ZNF24	chr18:35332207-35344467	T24Spin	T24Stat	OK	29.151	23.4092	0.316471	-0.71501	0.1871	0.799189	no
C5orf30	chr5:103258740-103278660	T24Spin	T24Stat	OK	4.39701	3.53095	0.316463	-0.783253	0.16865	0.773357	no
ZNF697	chr1:119619376-119647767	T24Spin	T24Stat	OK	8.62921	6.92962	0.316451	-0.884071	0.12605	0.719392	no
EIF4G3	chr1:20806291-21176888	T24Spin	T24Stat	OK	18.5386	14.8885	0.316336	-0.924635	0.10335	0.693029	no
KIAA1614	chr1:180913176-180946103	T24Spin	T24Stat	OK	1.54242	1.23883	0.316219	-0.690146	0.22745	0.832186	no
LRIF1	chr1:110947189-110963944	T24Spin	T24Stat	OK	12.4128	9.97157	0.315939	-0.717594	0.19845	0.806817	no
LINC00936	chr12:89708954-89711952	T24Spin	T24Stat	OK	0.726258	0.583433	0.315916	-0.46162	0.41635	0.933431	no
PLEKHM3	chr2:207821287-208025560	T24Spin	T24Stat	OK	1.75253	1.40792	0.315876	-0.816429	0.15625	0.759803	no
SS18L1	chr20:62143719-62182510	T24Spin	T24Stat	OK	7.76289	6.23648	0.315862	-0.851688	0.14205	0.741289	no
UBE2J1	chr6:89326624-89352900	T24Spin	T24Stat	OK	28.3395	22.7681	0.3158	-0.9491	0.1002	0.684913	no
SEC31A	chr4:82818660-82891280	T24Spin	T24Stat	OK	56.4064	45.3176	0.315788	-0.937619	0.099	0.681915	no
SLC45A3	chr1:205657852-205680502	T24Spin	T24Stat	OK	1.8521	1.48822	0.315575	-0.681047	0.2299	0.833663	no
RBBP5	chr1:205086141-205122022	T24Spin	T24Stat	OK	11.2483	9.03841	0.315568	-0.878204	0.12665	0.719935	no
PHGDH	chr1:119711795-119744226	T24Spin	T24Stat	OK	26.8302	21.5594	0.315538	-0.90096	0.12415	0.717109	no
ZNF770	chr15:34978340-34988296	T24Spin	T24Stat	OK	29.408	23.6313	0.315509	-0.969816	0.09515	0.671253	no
KDM3B	chr5:138352595-138437027	T24Spin	T24Stat	OK	17.8414	14.3381	0.315374	-0.932451	0.10325	0.693029	no
PHF3	chr6:63635801-63715522	T24Spin	T24Stat	OK	11.4937	9.23707	0.315338	-0.917773	0.1082	0.697248	no
YTHDC2	chr5:113513693-113595287	T24Spin	T24Stat	OK	6.74166	5.4182	0.315291	-0.885998	0.12935	0.722828	no
SHOC2	chr10:110919542-111013667	T24Spin	T24Stat	OK	22.9348	18.4325	0.315288	-0.92461	0.10645	0.693967	no
CDC42BPA	chr1:226989864-227318125	T24Spin	T24Stat	OK	8.31752	6.68497	0.315233	-0.91136	0.112	0.701846	no
ATP2A2	chr12:110281226-110351092	T24Spin	T24Stat	OK	70.9465	57.0242	0.315158	-0.813845	0.16055	0.763308	no
ZNF75D	chrX:135248588-135344087	T24Spin	T24Stat	OK	3.67371	2.95293	0.315087	-0.740381	0.18875	0.799952	no
SCAMP1	chr5:78358763-78480739	T24Spin	T24Stat	OK	12.6535	10.1711	0.315055	-0.921652	0.11675	0.70555	no
KIAA1109	chr4:122170602-122362759	T24Spin	T24Stat	OK	4.12791	3.31821	0.315008	-0.897454	0.1183	0.706431	no
C2orf70	chr2:26562612-26579527	T24Spin	T24Stat	OK	1.80319	1.44957	0.314927	-0.341056	0.5675	0.976904	no
ZFP28	chr19:56538947-56556801	T24Spin	T24Stat	OK	5.19059	4.1729	0.314846	-0.814948	0.1558	0.759803	no
FAM83B	chr6:54846770-54945099	T24Spin	T24Stat	OK	0.90707	0.729273	0.314755	-0.683582	0.22275	0.831252	no
YAP1	chr11:102110460-102233423	T24Spin	T24Stat	OK	51.4799	41.3896	0.314742	-0.937956	0.107	0.694258	no
GAPVD1	chr9:125261793-125365011	T24Spin	T24Stat	OK	10.0605	8.0887	0.314727	-0.90217	0.1189	0.706555	no
METTL23	chr17:76726829-76733881	T24Spin	T24Stat	OK	29.6302	23.8241	0.314649	-0.835087	0.1461	0.747219	no
PUS10	chr2:60940412-61051990	T24Spin	T24Stat	OK	1.62757	1.30867	0.314617	-0.238992	0.68255	0.989444	no
RB1	chr13:48303746-48481890	T24Spin	T24Stat	OK	31.4667	25.3043	0.314441	-0.920428	0.1085	0.697248	no
MIEF1	chr22:39500099-39518134	T24Spin	T24Stat	OK	15.679	12.6105	0.3142	-0.914054	0.1076	0.695114	no
SKI	chr1:2228694-2310213	T24Spin	T24Stat	OK	22.719	18.2767	0.313891	-0.925274	0.1107	0.700647	no
SUZ12P1	chr17:30709607-30770050	T24Spin	T24Stat	OK	4.73534	3.80947	0.313876	-0.554107	0.3428	0.899869	no
ZNF561	chr19:9607325-9621240	T24Spin	T24Stat	OK	8.61874	6.93521	0.313539	-0.879259	0.1286	0.722788	no
ANKRD52	chr12:56230035-56258359	T24Spin	T24Stat	OK	25.9664	20.8945	0.313523	-0.936164	0.10385	0.693563	no
ZNF594	chr17:5179535-5191883	T24Spin	T24Stat	OK	2.05454	1.65329	0.313476	-0.773793	0.1652	0.768263	no
TTBK2	chr15:42744345-42920809	T24Spin	T24Stat	OK	2.3382	1.88161	0.313431	-0.716908	0.207	0.81572	no
RC3H1	chr1:173931083-173993072	T24Spin	T24Stat	OK	6.71899	5.40711	0.313387	-0.916319	0.11185	0.701846	no
ZBTB26	chr9:122918028-122931551	T24Spin	T24Stat	OK	1.58743	1.2775	0.313375	-0.587294	0.3128	0.883611	no
PXDC1	chr6:3722601-3752012	T24Spin	T24Stat	OK	72.5073	58.3513	0.313362	-0.946826	0.10435	0.693967	no
PGAP1	chr2:196833003-196926730	T24Spin	T24Stat	OK	1.3235	1.06529	0.313109	-0.808835	0.1636	0.766676	no
KIAA1549	chr7:138831380-138981318	T24Spin	T24Stat	OK	2.34988	1.89157	0.312998	-0.846201	0.13885	0.735792	no
SRPX2	chrX:100644165-100671299	T24Spin	T24Stat	OK	2.19141	1.76403	0.312984	-0.648216	0.25855	0.854233	no
PPP3R1	chr2:68178856-68252519	T24Spin	T24Stat	OK	48.0258	38.6604	0.312956	-0.930084	0.1044	0.693967	no
ATP6V1C1	chr8:103021019-103073057	T24Spin	T24Stat	OK	34.3295	27.6372	0.312836	-0.939816	0.1051	0.693967	no
ZBTB34	chr9:126860664-126885877	T24Spin	T24Stat	OK	4.87854	3.92763	0.312791	-0.855687	0.13645	0.728856	no
KCNIP4	chr4:20728615-21948751	T24Spin	T24Stat	OK	1.01242	0.815087	0.312786	-0.515351	0.3593	0.90919	no
LOC728730	chr2:39437415-39601344	T24Spin	T24Stat	OK	2.24979	1.8116	0.31253	-0.68649	0.23175	0.83435	no
SERINC5	chr5:80111226-80256082	T24Spin	T24Stat	OK	6.92624	5.57753	0.312445	-0.867213	0.1293	0.722828	no
WDR55	chr5:140664798-140673586	T24Spin	T24Stat	OK	18.2057	14.6611	0.312395	-0.814047	0.15655	0.760208	no
EIF3J-AS1	chr15:44534504-44536923	T24Spin	T24Stat	OK	6.97028	5.61356	0.312302	-0.754687	0.1889	0.800335	no
S100PBP	chr1:32775238-32858879	T24Spin	T24Stat	OK	6.98696	5.6272	0.312248	-0.253881	0.6632	0.987378	no
ZDBF2	chr2:206274640-206314426	T24Spin	T24Stat	OK	1.62431	1.30825	0.312184	-0.796485	0.17445	0.782455	no
FAM219B	chr15:74899986-74907121	T24Spin	T24Stat	OK	18.0878	14.5698	0.312035	-0.906007	0.11365	0.702097	no
ZDHHC23	chr3:113947900-113962980	T24Spin	T24Stat	OK	2.87378	2.31508	0.311889	-0.761729	0.17815	0.787617	no
CBFB	chr16:67029146-67101055	T24Spin	T24Stat	OK	28.4271	22.9043	0.311647	-0.916925	0.11315	0.701846	no
UBQLN1	chr9:83659962-83708253	T24Spin	T24Stat	OK	96.8452	78.0304	0.311644	-0.930287	0.10545	0.693967	no
TPP2	chr13:102596935-102679173	T24Spin	T24Stat	OK	21.327	17.1838	0.311629	-0.926535	0.10625	0.693967	no
AMMECR1L	chr2:127861630-127885940	T24Spin	T24Stat	OK	17.2774	13.9226	0.311457	-0.914331	0.10935	0.698017	no
CYP4V2	chr4:186191519-186213463	T24Spin	T24Stat	OK	5.01971	4.04508	0.311434	-0.840221	0.14965	0.75178	no
TBKBP1	chr17:47695263-47712063	T24Spin	T24Stat	OK	7.62568	6.14635	0.311137	-0.858115	0.1371	0.730269	no
SERINC3	chr20:44496222-44522085	T24Spin	T24Stat	OK	64.6569	52.1156	0.311089	-0.936689	0.1036	0.693563	no
CSRNP2	chr12:51061204-51083671	T24Spin	T24Stat	OK	11.8134	9.52233	0.31104	-0.892521	0.1196	0.708189	no
ZNF471	chr19:56507842-56528900	T24Spin	T24Stat	OK	1.68016	1.3544	0.310946	-0.739306	0.1941	0.801324	no
GMDS-AS1	chr6:2245752-2413591	T24Spin	T24Stat	OK	1.41122	1.13773	0.310789	-0.499239	0.38415	0.920766	no
ZFP2	chr5:178895914-178933209	T24Spin	T24Stat	OK	1.07098	0.863428	0.310786	-0.56884	0.32225	0.889986	no
CNRIP1	chr2:68284170-68320051	T24Spin	T24Stat	OK	0.685265	0.552613	0.310394	-0.389048	0.4886	0.951719	no
CMTR2	chr16:71282299-71289606	T24Spin	T24Stat	OK	13.8816	11.1952	0.310294	-0.891541	0.1255	0.718086	no
SMARCC2	chr12:56161851-56189567	T24Spin	T24Stat	OK	19.4364	15.6756	0.310244	-0.916449	0.1087	0.697467	no
ZNF37A	chr10:38094335-38123350	T24Spin	T24Stat	OK	7.62844	6.15262	0.310186	-0.899674	0.1185	0.706555	no
KDELR2	chr7:6461080-6484218	T24Spin	T24Stat	OK	143.535	115.769	0.310151	-0.948551	0.09885	0.681915	no
CCDC117	chr22:28772673-28789301	T24Spin	T24Stat	OK	18.8219	15.181	0.310149	-0.902404	0.1212	0.711383	no
PPME1	chr11:74171062-74254703	T24Spin	T24Stat	OK	50.1193	40.4277	0.310022	-0.931829	0.10805	0.697026	no
WAPL	chr10:86435255-86521784	T24Spin	T24Stat	OK	22.5419	18.183	0.310019	-0.923311	0.10315	0.693029	no
C16orf72	chr16:9091679-9119698	T24Spin	T24Stat	OK	58.2547	46.9928	0.309934	-0.928879	0.10995	0.698788	no
RNF152	chr18:61815070-61893071	T24Spin	T24Stat	OK	0.473846	0.382255	0.309883	-0.32648	0.5596	0.975997	no
UNC119B	chr12:120710434-120723640	T24Spin	T24Stat	OK	24.8692	20.0637	0.309774	-0.917721	0.0996	0.683597	no
CLDN23	chr8:8702155-8704107	T24Spin	T24Stat	OK	2.70595	2.18336	0.309586	-0.571989	0.3213	0.889825	no
SIAE	chr11:124622845-124694791	T24Spin	T24Stat	OK	10.4428	8.42661	0.309485	-0.50136	0.38685	0.922934	no
TEF	chr22:41367332-41399328	T24Spin	T24Stat	OK	7.10828	5.73641	0.309353	-0.846162	0.1418	0.740916	no
ZC2HC1A	chr8:78666046-78719762	T24Spin	T24Stat	OK	6.1986	5.00254	0.309282	-0.830453	0.15125	0.753331	no
MPP6	chr7:24573345-24693703	T24Spin	T24Stat	OK	4.11237	3.3191	0.309176	-0.87854	0.1337	0.726268	no
AGPS	chr2:177392742-177543836	T24Spin	T24Stat	OK	22.4694	18.1356	0.309135	-0.948241	0.10135	0.689612	no
MSN	chrX:65667643-65741931	T24Spin	T24Stat	OK	160.182	129.289	0.309116	-0.910895	0.11035	0.699092	no
ALDOC	chr17:28573114-28576933	T24Spin	T24Stat	OK	0.471354	0.380473	0.309016	-0.331941	0.5696	0.976904	no
SLC35D2	chr9:96313436-96383710	T24Spin	T24Stat	OK	26.3922	21.3058	0.308865	-0.836288	0.14625	0.747219	no
RNF138P1	chr5:55307747-55535078	T24Spin	T24Stat	OK	0.523114	0.422314	0.308809	-0.114612	0.8716	0.997662	no
PPAPDC1B	chr8:38263131-38269220	T24Spin	T24Stat	OK	25.0378	20.2134	0.308796	-0.647878	0.25455	0.854039	no
PPP1R1C	chr2:181954240-182131382	T24Spin	T24Stat	OK	0.388979	0.314029	0.308794	-0.255237	0.62885	0.984357	no
SHMT2	chr12:57229572-57240692	T24Spin	T24Stat	OK	112.079	90.4836	0.308783	-0.937367	0.1096	0.698788	no
LURAP1L	chr9:12693385-12823060	T24Spin	T24Stat	OK	18.5381	14.9672	0.308692	-0.886476	0.1254	0.71784	no
CYB561D1	chr1:109494035-109500441	T24Spin	T24Stat	OK	4.51678	3.64676	0.308677	-0.815137	0.15605	0.759803	no
SIM2	chr21:36699132-36749917	T24Spin	T24Stat	OK	43.309	34.9669	0.308675	-0.906791	0.1149	0.703664	no
NHLRC2	chr10:113854631-113912506	T24Spin	T24Stat	OK	4.77343	3.85426	0.308572	-0.821195	0.1514	0.753491	no
KMO	chr1:241532133-241640399	T24Spin	T24Stat	OK	3.32314	2.68347	0.308447	-0.310985	0.59345	0.97887	no
CLIP1	chr12:122271433-122422569	T24Spin	T24Stat	OK	19.9622	16.1202	0.308398	-0.906727	0.1126	0.701846	no
LOC102724094	chr7:100969622-101018949	T24Spin	T24Stat	OK	1.46922	1.18646	0.308381	-0.150643	0.79785	0.997662	no
C6orf203	chr6:107028171-107051586	T24Spin	T24Stat	OK	7.86616	6.35236	0.308366	-0.723174	0.2115	0.820441	no
FNBP1	chr9:129887186-130043194	T24Spin	T24Stat	OK	9.84311	7.94907	0.308328	-0.889589	0.11745	0.70555	no
KIAA1033	chr12:105107713-105169134	T24Spin	T24Stat	OK	29.4169	23.7577	0.308252	-0.931158	0.11025	0.698788	no
RNF139	chr8:124474766-124539088	T24Spin	T24Stat	OK	22.8615	18.4646	0.308161	-0.848959	0.14345	0.742025	no
MAP3K14-AS1	chr17:45247924-45317064	T24Spin	T24Stat	OK	0.675445	0.545557	0.308109	-0.087619	0.8292	0.997662	no
RNF2	chr1:185045418-185102608	T24Spin	T24Stat	OK	13.1331	10.6098	0.307812	-0.866606	0.1323	0.724868	no
KAT7	chr17:49788618-49829096	T24Spin	T24Stat	OK	11.8888	9.60459	0.307801	-0.843701	0.1405	0.740176	no
NLGN3	chrX:71144830-71171201	T24Spin	T24Stat	OK	1.06787	0.862721	0.307773	-0.641847	0.2704	0.861108	no
GSK3B	chr3:119821954-120094417	T24Spin	T24Stat	OK	14.7667	11.9309	0.30765	-0.917832	0.11325	0.701846	no
METTL4	chr18:2537524-2571503	T24Spin	T24Stat	OK	3.67817	2.9719	0.307607	-0.789769	0.1713	0.778626	no
PRR14L	chr22:31681347-31750134	T24Spin	T24Stat	OK	3.62614	2.92996	0.307556	-0.866457	0.13405	0.726268	no
ZNF800	chr7:127370042-127392724	T24Spin	T24Stat	OK	6.1437	4.9642	0.307548	-0.813433	0.1597	0.762853	no
HABP2	chr10:113550830-113664070	T24Spin	T24Stat	OK	6.63689	5.36342	0.307354	-0.799593	0.16275	0.765903	no
TMEM167B	chr1:109090780-109096932	T24Spin	T24Stat	OK	24.3364	19.6673	0.307313	-0.892551	0.1196	0.708189	no
MED13L	chr12:115958575-116277186	T24Spin	T24Stat	OK	9.7886	7.91102	0.307239	-0.871094	0.11995	0.709339	no
TRAPPC10	chr21:44012324-44106551	T24Spin	T24Stat	OK	4.24634	3.43184	0.307234	-0.780882	0.1772	0.786006	no
JAK1	chr1:64745094-64966504	T24Spin	T24Stat	OK	86.6927	70.0666	0.307182	-0.907344	0.1085	0.697248	no
TMEM106B	chr7:12211221-12237264	T24Spin	T24Stat	OK	15.5262	12.549	0.30713	-0.921212	0.1174	0.70555	no
GDF15	chr19:18386157-18389176	T24Spin	T24Stat	OK	947.881	766.126	0.307125	-0.947182	0.11015	0.698788	no
OSBPL8	chr12:76351797-76559809	T24Spin	T24Stat	OK	14.5766	11.7825	0.307006	-0.905745	0.1225	0.713104	no
ATXN7L1	chr7:105604773-105876585	T24Spin	T24Stat	OK	2.22536	1.79884	0.306971	-0.618632	0.2736	0.862406	no
WARS	chr14:100333787-100376343	T24Spin	T24Stat	OK	91.5321	74.0173	0.306414	-0.925848	0.10735	0.695114	no
MICA	chr6:31399783-31415316	T24Spin	T24Stat	OK	0.923695	0.746974	0.306357	-0.416555	0.4717	0.944868	no
SLC6A6	chr3:14402575-14540343	T24Spin	T24Stat	OK	50.0782	40.5028	0.306163	-0.8811	0.112	0.701846	no
ARV1	chr1:230979076-231000733	T24Spin	T24Stat	OK	11.9996	9.70518	0.306155	-0.80496	0.1594	0.762506	no
POLK	chr5:75371102-75599821	T24Spin	T24Stat	OK	10.0518	8.13087	0.305974	-0.534078	0.36185	0.91111	no
SLC25A36	chr3:140941819-140979943	T24Spin	T24Stat	OK	16.2893	13.1767	0.305935	-0.910749	0.1189	0.706555	no
STT3B	chr3:31532500-31637622	T24Spin	T24Stat	OK	73.3052	59.2986	0.305918	-0.92623	0.1061	0.693967	no
MEF2D	chr1:156463720-156500842	T24Spin	T24Stat	OK	18.9385	15.3201	0.305896	-0.920747	0.1076	0.695114	no
GDPD3	chr16:30104809-30113557	T24Spin	T24Stat	OK	1.33112	1.07688	0.305774	-0.399571	0.4881	0.951719	no
LARP1	chr5:154712901-154817607	T24Spin	T24Stat	OK	59.0725	47.7915	0.305734	-0.92366	0.1146	0.703664	no
NIPA1	chr15:22786224-22829789	T24Spin	T24Stat	OK	6.49485	5.25469	0.305689	-0.854761	0.14095	0.740916	no
RHBDL1	chr16:675665-678268	T24Spin	T24Stat	OK	3.24959	2.62958	0.305426	-0.546956	0.3331	0.897028	no
PAPD5	chr16:50152917-50235308	T24Spin	T24Stat	OK	4.23076	3.42375	0.305339	-0.821143	0.14645	0.747219	no
EFR3A	chr8:131904108-132013639	T24Spin	T24Stat	OK	19.4579	15.7492	0.305081	-0.906717	0.12175	0.711773	no
AGO4	chr1:35808226-35857889	T24Spin	T24Stat	OK	4.23325	3.42639	0.305078	-0.845283	0.1343	0.726268	no
SYT11	chr1:155859468-155885199	T24Spin	T24Stat	OK	0.481604	0.389846	0.30494	-0.540702	0.33955	0.898635	no
DUSP6	chr12:89347824-89352859	T24Spin	T24Stat	OK	16.4044	13.2793	0.304904	-0.863623	0.129	0.722828	no
COL4A5	chrX:108439843-108697545	T24Spin	T24Stat	OK	4.60115	3.72516	0.304694	-0.842571	0.1387	0.735603	no
SNTB2	chr16:69187146-69309052	T24Spin	T24Stat	OK	4.14714	3.35783	0.304588	-0.846074	0.1488	0.749444	no
ITPRIPL2	chr16:19113931-19121630	T24Spin	T24Stat	OK	18.4006	14.8988	0.30456	-0.912284	0.1158	0.70555	no
DTWD2	chr5:118836073-118988605	T24Spin	T24Stat	OK	2.04979	1.65971	0.304545	-0.772759	0.19155	0.800826	no
CFH	chr1:196651877-196747504	T24Spin	T24Stat	OK	4.30813	3.48829	0.304542	-0.692847	0.22705	0.832165	no
IGF2R	chr6:159969098-160106551	T24Spin	T24Stat	OK	51.0717	41.3539	0.3045	-0.884249	0.1212	0.711383	no
GATA6-AS1	chr18:22166897-22168968	T24Spin	T24Stat	OK	1.05466	0.854034	0.30441	-0.425366	0.45815	0.942557	no
ATP2B1	chr12:89588048-89656067	T24Spin	T24Stat	OK	17.5943	14.2485	0.304295	-0.921803	0.1071	0.694548	no
CBS	chr21:6444868-6468040	T24Spin	T24Stat	OK	0.833182	0.674757	0.304264	-0.44379	0.4087	0.930233	no
GLTSCR1L	chr6:42821055-42868558	T24Spin	T24Stat	OK	3.10496	2.51494	0.304053	-0.802509	0.15905	0.762506	no
MKLN1	chr7:131110095-131496639	T24Spin	T24Stat	OK	14.0209	11.3566	0.304047	-0.90708	0.11695	0.70555	no
C2orf44	chr2:24029335-24047426	T24Spin	T24Stat	OK	6.41671	5.19742	0.304039	-0.826063	0.1549	0.759803	no
RALGAPA2	chr20:20389627-20712623	T24Spin	T24Stat	OK	4.68323	3.79338	0.30402	-0.855545	0.14105	0.740916	no
PURB	chr7:44876292-44885385	T24Spin	T24Stat	OK	12.7564	10.3334	0.303902	-0.904887	0.1181	0.70555	no
MAP3K2	chr2:127298668-127343229	T24Spin	T24Stat	OK	7.86022	6.3675	0.303843	-0.902108	0.1248	0.717694	no
LZTFL1	chr3:45823317-45915724	T24Spin	T24Stat	OK	12.4329	10.072	0.303805	-0.866131	0.1368	0.729251	no
CCDC6	chr10:59788747-59906656	T24Spin	T24Stat	OK	23.9494	19.4056	0.303516	-0.914314	0.11685	0.70555	no
ARF3	chr12:48936208-48957469	T24Spin	T24Stat	OK	52.0918	42.2099	0.303476	-0.919261	0.11095	0.700893	no
IMPAD1	chr8:56957928-56993871	T24Spin	T24Stat	OK	19.7026	15.9655	0.303428	-0.909295	0.1157	0.70555	no
C9orf64	chr9:83938311-83956748	T24Spin	T24Stat	OK	14.0198	11.3614	0.303324	-0.840007	0.14465	0.744501	no
CCSER2	chr10:84328588-84518521	T24Spin	T24Stat	OK	11.5532	9.36331	0.303196	-0.786754	0.1618	0.763308	no
CRYZ	chr1:74705487-74766676	T24Spin	T24Stat	OK	89.7867	72.782	0.30292	-0.806155	0.16415	0.767712	no
TMEM8B	chr9:35829224-35854847	T24Spin	T24Stat	OK	5.54048	4.4913	0.30288	-0.703492	0.2176	0.826892	no
GPR135	chr14:59463521-59465341	T24Spin	T24Stat	OK	1.88784	1.5304	0.302835	-0.437312	0.4563	0.942501	no
AREL1	chr14:74661251-74713104	T24Spin	T24Stat	OK	12.6749	10.2765	0.302627	-0.880631	0.12475	0.717694	no
AP4E1	chr15:50908671-51005900	T24Spin	T24Stat	OK	6.75346	5.47573	0.302575	-0.852729	0.13505	0.728221	no
YES1	chr18:721591-812326	T24Spin	T24Stat	OK	32.8423	26.6295	0.30253	-0.91409	0.1151	0.704246	no
SOS2	chr14:50117127-50231381	T24Spin	T24Stat	OK	11.7175	9.5017	0.302403	-0.870162	0.13215	0.724616	no
CLN3	chr16:28466652-28492302	T24Spin	T24Stat	OK	48.0361	38.9525	0.302403	-0.887578	0.1307	0.722891	no
COL6A1	chr21:45981748-46005049	T24Spin	T24Stat	OK	33.3078	27.0105	0.302341	-0.903634	0.11795	0.70555	no
TBL1X	chrX:9463294-9719740	T24Spin	T24Stat	OK	8.20264	6.65214	0.302269	-0.854795	0.13625	0.728856	no
PNN	chr14:39175182-39183218	T24Spin	T24Stat	OK	63.0904	51.1648	0.302267	-0.919062	0.1065	0.693967	no
MKRN2	chr3:12557013-12664201	T24Spin	T24Stat	OK	17.4862	14.1819	0.302159	-0.484742	0.3983	0.925935	no
TRIM52	chr5:181246540-181261118	T24Spin	T24Stat	OK	2.89882	2.35127	0.302026	-0.612022	0.2891	0.870349	no
MMP25-AS1	chr16:3046680-3060723	T24Spin	T24Stat	OK	1.96705	1.59556	0.301965	-0.558318	0.3334	0.897028	no
PGRMC2	chr4:128269236-128288829	T24Spin	T24Stat	OK	72.1911	58.5666	0.301743	-0.916343	0.10845	0.697248	no
PKD2	chr4:88007646-88077779	T24Spin	T24Stat	OK	15.9005	12.8997	0.301734	-0.882459	0.1225	0.713104	no
PANK3	chr5:168555622-168579609	T24Spin	T24Stat	OK	11.2272	9.10927	0.301586	-0.829732	0.14855	0.748777	no
PDXDC1	chr16:14974734-15139349	T24Spin	T24Stat	OK	1.0823	0.878165	0.301533	-0.553267	0.30965	0.881836	no
TCF12	chr15:56918634-57288532	T24Spin	T24Stat	OK	24.0012	19.4745	0.301519	-0.820582	0.14845	0.748777	no
ZNF852	chr3:44498969-44510640	T24Spin	T24Stat	OK	1.14477	0.928908	0.301445	-0.518089	0.3694	0.913661	no
GLB1,TMPPE	chr3:32996607-33097202	T24Spin	T24Stat	OK	37.9583	30.8011	0.301431	-0.89792	0.12185	0.711773	no
RREB1	chr6:7107596-7251980	T24Spin	T24Stat	OK	8.76441	7.1124	0.301321	-0.8494	0.1375	0.731843	no
ZNF432	chr19:52033423-52048820	T24Spin	T24Stat	OK	4.58612	3.7222	0.30112	-0.741636	0.1882	0.799609	no
WDR26	chr1:224385142-224434299	T24Spin	T24Stat	OK	40.4532	32.8369	0.300935	-0.9037	0.11875	0.706555	no
ANO6	chr12:45173033-45440404	T24Spin	T24Stat	OK	30.6134	24.8504	0.300898	-0.874774	0.12695	0.719935	no
HES7	chr17:8120589-8124092	T24Spin	T24Stat	OK	4.64994	3.77507	0.300707	-0.632429	0.2687	0.858388	no
LONP2	chr16:48244166-48353979	T24Spin	T24Stat	OK	14.2984	11.6083	0.300703	-0.866086	0.1312	0.722974	no
FAM101A,ZNF664,ZNF664-FAM101A	chr12:123973214-124316024	T24Spin	T24Stat	OK	46.4242	37.6907	0.300669	-0.897485	0.1178	0.70555	no
FAM179B	chr14:44962189-45074431	T24Spin	T24Stat	OK	7.01473	5.69588	0.30047	-0.840238	0.1414	0.740916	no
TMEM80	chr11:644219-705028	T24Spin	T24Stat	OK	7.26295	5.89898	0.300091	-0.368642	0.5195	0.961734	no
RABL2A	chr2:113627228-113643398	T24Spin	T24Stat	OK	2.08848	1.69645	0.299931	-0.606691	0.2669	0.857502	no
AGK	chr7:141551277-141654409	T24Spin	T24Stat	OK	1.62601	1.32089	0.299825	-0.622057	0.2753	0.863639	no
RAB2B	chr14:21459019-21476973	T24Spin	T24Stat	OK	8.02582	6.51996	0.299786	-0.789539	0.1658	0.768263	no
CDK8	chr13:26254618-26404432	T24Spin	T24Stat	OK	10.2911	8.36028	0.29978	-0.790378	0.16165	0.763308	no
ATXN1	chr6:16299111-16761490	T24Spin	T24Stat	OK	7.9023	6.41966	0.299776	-0.871098	0.1304	0.722891	no
QPCT	chr2:37344609-37373322	T24Spin	T24Stat	OK	14.7217	11.9597	0.299759	-0.807053	0.1666	0.768951	no
DESI1	chr22:41598027-41621057	T24Spin	T24Stat	OK	18.2582	14.8331	0.299725	-0.876669	0.1232	0.715627	no
HIST1H1E	chr6:26156330-26157115	T24Spin	T24Stat	OK	1.22947	0.998886	0.299647	-0.294892	0.6073	0.979703	no
CALCOCO1	chr12:53711117-53727523	T24Spin	T24Stat	OK	21.2224	17.2425	0.299616	-0.875554	0.13605	0.728856	no
ZBTB7B	chr1:155002629-155018525	T24Spin	T24Stat	OK	30.8427	25.059	0.299596	-0.899839	0.12225	0.712849	no
ERCC8	chr5:60873831-60945078	T24Spin	T24Stat	OK	4.0912	3.32426	0.299489	-0.683514	0.237	0.837963	no
KRT10	chr17:40818116-40836274	T24Spin	T24Stat	OK	28.0155	22.7643	0.299453	-0.734767	0.20775	0.816517	no
GREM1	chr15:32718003-32734669	T24Spin	T24Stat	OK	0.881549	0.716372	0.299333	-0.557217	0.3158	0.885241	no
FYCO1	chr3:45917898-45995824	T24Spin	T24Stat	OK	7.40434	6.01704	0.299315	-0.851715	0.1368	0.729251	no
MCFD2	chr2:46901869-47076136	T24Spin	T24Stat	OK	64.9527	52.7849	0.299265	-0.780628	0.1749	0.782717	no
AQP11	chr11:77589634-77610356	T24Spin	T24Stat	OK	1.21813	0.989953	0.299236	-0.497382	0.37485	0.91653	no
FAM210B	chr20:56358926-56368662	T24Spin	T24Stat	OK	11.8667	9.64414	0.299191	-0.83412	0.1491	0.750362	no
KLHL42	chr12:27780253-27803040	T24Spin	T24Stat	OK	9.2461	7.51493	0.299085	-0.870686	0.1293	0.722828	no
CSNK2A1	chr20:482693-543838	T24Spin	T24Stat	OK	31.9338	25.9561	0.299009	-0.850531	0.14325	0.741848	no
IRF2	chr4:184387721-184474572	T24Spin	T24Stat	OK	23.1656	18.8301	0.298946	-0.855068	0.13435	0.726268	no
PRRT2	chr16:29812087-29815881	T24Spin	T24Stat	OK	1.17262	0.953191	0.298904	-0.556641	0.32255	0.889986	no
SHPRH	chr6:145625303-145964097	T24Spin	T24Stat	OK	2.62628	2.13484	0.298891	-0.317709	0.5825	0.976904	no
MEX3C	chr18:51174549-51197681	T24Spin	T24Stat	OK	32.7547	26.6306	0.29862	-0.882759	0.11935	0.708189	no
ATXN7L3B	chr12:74537770-74541452	T24Spin	T24Stat	OK	26.815	21.8021	0.298575	-0.890624	0.12065	0.710883	no
C7orf25	chr7:42909272-42912090	T24Spin	T24Stat	OK	7.44044	6.04993	0.298468	-0.756348	0.1907	0.800826	no
ZNF609	chr15:64499419-64686067	T24Spin	T24Stat	OK	10.4429	8.49201	0.298344	-0.859406	0.1319	0.724111	no
GRHL3	chr1:24319321-24415097	T24Spin	T24Stat	OK	1.94637	1.58278	0.298324	-0.39642	0.4887	0.951719	no
CELF1	chr11:47465936-47553240	T24Spin	T24Stat	OK	38.5154	31.3217	0.298274	-0.868463	0.13165	0.723671	no
MZF1-AS1	chr19:58559185-58574797	T24Spin	T24Stat	OK	1.23522	1.00452	0.298273	-0.230727	0.68475	0.989444	no
HSP90AA1	chr14:102080737-102139749	T24Spin	T24Stat	OK	1761.6	1432.61	0.298241	-0.703769	0.21995	0.829202	no
ZNF112	chr19:44326552-44356704	T24Spin	T24Stat	OK	4.39368	3.57356	0.298069	-0.788907	0.16635	0.768326	no
GCOM1,MYZAP,POLR2M	chr15:57591903-57717557	T24Spin	T24Stat	OK	10.9145	8.87757	0.298005	-0.826409	0.1506	0.751897	no
RNF144B	chr6:18387349-18468874	T24Spin	T24Stat	OK	18.6683	15.1859	0.297855	-0.882938	0.12995	0.722828	no
P3H2	chr3:189956727-190144846	T24Spin	T24Stat	OK	91.0229	74.0635	0.297466	-0.904212	0.1124	0.701846	no
ALAS1	chr3:52198082-52214327	T24Spin	T24Stat	OK	33.4025	27.1793	0.297447	-0.874575	0.1339	0.726268	no
LCOR	chr10:96832259-96964441	T24Spin	T24Stat	OK	5.02084	4.08563	0.297371	-0.798645	0.1585	0.762506	no
CABLES2	chr20:62388629-62407283	T24Spin	T24Stat	OK	3.44919	2.80695	0.297253	-0.74759	0.1901	0.800826	no
DTX2	chr7:76461654-76505995	T24Spin	T24Stat	OK	2.62273	2.13446	0.297199	-0.595556	0.2964	0.877308	no
CGGBP1	chr3:88051949-88157965	T24Spin	T24Stat	OK	38.7616	31.5455	0.297196	-0.70272	0.2254	0.831252	no
MAN1A1	chr6:119177200-119349766	T24Spin	T24Stat	OK	11.2955	9.19338	0.297079	-0.842394	0.1504	0.751897	no
ADO	chr10:62804755-62808479	T24Spin	T24Stat	OK	20.6721	16.8259	0.297001	-0.866874	0.1295	0.722828	no
ZNF252P	chr8:144973588-145006046	T24Spin	T24Stat	OK	3.21432	2.6164	0.29693	-0.7573	0.1909	0.800826	no
LOC103611081	chr11:130866248-130870247	T24Spin	T24Stat	OK	2.24022	1.82352	0.296917	-0.710155	0.21705	0.826441	no
RHBDD1	chr2:226835954-226999207	T24Spin	T24Stat	OK	6.18626	5.03571	0.296873	-0.818358	0.15845	0.762506	no
NNT	chr5:43573184-43705566	T24Spin	T24Stat	OK	23.7509	19.3366	0.296651	-0.806269	0.16185	0.763308	no
NFXL1	chr4:47593997-48012944	T24Spin	T24Stat	OK	5.99132	4.8778	0.296643	-0.762342	0.18825	0.799609	no
DCAF17	chr2:171317402-171485052	T24Spin	T24Stat	OK	2.80678	2.28537	0.296489	-0.551937	0.34125	0.899056	no
KIDINS220	chr2:8728856-8837625	T24Spin	T24Stat	OK	15.2034	12.3796	0.296439	-0.865527	0.1325	0.725075	no
CLK2P1	chr7:23584715-23586527	T24Spin	T24Stat	OK	1.63286	1.32972	0.296287	-0.546937	0.33405	0.897028	no
IARS	chr9:92210208-92293756	T24Spin	T24Stat	OK	82.5478	67.2261	0.296209	-0.892745	0.1205	0.710883	no
MRPS36	chr5:69217745-69230158	T24Spin	T24Stat	OK	3.73076	3.03938	0.295691	-0.583495	0.3051	0.879081	no
SEC24B	chr4:109429962-109540459	T24Spin	T24Stat	OK	23.5246	19.1657	0.295643	-0.867659	0.1296	0.722828	no
ZNF253	chr19:19865904-19893484	T24Spin	T24Stat	OK	3.41847	2.78542	0.295455	-0.710055	0.2146	0.821776	no
CCDC169,CCDC169-SOHLH2,SOHLH2	chr13:36168207-36297855	T24Spin	T24Stat	OK	1.18693	0.967149	0.295424	-0.408629	0.4386	0.937211	no
SATB1	chr3:18347640-18438773	T24Spin	T24Stat	OK	5.32289	4.33745	0.295362	-0.735165	0.1901	0.800826	no
ASB16	chr17:44170705-44186717	T24Spin	T24Stat	OK	0.685514	0.558638	0.295272	-0.208379	0.71805	0.99154	no
PROX1	chr1:213987934-214041504	T24Spin	T24Stat	OK	1.70846	1.39228	0.295246	-0.735988	0.19965	0.806817	no
FNBP1L	chr1:93448130-93554661	T24Spin	T24Stat	OK	14.3652	11.7069	0.295218	-0.841259	0.14135	0.740916	no
LRP6	chr12:12116025-12266877	T24Spin	T24Stat	OK	6.02592	4.91122	0.2951	-0.848723	0.14425	0.743555	no
MAP1LC3B2	chr12:116559380-116576620	T24Spin	T24Stat	OK	42.1263	34.3348	0.295047	-0.807274	0.1614	0.763308	no
TNS4	chr17:40475827-40501602	T24Spin	T24Stat	OK	0.825831	0.673123	0.294976	-0.595662	0.30045	0.878219	no
SECISBP2L	chr15:48988638-49046563	T24Spin	T24Stat	OK	13.0364	10.6264	0.294894	-0.858647	0.132	0.724111	no
CLINT1	chr5:157785742-157859175	T24Spin	T24Stat	OK	37.4393	30.5186	0.294864	-0.88461	0.12885	0.722788	no
HGSNAT	chr8:43140448-43202827	T24Spin	T24Stat	OK	9.04856	7.376	0.294848	-0.815882	0.16155	0.763308	no
HSPA4	chr5:133051969-133105017	T24Spin	T24Stat	OK	84.6994	69.0496	0.294718	-0.902897	0.1158	0.70555	no
CCDC149	chr4:24806116-24980204	T24Spin	T24Stat	OK	6.46385	5.27001	0.294588	-0.811478	0.15935	0.762506	no
SPRYD4	chr12:56468516-56488414	T24Spin	T24Stat	OK	4.28257	3.49172	0.294542	-0.664257	0.24935	0.851127	no
RALGPS1	chr9:126914773-127223166	T24Spin	T24Stat	OK	0.629272	0.513074	0.294518	-0.201831	0.68525	0.98977	no
SARAF	chr8:30063011-30083208	T24Spin	T24Stat	OK	244.361	199.242	0.294495	-0.893316	0.12085	0.710883	no
TMEM133	chr11:100992079-100993935	T24Spin	T24Stat	OK	5.10928	4.16601	0.294453	-0.697512	0.2225	0.831252	no
GS1-259H13.2	chr7:99598278-99610833	T24Spin	T24Stat	OK	1.95516	1.59429	0.294371	-0.452172	0.4322	0.93718	no
SPCS3	chr4:176319938-176332245	T24Spin	T24Stat	OK	45.5466	37.1401	0.294365	-0.906608	0.11415	0.703552	no
CFAP221	chr2:119544431-119656661	T24Spin	T24Stat	OK	0.615565	0.501962	0.294332	-0.441248	0.44025	0.937345	no
LOC101927765	chr1:234372806-234384049	T24Spin	T24Stat	OK	2.48779	2.02872	0.294298	-0.144756	0.8641	0.997662	no
RAB5A	chr3:19947079-20012273	T24Spin	T24Stat	OK	64.2738	52.4159	0.294227	-0.869584	0.1299	0.722828	no
HECTD2	chr10:91306961-91611460	T24Spin	T24Stat	OK	5.24161	4.27469	0.29419	-0.779485	0.17975	0.789746	no
LINC01594	chr2:108167747-108217841	T24Spin	T24Stat	OK	0.484112	0.394825	0.294128	-0.200868	0.72175	0.992973	no
EDIL3	chr5:83940594-84384867	T24Spin	T24Stat	OK	19.891	16.2247	0.293918	-0.874777	0.13335	0.726268	no
UBQLN2	chrX:56563592-56567010	T24Spin	T24Stat	OK	28.0286	22.8637	0.293839	-0.866931	0.1355	0.728421	no
SMG7	chr1:183472370-183554193	T24Spin	T24Stat	OK	14.4484	11.7861	0.293825	-0.856315	0.13415	0.726268	no
PMAIP1	chr18:59899959-59904306	T24Spin	T24Stat	OK	120.042	97.9259	0.293775	-0.870597	0.12975	0.722828	no
GOLPH3	chr5:32124717-32174319	T24Spin	T24Stat	OK	80.79	65.9058	0.293771	-0.883063	0.1171	0.70555	no
KRCC1	chr2:88027202-88055801	T24Spin	T24Stat	OK	15.7464	12.8465	0.293651	-0.815942	0.1558	0.759803	no
PPM1N	chr19:45498472-45502506	T24Spin	T24Stat	OK	0.748676	0.610837	0.293553	-0.343371	0.55445	0.974505	no
DNAJB6	chr7:157337015-157417439	T24Spin	T24Stat	OK	77.7441	63.4375	0.293396	-0.876752	0.1216	0.711773	no
EML2	chr19:45609399-45645517	T24Spin	T24Stat	OK	34.8448	28.4365	0.293199	-0.818305	0.1618	0.763308	no
RNF11	chr1:51236272-51273447	T24Spin	T24Stat	OK	69.583	56.7868	0.29318	-0.883338	0.12525	0.71784	no
EIF4E3	chr3:71679288-71755177	T24Spin	T24Stat	OK	3.2756	2.67323	0.293176	-0.761201	0.1865	0.799189	no
MARS2	chr2:197705303-197708390	T24Spin	T24Stat	OK	6.135	5.00714	0.293078	-0.751896	0.19225	0.801208	no
PDS5A	chr4:39822862-39977956	T24Spin	T24Stat	OK	29.2603	23.8822	0.293009	-0.863532	0.12455	0.717694	no
LINC00472	chr6:71407864-71420745	T24Spin	T24Stat	OK	2.8759	2.34732	0.292997	-0.817685	0.16545	0.768263	no
ZNF322	chr6:26634382-26659752	T24Spin	T24Stat	OK	2.28455	1.86481	0.292881	-0.725825	0.20975	0.819056	no
GLUD2	chrX:121047607-121049942	T24Spin	T24Stat	OK	26.6741	21.7738	0.292846	-0.839453	0.1419	0.741123	no
BCORL1	chrX:130005187-130058083	T24Spin	T24Stat	OK	3.56053	2.90654	0.292791	-0.799177	0.16665	0.768951	no
NOX5,SPESP1	chr15:68930499-69057161	T24Spin	T24Stat	OK	10.1362	8.27571	0.292562	-0.739901	0.2008	0.807654	no
NBEAP1	chr15:20669467-20756151	T24Spin	T24Stat	OK	1.0978	0.896317	0.292532	-0.25696	0.69985	0.98977	no
BEND7	chr10:13438483-13502976	T24Spin	T24Stat	OK	10.2549	8.37389	0.292338	-0.776996	0.17875	0.78897	no
BAG5	chr14:103556543-103562814	T24Spin	T24Stat	OK	25.9239	21.1726	0.292083	-0.872501	0.12885	0.722788	no
ERGIC1	chr5:172834219-172952685	T24Spin	T24Stat	OK	101.884	83.2145	0.292027	-0.885642	0.1236	0.716051	no
LOC728673	chr9:62857855-62899777	T24Spin	T24Stat	OK	0.777628	0.635317	0.291604	-0.405131	0.4869	0.951719	no
LGR4	chr11:27365960-27482433	T24Spin	T24Stat	OK	30.2425	24.7106	0.29145	-0.881996	0.125	0.717694	no
SEC14L6	chr22:30524929-30546682	T24Spin	T24Stat	OK	1.19572	0.977	0.291444	-0.391436	0.49745	0.954724	no
PPM1H	chr12:62643983-62934885	T24Spin	T24Stat	OK	12.6634	10.3473	0.291413	-0.854814	0.13085	0.722974	no
SCARB2	chr4:76158738-76213899	T24Spin	T24Stat	OK	62.0828	50.7285	0.291397	-0.892302	0.12655	0.719935	no
ATL3	chr11:63624081-63671974	T24Spin	T24Stat	OK	19.0228	15.5442	0.291356	-0.877446	0.13315	0.726268	no
CTBS	chr1:84479236-84574480	T24Spin	T24Stat	OK	11.12	9.08658	0.291347	-0.313736	0.5832	0.976904	no
HMGN3-AS1	chr6:79201244-79236800	T24Spin	T24Stat	OK	0.856613	0.699985	0.29132	-0.14256	0.8076	0.997662	no
HIBADH	chr7:27525439-27663001	T24Spin	T24Stat	OK	33.5458	27.4126	0.291294	-0.845481	0.14125	0.740916	no
APOOL	chrX:85003891-85108968	T24Spin	T24Stat	OK	4.98465	4.07332	0.291286	-0.808614	0.1657	0.768263	no
BRWD3	chrX:80669487-80809734	T24Spin	T24Stat	OK	2.18885	1.78869	0.291275	-0.774959	0.17615	0.784982	no
LDLRAD3	chr11:35943980-36232136	T24Spin	T24Stat	OK	3.0184	2.46664	0.291235	-0.697133	0.22205	0.831252	no
ELK1	chrX:47635519-47650604	T24Spin	T24Stat	OK	21.838	17.8465	0.291203	-0.834921	0.14625	0.747219	no
IQGAP1	chr15:90388240-90502243	T24Spin	T24Stat	OK	93.4516	76.3723	0.291169	-0.8288	0.14315	0.741848	no
TMF1	chr3:69019826-69052333	T24Spin	T24Stat	OK	11.63	9.50458	0.291161	-0.851342	0.1358	0.728843	no
TP53INP1	chr8:94925971-94949387	T24Spin	T24Stat	OK	10.4264	8.52151	0.29106	-0.84876	0.15145	0.753491	no
HSPB8	chr12:119178789-119194746	T24Spin	T24Stat	OK	149.501	122.196	0.290966	-0.878934	0.1247	0.717694	no
ZFP36L1	chr14:68787654-68796243	T24Spin	T24Stat	OK	307.933	251.692	0.290955	-0.843317	0.1427	0.741289	no
CA11	chr19:48638014-48682245	T24Spin	T24Stat	OK	14.0948	11.5214	0.290849	-0.747408	0.18925	0.800826	no
NEURL2	chr20:45888471-45912364	T24Spin	T24Stat	OK	3.74503	3.0613	0.290835	-0.095306	0.88125	0.997662	no
DHRS4-AS1	chr14:23938730-23969281	T24Spin	T24Stat	OK	3.67307	3.00253	0.29081	-0.555551	0.34035	0.89875	no
FANCF	chr11:22622532-22625841	T24Spin	T24Stat	OK	5.47652	4.47703	0.290717	-0.757903	0.18285	0.794144	no
MGC16142	chr7:92538474-92539765	T24Spin	T24Stat	OK	1.4621	1.19557	0.29035	-0.448256	0.43615	0.93718	no
STX17	chr9:99906632-99974536	T24Spin	T24Stat	OK	4.51575	3.69299	0.290177	-0.813854	0.1668	0.769277	no
CMTM8	chr3:32238678-32370321	T24Spin	T24Stat	OK	20.1735	16.5	0.289991	-0.740467	0.19955	0.806817	no
TMEM182	chr2:102762030-102817679	T24Spin	T24Stat	OK	1.4221	1.16324	0.289867	-0.589173	0.3033	0.879081	no
XPO7	chr8:21919668-22006585	T24Spin	T24Stat	OK	18.7064	15.3025	0.289767	-0.854394	0.1311	0.722974	no
MED12	chrX:71118555-71142454	T24Spin	T24Stat	OK	6.96356	5.69725	0.289559	-0.802456	0.15905	0.762506	no
RAPH1	chr2:203433681-203535335	T24Spin	T24Stat	OK	9.4856	7.76293	0.289137	-0.823121	0.14715	0.747219	no
CCDC92	chr12:123936408-123972985	T24Spin	T24Stat	OK	0.740144	0.605758	0.289065	-0.390434	0.4817	0.948833	no
TMEM68	chr8:55738743-55825446	T24Spin	T24Stat	OK	10.6866	8.74632	0.289055	-0.559686	0.34815	0.902647	no
THAP6	chr4:75514443-75530026	T24Spin	T24Stat	OK	4.01988	3.2906	0.2888	-0.749473	0.186	0.799189	no
C12orf76	chr12:110041176-110067695	T24Spin	T24Stat	OK	3.29902	2.70057	0.288771	-0.651218	0.2579	0.854053	no
LIPH	chr3:185507781-185552581	T24Spin	T24Stat	OK	1.8206	1.49063	0.28849	-0.604887	0.2846	0.868923	no
ZCCHC6	chr9:86287732-86354487	T24Spin	T24Stat	OK	9.15559	7.49715	0.288311	-0.804969	0.1569	0.760208	no
BACH1	chr21:29298794-29361896	T24Spin	T24Stat	OK	10.215	8.36476	0.2883	-0.82218	0.15155	0.753491	no
ZNF765	chr19:53395143-53412009	T24Spin	T24Stat	OK	2.53891	2.07907	0.288273	-0.724813	0.20755	0.816449	no
PAX8-AS1	chr2:113215996-113278921	T24Spin	T24Stat	OK	4.97281	4.07223	0.288242	-0.130424	0.8713	0.997662	no
TLK1	chr2:170990822-171231314	T24Spin	T24Stat	OK	15.6708	12.833	0.288214	-0.852715	0.14295	0.741726	no
NF1	chr17:31094926-31377677	T24Spin	T24Stat	OK	8.71886	7.1409	0.288033	-0.780414	0.16165	0.763308	no
FOXO4	chrX:71096148-71103534	T24Spin	T24Stat	OK	3.82156	3.12998	0.288009	-0.727816	0.2017	0.808084	no
ZBTB6	chr9:122908055-122913328	T24Spin	T24Stat	OK	6.74239	5.52281	0.287856	-0.780564	0.17835	0.787982	no
RAP2A	chr13:97434220-97467998	T24Spin	T24Stat	OK	10.4208	8.53741	0.287598	-0.820223	0.16025	0.763308	no
TMEM230	chr20:5099837-5113087	T24Spin	T24Stat	OK	55.8863	45.7868	0.287562	-0.840981	0.1444	0.743785	no
BMP6	chr6:7726777-8102595	T24Spin	T24Stat	OK	3.25109	2.66369	0.287499	-0.123362	0.84265	0.997662	no
HIPK1	chr1:113924000-113977869	T24Spin	T24Stat	OK	17.2195	14.1093	0.287404	-0.809328	0.1543	0.75811	no
MAP4K3	chr2:39249265-39437312	T24Spin	T24Stat	OK	15.5675	12.7568	0.287277	-0.853105	0.1398	0.7391	no
NRG4	chr15:75941985-76012444	T24Spin	T24Stat	OK	0.745519	0.61092	0.287261	-0.439044	0.4607	0.942557	no
HS2ST1	chr1:86914651-87109998	T24Spin	T24Stat	OK	12.4722	10.2205	0.287247	-0.690787	0.23065	0.833663	no
CLDN15	chr7:101232091-101238820	T24Spin	T24Stat	OK	14.9272	12.2324	0.287243	-0.719533	0.2143	0.821776	no
CHRNB1	chr17:7445086-7457613	T24Spin	T24Stat	OK	2.39381	1.96189	0.287061	-0.616345	0.27695	0.864054	no
C9orf172	chr9:136844414-136847345	T24Spin	T24Stat	OK	3.25885	2.67088	0.28705	-0.562639	0.3354	0.897028	no
IGF2BP2	chr3:185643738-185825039	T24Spin	T24Stat	OK	39.9899	32.7759	0.286998	-0.850574	0.14515	0.745901	no
AHCYL1	chr1:109984764-110023742	T24Spin	T24Stat	OK	64.2539	52.665	0.28694	-0.87336	0.13305	0.726268	no
TYW3	chr1:74705487-74766676	T24Spin	T24Stat	OK	13.5787	11.1309	0.286775	-0.392165	0.49745	0.954724	no
HOXA11	chr7:27181156-27185216	T24Spin	T24Stat	OK	5.80826	4.76123	0.28677	-0.734852	0.19365	0.801324	no
SEC23A	chr14:39031918-39103233	T24Spin	T24Stat	OK	33.3495	27.3379	0.286761	-0.866444	0.1301	0.722828	no
PITPNM2	chr12:122983479-123110489	T24Spin	T24Stat	OK	6.81341	5.58534	0.286731	-0.797244	0.1673	0.770097	no
LINC01061	chr4:119405522-119410660	T24Spin	T24Stat	OK	0.861947	0.706629	0.286647	-0.548894	0.33	0.89503	no
ZNF319	chr16:57994667-57999858	T24Spin	T24Stat	OK	11.9951	9.83411	0.286579	-0.82811	0.15485	0.759803	no
KIAA0907	chr1:155913042-155934442	T24Spin	T24Stat	OK	46.148	37.8358	0.286517	-0.859183	0.125	0.717694	no
SEC61A2	chr10:12129640-12250590	T24Spin	T24Stat	OK	7.91694	6.49132	0.286432	-0.269526	0.6356	0.985857	no
CYP2U1	chr4:107824564-107953457	T24Spin	T24Stat	OK	3.65333	2.9955	0.286413	-0.298565	0.58875	0.977353	no
ZMYM1	chr1:35059785-35115858	T24Spin	T24Stat	OK	2.3195	1.90189	0.286383	-0.681641	0.235	0.835514	no
OSTM1	chr6:108041408-108074737	T24Spin	T24Stat	OK	26.3821	21.6324	0.286363	-0.851406	0.1465	0.747219	no
JOSD1	chr22:38685542-38700454	T24Spin	T24Stat	OK	30.557	25.0569	0.286295	-0.857136	0.13305	0.726268	no
PPP4R1L	chr20:58232776-58309439	T24Spin	T24Stat	OK	3.70572	3.03877	0.286267	-0.658168	0.25375	0.853552	no
TCF7L2	chr10:112950249-113167677	T24Spin	T24Stat	OK	15.9921	13.1142	0.286231	-0.79909	0.16605	0.768263	no
AGO3	chr1:35931081-36056462	T24Spin	T24Stat	OK	3.58945	2.94358	0.286192	-0.712451	0.21275	0.821463	no
CNIH3	chr1:224616476-224740547	T24Spin	T24Stat	OK	15.8697	13.0142	0.286185	-0.783551	0.17365	0.781629	no
KLF8	chrX:56232388-56287889	T24Spin	T24Stat	OK	2.71797	2.22893	0.286175	-0.726543	0.2102	0.819167	no
MAN2A1	chr5:109689365-109869625	T24Spin	T24Stat	OK	18.6705	15.3121	0.286085	-0.849809	0.14395	0.743353	no
LNX2	chr13:27545912-27620583	T24Spin	T24Stat	OK	6.74778	5.53407	0.286073	-0.788948	0.16095	0.763308	no
WASF3	chr13:26557702-26688946	T24Spin	T24Stat	OK	0.896765	0.735505	0.285995	-0.569388	0.32155	0.889986	no
CNOT3	chr19:54137719-54159743	T24Spin	T24Stat	OK	3.49161	2.86379	0.285963	-0.695168	0.2323	0.834512	no
ZFP41	chr8:143246820-143262705	T24Spin	T24Stat	OK	4.16135	3.41317	0.28594	-0.722198	0.20595	0.814452	no
NR3C2	chr4:148078763-148442520	T24Spin	T24Stat	OK	3.03694	2.49196	0.285337	-0.73744	0.199	0.806817	no
YPEL5	chr2:30146883-30160533	T24Spin	T24Stat	OK	98.1735	80.5756	0.284992	-0.866348	0.13445	0.726268	no
ARID1B	chr6:156777929-157210779	T24Spin	T24Stat	OK	15.7121	12.8957	0.284984	-0.830608	0.1401	0.739812	no
STRN3	chr14:30893798-31096450	T24Spin	T24Stat	OK	19.1864	15.7483	0.284889	-0.765828	0.1824	0.793771	no
KCNAB2	chr1:5862807-6101193	T24Spin	T24Stat	OK	0.900252	0.738935	0.284882	-0.296363	0.59985	0.97887	no
RAB5B	chr12:55973912-55996683	T24Spin	T24Stat	OK	35.5454	29.1793	0.284719	-0.856473	0.13155	0.72367	no
KDM6B	chr17:7839916-7854800	T24Spin	T24Stat	OK	25.1494	20.6513	0.284293	-0.851516	0.13815	0.733847	no
SAP30L	chr5:154445956-154461053	T24Spin	T24Stat	OK	6.43273	5.28335	0.283978	-0.804669	0.1648	0.768263	no
ARNT	chr1:150809704-150876768	T24Spin	T24Stat	OK	10.2834	8.44617	0.283943	-0.807525	0.15905	0.762506	no
KLHDC10	chr7:130070508-130135720	T24Spin	T24Stat	OK	12.6454	10.3866	0.283889	-0.825449	0.15085	0.751896	no
S1PR2	chr19:10221432-10231272	T24Spin	T24Stat	OK	6.41622	5.27019	0.283869	-0.745312	0.19895	0.806817	no
TUG1	chr22:30969210-30979394	T24Spin	T24Stat	OK	27.8292	22.8625	0.283614	-0.856882	0.1394	0.737858	no
FBXO9	chr6:53064997-53100872	T24Spin	T24Stat	OK	9.68559	7.95706	0.283605	-0.821557	0.1539	0.757468	no
ABI2	chr2:203328238-203432173	T24Spin	T24Stat	OK	12.7573	10.482	0.283404	-0.836022	0.14715	0.747219	no
GLRX	chr5:95813848-95822873	T24Spin	T24Stat	OK	107.116	88.0139	0.283369	-0.840206	0.14775	0.748117	no
ZMYM5	chr13:19823483-19863636	T24Spin	T24Stat	OK	7.34042	6.03151	0.283344	-0.723286	0.2016	0.808084	no
RANBP6	chr9:6011018-6015640	T24Spin	T24Stat	OK	14.999	12.3257	0.283188	-0.781759	0.17035	0.77737	no
DYNC1LI2	chr16:66720895-66751622	T24Spin	T24Stat	OK	47.7976	39.2834	0.28302	-0.860506	0.13795	0.733365	no
RPP40	chr6:4995045-5260950	T24Spin	T24Stat	OK	8.73452	7.17907	0.282931	-0.316275	0.5983	0.97887	no
YIPF4	chr2:32277888-32306589	T24Spin	T24Stat	OK	48.0967	39.5336	0.282859	-0.831346	0.1515	0.753491	no
ZNF684	chr1:40531560-40548169	T24Spin	T24Stat	OK	1.48682	1.22229	0.282641	-0.530614	0.3565	0.907037	no
CBLN3	chr14:24426533-24442905	T24Spin	T24Stat	OK	1.31103	1.07779	0.282634	-0.128981	0.74075	0.997029	no
PELI2	chr14:56118374-56301313	T24Spin	T24Stat	OK	8.58417	7.05743	0.282536	-0.799708	0.1661	0.768263	no
ZNF654	chr3:88051949-88157965	T24Spin	T24Stat	OK	10.0926	8.29766	0.28252	-0.372177	0.52815	0.965724	no
GAB1	chr4:143336829-143474565	T24Spin	T24Stat	OK	2.71173	2.22999	0.282178	-0.754316	0.193	0.801324	no
PRPF4B	chr6:4021334-4064983	T24Spin	T24Stat	OK	14.4232	11.8613	0.28213	-0.8405	0.1461	0.747219	no
ATG2B	chr14:96281257-96363341	T24Spin	T24Stat	OK	7.01822	5.77187	0.282065	-0.819045	0.1543	0.75811	no
PPP1R3F	chrX:49269842-49288093	T24Spin	T24Stat	OK	2.8184	2.31803	0.28198	-0.664086	0.25465	0.854039	no
CASD1	chr7:94509857-94557016	T24Spin	T24Stat	OK	7.44972	6.12783	0.281811	-0.770117	0.19325	0.801324	no
POR	chr7:75915101-75994674	T24Spin	T24Stat	OK	60.7955	50.0135	0.281649	-0.793228	0.1661	0.768263	no
ELMO2	chr20:46366050-46406632	T24Spin	T24Stat	OK	11.9833	9.85806	0.281647	-0.810193	0.1592	0.762506	no
DUSP4	chr8:29333061-29350750	T24Spin	T24Stat	OK	20.3796	16.7653	0.28164	-0.842599	0.14415	0.743353	no
MAGT1	chrX:77826364-77895568	T24Spin	T24Stat	OK	54.5746	44.8988	0.281552	-0.843692	0.14175	0.740916	no
YY1	chr14:100238764-100279034	T24Spin	T24Stat	OK	68.0276	55.9668	0.281548	-0.844601	0.1318	0.723902	no
SUDS3	chr12:118376552-118418035	T24Spin	T24Stat	OK	13.7291	11.295	0.281544	-0.819421	0.15675	0.760208	no
SPSB1	chr1:9292881-9369531	T24Spin	T24Stat	OK	25.362	20.8676	0.281402	-0.825329	0.1521	0.753648	no
VCPIP1	chr8:66630252-66667217	T24Spin	T24Stat	OK	10.4816	8.62465	0.281327	-0.814396	0.16	0.763308	no
KLF3	chr4:38612700-38701508	T24Spin	T24Stat	OK	11.5801	9.52863	0.281307	-0.818208	0.1492	0.750362	no
GMPPB	chr3:49689516-49723974	T24Spin	T24Stat	OK	17.3617	14.286	0.281306	-0.390495	0.5037	0.954895	no
RBCK1	chr20:408064-430966	T24Spin	T24Stat	OK	59.3193	48.8124	0.281253	-0.856408	0.13665	0.729251	no
CDK20	chr9:87966443-87974780	T24Spin	T24Stat	OK	8.77134	7.21839	0.281121	-0.740944	0.2019	0.80812	no
ZNF836	chr19:52154871-52171643	T24Spin	T24Stat	OK	2.37023	1.95071	0.281031	-0.657248	0.25605	0.854039	no
TMEM260	chr14:56579792-56649514	T24Spin	T24Stat	OK	4.4508	3.66355	0.280823	-0.739472	0.19855	0.806817	no
PYGO2	chr1:154957025-154961782	T24Spin	T24Stat	OK	18.4346	15.1742	0.280794	-0.809693	0.1614	0.763308	no
ZNF225	chr19:44113394-44133102	T24Spin	T24Stat	OK	2.5801	2.12393	0.280688	-0.646267	0.2597	0.85492	no
DPY19L3	chr19:32405748-32485893	T24Spin	T24Stat	OK	6.02365	4.95868	0.280681	-0.787865	0.17125	0.778626	no
EYA3	chr1:27970343-28088637	T24Spin	T24Stat	OK	10.1067	8.32075	0.280524	-0.812874	0.15675	0.760208	no
NQO1	chr16:69709400-69726668	T24Spin	T24Stat	OK	350.037	288.189	0.280492	-0.830754	0.15685	0.760208	no
DNAJC14	chr12:55818021-55842983	T24Spin	T24Stat	OK	13.5434	11.1508	0.280449	-0.560329	0.32935	0.894036	no
CEP104	chr1:3812080-3857233	T24Spin	T24Stat	OK	8.53755	7.02954	0.280391	-0.801677	0.1614	0.763308	no
ULBP3	chr6:150064606-150069066	T24Spin	T24Stat	OK	5.27488	4.34375	0.280198	-0.492106	0.38365	0.920389	no
PIK3CA	chr3:179148522-179234709	T24Spin	T24Stat	OK	9.73893	8.02003	0.280155	-0.768727	0.18245	0.793771	no
PHF1	chr6_GL000256v2_alt:4859722-4865178	T24Spin	T24Stat	OK	2.67353	2.2019	0.28	-0.604059	0.2971	0.877308	no
RABL3	chr3:120686680-120742537	T24Spin	T24Stat	OK	10.9784	9.04198	0.279953	-0.78894	0.1748	0.782605	no
RASA2	chr3:141487046-141615363	T24Spin	T24Stat	OK	5.13738	4.23135	0.279916	-0.771412	0.18355	0.794988	no
SPG20-AS1	chr13:36301637-36370180	T24Spin	T24Stat	OK	0.965453	0.795258	0.279782	-0.0518849	0.8429	0.997662	no
HEBP1	chr12:12974864-13000309	T24Spin	T24Stat	OK	37.8896	31.2127	0.279669	-0.765054	0.1877	0.799609	no
PRICKLE2	chr3:64067963-64225455	T24Spin	T24Stat	OK	5.34108	4.3999	0.27966	-0.775926	0.1849	0.798218	no
SLC35F3	chr1:233904711-234324518	T24Spin	T24Stat	OK	14.2012	11.6988	0.279654	-0.772902	0.175	0.782717	no
EIF1AD	chr11:65996544-66004146	T24Spin	T24Stat	OK	17.5222	14.4356	0.279552	-0.42281	0.47575	0.946487	no
SETD7	chr4:139495934-139556769	T24Spin	T24Stat	OK	15.1669	12.4977	0.279267	-0.758942	0.1553	0.759803	no
SEC24A	chr5:134648784-134727911	T24Spin	T24Stat	OK	12.8032	10.5502	0.279237	-0.807313	0.16015	0.763308	no
CCDC78	chr16:721141-726473	T24Spin	T24Stat	OK	1.69515	1.39691	0.279175	-0.231347	0.68395	0.989444	no
LAMP2	chrX:120426147-120469349	T24Spin	T24Stat	OK	55.4572	45.7017	0.279127	-0.836836	0.15205	0.753648	no
ZFP37	chr9:113041814-113056791	T24Spin	T24Stat	OK	2.21756	1.82748	0.279116	-0.65147	0.26305	0.857502	no
SHISA4	chr1:201888668-201892587	T24Spin	T24Stat	OK	15.1992	12.5269	0.278971	-0.738168	0.20845	0.817592	no
POLR1B	chr2:112541914-112577152	T24Spin	T24Stat	OK	7.43806	6.13133	0.278727	-0.777237	0.17585	0.784427	no
NPIPB5	chr16:22513522-22536520	T24Spin	T24Stat	OK	4.97847	4.10396	0.278686	-0.725536	0.1986	0.806817	no
ZNRF3	chr22:28883766-29057488	T24Spin	T24Stat	OK	6.78735	5.59511	0.278681	-0.775493	0.17735	0.786076	no
MIR4458,MIR4458HG	chr5:8457686-8463096	T24Spin	T24Stat	OK	1.9672	1.62167	0.278668	-0.372956	0.40895	0.930233	no
ZNF862	chr7:149838419-149867479	T24Spin	T24Stat	OK	2.34819	1.93614	0.278365	-0.707946	0.2091	0.818576	no
NPTN-IT1	chr15:73443157-73633412	T24Spin	T24Stat	OK	1.17731	0.970835	0.278192	-0.0879896	0.90475	0.997662	no
ELOVL5	chr6:53267397-53349179	T24Spin	T24Stat	OK	90.5226	74.6567	0.278006	-0.737037	0.16395	0.767044	no
SBSPON	chr8:73064542-73093272	T24Spin	T24Stat	OK	1.37356	1.13284	0.277976	-0.576365	0.3136	0.884753	no
SLC35E2	chr1:1724837-1745999	T24Spin	T24Stat	OK	5.14925	4.24778	0.277653	-0.665562	0.23295	0.834512	no
HIST1H2BE	chr6:26183795-26184230	T24Spin	T24Stat	OK	0.450724	0.371829	0.277606	-0.14534	0.8408	0.997662	no
SLC2A13	chr12:39755020-40105859	T24Spin	T24Stat	OK	2.15055	1.77421	0.277524	-0.706527	0.2209	0.830495	no
ATM	chr11:108222831-108369099	T24Spin	T24Stat	OK	3.63262	2.99725	0.27737	-0.77437	0.18235	0.793771	no
KLF13	chr15_KI270905v1_alt:3612678-3721509	T24Spin	T24Stat	OK	0.563556	0.465011	0.277293	-0.525513	0.33915	0.898636	no
BRWD1	chr21:39185477-39313786	T24Spin	T24Stat	OK	7.09737	5.85666	0.277206	-0.40442	0.47745	0.946576	no
CNTD2	chr19:40222207-40226690	T24Spin	T24Stat	OK	1.26438	1.04343	0.277089	-0.402713	0.4879	0.951719	no
LOC100129034	chr9:124353464-124415473	T24Spin	T24Stat	OK	23.4077	19.3175	0.27707	-0.443487	0.42925	0.935924	no
NATD1	chr17:21238870-21253266	T24Spin	T24Stat	OK	6.91934	5.71039	0.277045	-0.770183	0.1717	0.778804	no
AIG1	chr6:143059362-143340343	T24Spin	T24Stat	OK	53.2637	43.9605	0.276946	-0.804364	0.157	0.760208	no
MOB1B	chr4:70902339-70988174	T24Spin	T24Stat	OK	9.8114	8.09865	0.276777	-0.792824	0.1669	0.769277	no
LOC100507634	chr1:55215407-55217455	T24Spin	T24Stat	OK	1.09278	0.902111	0.276622	-0.43687	0.4518	0.941598	no
MAFG	chr17:81918268-81927711	T24Spin	T24Stat	OK	62.3712	51.49	0.276587	-0.847816	0.141	0.740916	no
NEO1	chr15:73052483-73305206	T24Spin	T24Stat	OK	5.54763	4.57987	0.276564	-0.771047	0.18075	0.791509	no
PPDPF	chr20:63520779-63522171	T24Spin	T24Stat	OK	546.478	451.181	0.276456	-0.837059	0.148	0.748253	no
BRAF	chr7:140734012-140924764	T24Spin	T24Stat	OK	2.989	2.46802	0.276311	-0.607697	0.27955	0.866883	no
ZNF451	chr6:57090009-57172213	T24Spin	T24Stat	OK	14.2169	11.7389	0.276307	-0.792631	0.1659	0.768263	no
EIF5A2	chr3:170888414-170908637	T24Spin	T24Stat	OK	3.92443	3.24072	0.276166	-0.730968	0.2042	0.811944	no
THAP9	chr4:82893451-82920131	T24Spin	T24Stat	OK	1.13707	0.938975	0.276164	-0.218217	0.70915	0.990875	no
BCL6	chr3:187698258-187745725	T24Spin	T24Stat	OK	33.5488	27.7086	0.275927	-0.81405	0.1508	0.751897	no
PTCD2	chr5:72320366-72359353	T24Spin	T24Stat	OK	4.1029	3.38867	0.275923	-0.64862	0.26335	0.857502	no
ESRRG	chr1:216503245-217137755	T24Spin	T24Stat	OK	0.444705	0.36734	0.27573	-0.438923	0.39055	0.924786	no
ZBTB33	chrX:120250751-120258396	T24Spin	T24Stat	OK	9.5945	7.92571	0.275668	-0.799906	0.1678	0.771604	no
ZNF337	chr20:25624044-25696904	T24Spin	T24Stat	OK	3.82156	3.15692	0.275642	-0.721689	0.20915	0.818576	no
MOSPD1	chrX:134887625-134915344	T24Spin	T24Stat	OK	12.8907	10.6492	0.275584	-0.742758	0.19195	0.800826	no
RBKS	chr2:27781363-28338900	T24Spin	T24Stat	OK	4.63912	3.83248	0.275571	-0.236697	0.69215	0.98977	no
POM121C	chr7:75410321-75486288	T24Spin	T24Stat	OK	8.89587	7.34914	0.27556	-0.638393	0.26705	0.857502	no
UMAD1	chr7:7636943-7879220	T24Spin	T24Stat	OK	11.6246	9.60344	0.275555	-0.585149	0.30055	0.878219	no
TMEM185A	chrX:149596555-149631912	T24Spin	T24Stat	OK	12.1101	10.0051	0.27548	-0.597858	0.3011	0.878441	no
MCU	chr10:72692130-72887694	T24Spin	T24Stat	OK	17.7756	14.6873	0.275333	-0.797439	0.16705	0.769474	no
ARMT1	chr6:151452257-151470099	T24Spin	T24Stat	OK	32.1643	26.5763	0.27532	-0.811817	0.1597	0.762853	no
TMEM38B	chr9:105694524-105776611	T24Spin	T24Stat	OK	13.9223	11.5045	0.275207	-0.763026	0.1808	0.791509	no
LRCH2	chrX:115110619-115234072	T24Spin	T24Stat	OK	4.10203	3.38969	0.275185	-0.730409	0.20795	0.816825	no
VIMP	chr15:101270908-101277520	T24Spin	T24Stat	OK	108.128	89.3565	0.275094	-0.811687	0.15625	0.759803	no
BHLHE41	chr12:26120025-26125070	T24Spin	T24Stat	OK	32.9679	27.2459	0.275028	-0.815283	0.15415	0.757928	no
AMN1	chr12:31671136-31729174	T24Spin	T24Stat	OK	6.50532	5.37665	0.274913	-0.675409	0.24615	0.845753	no
ANTXR2	chr4:79901616-80073472	T24Spin	T24Stat	OK	9.10288	7.52355	0.274909	-0.59545	0.29905	0.878189	no
DNAJA1	chr9:33025210-33039064	T24Spin	T24Stat	OK	357.82	295.74	0.274906	-0.834381	0.1504	0.751897	no
FGD4	chr12:32485971-32646051	T24Spin	T24Stat	OK	6.98448	5.77283	0.274874	-0.785454	0.17625	0.785167	no
INPP4A	chr2:98444857-98591033	T24Spin	T24Stat	OK	3.67305	3.03591	0.274849	-0.734805	0.19975	0.806817	no
SDHD	chr11:112086823-112095801	T24Spin	T24Stat	OK	68.0159	56.2244	0.274676	-0.791288	0.1682	0.772879	no
DPH3	chr3:16257060-16264989	T24Spin	T24Stat	OK	15.8648	13.115	0.274612	-0.802746	0.16305	0.766306	no
ZNF845	chr19:53333748-53354869	T24Spin	T24Stat	OK	3.6292	3.00026	0.274562	-0.720435	0.2127	0.821463	no
PFN2	chr3:149964904-149970954	T24Spin	T24Stat	OK	108.11	89.3768	0.274531	-0.834784	0.145	0.745701	no
C17orf51	chr17:21528309-21551678	T24Spin	T24Stat	OK	2.75291	2.27607	0.274415	-0.73784	0.2016	0.808084	no
SLC41A1	chr1:205789092-205813196	T24Spin	T24Stat	OK	7.80692	6.45487	0.274365	-0.765785	0.183	0.794144	no
PSPN	chr19:6375293-6375849	T24Spin	T24Stat	OK	2.90634	2.40314	0.274286	-0.283343	0.62505	0.983725	no
YTHDF3	chr8:63168552-63212788	T24Spin	T24Stat	OK	38.885	32.1556	0.274145	-0.653239	0.2373	0.837963	no
L3MBTL3	chr6:130018582-130141449	T24Spin	T24Stat	OK	3.81277	3.15294	0.274143	-0.719612	0.21325	0.821463	no
NPC1	chr18:23503469-23586617	T24Spin	T24Stat	OK	84.5777	69.9452	0.274052	-0.768204	0.18095	0.791649	no
SH3RF1	chr4:169094255-169271098	T24Spin	T24Stat	OK	7.00442	5.79266	0.274038	-0.760331	0.1911	0.800826	no
[truncated: 11,408 more rows]
