# Supplementary material for: Cell spinpods are a simple inexpensive suspension culture device to deliver fluid shear stress to renal proximal tubular cells
Source: Sci Rep. 2021 Oct 29;11:21296. doi: 10.1038/s41598-021-00304-8 (PMC8556299; doi:10.1038/s41598-021-00304-8)
Supplement: Supplementary file 11 — Supplementary Information 9. [file 41598_2021_304_MOESM11_ESM.xlsx]

## Sheet: Legend
Differentially expressed genes and their significance based on the FDR q-value in RPTEC/TERT1 cells, rotation versus static conditions at 3-, 24-, and 72-hours time points. FPKM (fragments per kilobase of exon model per million reads mapped) is a normalized estimation of gene expression based on RNA-seq data. q-values are FDR adjusted p-values.

## Sheet: T72RotationvsT72Static
gene	locus	sample_1	sample_2	status	FPKM_1	FPKM_2	log2(fold_change FPKM1/FPKM2)	test_stat	p_value	q_value	significant
LEUTX	chr19:39776593-39786135	T72Spin	T72Stat	OK	0.514334	0.0192464	4.74004	-0.974061	0.1164	0.509737	no
KHDC1L	chr6:73223544-73225452	T72Spin	T72Stat	OK	0.426627	0.02193	4.282	-0.915742	0.11705	0.511019	no
LINC00566	chr13:24331449-24337120	T72Spin	T72Stat	OK	0.549365	0.0295149	4.21825	-1.06224	0.12695	0.525124	no
PISRT1	chr3:139232991-139233522	T72Spin	T72Stat	OK	0.479652	0.0300232	3.99784	-0.937035	0.11795	0.512259	no
RPPH1	chr14:20343070-20343411	T72Spin	T72Stat	OK	33.7244	2.5841	3.70606	-3.57054	5e-05	0.0047525	yes
SNORD3A	chr17:19188015-19188232	T72Spin	T72Stat	OK	167.702	13.0086	3.68837	-2.75399	5e-05	0.0047525	yes
RMRP	chr9:35657750-35658018	T72Spin	T72Stat	OK	39.2823	3.39559	3.53214	-4.53593	0.0046	0.100678	no
BOLA2	chr16:30192934-30206927	T72Spin	T72Stat	OK	1.03718	0.0987155	3.39325	-0.566272	0.2108	0.637816	no
NMBR	chr6:142075607-142088799	T72Spin	T72Stat	OK	0.4449	0.0426995	3.38119	-1.67438	0.0738	0.415246	no
CA3-AS1	chr8:85438826-85481492	T72Spin	T72Stat	OK	0.693989	0.0690912	3.32834	-0.757826	0.0421	0.327623	no
LOC100506082	chr11:4187151-4202653	T72Spin	T72Stat	OK	0.471132	0.0471105	3.32201	-0.942239	0.1278	0.52623	no
SPINK7	chr5:148268306-148383850	T72Spin	T72Stat	OK	0.588153	0.066796	3.13836	-0.761561	0.2627	0.694284	no
SCARNA7	chr3:160494994-160565588	T72Spin	T72Stat	OK	4.04265	0.468079	3.11048	-0.400691	0.4321	0.811797	no
ATP5L2	chr22:42617839-42649399	T72Spin	T72Stat	OK	0.431962	0.0506019	3.09364	-0.149064	0.2554	0.685033	no
SCARNA2	chr1:109100192-109100612	T72Spin	T72Stat	OK	5.55087	0.699509	2.9883	-2.11316	0.00605	0.117873	no
DMC1	chr22:38518948-38570196	T72Spin	T72Stat	OK	2.63219	0.335332	2.9726	-1.32241	0.3651	0.771367	no
RN7SK	chr6:52995619-52995951	T72Spin	T72Stat	OK	206.992	27.9866	2.88677	-4.56425	5e-05	0.0047525	yes
VMO1	chr17:4785284-4786434	T72Spin	T72Stat	OK	0.939767	0.133183	2.81889	-1.30971	0.00585	0.114987	no
CDC37L1-AS1	chr9:4676600-4679480	T72Spin	T72Stat	OK	4.88419	0.694757	2.81354	-2.07659	0.24355	0.673075	no
RN7SL1	chr14:49586579-49586878	T72Spin	T72Stat	OK	182.328	27.1484	2.7476	-4.26405	5e-05	0.0047525	yes
HSPA6	chr1:161524539-161526897	T72Spin	T72Stat	OK	13.7137	2.12195	2.69215	-5.58227	5e-05	0.0047525	yes
TMEM40	chr3:12733529-12769457	T72Spin	T72Stat	OK	0.433508	0.0670926	2.69183	-1.66164	0.00305	0.0805285	no
SLC30A2	chr1:26038021-26046138	T72Spin	T72Stat	OK	1.24283	0.195931	2.66521	-2.82561	0.00025	0.0167173	yes
RPS18	chr6_GL000256v2_alt:4720755-4721408	T72Spin	T72Stat	OK	93.6215	15.092	2.63305	-65.9397	0.26705	0.697475	no
HIST4H4	chr12:14770719-14771131	T72Spin	T72Stat	OK	1.92522	0.325753	2.56317	-1.68849	0.0922	0.460377	no
SNORA8	chr11:93732360-93732499	T72Spin	T72Stat	OK	355.562	60.9029	2.54552	-2.17832	0.22065	0.648022	no
FOCAD-AS1	chr9:20658308-20995955	T72Spin	T72Stat	OK	1.03133	0.182107	2.50165	-0.369331	0.40615	0.796988	no
UCHL1-AS1	chr4:41220073-41256727	T72Spin	T72Stat	OK	0.397653	0.0709057	2.48754	-1.20791	0.1522	0.563373	no
SEC1P	chr19:48638014-48682245	T72Spin	T72Stat	OK	0.593071	0.106312	2.47991	-0.763432	0.2066	0.632442	no
LINC00882	chr3:107109789-107240638	T72Spin	T72Stat	OK	1.56699	0.291826	2.42482	-1.54857	0.0706	0.410251	no
TNNC2	chr20:45823215-45827314	T72Spin	T72Stat	OK	0.61943	0.120062	2.36716	-1.38005	0.05975	0.38276	no
FAM132A	chr1:1242445-1246722	T72Spin	T72Stat	OK	0.895596	0.175057	2.35502	-1.4203	0.01555	0.196883	no
LINC01213	chr3:150238518-150240205	T72Spin	T72Stat	OK	0.578535	0.113369	2.35138	-0.943794	0.2555	0.685033	no
LOC101929224	chr1:200644036-200694250	T72Spin	T72Stat	OK	0.415546	0.082975	2.32426	-0.354661	0.35205	0.759353	no
HIST1H1E	chr6:26156330-26157115	T72Spin	T72Stat	OK	1.72947	0.353808	2.28929	-1.88338	0.0074	0.130599	no
CRYAB	chr11:111908619-111926871	T72Spin	T72Stat	OK	58.4958	12.1352	2.26913	-4.61463	5e-05	0.0047525	yes
HSPA1B	chr6_GL000250v2_alt:3160359-3162873	T72Spin	T72Stat	OK	21.3737	4.43773	2.26794	-5.13148	5e-05	0.0047525	yes
NLGN4Y-AS1	chrY:14522607-14843968	T72Spin	T72Stat	OK	0.834819	0.176797	2.23937	-0.310813	0.4178	0.802368	no
HSPA1B	chr6_GL000251v2_alt:3304987-3307510	T72Spin	T72Stat	OK	1.88374	0.398942	2.23935	-3.04622	5e-05	0.0047525	yes
AGAP1-IT1	chr2:235494088-236131800	T72Spin	T72Stat	OK	0.89073	0.188765	2.23839	-0.350948	0.3127	0.733468	no
RN7SL2	chr14:49862550-49862849	T72Spin	T72Stat	OK	171.379	37.4747	2.1932	-2.94306	5e-05	0.0047525	yes
SMAD5-AS1	chr5:136129513-136182734	T72Spin	T72Stat	OK	0.413636	0.0911296	2.18237	-0.251184	0.2567	0.686585	no
SNORD89	chr2:101272935-101273049	T72Spin	T72Stat	OK	1513.22	346.215	2.12788	-837.14	0.2895	0.718028	no
SLC51B	chr15:65045369-65068112	T72Spin	T72Stat	OK	0.407193	0.0932383	2.12672	-1.06496	0.27285	0.705424	no
DEFB1	chr8:6870575-6878007	T72Spin	T72Stat	OK	0.915487	0.214108	2.0962	-1.15235	0.1839	0.605163	no
SOCS2-AS1	chr12:93565627-93576745	T72Spin	T72Stat	OK	0.883952	0.209506	2.07697	-0.626844	0.3422	0.754166	no
NTAN1	chr16:14974734-15139349	T72Spin	T72Stat	OK	0.410089	0.0972819	2.07569	-0.664083	0.2492	0.680354	no
LINC01611	chr6:84421030-84474929	T72Spin	T72Stat	OK	0.547043	0.130214	2.07077	-1.03363	0.14625	0.554933	no
FAM183A	chr1:43147922-43156396	T72Spin	T72Stat	OK	1.58629	0.385752	2.03991	-1.40357	0.04785	0.343998	no
OR1D2	chr17:3092057-3092996	T72Spin	T72Stat	OK	0.395858	0.0964106	2.03772	-1.09303	0.10005	0.477021	no
DUSP15	chr20:31861066-31870676	T72Spin	T72Stat	OK	27.9561	6.90585	2.01727	-3.77174	5e-05	0.0047525	yes
HIST1H2AM	chr6:27892698-27893185	T72Spin	T72Stat	OK	1.44233	0.370185	1.96208	-1.12304	0.06815	0.404312	no
SEPT7-AS1	chr7:35754963-35800625	T72Spin	T72Stat	OK	0.456231	0.121335	1.91077	-0.99893	0.2711	0.703222	no
LINC00629	chrX:134550023-134560398	T72Spin	T72Stat	OK	0.404142	0.1086	1.89584	-1.3442	0.0649	0.396886	no
CCDC42B	chr12:113149857-113185479	T72Spin	T72Stat	OK	0.650126	0.181121	1.84377	-0.207036	0.2968	0.721637	no
ARL14	chr3:160677159-160678447	T72Spin	T72Stat	OK	0.486191	0.136015	1.83776	-1.4248	0.06655	0.400715	no
PHOSPHO1	chr17:49223369-49230766	T72Spin	T72Stat	OK	0.508112	0.145194	1.80717	-1.46483	0.1587	0.571068	no
LINC00853	chr1:47179249-47180339	T72Spin	T72Stat	OK	0.877926	0.252393	1.79843	-1.1663	0.07335	0.414046	no
HHIPL2	chr1:222522259-222548102	T72Spin	T72Stat	OK	0.504662	0.145347	1.79581	-1.64449	0.0121	0.17332	no
TTTY14	chrY:18872500-19077547	T72Spin	T72Stat	OK	2.54319	0.738623	1.78373	-1.72976	0.01445	0.188147	no
LOC100134317	chr19:36311342-36312668	T72Spin	T72Stat	OK	0.407717	0.118477	1.78296	-0.854238	0.16385	0.57686	no
MYLPF	chr16:30374801-30377989	T72Spin	T72Stat	OK	0.705171	0.209867	1.7485	-1.03405	0.0826	0.439312	no
NR0B1	chrX:30304421-30309378	T72Spin	T72Stat	OK	10.6206	3.18416	1.73788	-3.29839	5e-05	0.0047525	yes
CETN4P	chr4:122730188-122732458	T72Spin	T72Stat	OK	0.879902	0.266295	1.72431	-1.19712	0.0894	0.456458	no
PNCK	chrX:153669732-153674361	T72Spin	T72Stat	OK	0.427054	0.129488	1.7216	-1.29774	0.0228	0.239086	no
NPW	chr16:2019519-2020755	T72Spin	T72Stat	OK	1.44599	0.439416	1.7184	-1.44332	0.02175	0.233786	no
FOSB	chr19:45467994-45475179	T72Spin	T72Stat	OK	10.7206	3.26745	1.71414	-3.82746	5e-05	0.0047525	yes
LINC01269	chr14:70698697-70712153	T72Spin	T72Stat	OK	0.458584	0.14021	1.70959	-0.848859	0.18605	0.60755	no
HTRA3	chr4:8269764-8307111	T72Spin	T72Stat	OK	1.09141	0.33375	1.70936	-2.22797	0.00175	0.0579285	no
SIX3	chr2:44941897-44946077	T72Spin	T72Stat	OK	0.571801	0.177377	1.6887	-1.4496	0.0159	0.198668	no
OGFR-AS1	chr20:62800626-62814000	T72Spin	T72Stat	OK	1.10694	0.345513	1.67977	-0.137449	0.31825	0.736662	no
PI3	chr20:45174898-45176544	T72Spin	T72Stat	OK	1.79878	0.56193	1.67856	-1.3428	0.0456	0.338238	no
CAPN12	chr19:38647626-38744474	T72Spin	T72Stat	OK	1.48606	0.476809	1.64	-0.154565	0.28895	0.717878	no
GAPLINC	chr18:3466249-3478978	T72Spin	T72Stat	OK	1.93996	0.622798	1.63919	-1.289	0.2943	0.720694	no
CHKB-AS1	chr22:50583025-50595281	T72Spin	T72Stat	OK	1.23641	0.399979	1.62816	-1.14931	0.31015	0.731755	no
FOS	chr14:75278777-75282234	T72Spin	T72Stat	OK	15.8399	5.14326	1.62281	-3.54148	5e-05	0.0047525	yes
SNORA73B	chr1:28505942-28539196	T72Spin	T72Stat	OK	41.4264	13.4533	1.62259	-2.26675	0.50185	0.857879	no
LOC389247	chr4:183494736-183504515	T72Spin	T72Stat	OK	0.845328	0.276195	1.61383	-0.873031	0.13035	0.529477	no
LOC105372795	chr21:37063040-37064066	T72Spin	T72Stat	OK	0.577696	0.189079	1.61132	-1.11251	0.0814	0.43677	no
LOC102724589	chr10:114994656-114996593	T72Spin	T72Stat	OK	0.902334	0.296919	1.60359	-1.1909	0.2459	0.676212	no
RBP5	chr12:7123683-7128870	T72Spin	T72Stat	OK	0.472646	0.15756	1.58486	-1.06492	0.12235	0.520996	no
USP12-AS2	chr13:27172258-27183503	T72Spin	T72Stat	OK	0.718387	0.242064	1.56937	-1.07017	0.114	0.506225	no
HIF1A-AS2	chr14:61681040-61749089	T72Spin	T72Stat	OK	2.58668	0.874559	1.56447	-0.118026	0.39405	0.788633	no
ZNF341-AS1	chr20:33731759-33811099	T72Spin	T72Stat	OK	3.18336	1.08304	1.55546	-0.875871	0.20895	0.635397	no
OSR2	chr8:98944402-98952104	T72Spin	T72Stat	OK	1.3917	0.47491	1.55112	-1.8992	0.00335	0.0841103	no
LINC01372	chr7:67335975-67340026	T72Spin	T72Stat	OK	1.09777	0.37522	1.54877	-1.16074	0.15345	0.565465	no
LOC101927415	chr12:123581065-123584327	T72Spin	T72Stat	OK	0.485356	0.166593	1.54272	-1.33086	0.03235	0.290082	no
ATP6V0D2	chr8:86098909-86154225	T72Spin	T72Stat	OK	1.99911	0.686981	1.54101	-2.29217	0.00105	0.0400354	yes
LOC101927164	chr1:224219612-224330189	T72Spin	T72Stat	OK	1.28155	0.44046	1.54081	-0.536125	0.45915	0.828801	no
CBY3	chr5:179678557-179680974	T72Spin	T72Stat	OK	0.68565	0.23663	1.53484	-0.917904	0.1728	0.5911	no
MIOX	chr22:50486783-50490321	T72Spin	T72Stat	OK	0.683279	0.238354	1.51937	-1.28041	0.0453	0.337329	no
PGF	chr14:74941829-74955764	T72Spin	T72Stat	OK	1.47728	0.517483	1.51336	-1.96293	0.00215	0.0657702	no
LOC101929128	chr8:9188998-9202856	T72Spin	T72Stat	OK	0.61642	0.216075	1.51238	-0.91908	0.1433	0.550648	no
RGCC	chr13:41457405-41470877	T72Spin	T72Stat	OK	3.77215	1.32242	1.5122	-2.19613	0.00045	0.0248471	yes
ZNF337-AS1	chr20:25624044-25696904	T72Spin	T72Stat	OK	0.755124	0.26592	1.50572	-0.322739	0.18805	0.610486	no
AKR1B10	chr7:134527591-134541414	T72Spin	T72Stat	OK	25.6622	9.0504	1.50359	-3.18309	5e-05	0.0047525	yes
MEIG1	chr10:14959438-14972851	T72Spin	T72Stat	OK	0.889213	0.313756	1.50288	-1.07845	0.0947	0.465524	no
SUGT1P1	chr9:33500755-33511166	T72Spin	T72Stat	OK	1.67025	0.590168	1.50087	-1.32639	0.0745	0.41731	no
S100A9	chr1:153357853-153361027	T72Spin	T72Stat	OK	3.6235	1.28141	1.49966	-1.44806	0.0275	0.264601	no
HRCT1	chr9:35906191-35907141	T72Spin	T72Stat	OK	7.93337	2.81999	1.49224	-2.7029	5e-05	0.0047525	yes
ENHO	chr9:34521041-34523039	T72Spin	T72Stat	OK	0.594082	0.211269	1.49158	-1.14384	0.07855	0.429443	no
NGFR	chr17:49495292-49574064	T72Spin	T72Stat	OK	5.70783	2.03692	1.48655	-2.72626	5e-05	0.0047525	yes
LOC401585	chrX:45848073-45851490	T72Spin	T72Stat	OK	1.83593	0.655186	1.48653	-0.961198	0.153	0.564294	no
NDUFA4L2	chr12:57229572-57240692	T72Spin	T72Stat	OK	0.990522	0.355183	1.47963	-0.291824	0.42705	0.807763	no
TMEM31	chrX:103707343-103728624	T72Spin	T72Stat	OK	0.991065	0.358555	1.46678	-1.12758	0.31125	0.732285	no
ARTN	chr1:43933319-43937240	T72Spin	T72Stat	OK	1.01653	0.368929	1.46223	-1.56732	0.01085	0.164631	no
LOC339666	chr22:32376663-32384342	T72Spin	T72Stat	OK	0.660792	0.242251	1.44769	-1.27597	0.03835	0.312605	no
HOXC-AS3	chr12:53983950-53990278	T72Spin	T72Stat	OK	2.36371	0.86731	1.44644	-0.280387	0.4658	0.832335	no
NEBL-AS1	chr10:20779973-21174923	T72Spin	T72Stat	OK	0.412066	0.151628	1.44234	-0.331084	0.5068	0.861176	no
C5AR1	chr19:47309846-47322070	T72Spin	T72Stat	OK	1.60885	0.594151	1.43713	-1.98961	0.00245	0.0710286	no
SCARNA9	chr11:93661649-93730356	T72Spin	T72Stat	OK	2.29315	0.848704	1.434	-0.3985	0.63245	0.909393	no
EPS8L1	chr19:55075852-55087923	T72Spin	T72Stat	OK	0.599412	0.221844	1.434	-1.4212	0.00895	0.147581	no
RPS14P3	chr1:19596976-19658456	T72Spin	T72Stat	OK	0.788253	0.291948	1.43295	-0.144739	0.37405	0.776155	no
NR4A1	chr12:52022831-52059507	T72Spin	T72Stat	OK	3.21258	1.20155	1.41884	-2.64404	0.0002	0.0142321	yes
LINC01503	chr9:129336922-129347477	T72Spin	T72Stat	OK	1.37265	0.514329	1.4162	-1.20722	0.26865	0.699457	no
NACA2	chr17:61590432-61591202	T72Spin	T72Stat	OK	0.512982	0.192845	1.41146	-0.87504	0.16395	0.57686	no
STK32A	chr5:147235015-147387855	T72Spin	T72Stat	OK	2.04376	0.7739	1.40101	-2.21722	0.00025	0.0167173	yes
NR4A3	chr9:99821854-99866891	T72Spin	T72Stat	OK	0.431153	0.163763	1.39659	-1.64549	0.0051	0.10571	no
POU5F1P3	chr12:8123631-8138607	T72Spin	T72Stat	OK	0.727896	0.276981	1.39395	-0.951567	0.11635	0.509737	no
LOC100507424	chr12:2836815-2889525	T72Spin	T72Stat	OK	1.01061	0.385109	1.39189	-0.471672	0.38965	0.786323	no
RBP1	chr3:139389802-139678043	T72Spin	T72Stat	OK	0.573935	0.219495	1.3867	-0.634848	0.40735	0.797852	no
SNORD15B	chr11:75399490-75422301	T72Spin	T72Stat	OK	54.1771	20.7583	1.384	-0.569932	0.6097	0.902499	no
S100A8	chr1:153390031-153391188	T72Spin	T72Stat	OK	0.598544	0.229609	1.38228	-0.73006	0.2941	0.720592	no
HMOX1	chr22:35381066-35394214	T72Spin	T72Stat	OK	3379.68	1305.79	1.37196	-2.36932	0.00025	0.0167173	yes
HIST1H2AE	chr6:26216919-26217483	T72Spin	T72Stat	OK	2.17622	0.841745	1.37037	-1.18333	0.05875	0.379324	no
C9orf24	chr9:34379019-34397851	T72Spin	T72Stat	OK	0.504273	0.195063	1.37027	-0.681319	0.13025	0.529477	no
ZMYND10	chr3:50341105-50345746	T72Spin	T72Stat	OK	0.584848	0.226982	1.36548	-1.42989	0.0253	0.253705	no
TPPP3	chr16:67389806-67393535	T72Spin	T72Stat	OK	0.887389	0.345253	1.36192	-1.16889	0.0261	0.257078	no
HIST2H2BF	chr1:149782688-149812373	T72Spin	T72Stat	OK	0.720375	0.281354	1.35636	-0.590199	0.3401	0.752279	no
KLF15	chr3:126342634-126357393	T72Spin	T72Stat	OK	0.455822	0.178936	1.34903	-1.30262	0.02595	0.25617	no
LINC00520	chr14:55781134-55796674	T72Spin	T72Stat	OK	1.50456	0.590728	1.34878	-1.80061	0.00395	0.0914133	no
MIXL1	chr1:226223617-226227055	T72Spin	T72Stat	OK	0.505198	0.20025	1.33504	-1.12272	0.0613	0.386597	no
GS1-259H13.2	chr7:99598278-99610833	T72Spin	T72Stat	OK	2.57804	1.02381	1.33233	-1.67393	0.0068	0.125329	no
LINC01123	chr2:109986979-109995281	T72Spin	T72Stat	OK	0.642028	0.255021	1.33202	-1.38176	0.01835	0.214196	no
PDE6G	chr17:81650458-81656577	T72Spin	T72Stat	OK	0.4897	0.195622	1.32383	-0.886872	0.11325	0.505033	no
TSACC	chr1:156308960-156346994	T72Spin	T72Stat	OK	0.639189	0.255773	1.32138	-0.0644583	0.2993	0.723574	no
LINC01535	chr19:37251884-37265535	T72Spin	T72Stat	OK	1.08756	0.437513	1.3137	-1.02321	0.311	0.731956	no
FAM131C	chr1:16057768-16073632	T72Spin	T72Stat	OK	3.28965	1.32637	1.31045	-2.24205	5e-05	0.0047525	yes
CLDN10-AS1	chr13:95433598-95644706	T72Spin	T72Stat	OK	0.4254	0.172272	1.30413	-0.183998	0.52185	0.868684	no
NTN5	chr19:48638014-48682245	T72Spin	T72Stat	OK	0.746592	0.302767	1.30211	-0.464884	0.58035	0.8928	no
TREML3P	chr6:41208553-41217947	T72Spin	T72Stat	OK	1.35718	0.552977	1.29532	-1.31934	0.0314	0.284826	no
CCDC151	chr19:11420604-11450967	T72Spin	T72Stat	OK	0.737295	0.301809	1.2886	-0.180912	0.3304	0.742873	no
MIR4763,MIRLET7A3,MIRLET7B,MIRLET7BHG	chr22:46085996-46113928	T72Spin	T72Stat	OK	9.47772	3.87988	1.28853	-2.4262	5e-05	0.0047525	yes
SCX	chr8:144262045-144291438	T72Spin	T72Stat	OK	10.0031	4.13443	1.27469	-0.878661	0.2661	0.696634	no
ASB16	chr17:44170705-44186717	T72Spin	T72Stat	OK	0.746807	0.30902	1.27303	-0.826747	0.20335	0.628292	no
YPEL4	chr11:57645086-57649944	T72Spin	T72Stat	OK	0.394841	0.163759	1.2697	-1.05731	0.0701	0.408415	no
SPEF1	chr20:3777503-3781455	T72Spin	T72Stat	OK	0.437242	0.181659	1.2672	-0.981156	0.08695	0.450738	no
AKR1C1	chr10:4963261-4977966	T72Spin	T72Stat	OK	334.125	141.074	1.24394	-2.93898	5e-05	0.0047525	yes
DDIT3	chr12:57487952-57520517	T72Spin	T72Stat	OK	148.401	63.2094	1.23129	-1.41221	0.0277	0.265565	no
ADAMTSL4	chr1:150549368-150579738	T72Spin	T72Stat	OK	1.74055	0.742206	1.22965	-0.251984	0.4688	0.835113	no
ZNF474	chr5:122129512-122153571	T72Spin	T72Stat	OK	1.67477	0.717186	1.22355	-1.55932	0.0061	0.1185	no
PPM1N	chr19:45498472-45502506	T72Spin	T72Stat	OK	1.05912	0.454033	1.222	-1.38096	0.0155	0.196437	no
LOC101929718	chr14:20989805-20999163	T72Spin	T72Stat	OK	1.21272	0.520898	1.21917	-0.48952	0.59575	0.896995	no
PLAC8L1	chr5:146084312-146104383	T72Spin	T72Stat	OK	1.1603	0.498384	1.21917	-0.96696	0.09265	0.461412	no
KCNE5	chrX:109623699-109625164	T72Spin	T72Stat	OK	1.50975	0.649657	1.21656	-1.47495	0.0256	0.254413	no
SNHG9	chr16:1964995-1965504	T72Spin	T72Stat	OK	18.4188	7.94224	1.21356	-0.959745	0.1555	0.568472	no
VPREB3	chr22:23752742-23754443	T72Spin	T72Stat	OK	1.4817	0.639283	1.21272	-0.973692	0.1487	0.558556	no
TNFSF18	chr1:173041219-173050963	T72Spin	T72Stat	OK	0.461915	0.200413	1.20465	-0.774146	0.21165	0.63879	no
FBXO22-AS1	chr15:75903858-75935267	T72Spin	T72Stat	OK	8.96764	3.93485	1.18842	-0.309998	0.7022	0.93153	no
MGC16275	chr17:74209995-74213321	T72Spin	T72Stat	OK	0.408585	0.179432	1.1872	-1.23544	0.0437	0.331348	no
NUPR1	chr16:28537340-28539174	T72Spin	T72Stat	OK	12.3454	5.42453	1.1864	-2.15229	5e-05	0.0047525	yes
LOC101928414	chr15:45251580-45279222	T72Spin	T72Stat	OK	0.679946	0.29963	1.18224	-0.677609	0.21765	0.6462	no
C19orf73	chr19:49114360-49119140	T72Spin	T72Stat	OK	2.24288	0.989537	1.18053	-1.03734	0.12445	0.523496	no
RAP1GAP	chr1:21596214-21669363	T72Spin	T72Stat	OK	3.38798	1.49484	1.18044	-2.28509	5e-05	0.0047525	yes
SCARNA12	chr12:6965351-6970753	T72Spin	T72Stat	OK	11.0604	4.89678	1.1755	-0.170087	0.4649	0.831598	no
CDKN2B-AS1	chr9:21994790-22121094	T72Spin	T72Stat	OK	1.30271	0.57708	1.17468	-0.381057	0.19445	0.617576	no
LOC100133315	chr11:71865508-71928447	T72Spin	T72Stat	OK	0.53044	0.235596	1.17087	-0.891539	0.06905	0.406211	no
TOB2P1	chr6:28215337-28218929	T72Spin	T72Stat	OK	0.471455	0.210266	1.1649	-1.38602	0.02035	0.226597	no
CBR3-AS1	chr21:36131766-36156308	T72Spin	T72Stat	OK	1.40603	0.627705	1.16347	-0.608202	0.42505	0.806983	no
FAM209A	chr20:56468584-56526152	T72Spin	T72Stat	OK	0.466193	0.208348	1.16193	-0.120245	0.6063	0.901557	no
TNFAIP8L3	chr15:51056600-51105276	T72Spin	T72Stat	OK	2.29804	1.03002	1.15773	-1.77366	0.0018	0.0587074	no
DOC2A	chr16:29996208-30013596	T72Spin	T72Stat	OK	1.10366	0.495883	1.15422	-0.528881	0.498	0.855928	no
LOC101559451	chr17:4671383-4705529	T72Spin	T72Stat	OK	0.479228	0.215807	1.15097	-0.070717	0.55855	0.881662	no
MYLK-AS1	chr3:123585512-123884302	T72Spin	T72Stat	OK	0.897933	0.407564	1.13958	-0.0834214	0.5038	0.858505	no
LOC101927365	chr6:99399964-99431314	T72Spin	T72Stat	OK	1.0262	0.466545	1.13722	-0.159977	0.5019	0.857879	no
FTL	chr19:48965308-48966879	T72Spin	T72Stat	OK	13666	6235.45	1.13202	-1.54623	0.0066	0.123873	no
UPP1	chr7:48088602-48108733	T72Spin	T72Stat	OK	262.761	120.154	1.12886	-2.33987	5e-05	0.0047525	yes
LOC100289333	chr19:12195014-12207576	T72Spin	T72Stat	OK	0.701641	0.320905	1.12859	-0.568231	0.41835	0.802368	no
CCDC13	chr3:42708381-42773634	T72Spin	T72Stat	OK	0.514197	0.235552	1.12628	-1.33486	0.0261	0.257078	no
COX7B	chrX:77899463-77905384	T72Spin	T72Stat	OK	738.221	339.385	1.12113	-2.73138	5e-05	0.0047525	yes
DUSP5	chr10:110497866-110511544	T72Spin	T72Stat	OK	107.809	49.6096	1.11978	-2.89386	5e-05	0.0047525	yes
SLC7A8	chr14:23125294-23183660	T72Spin	T72Stat	OK	1.60651	0.742738	1.113	-2.01012	0.00045	0.0248471	yes
SLC47A2	chr17:19678314-19716730	T72Spin	T72Stat	OK	1.47862	0.684246	1.11166	-1.48675	0.0096	0.152625	no
NPIPB11	chr16:29381317-29403802	T72Spin	T72Stat	OK	1.99968	0.925667	1.1112	-1.96867	0.0016	0.0544532	no
MACROD1	chr11:63998557-64166113	T72Spin	T72Stat	OK	23.01	10.6632	1.10962	-2.50259	5e-05	0.0047525	yes
LOC554206	chr16:25031740-25032777	T72Spin	T72Stat	OK	1.21955	0.565501	1.10875	-1.11514	0.07105	0.410892	no
ANXA2R	chr5:43014728-43093558	T72Spin	T72Stat	OK	0.627514	0.292546	1.10098	-0.443736	0.67765	0.92265	no
GAS5-AS1	chr1:173863247-173867987	T72Spin	T72Stat	OK	1.49221	0.697225	1.09775	-0.247425	0.6488	0.912607	no
B3GNT3	chr19:17795109-17813576	T72Spin	T72Stat	OK	0.681319	0.320606	1.08753	-1.33444	0.0286	0.270876	no
RPS2P32	chr7:23490387-23491412	T72Spin	T72Stat	OK	0.71876	0.339024	1.08412	-0.837655	0.14035	0.545933	no
EGR1	chr5:138465491-138469315	T72Spin	T72Stat	OK	4.73574	2.24267	1.07837	-2.15947	0.00035	0.0208854	yes
HSPB1	chr7:76302557-76304297	T72Spin	T72Stat	OK	1756.57	832.996	1.07638	-2.72603	5e-05	0.0047525	yes
LOC101929023	chr1:116423723-116478826	T72Spin	T72Stat	OK	0.541742	0.257128	1.07512	-0.488865	0.33095	0.743019	no
LOC101926941	chr5:142325292-142464054	T72Spin	T72Stat	OK	0.401361	0.191045	1.07099	-0.572542	0.38945	0.786323	no
RPP25	chr15:74955101-74957434	T72Spin	T72Stat	OK	3.50703	1.6784	1.06316	-2.05743	0.00085	0.0346962	yes
LOC105373383	chrX:153599339-153599893	T72Spin	T72Stat	OK	1.98683	0.95239	1.06085	-0.923772	0.15615	0.569284	no
ZRANB2-AS2	chr1:71081323-71237723	T72Spin	T72Stat	OK	0.581894	0.278937	1.06082	-0.745453	0.2099	0.636831	no
LOC91450	chr15:77993232-77994225	T72Spin	T72Stat	OK	0.399174	0.191377	1.06059	-0.752898	0.2104	0.637185	no
IQCH-AS1	chr15:67200674-67527303	T72Spin	T72Stat	OK	3.10396	1.48815	1.06058	-0.246122	0.2527	0.68299	no
PRRG2	chr19:49581329-49591008	T72Spin	T72Stat	OK	3.01308	1.45205	1.05315	-1.71132	0.00415	0.0947239	no
CSNK2B	chr6_GL000254v2_alt:3003100-3011942	T72Spin	T72Stat	OK	6.41931	3.10307	1.04872	-1.76859	0.0043	0.0960069	no
CTSD	chr11:1752751-1763992	T72Spin	T72Stat	OK	2678.51	1296.74	1.04654	-1.71472	0.00545	0.110385	no
FABP3	chr1:31365252-31373076	T72Spin	T72Stat	OK	2.15384	1.05074	1.03551	-1.33903	0.02005	0.225144	no
SAP25	chr7:100572229-100573647	T72Spin	T72Stat	OK	3.38779	1.65274	1.03549	-1.41674	0.02525	0.253705	no
MGC16142	chr7:92538474-92539765	T72Spin	T72Stat	OK	1.74456	0.854002	1.03055	-1.30112	0.0245	0.249952	no
IER5L	chr9:129175551-129178261	T72Spin	T72Stat	OK	49.5004	24.272	1.02815	-2.84595	5e-05	0.0047525	yes
CLEC11A	chr19:50723347-50725724	T72Spin	T72Stat	OK	8.07444	3.96912	1.02454	-2.20288	0.0013	0.0467543	yes
LOC113230	chr19:14073008-14075062	T72Spin	T72Stat	OK	4.52039	2.22212	1.02451	-1.6547	0.00875	0.145002	no
DPM3	chr1:155139890-155140520	T72Spin	T72Stat	OK	208.437	102.843	1.01917	-2.3927	5e-05	0.0047525	yes
C8G	chr9:136945245-136946974	T72Spin	T72Stat	OK	0.460227	0.227805	1.01455	-0.618686	0.3283	0.742343	no
SLC43A2	chr17:1569253-1628886	T72Spin	T72Stat	OK	1.56271	0.777145	1.00779	-1.98612	0.00045	0.0248471	yes
HSPA1A	chr6:31815513-31817942	T72Spin	T72Stat	OK	0.586405	0.29241	1.0039	-1.05935	0.05415	0.366331	no
ALDH1L1	chr3:126103560-126210168	T72Spin	T72Stat	OK	8.63583	4.31726	1.00022	-1.8248	0.00145	0.0509107	no
ZNF137P	chr19:52596683-52600152	T72Spin	T72Stat	OK	2.38209	1.19093	1.00014	-1.6204	0.00435	0.0967984	no
TIGD3	chr11:65354810-65357611	T72Spin	T72Stat	OK	0.428359	0.214407	0.99847	-0.903242	0.12555	0.524114	no
DLX4	chr17:49969197-49974959	T72Spin	T72Stat	OK	0.426435	0.214291	0.992756	-0.918752	0.1237	0.522398	no
PSG9	chr19:43253281-43269563	T72Spin	T72Stat	OK	0.634443	0.318969	0.992075	-0.990929	0.09305	0.462539	no
FAM195A	chr16:641848-648474	T72Spin	T72Stat	OK	71.0494	35.7229	0.991975	-2.39484	5e-05	0.0047525	yes
ZNF593	chr1:26169896-26170873	T72Spin	T72Stat	OK	67.501	33.9466	0.991642	-2.42303	0.0001	0.00842215	yes
SELM	chr22:31104776-31107565	T72Spin	T72Stat	OK	84.336	42.4826	0.989278	-2.43301	0.0001	0.00842215	yes
ANKRD9	chr14:102506860-102509791	T72Spin	T72Stat	OK	45.4225	22.881	0.98926	-2.17493	0.00015	0.0115379	yes
POLR2J	chr7:102464942-102478934	T72Spin	T72Stat	OK	29.6005	14.9241	0.987978	-0.925423	0.1031	0.483422	no
PSMC1	chr14:90256549-90272622	T72Spin	T72Stat	OK	7.45407	3.76101	0.986909	-1.96999	0.00045	0.0248471	yes
GRASP	chr12:52006944-52015889	T72Spin	T72Stat	OK	1.49779	0.75574	0.986875	-1.33284	0.02545	0.254179	no
NUP62CL	chrX:107123426-107206440	T72Spin	T72Stat	OK	1.17675	0.595022	0.983789	-1.22163	0.0598	0.38276	no
RPA4	chrX:96684662-97600598	T72Spin	T72Stat	OK	0.434659	0.219804	0.983664	-0.293841	0.64295	0.911391	no
LYG1	chr2:99284237-99301176	T72Spin	T72Stat	OK	1.98694	1.00559	0.982511	-1.16486	0.0467	0.340887	no
DOK5	chr20:54475471-54651171	T72Spin	T72Stat	OK	1.62438	0.82262	0.981592	-0.955665	0.1323	0.532683	no
KLF2	chr19:16324839-16327528	T72Spin	T72Stat	OK	8.94508	4.53149	0.981107	-2.12082	0.00115	0.0423907	yes
SLC44A2	chr19:10602444-10644559	T72Spin	T72Stat	OK	166.456	84.4313	0.979289	-2.42645	5e-05	0.0047525	yes
FXYD2,FXYD6,FXYD6-FXYD2	chr11:117820074-117877486	T72Spin	T72Stat	OK	887.319	451.3	0.975365	-2.15773	0.0005	0.0262984	yes
LINC01315	chr22:42364399-42369208	T72Spin	T72Stat	OK	0.53831	0.273923	0.974667	-0.575422	0.4647	0.831374	no
POR	chr7:75915101-75994674	T72Spin	T72Stat	OK	96.0546	48.9893	0.971387	-2.46888	0.0001	0.00842215	yes
CCDC78	chr16:721141-726473	T72Spin	T72Stat	OK	1.84763	0.943236	0.969989	-0.482818	0.3243	0.740696	no
APOC1	chr19:44914663-44919349	T72Spin	T72Stat	OK	1.07939	0.552218	0.966905	-0.78946	0.35175	0.759353	no
RFX2	chr19:5978402-6110653	T72Spin	T72Stat	OK	1.84252	0.942816	0.966629	-1.85433	0.00295	0.0789852	no
LOC100506100	chr9:128724461-128771934	T72Spin	T72Stat	OK	3.58793	1.83724	0.965614	-0.236694	0.62585	0.908199	no
PCOLCE2	chr3:142817859-142889203	T72Spin	T72Stat	OK	6.11496	3.13394	0.964364	-1.88247	0.0012	0.043749	yes
GPR89B	chr1:147928392-147993521	T72Spin	T72Stat	OK	2.08219	1.06872	0.962216	-1.43143	0.0142	0.185801	no
HSP90AA1	chr14:102080737-102139749	T72Spin	T72Stat	OK	2066.72	1061.11	0.961761	-1.18389	0.05125	0.356103	no
POLR2J2,UPK3BL	chr7:102636747-102671729	T72Spin	T72Stat	OK	17.9561	9.23125	0.959877	-2.13505	0.0006	0.0291394	yes
DUSP23	chr1:159780968-159782543	T72Spin	T72Stat	OK	198.944	102.308	0.959447	-2.38154	5e-05	0.0047525	yes
POLR2I	chr19:36111202-36125948	T72Spin	T72Stat	OK	61.3336	31.7135	0.951582	-1.1515	0.05765	0.376607	no
DNAJB1	chr19:14514763-14518559	T72Spin	T72Stat	OK	217.541	112.677	0.949092	-2.36897	0.00015	0.0115379	yes
TOB1-AS1	chr17:50862225-50868371	T72Spin	T72Stat	OK	1.70201	0.881958	0.948462	-0.321158	0.60665	0.901749	no
RASSF1-AS1	chr3:50329785-50340936	T72Spin	T72Stat	OK	0.558036	0.289245	0.948064	-0.167684	0.60235	0.899999	no
LINC01573	chr9:136547841-136549744	T72Spin	T72Stat	OK	1.26195	0.654981	0.946125	-0.702394	0.2345	0.662806	no
BIN3-IT1	chr8:22604631-22669148	T72Spin	T72Stat	OK	0.678365	0.352112	0.946026	-0.153671	0.5404	0.87654	no
CNTD1	chr17:42798835-42824292	T72Spin	T72Stat	OK	0.525278	0.272867	0.944884	-0.306637	0.70575	0.932847	no
TLCD1	chr17:28719981-28726931	T72Spin	T72Stat	OK	12.5614	6.52824	0.944233	-0.846012	0.10425	0.485054	no
WASH2P	chr2:113583652-113603717	T72Spin	T72Stat	OK	1.01144	0.526794	0.941106	-0.92519	0.1609	0.573123	no
FAHD2CP	chr2:96010550-96034979	T72Spin	T72Stat	OK	1.12603	0.586533	0.940966	-0.844182	0.13375	0.534478	no
ZNF771	chr16:30407413-30418595	T72Spin	T72Stat	OK	23.4338	12.257	0.93499	-2.15003	0.00085	0.0346962	yes
PDCD4-AS1	chr10:110868889-110870904	T72Spin	T72Stat	OK	0.937228	0.490842	0.933141	-1.01471	0.07785	0.42702	no
GNRHR2	chr1:145919012-145927536	T72Spin	T72Stat	OK	0.717265	0.376576	0.929564	-0.202362	0.59075	0.895419	no
TCP10L	chr21:32574840-32585535	T72Spin	T72Stat	OK	0.986775	0.518404	0.928644	-1.33701	0.02015	0.225324	no
B4GALT1-AS1	chr9:33110640-33179983	T72Spin	T72Stat	OK	1.33273	0.700268	0.928404	-0.121487	0.41615	0.80179	no
YJEFN3	chr19:19528860-19537584	T72Spin	T72Stat	OK	13.6717	7.18623	0.927886	-1.77484	0.0029	0.078118	no
WASH3P	chr15:101960812-101979093	T72Spin	T72Stat	OK	1.86769	0.982005	0.927453	-1.62835	0.0064	0.121145	no
SLC16A6	chr17:68259181-68600954	T72Spin	T72Stat	OK	1.06736	0.5618	0.925913	-0.178739	0.5615	0.883828	no
CLIP3	chr19:36014498-36054762	T72Spin	T72Stat	OK	0.751821	0.398518	0.915743	-0.950569	0.0963	0.470132	no
COX5B	chr2:97646057-97648194	T72Spin	T72Stat	OK	747.675	396.502	0.915081	-2.31835	0.00015	0.0115379	yes
FAM102A	chr9:127940581-127980533	T72Spin	T72Stat	OK	18.8463	10.022	0.911112	-2.26346	0.0001	0.00842215	yes
TUBB4A	chr19:6494318-6502848	T72Spin	T72Stat	OK	0.827474	0.440769	0.908693	-1.12849	0.0365	0.304327	no
LOC101927143	chr1:224208747-224213279	T72Spin	T72Stat	OK	0.43228	0.230385	0.907922	-0.428696	0.41325	0.800085	no
BRICD5	chr16:2205176-2211068	T72Spin	T72Stat	OK	4.51375	2.40706	0.907057	-0.552382	0.35205	0.759353	no
CHAC1	chr15:40953437-40956519	T72Spin	T72Stat	OK	6.4134	3.42097	0.906686	-1.81245	0.0028	0.0774628	no
ZNF524	chr19:55600339-55603138	T72Spin	T72Stat	OK	22.1347	11.8132	0.905914	-2.14291	0.00095	0.037291	yes
AURKAPS1	chr1:220148267-220272501	T72Spin	T72Stat	OK	0.439785	0.234922	0.904618	-0.155513	0.62335	0.907487	no
OLMALINC	chr10:100373575-100388354	T72Spin	T72Stat	OK	5.98296	3.19662	0.904312	-1.52503	0.0085	0.142996	no
HES7	chr17:8120589-8124092	T72Spin	T72Stat	OK	5.82111	3.11084	0.903989	-1.74032	0.00365	0.0876725	no
POLR2J3	chr7:102537918-102572621	T72Spin	T72Stat	OK	3.06358	1.63854	0.902809	-1.48923	0.01625	0.200593	no
PHYH	chr10:13277795-13300130	T72Spin	T72Stat	OK	33.658	18.0039	0.902643	-2.12861	5e-05	0.0047525	yes
RNF150	chr4:140865570-141133462	T72Spin	T72Stat	OK	3.91078	2.09195	0.902607	-1.94208	0.00065	0.0308913	yes
LINC00260	chr1:203626786-203744081	T72Spin	T72Stat	OK	0.783229	0.4191	0.902139	-0.171471	0.5935	0.896448	no
LOC101927136	chr6:53561288-53573275	T72Spin	T72Stat	OK	0.401001	0.214617	0.901843	-0.927684	0.0847	0.444966	no
ARIH2OS	chr3:48917787-48985538	T72Spin	T72Stat	OK	2.05267	1.10007	0.899913	-0.338902	0.724	0.937365	no
LOC100996447	chr3:158545219-158571066	T72Spin	T72Stat	OK	1.76499	0.947416	0.897589	-1.22985	0.0313	0.284113	no
HIST1H2BC	chr6:26123466-26123904	T72Spin	T72Stat	OK	8.59838	4.61937	0.896369	-1.27392	0.08555	0.446963	no
SLC25A33	chr1:9539468-9582773	T72Spin	T72Stat	OK	6.20769	3.3489	0.890372	-1.64852	0.0056	0.111891	no
LINC-PINT	chr7:130941759-131109916	T72Spin	T72Stat	OK	7.50484	4.05408	0.888448	-1.85495	0.00105	0.0400354	yes
LAMB2P1	chr3:49152858-49154401	T72Spin	T72Stat	OK	1.19872	0.647964	0.887505	-1.0663	0.0667	0.401255	no
LOC286437	chrX:104099213-104157027	T72Spin	T72Stat	OK	3.77658	2.04418	0.885557	-1.23637	0.0462	0.339839	no
FALEC	chr1:150515756-150518032	T72Spin	T72Stat	OK	0.885004	0.479096	0.88537	-0.647757	0.30205	0.725215	no
LOC613037	chr16:30223028-30245611	T72Spin	T72Stat	OK	1.04032	0.563582	0.884327	-1.29425	0.0233	0.24237	no
CCDC88B	chr11:64340217-64357534	T72Spin	T72Stat	OK	1.44609	0.783612	0.883945	-1.47686	0.00605	0.117873	no
FN3K	chr17:82735575-82751197	T72Spin	T72Stat	OK	13.7568	7.45479	0.883902	-1.94163	0.0011	0.041233	yes
ADM5	chr19:49688684-49690990	T72Spin	T72Stat	OK	1.31716	0.714942	0.881538	-1.2616	0.03945	0.316242	no
C2orf76	chr2:119302443-119366682	T72Spin	T72Stat	OK	3.00851	1.63421	0.880458	-1.20427	0.0364	0.304065	no
NFATC2	chr20:51386956-51562831	T72Spin	T72Stat	OK	1.18227	0.642782	0.879157	-1.66721	0.00455	0.0999123	no
BAG3	chr10:119651369-119677817	T72Spin	T72Stat	OK	137.869	74.9716	0.878881	-2.27292	5e-05	0.0047525	yes
LOC105377348	chr4:102777036-102868893	T72Spin	T72Stat	OK	1.70668	0.928453	0.878289	-0.126874	0.54415	0.878314	no
RLN2	chr9:5299865-5304611	T72Spin	T72Stat	OK	0.764243	0.416356	0.876215	-0.699724	0.39005	0.786323	no
VEGFB	chr11:64234583-64239264	T72Spin	T72Stat	OK	39.9184	21.7492	0.876093	-2.28378	0.00025	0.0167173	yes
OSGIN1	chr16:83953221-83966332	T72Spin	T72Stat	OK	52.8761	28.8242	0.875333	-2.3296	0.00015	0.0115379	yes
C7orf50	chr7:996986-1138257	T72Spin	T72Stat	OK	81.5523	44.4646	0.875068	-2.00114	0.0007	0.0317915	yes
C4orf48	chr4:2041992-2043970	T72Spin	T72Stat	OK	332.971	181.656	0.874185	-1.99308	0.0004	0.0230424	yes
C4orf47	chr4:185429390-185471759	T72Spin	T72Stat	OK	0.955885	0.521724	0.873551	-0.569299	0.34705	0.756833	no
HSP90AB4P	chr15:58595203-58749978	T72Spin	T72Stat	OK	0.438567	0.239416	0.873279	-0.154451	0.64005	0.910412	no
C11orf65	chr11:108382999-108467531	T72Spin	T72Stat	OK	0.602345	0.329102	0.872055	-0.66817	0.20035	0.624662	no
NLRC4	chr2:32224448-32265743	T72Spin	T72Stat	OK	0.556318	0.304084	0.871439	-1.07915	0.0487	0.347108	no
PIGP	chr21:37065363-37073158	T72Spin	T72Stat	OK	15.9671	8.73193	0.87073	-1.54035	0.0072	0.129125	no
SSBP1	chr7:141738320-141750488	T72Spin	T72Stat	OK	32.3202	17.6868	0.869763	-1.81981	0.00115	0.0423907	yes
LOC101928837	chr11:76782312-76798154	T72Spin	T72Stat	OK	1.8001	0.985695	0.868864	-0.0920091	0.5834	0.893498	no
GUK1	chr1:228140083-228148954	T72Spin	T72Stat	OK	249.158	136.493	0.868235	-2.1639	0.00035	0.0208854	yes
CATSPER1	chr11:66016751-66026517	T72Spin	T72Stat	OK	0.61422	0.336542	0.867971	-1.04852	0.08535	0.446444	no
HSPE1,HSPE1-MOB4,MOB4	chr2:197486583-197553699	T72Spin	T72Stat	OK	246.435	135.039	0.867828	-0.978076	0.1192	0.515836	no
SOX9	chr17:72121019-72126419	T72Spin	T72Stat	OK	10.2029	5.59643	0.866402	-2.12465	0.00025	0.0167173	yes
MSMP	chr9:35749279-35754277	T72Spin	T72Stat	OK	4.27149	2.34418	0.865657	-0.49556	0.37575	0.777984	no
PPDPF	chr20:63520779-63522171	T72Spin	T72Stat	OK	732.442	402.098	0.865168	-2.34378	0.00035	0.0208854	yes
F2RL2	chr5:76403254-76708132	T72Spin	T72Stat	OK	0.760823	0.418274	0.863114	-1.04578	0.06575	0.399696	no
COX7A2	chr6:75237674-75243928	T72Spin	T72Stat	OK	242.129	133.204	0.862142	-2.14456	5e-05	0.0047525	yes
MDK	chr11:46380783-46383837	T72Spin	T72Stat	OK	13.9102	7.65639	0.861409	-1.8198	0.0029	0.078118	no
FAM86EP	chr4:3941759-3955428	T72Spin	T72Stat	OK	1.01609	0.559346	0.86121	-1.10754	0.0567	0.374033	no
DNASE1	chr16:3652938-3717597	T72Spin	T72Stat	OK	5.422	2.98559	0.860807	-0.823255	0.1631	0.57646	no
ICAM3	chr19:10333775-10339669	T72Spin	T72Stat	OK	4.99388	2.75053	0.860455	-1.74135	0.0056	0.111891	no
NDUFB1	chr14:92116123-92121809	T72Spin	T72Stat	OK	212.907	117.332	0.859626	-2.03521	0.00055	0.0279345	yes
SLC25A28	chr10:99610517-99620464	T72Spin	T72Stat	OK	23.5707	12.9951	0.859024	-2.16397	0.0005	0.0262984	yes
P3H2-AS1	chr3:189956727-190144846	T72Spin	T72Stat	OK	0.569288	0.314034	0.858239	-0.0643197	0.58685	0.89414	no
ARHGAP27	chr17_GL000258v2_alt:84422-123414	T72Spin	T72Stat	OK	0.578396	0.319379	0.856788	-1.08929	0.04935	0.349495	no
CCDC154	chr16:1434387-1444489	T72Spin	T72Stat	OK	0.565239	0.31223	0.856253	-0.751845	0.1311	0.530223	no
S100A4	chr1:153543618-153551769	T72Spin	T72Stat	OK	8.9763	4.95896	0.856085	-1.0706	0.07245	0.413143	no
NSUN5P2	chr7:72879334-72954763	T72Spin	T72Stat	OK	3.72005	2.05599	0.85549	-0.41688	0.5286	0.872282	no
HS3ST2	chr16:22814538-22916338	T72Spin	T72Stat	OK	15.5336	8.59622	0.853618	-1.99813	0.0007	0.0317915	yes
LDHD	chr16:75111859-75116772	T72Spin	T72Stat	OK	0.432848	0.239619	0.853118	-0.816138	0.18395	0.605163	no
HRK	chr12:116860419-116881427	T72Spin	T72Stat	OK	1.52613	0.845013	0.85283	-0.961107	0.0669	0.401365	no
MURC	chr9:100578078-100588387	T72Spin	T72Stat	OK	1.09259	0.605498	0.851557	-1.30257	0.02535	0.253824	no
EID3	chr12:104215778-104350307	T72Spin	T72Stat	OK	1.89054	1.04883	0.850021	-0.0692449	0.52675	0.871747	no
C19orf24	chr19:1275520-1279244	T72Spin	T72Stat	OK	96.8802	53.7824	0.849068	-2.14508	0.00045	0.0248471	yes
SNX22	chr15:64151716-64163155	T72Spin	T72Stat	OK	0.804415	0.446898	0.847995	-0.148577	0.57685	0.891404	no
C1orf35	chr1:228100726-228103462	T72Spin	T72Stat	OK	36.1602	20.1048	0.846862	-2.02253	0.00045	0.0248471	yes
PTH1R	chr3:46877745-46903799	T72Spin	T72Stat	OK	4.83929	2.69209	0.846068	-1.64601	0.00565	0.11272	no
HIF1A-AS1	chr14:61681040-61749089	T72Spin	T72Stat	OK	2.29862	1.2789	0.845859	-0.0411322	0.54655	0.879359	no
LINC00460	chr13:106376562-106377792	T72Spin	T72Stat	OK	1.03917	0.578292	0.845561	-0.815133	0.15875	0.571068	no
RHBDL1	chr16:675665-678268	T72Spin	T72Stat	OK	2.75461	1.53339	0.845125	-1.26214	0.0298	0.27789	no
NPIPB5	chr16:22513522-22536520	T72Spin	T72Stat	OK	3.65289	2.03438	0.844448	-1.66746	0.00355	0.0863617	no
SDSL	chr12:113422389-113438276	T72Spin	T72Stat	OK	29.2553	16.3006	0.843778	-1.92299	0.0007	0.0317915	yes
TPPP	chr5:659861-693395	T72Spin	T72Stat	OK	1.79435	0.999846	0.843682	-1.73176	0.00265	0.0751888	no
AGAP7P	chr10:46109494-46131678	T72Spin	T72Stat	OK	0.766158	0.426987	0.843449	-1.09248	0.06395	0.394339	no
KATNAL2	chr18:46946823-47102243	T72Spin	T72Stat	OK	0.572189	0.318968	0.843079	-0.955062	0.1077	0.492665	no
GTSE1-AS1	chr22:46295142-46296660	T72Spin	T72Stat	OK	0.548754	0.305907	0.843066	-0.802695	0.18795	0.610459	no
NR4A2	chr2:156324431-156332775	T72Spin	T72Stat	OK	0.789743	0.440433	0.842461	-1.20997	0.03345	0.292649	no
SNORD17	chr20:17941595-17991122	T72Spin	T72Stat	OK	12.0732	6.73474	0.842109	-0.110544	0.7459	0.945287	no
FAM50A	chrX:154444125-154450654	T72Spin	T72Stat	OK	111.725	62.3409	0.841706	-2.2174	0.0002	0.0142321	yes
TMEM252	chr9:68536581-68540867	T72Spin	T72Stat	OK	0.839934	0.468792	0.841329	-0.791295	0.157	0.570196	no
GGN	chr19:38384351-38388028	T72Spin	T72Stat	OK	1.88827	1.05405	0.841127	-1.3585	0.0297	0.277151	no
FOXQ1	chr6:1312439-1314758	T72Spin	T72Stat	OK	11.3848	6.3554	0.841054	-1.80086	0.002	0.0627689	no
NT5M	chr17:17303365-17347663	T72Spin	T72Stat	OK	2.22744	1.244	0.8404	-1.27392	0.03945	0.316242	no
LINC00693	chr3:28575277-28758337	T72Spin	T72Stat	OK	0.423418	0.236491	0.840296	-0.689208	0.2484	0.679288	no
TMEM191A	chr22:20701113-20704603	T72Spin	T72Stat	OK	0.561573	0.313687	0.840149	-0.84772	0.18115	0.601288	no
PANX2	chr22:50170730-50180295	T72Spin	T72Stat	OK	4.44296	2.48302	0.839424	-1.84475	0.0027	0.0761205	no
GBAT2	chr1:151340639-151347891	T72Spin	T72Stat	OK	1.29473	0.723831	0.838923	-0.189798	0.7117	0.934243	no
TSPYL2	chrX:53082359-53088546	T72Spin	T72Stat	OK	9.80578	5.48369	0.838486	-2.04227	0.00065	0.0308913	yes
MYL5	chr4:677921-689441	T72Spin	T72Stat	OK	7.31828	4.09331	0.838235	-1.32017	0.0212	0.230647	no
RXRB	chr6_GL000251v2_alt:4605091-4615942	T72Spin	T72Stat	OK	0.457125	0.256457	0.833869	-0.814246	0.14135	0.547332	no
CCR10	chr17:42679401-42681827	T72Spin	T72Stat	OK	7.36156	4.13183	0.833233	-1.44477	0.01345	0.182074	no
OSMR-AS1	chr5:38693212-38845829	T72Spin	T72Stat	OK	0.424429	0.238286	0.832832	-0.408105	0.4257	0.80741	no
PIM1	chr6:37170145-37175428	T72Spin	T72Stat	OK	15.8714	8.91085	0.832797	-2.03234	0.0007	0.0317915	yes
TPGS1	chr19:507496-519654	T72Spin	T72Stat	OK	53.348	29.9608	0.832358	-2.20096	0.00075	0.0320908	yes
SNHG21	chr15:82750563-82806070	T72Spin	T72Stat	OK	5.48268	3.07934	0.832258	-1.02547	0.0828	0.439673	no
SULT1C2	chr2:108288638-108309915	T72Spin	T72Stat	OK	17.3959	9.77398	0.831727	-2.02194	0.00075	0.0320908	yes
TUBG1	chr17:42579507-42615238	T72Spin	T72Stat	OK	17.3593	9.75569	0.831395	-0.983276	0.09345	0.463143	no
SF3B5	chr6:144094880-144095617	T72Spin	T72Stat	OK	301.987	169.781	0.830815	-2.22022	0.0003	0.0187423	yes
PNKD	chr2:218270391-218368094	T72Spin	T72Stat	OK	54.6283	30.7205	0.830446	-0.597442	0.3188	0.736662	no
MIR4697HG	chr11:133896434-133901740	T72Spin	T72Stat	OK	0.685166	0.38541	0.830059	-1.31158	0.01975	0.223101	no
ELMO3	chr16:67199124-67204024	T72Spin	T72Stat	OK	1.60547	0.903288	0.829735	-1.38453	0.0245	0.249952	no
GABRE	chrX:151953123-151974679	T72Spin	T72Stat	OK	3.14698	1.77254	0.828153	-1.5984	0.0043	0.0960069	no
NDUFA13	chr19:19516209-19528204	T72Spin	T72Stat	OK	781.828	440.47	0.827809	-1.95538	0.00075	0.0320908	yes
CD68	chr17:7579486-7582111	T72Spin	T72Stat	OK	13.4369	7.57165	0.827524	-1.86205	0.0017	0.0569821	no
SSSCA1-AS1	chr11:65569219-65570413	T72Spin	T72Stat	OK	1.30588	0.73656	0.826149	-0.856237	0.14405	0.552572	no
RPL39L	chr3:187120952-187139475	T72Spin	T72Stat	OK	8.09065	4.56628	0.825238	-1.35254	0.02305	0.240948	no
GRIK1-AS2	chr21:29536932-29939964	T72Spin	T72Stat	OK	0.532291	0.300747	0.823666	-0.494998	0.41755	0.802368	no
GNG2	chr14:51860303-51969800	T72Spin	T72Stat	OK	5.11267	2.88876	0.823626	-1.80966	0.0025	0.0718521	no
IPO9-AS1	chr1:201648321-201884294	T72Spin	T72Stat	OK	0.892661	0.504476	0.823325	-0.0879794	0.60415	0.90042	no
TMEM120A	chr7:75915101-75994674	T72Spin	T72Stat	OK	18.5255	10.4711	0.823097	-0.533575	0.393	0.788352	no
GADD45G	chr9:89605011-89606554	T72Spin	T72Stat	OK	6.81462	3.85233	0.822903	-1.42518	0.01915	0.21855	no
AVPI1	chr10:97677423-97687258	T72Spin	T72Stat	OK	17.8641	10.1089	0.82144	-1.94691	0.00135	0.0480333	yes
B3GAT3	chr11:62615295-62622175	T72Spin	T72Stat	OK	54.3974	30.7944	0.820867	-2.14124	0.0002	0.0142321	yes
AKR1C3	chr10:5048765-5107686	T72Spin	T72Stat	OK	515.843	292.058	0.820679	-1.93085	0.00075	0.0320908	yes
C1orf228	chr1:44674721-44725591	T72Spin	T72Stat	OK	0.490212	0.277598	0.82041	-0.743456	0.20045	0.624827	no
UFSP1	chr7:100888722-100889718	T72Spin	T72Stat	OK	2.91666	1.65291	0.819313	-1.11194	0.0624	0.389291	no
IL6R	chr1:154405192-154469450	T72Spin	T72Stat	OK	10.5539	5.98393	0.818611	-2.03009	0.0004	0.0230424	yes
IMMP1L	chr11:31369829-31509628	T72Spin	T72Stat	OK	3.79505	2.15259	0.818047	-0.397591	0.56935	0.888509	no
TMEM59L	chr19:18612871-18621039	T72Spin	T72Stat	OK	0.731784	0.415195	0.817628	-0.864793	0.17325	0.591289	no
SLC3A2	chr11:62856011-62888883	T72Spin	T72Stat	OK	972.821	552.603	0.815932	-1.66981	0.0036	0.0869423	no
SH2D2A	chr1:156806242-156881850	T72Spin	T72Stat	OK	0.457425	0.260018	0.814924	-0.723488	0.18015	0.599914	no
FLJ46906	chr6:138691667-138697288	T72Spin	T72Stat	OK	0.821548	0.467382	0.813741	-0.731583	0.20345	0.628292	no
UNC5CL	chr6:41026900-41039199	T72Spin	T72Stat	OK	1.99017	1.13267	0.813165	-1.41241	0.01485	0.191482	no
FIS1	chr7:101239611-101245090	T72Spin	T72Stat	OK	135.617	77.2158	0.812569	-2.07916	0.0006	0.0291394	yes
CEBPB	chr20:50184602-50192691	T72Spin	T72Stat	OK	215.314	122.631	0.812122	-1.98432	0.00115	0.0423907	yes
FTH1P3	chr2:27381198-27409683	T72Spin	T72Stat	OK	0.558173	0.31851	0.809373	-0.0821651	0.61155	0.903408	no
HSBP1L1	chr18:79964581-79970822	T72Spin	T72Stat	OK	64.4189	36.7885	0.80823	-1.96217	0.0012	0.043749	yes
HAGLROS	chr2:176173188-176190907	T72Spin	T72Stat	OK	14.1934	8.11296	0.806922	-0.395657	0.53705	0.876207	no
FBXL19-AS1	chr16:30919318-30948783	T72Spin	T72Stat	OK	3.31157	1.89469	0.805559	-0.618683	0.23945	0.668687	no
ENDOG	chr9:128818499-128829821	T72Spin	T72Stat	OK	36.2243	20.745	0.804189	-1.00199	0.1083	0.49456	no
TPT1	chr13:45333470-45341284	T72Spin	T72Stat	OK	418.386	239.716	0.803506	-2.10568	0.00225	0.0672826	no
TTC28-AS1	chr22:27919375-28679865	T72Spin	T72Stat	OK	7.19453	4.12259	0.803349	-0.67259	0.2273	0.65526	no
NANOS3	chr19:13877248-13880757	T72Spin	T72Stat	OK	1.07683	0.617087	0.803245	-0.75223	0.1998	0.624117	no
ATP5I	chr4:672435-674338	T72Spin	T72Stat	OK	566.776	324.871	0.80291	-2.01088	0.00045	0.0248471	yes
SEC24B-AS1	chr4:109429962-109540459	T72Spin	T72Stat	OK	1.39091	0.798935	0.799882	-0.151908	0.63385	0.909393	no
HDDC3	chr15:90930179-90954093	T72Spin	T72Stat	OK	19.4722	11.2056	0.797198	-0.442808	0.44	0.81638	no
ECI1	chr16:2239871-2251601	T72Spin	T72Stat	OK	43.5604	25.0842	0.796237	-2.03792	0.0009	0.0360732	yes
EPHX1	chr1:225810073-225882720	T72Spin	T72Stat	OK	273.01	157.29	0.795529	-1.83944	0.00235	0.0691846	no
VGF	chr7:101162508-101165571	T72Spin	T72Stat	OK	1.14068	0.658128	0.793458	-1.22493	0.05225	0.358952	no
ZNF419	chr19:57487710-57494680	T72Spin	T72Stat	OK	11.1176	6.41712	0.792843	-1.46542	0.01175	0.171633	no
PDE8B	chr5:77210880-77428255	T72Spin	T72Stat	OK	0.460141	0.265642	0.792592	-0.983422	0.0641	0.394715	no
F8A1	chrX:154835788-155022723	T72Spin	T72Stat	OK	11.1805	6.45671	0.792115	-1.41268	0.08425	0.444182	no
LRP5L	chr22:25351417-25381577	T72Spin	T72Stat	OK	2.11016	1.21875	0.791946	-1.3216	0.03215	0.289068	no
UQCC2	chr6:33696760-33711751	T72Spin	T72Stat	OK	18.6225	10.7691	0.79015	-1.82471	0.0017	0.0569821	no
PRKAG2-AS1	chr7:151556114-151879223	T72Spin	T72Stat	OK	0.649023	0.375504	0.789442	-0.163149	0.73215	0.940364	no
LINC01089	chr12:121795266-121803484	T72Spin	T72Stat	OK	3.43775	1.99033	0.788456	-1.29375	0.0333	0.292351	no
GLMP	chr1:156292686-156295689	T72Spin	T72Stat	OK	38.4701	22.2742	0.78836	-1.95873	0.00075	0.0320908	yes
TTC25	chr17:41930622-41965650	T72Spin	T72Stat	OK	0.762466	0.441546	0.788111	-1.02694	0.0814	0.43677	no
INAFM1	chr19:47274401-47275723	T72Spin	T72Stat	OK	64.0663	37.1053	0.787941	-1.64262	0.0034	0.0847262	no
LSMEM1	chr7:112480852-112490888	T72Spin	T72Stat	OK	7.11634	4.12198	0.787799	-1.60949	0.00685	0.125555	no
VLDLR-AS1	chr9:2535654-2654485	T72Spin	T72Stat	OK	0.522097	0.30266	0.786617	-0.128167	0.65325	0.913947	no
TMEM238	chr19:55379243-55384259	T72Spin	T72Stat	OK	4.72478	2.74116	0.785458	-0.97333	0.131	0.530223	no
C1orf162	chr1:111473868-111478512	T72Spin	T72Stat	OK	1.01002	0.586316	0.784639	-0.730408	0.17795	0.597975	no
SERPINA5	chr14:94581368-94593120	T72Spin	T72Stat	OK	0.732019	0.425285	0.783452	-0.885293	0.12635	0.524479	no
TMEM143	chr19:48332355-48364237	T72Spin	T72Stat	OK	2.51289	1.46003	0.783348	-1.37673	0.02035	0.226597	no
FCER1G	chr1:161215296-161219248	T72Spin	T72Stat	OK	1.00294	0.582865	0.782996	-0.531551	0.3407	0.75298	no
AGPAT1	chr6:32152801-32178111	T72Spin	T72Stat	OK	2.0925	1.21687	0.782053	-0.631823	0.19385	0.617415	no
CCDC157	chr22:30331987-30377905	T72Spin	T72Stat	OK	1.03301	0.60095	0.781536	-0.269055	0.7335	0.940608	no
TSC22D4	chr7:100466518-100479279	T72Spin	T72Stat	OK	72.8141	42.3595	0.781533	-1.91259	0.002	0.0627689	no
ITPKA	chr15:41493857-41503559	T72Spin	T72Stat	OK	5.23644	3.04641	0.781479	-1.41999	0.0148	0.191207	no
CNIH2	chr11:66278200-66284214	T72Spin	T72Stat	OK	0.402926	0.234502	0.780915	-0.621927	0.28175	0.711693	no
SPACA6P	chr19:51685362-51705190	T72Spin	T72Stat	OK	2.95237	1.71929	0.780063	-1.34099	0.0255	0.254179	no
DPF1	chr19:38211005-38229714	T72Spin	T72Stat	OK	0.410482	0.239233	0.778906	-0.786765	0.14625	0.554933	no
CNKSR1	chr1:26177489-26189884	T72Spin	T72Stat	OK	0.679689	0.396313	0.778237	-1.0573	0.0687	0.405047	no
EMC3	chr3:9963951-9986838	T72Spin	T72Stat	OK	138.913	81.0158	0.777911	-1.95364	0.0006	0.0291394	yes
RABL6	chr9:136796337-136841187	T72Spin	T72Stat	OK	73.1306	42.667	0.777356	-1.97998	0.00055	0.0279345	yes
SLC35G5	chr8:11330985-11332186	T72Spin	T72Stat	OK	0.593949	0.346565	0.777213	-0.633364	0.29505	0.720938	no
CEMP1	chr16:2520361-2531408	T72Spin	T72Stat	OK	29.2643	17.0865	0.776283	-1.21295	0.0343	0.296769	no
HAGHL	chr16:726935-729715	T72Spin	T72Stat	OK	22.1765	12.9638	0.774546	-1.7367	0.00365	0.0876725	no
CAHM	chr6:163413064-163413950	T72Spin	T72Stat	OK	3.51087	2.05237	0.774541	-1.01405	0.0905	0.457381	no
SSTR5	chr16:1064080-1081454	T72Spin	T72Stat	OK	2.92338	1.70984	0.773774	-0.738776	0.1605	0.572901	no
PRRT3-AS1	chr3:9945541-9954787	T72Spin	T72Stat	OK	2.05647	1.20314	0.773373	-0.344806	0.62975	0.909312	no
EVA1B	chr1:36322029-36324154	T72Spin	T72Stat	OK	95.619	55.9451	0.773284	-2.07202	0.00135	0.0480333	yes
ATP6V0C	chr16:2513725-2520223	T72Spin	T72Stat	OK	768.066	449.39	0.773263	-1.97869	0.00115	0.0423907	yes
PRRC2A	chr6_GL000254v2_alt:2962554-2979657	T72Spin	T72Stat	OK	0.989982	0.579257	0.773197	-1.34483	0.0223	0.236828	no
ZNF528-AS1	chr19:52388839-52397757	T72Spin	T72Stat	OK	3.26121	1.91008	0.771775	-1.29821	0.0265	0.259208	no
DDX12P	chr12:9417690-9448172	T72Spin	T72Stat	OK	0.729376	0.427202	0.771746	-1.2134	0.04355	0.330776	no
TCAP	chr17:39665345-39666554	T72Spin	T72Stat	OK	1.3074	0.765781	0.771696	-0.807779	0.1528	0.564025	no
CAPN5	chr11:77066944-77126152	T72Spin	T72Stat	OK	5.76922	3.3794	0.771608	-1.83447	0.00175	0.0579285	no
TOX2	chr20:43914851-44069614	T72Spin	T72Stat	OK	2.88987	1.69284	0.771556	-1.50446	0.0103	0.160682	no
SF3B6	chr2:24067583-24076444	T72Spin	T72Stat	OK	204.855	120.047	0.771008	-1.90821	0.00075	0.0320908	yes
AZIN1-AS1	chr8:102864270-102977876	T72Spin	T72Stat	OK	1.05543	0.61857	0.770817	-0.654756	0.2164	0.644791	no
PCBD1	chr10:70883507-70888786	T72Spin	T72Stat	OK	87.4578	51.2638	0.770648	-1.99899	0.0006	0.0291394	yes
TMEM234	chr1:32216196-32222325	T72Spin	T72Stat	OK	15.512	9.10953	0.767934	-1.64032	0.0051	0.10571	no
MIR181A1HG	chr1:198808002-198937429	T72Spin	T72Stat	OK	0.748324	0.439625	0.767391	-0.55602	0.28055	0.711219	no
CLDN2	chrX:106900062-106930861	T72Spin	T72Stat	OK	0.604145	0.355053	0.76686	-0.925342	0.12335	0.52208	no
GPNMB	chr7:23246696-23275110	T72Spin	T72Stat	OK	64.934	38.162	0.766837	-2.02406	0.00055	0.0279345	yes
RGS14	chr5:177357842-177372598	T72Spin	T72Stat	OK	5.75174	3.38102	0.766538	-1.70331	0.0043	0.0960069	no
ATP6V0B	chr1:43974647-43978300	T72Spin	T72Stat	OK	226.456	133.151	0.76617	-2.03176	0.0007	0.0317915	yes
SLC48A1	chr12:47773183-47819980	T72Spin	T72Stat	OK	43.6788	25.6989	0.765226	-1.08707	0.0683	0.404841	no
RPS15AP10	chr1:45627303-45686630	T72Spin	T72Stat	OK	1.89691	1.11682	0.764256	-0.185501	0.72275	0.937215	no
ZFAND2A	chr7:1152906-1160219	T72Spin	T72Stat	OK	60.5651	35.7095	0.76218	-1.89787	0.0015	0.0521162	no
APOE	chr19:44905748-44909395	T72Spin	T72Stat	OK	12.7555	7.52407	0.761534	-1.55175	0.00855	0.143474	no
NOP10	chr15:34341715-34343161	T72Spin	T72Stat	OK	327.472	193.206	0.761234	-1.9337	0.00075	0.0320908	yes
JOSD2	chr19:50505996-50511355	T72Spin	T72Stat	OK	50.1697	29.6194	0.760273	-1.78566	0.003	0.0795239	no
KLF4	chr9:107484851-107489766	T72Spin	T72Stat	OK	15.7643	9.31135	0.759603	-1.90556	0.0014	0.0496795	yes
FAM71E1	chr19:50466784-50483526	T72Spin	T72Stat	OK	1.88879	1.11652	0.758456	-0.214045	0.6557	0.915353	no
TMEM91	chr19:41354416-41384082	T72Spin	T72Stat	OK	7.23251	4.2754	0.758437	-0.796864	0.2186	0.647	no
KANK3	chr19:8322583-8343262	T72Spin	T72Stat	OK	0.975463	0.577015	0.757477	-1.06957	0.07165	0.411678	no
PSPN	chr19:6375293-6375849	T72Spin	T72Stat	OK	2.75392	1.63071	0.755987	-0.718269	0.23815	0.667451	no
AURKC	chr19:57231008-57235548	T72Spin	T72Stat	OK	1.25596	0.744281	0.754872	-0.861553	0.12395	0.522956	no
LYRM9	chr17:27878313-27893383	T72Spin	T72Stat	OK	2.30446	1.36655	0.753895	-1.11407	0.05935	0.381347	no
SNAI3-AS1	chr16:88663372-88687188	T72Spin	T72Stat	OK	1.14916	0.681459	0.753884	-0.818219	0.16705	0.583096	no
SLITRK2	chrX:145817828-145825842	T72Spin	T72Stat	OK	1.7988	1.06686	0.753663	-1.3869	0.0172	0.207132	no
ZNF768	chr16:30524000-30526589	T72Spin	T72Stat	OK	39.2264	23.3012	0.751416	-2.04432	0.00085	0.0346962	yes
NFATC1	chr18:79395771-79529323	T72Spin	T72Stat	OK	6.76525	4.02039	0.750809	-1.6673	0.0057	0.113378	no
LOC284454,MIR24-2	chr19:13834515-13836359	T72Spin	T72Stat	OK	15.987	9.50178	0.750628	-1.70846	0.00305	0.0805285	no
UBXN11	chr1:26282281-26320523	T72Spin	T72Stat	OK	9.98501	5.93608	0.750252	-1.63748	0.0069	0.126124	no
ARHGEF4	chr2:130916650-131047253	T72Spin	T72Stat	OK	0.523703	0.311422	0.749878	-1.06738	0.08795	0.452747	no
LOC101928673	chr1:173235059-173477155	T72Spin	T72Stat	OK	1.03051	0.613093	0.749187	-0.578911	0.2406	0.668825	no
G6PD	chrX:154531389-154565046	T72Spin	T72Stat	OK	165.919	98.8204	0.7476	-1.90589	0.0024	0.0701908	no
PPP1R11	chr6:30067154-30075851	T72Spin	T72Stat	OK	2.5192	1.50162	0.746446	-1.22169	0.0379	0.310743	no
SFN	chr1:26863141-26864456	T72Spin	T72Stat	OK	254.985	152.091	0.745478	-1.86616	0.00185	0.0601906	no
ZNF34	chr8:144772223-144787345	T72Spin	T72Stat	OK	1.17882	0.703637	0.744441	-1.16353	0.04385	0.331729	no
ADAM8	chr10:133262415-133276903	T72Spin	T72Stat	OK	2.06119	1.231	0.743647	-1.41621	0.0183	0.213988	no
PBX4	chr19:19561706-19618916	T72Spin	T72Stat	OK	0.916324	0.547468	0.743084	-0.903636	0.15435	0.566916	no
OSER1-AS1	chr20:44210959-44226027	T72Spin	T72Stat	OK	7.53045	4.50179	0.742236	-1.45317	0.01245	0.175608	no
SWI5	chr9:128276145-128288989	T72Spin	T72Stat	OK	17.4162	10.4157	0.741664	-1.63818	0.0073	0.130391	no
EFEMP2	chr11:65860400-65872934	T72Spin	T72Stat	OK	1.17767	0.70456	0.741147	-0.402424	0.64455	0.911472	no
LOC400684	chr19:32390049-32405539	T72Spin	T72Stat	OK	0.551949	0.33026	0.740932	-0.511055	0.3478	0.757111	no
MIR31HG	chr9:21454267-21559698	T72Spin	T72Stat	OK	8.71671	5.21621	0.740782	-1.56375	0.0067	0.124753	no
PYY2	chr17:28226562-28228059	T72Spin	T72Stat	OK	1.55529	0.931261	0.739926	-0.85123	0.21475	0.642031	no
YPEL3	chr16:30092313-30096216	T72Spin	T72Stat	OK	73.175	43.8209	0.739732	-1.90548	0.00175	0.0579285	no
LINC00488	chr3:109178164-109185261	T72Spin	T72Stat	OK	0.856796	0.513508	0.738566	-0.97101	0.11165	0.502274	no
LINC00638	chr14:104821200-104823718	T72Spin	T72Stat	OK	0.705668	0.423382	0.737032	-0.932591	0.1062	0.490015	no
DANCR	chr4:52712453-52714138	T72Spin	T72Stat	OK	40.3291	24.2108	0.736173	-1.66081	0.0043	0.0960069	no
KCNIP4	chr4:20728615-21948751	T72Spin	T72Stat	OK	0.718712	0.431471	0.73615	-0.63068	0.2206	0.648022	no
DFNB31	chr9:114402079-114505456	T72Spin	T72Stat	OK	5.74391	3.4493	0.735729	-1.75926	0.00335	0.0841103	no
GMPPA	chr2:219498864-219506996	T72Spin	T72Stat	OK	34.751	20.8947	0.733915	-1.86478	0.00125	0.0452004	yes
NECAB3	chr20:33657086-33674458	T72Spin	T72Stat	OK	19.7957	11.9056	0.733549	-1.7811	0.0036	0.0869423	no
FAM90A1	chr12:8221259-8227618	T72Spin	T72Stat	OK	0.881364	0.530163	0.733301	-1.03718	0.08105	0.435863	no
TSSK6	chr19:19514218-19515660	T72Spin	T72Stat	OK	4.56407	2.74987	0.730959	-1.26671	0.03235	0.290082	no
PPFIBP2	chr11:7513764-7653765	T72Spin	T72Stat	OK	0.397534	0.239641	0.730204	-0.90288	0.12055	0.518139	no
ASPSCR1	chr17:81977549-82017406	T72Spin	T72Stat	OK	20.5566	12.3937	0.729997	-1.83118	0.00265	0.0751888	no
SEC11C	chr18:59139856-59158837	T72Spin	T72Stat	OK	93.8815	56.6373	0.729089	-1.83324	0.0018	0.0587074	no
NDUFB7	chr19:14566077-14572077	T72Spin	T72Stat	OK	352.077	212.588	0.72783	-1.89589	0.0017	0.0569821	no
TMEM121	chr14:105526615-105530202	T72Spin	T72Stat	OK	11.3923	6.87893	0.727806	-1.58442	0.01315	0.180028	no
TFAP4	chr16:4257185-4273000	T72Spin	T72Stat	OK	4.33042	2.61489	0.727758	-1.54321	0.01055	0.162675	no
TPRN	chr9:137191616-137200711	T72Spin	T72Stat	OK	9.81803	5.9375	0.725578	-1.79065	0.0043	0.0960069	no
LOC102724814	chr14:23511759-23578800	T72Spin	T72Stat	OK	3.74429	2.26444	0.725536	-0.5964	0.30785	0.730485	no
IDUA	chr4:979074-1004557	T72Spin	T72Stat	OK	21.887	13.241	0.725066	-1.72462	0.00655	0.123283	no
BMP8A	chr1:39491645-39559698	T72Spin	T72Stat	OK	0.460503	0.278794	0.724013	-0.842085	0.1461	0.554933	no
LRFN4	chr11:66848525-66958376	T72Spin	T72Stat	OK	61.8879	37.4871	0.723263	-1.8372	0.00275	0.0768787	no
BAIAP3	chr16:1333604-1351872	T72Spin	T72Stat	OK	4.06577	2.46711	0.720704	-0.538091	0.4129	0.800009	no
REP15	chr12:27696494-27697633	T72Spin	T72Stat	OK	0.856587	0.51988	0.72042	-0.670687	0.22865	0.656594	no
FRMD6-AS1	chr14:51454511-51730726	T72Spin	T72Stat	OK	0.843958	0.512404	0.719888	-0.1905	0.74355	0.944458	no
SLC47A1	chr17:19533853-19579033	T72Spin	T72Stat	OK	0.939569	0.570602	0.719513	-1.03158	0.07285	0.41322	no
GLI4	chr8:143267436-143276931	T72Spin	T72Stat	OK	11.2046	6.80752	0.71889	-1.59622	0.01195	0.172259	no
C9orf9	chr9:132878902-132890031	T72Spin	T72Stat	OK	3.30292	2.00691	0.718765	-0.929638	0.10285	0.483123	no
PTAFR	chr1:28147165-28193936	T72Spin	T72Stat	OK	0.83173	0.505449	0.71855	-1.10986	0.05115	0.35599	no
CARD14	chr17:80169991-80220400	T72Spin	T72Stat	OK	0.882075	0.536181	0.71818	-0.34993	0.54225	0.87788	no
DNLZ	chr9:136361899-136363811	T72Spin	T72Stat	OK	72.2791	43.9513	0.71767	-1.48563	0.0073	0.130391	no
RGS9BP	chr19:32675406-32678300	T72Spin	T72Stat	OK	0.41187	0.250523	0.717247	-0.702933	0.2328	0.660809	no
TCEB2	chr16:2771413-2777296	T72Spin	T72Stat	OK	501.114	304.845	0.717062	-1.52911	0.0088	0.145468	no
C10orf10	chr10:44959770-45005329	T72Spin	T72Stat	OK	8.37989	5.09868	0.716807	-0.816255	0.17405	0.593066	no
SNHG19	chr16:2154781-2155358	T72Spin	T72Stat	OK	30.7063	18.6964	0.715775	-1.22858	0.03975	0.317499	no
TMEM8B	chr9:35829224-35854847	T72Spin	T72Stat	OK	9.91615	6.03933	0.715392	-1.56371	0.0062	0.119918	no
EP300-AS1	chr22:41185214-41197501	T72Spin	T72Stat	OK	0.422066	0.257341	0.713783	-0.564286	0.3319	0.744035	no
C19orf35	chr19:2274631-2282182	T72Spin	T72Stat	OK	0.600115	0.366111	0.71296	-0.839657	0.1672	0.583096	no
S1PR2	chr19:10221432-10231272	T72Spin	T72Stat	OK	4.57328	2.79248	0.711684	-1.54997	0.00735	0.130409	no
PQLC2	chr1:19312245-19332428	T72Spin	T72Stat	OK	28.8422	17.6358	0.709674	-1.85979	0.0029	0.078118	no
PCGF1	chr2:74497516-74507694	T72Spin	T72Stat	OK	21.1196	12.9149	0.709543	-1.19846	0.05485	0.368409	no
WFDC2	chr20:45469753-45481532	T72Spin	T72Stat	OK	142.543	87.1792	0.70934	-1.72486	0.00385	0.0905158	no
MRPS12	chr19:38915263-38933019	T72Spin	T72Stat	OK	80.0573	48.9676	0.709206	-1.71753	0.00515	0.10625	no
LOC171391	chr11:777577-784284	T72Spin	T72Stat	OK	6.34028	3.87976	0.708579	-1.07262	0.06735	0.402256	no
RCN3	chr19:49527617-49543633	T72Spin	T72Stat	OK	4.81094	2.94396	0.708562	-1.48579	0.0177	0.210298	no
TFEB	chr6:41683977-41736259	T72Spin	T72Stat	OK	10.4737	6.40949	0.708484	-1.70337	0.005	0.105277	no
OSR1	chr2:19351484-19358611	T72Spin	T72Stat	OK	12.5513	7.68325	0.70805	-1.65229	0.0071	0.128195	no
CYP4F11	chr19:15912369-15934866	T72Spin	T72Stat	OK	4.91873	3.01153	0.707787	-1.53841	0.0085	0.142996	no
ENPP2	chr8:119557076-119638866	T72Spin	T72Stat	OK	1.16043	0.710823	0.707096	-0.94941	0.07305	0.413474	no
AKR1C2	chr10:4987775-5018033	T72Spin	T72Stat	OK	48.1043	29.4666	0.707089	-1.69107	0.00385	0.0905158	no
SLC16A14	chr2:230034973-230068999	T72Spin	T72Stat	OK	4.87751	2.98842	0.706763	-1.60052	0.00635	0.120541	no
PPFIA3	chr19:49119388-49151030	T72Spin	T72Stat	OK	1.22409	0.750021	0.706709	-1.35251	0.0284	0.270522	no
RASGEF1B	chr4:81426392-81471928	T72Spin	T72Stat	OK	1.86679	1.14384	0.706672	-1.28658	0.039	0.31472	no
ZMIZ1-AS1	chr10:78943325-79067448	T72Spin	T72Stat	OK	8.79496	5.39028	0.706317	-1.57816	0.00675	0.124753	no
COX6C	chr8:99877994-99894014	T72Spin	T72Stat	OK	197.768	121.352	0.704616	-1.69954	0.0032	0.0822054	no
VPS9D1	chr16:89707132-89816657	T72Spin	T72Stat	OK	8.23589	5.05467	0.704308	-0.891565	0.14965	0.560167	no
CFAP45	chr1:159872363-159900116	T72Spin	T72Stat	OK	1.06873	0.656005	0.704113	-1.01549	0.08955	0.456458	no
LINC00622	chr1:119597701-119599291	T72Spin	T72Stat	OK	1.1752	0.721677	0.703488	-0.805933	0.1472	0.556633	no
SCGB1B2P	chr19:34576732-34577691	T72Spin	T72Stat	OK	1.58771	0.976032	0.701951	-0.601956	0.3136	0.733921	no
FAM27E3	chr9:67717497-67719179	T72Spin	T72Stat	OK	1.14589	0.704673	0.701447	-0.944011	0.10345	0.48353	no
SURF1	chr9:133351804-133356485	T72Spin	T72Stat	OK	40.0298	24.6224	0.701102	-1.70978	0.00395	0.0914133	no
EGR2	chr10:62811995-62819167	T72Spin	T72Stat	OK	0.466655	0.28712	0.700699	-0.802856	0.1465	0.555406	no
CFAP53	chr18:50227193-50266495	T72Spin	T72Stat	OK	1.10812	0.681865	0.700557	-1.02472	0.082	0.438047	no
MAP6D1	chr3:183815875-183825605	T72Spin	T72Stat	OK	0.766622	0.471904	0.70002	-0.841526	0.1623	0.575079	no
HIST1H4C	chr6:26103947-26104337	T72Spin	T72Stat	OK	2.1373	1.3162	0.699408	-0.489103	0.3898	0.786323	no
RPH3AL	chr17:212388-352842	T72Spin	T72Stat	OK	0.735283	0.453037	0.69867	-0.935923	0.11845	0.513592	no
S100A13	chr1:153618799-153646306	T72Spin	T72Stat	OK	407.871	251.375	0.698275	-1.32171	0.03125	0.284046	no
TEX40	chr11:64300390-64304767	T72Spin	T72Stat	OK	0.523946	0.32308	0.697528	-0.455011	0.41975	0.803203	no
STX8	chr17:9250470-9575958	T72Spin	T72Stat	OK	77.9282	48.0609	0.697282	-1.74764	0.00275	0.0768787	no
TRAPPC6A	chr19:45162927-45178243	T72Spin	T72Stat	OK	19.5581	12.0654	0.69689	-1.41343	0.01835	0.214196	no
URB1-AS1	chr21:32393132-32393957	T72Spin	T72Stat	OK	14.2969	8.8199	0.696868	-1.43796	0.0154	0.195916	no
ZNF691	chr1:42846572-42852475	T72Spin	T72Stat	OK	7.40938	4.57148	0.696691	-1.5202	0.00935	0.149544	no
MAFG-AS1	chr17:81927828-81930753	T72Spin	T72Stat	OK	2.66308	1.64321	0.696576	-1.19768	0.0514	0.356215	no
FLJ37453	chr1:15834214-15940455	T72Spin	T72Stat	OK	3.82792	2.36243	0.696288	-0.330675	0.60345	0.900258	no
ATP5S	chr14:50312328-50326228	T72Spin	T72Stat	OK	3.50701	2.1644	0.696273	-1.14594	0.0514	0.356215	no
FKBP2	chr11:64240940-64244135	T72Spin	T72Stat	OK	225.359	139.313	0.693897	-1.71745	0.00285	0.0777151	no
PIGF	chr2:46542727-46617112	T72Spin	T72Stat	OK	18.4651	11.4166	0.69367	-0.579762	0.31735	0.736352	no
CBR3	chr21:36131766-36156308	T72Spin	T72Stat	OK	17.2778	10.6843	0.693428	-1.45083	0.0103	0.160682	no
NPB	chr17:81902108-81911477	T72Spin	T72Stat	OK	3.79797	2.34886	0.693269	-0.403203	0.5846	0.893498	no
ANKRD13D	chr11:67289290-67302484	T72Spin	T72Stat	OK	16.7612	10.3674	0.693067	-1.76043	0.0035	0.0862491	no
MOK	chr14:102224496-102305200	T72Spin	T72Stat	OK	4.94539	3.06238	0.691431	-1.24224	0.02885	0.272274	no
FBXO44	chr1:11648360-11663327	T72Spin	T72Stat	OK	16.4923	10.2163	0.690931	-1.53552	0.00915	0.148668	no
LRRC29	chr16:67207138-67226998	T72Spin	T72Stat	OK	1.45359	0.900677	0.690535	-0.881142	0.1539	0.565915	no
WASH7P	chr1:11873-29370	T72Spin	T72Stat	OK	3.87161	2.40017	0.689798	-1.30388	0.02435	0.24925	no
CCHCR1	chr6:31142438-31158238	T72Spin	T72Stat	OK	1.40301	0.869847	0.689687	-1.0894	0.04815	0.345222	no
USMG5	chr10:103367966-103396513	T72Spin	T72Stat	OK	361.196	223.941	0.68966	-1.5354	0.0093	0.149282	no
APOA1BP	chr1:156591765-156594299	T72Spin	T72Stat	OK	77.4549	48.0267	0.68952	-1.8004	0.002	0.0627689	no
POU2F2	chr19:42086109-42132473	T72Spin	T72Stat	OK	0.472854	0.293296	0.689036	-0.93523	0.07025	0.408931	no
NBR2	chr17:43125582-43145108	T72Spin	T72Stat	OK	2.06141	1.27948	0.688074	-0.967933	0.08645	0.449196	no
GNG11	chr7:93921703-93926514	T72Spin	T72Stat	OK	177.27	110.073	0.687491	-1.75782	0.00255	0.0729739	no
TMEM158	chr3:45224463-45226322	T72Spin	T72Stat	OK	37.3515	23.1991	0.687099	-1.84877	0.00505	0.10533	no
ADM2	chr22:50481555-50486437	T72Spin	T72Stat	OK	2.10155	1.30555	0.6868	-1.42459	0.0169	0.205753	no
CIDECP	chr3:10017552-10026136	T72Spin	T72Stat	OK	29.4615	18.3051	0.686585	-1.56199	0.00875	0.145002	no
RAD51-AS1	chr15:40693754-40695105	T72Spin	T72Stat	OK	1.57965	0.981545	0.686475	-0.815081	0.16185	0.574637	no
SLC29A2	chr11:66362520-66372476	T72Spin	T72Stat	OK	6.03414	3.75085	0.685931	-1.48501	0.0135	0.182195	no
MRPL2	chr6:43054028-43059545	T72Spin	T72Stat	OK	36.8344	22.8966	0.685921	-1.69083	0.00425	0.0960069	no
AGTRAP	chr1:11736084-11750771	T72Spin	T72Stat	OK	60.6608	37.7127	0.685714	-1.79778	0.00405	0.0932411	no
PCLO	chr7:82754004-83162881	T72Spin	T72Stat	OK	2.23647	1.39285	0.683188	-1.79189	0.0032	0.0822054	no
COX14	chr12:50111980-50120457	T72Spin	T72Stat	OK	87.54	54.5397	0.682635	-1.68226	0.0033	0.083644	no
LOC643339	chr12:93003757-93377736	T72Spin	T72Stat	OK	0.824334	0.513765	0.682122	-0.405965	0.4518	0.82335	no
COX5A	chr15:74920275-74938154	T72Spin	T72Stat	OK	187.377	116.789	0.682034	-1.72113	0.0028	0.0774628	no
CFDP1	chr16:75293709-75433489	T72Spin	T72Stat	OK	57.2231	35.6867	0.681212	-1.75034	0.0032	0.0822054	no
WBSCR27	chr7:73834590-73842525	T72Spin	T72Stat	OK	5.38471	3.35815	0.681202	-1.10342	0.0592	0.380751	no
AK1	chr9:127866479-127877743	T72Spin	T72Stat	OK	37.136	23.1623	0.681041	-1.73128	0.0032	0.0822054	no
C5orf63	chr5:127042557-127073492	T72Spin	T72Stat	OK	1.8449	1.15106	0.680586	-0.674434	0.24405	0.673208	no
KIAA1656	chr22:30331987-30377905	T72Spin	T72Stat	OK	0.402394	0.251058	0.680585	-0.219384	0.7716	0.95266	no
DTX2	chr7:76461654-76505995	T72Spin	T72Stat	OK	2.87579	1.79508	0.679913	-1.27429	0.0299	0.278627	no
DPY30	chr2:32023902-32039775	T72Spin	T72Stat	OK	60.6231	37.8447	0.679776	-1.63733	0.00495	0.105055	no
PCDH1	chr5:141853110-141878410	T72Spin	T72Stat	OK	16.6035	10.3661	0.679617	-1.68156	0.0044	0.0972605	no
C8orf59	chr8:85177383-85220422	T72Spin	T72Stat	OK	50.2256	31.3743	0.67884	-1.28369	0.02535	0.253824	no
FCRLB	chr1:161721543-161728143	T72Spin	T72Stat	OK	0.881271	0.55063	0.678503	-0.70773	0.16635	0.581766	no
CCDC64	chr12:119989843-120094495	T72Spin	T72Stat	OK	1.19194	0.744799	0.678391	-1.15341	0.0519	0.357656	no
MRPL23	chr11_KI270721v1_random:2584-11804	T72Spin	T72Stat	OK	18.2952	11.4362	0.677855	-1.17541	0.02685	0.260798	no
HGD	chr3:120628167-120682571	T72Spin	T72Stat	OK	36.7335	22.9641	0.677716	-1.64539	0.00375	0.0889505	no
MILR1	chr17:64449114-64468643	T72Spin	T72Stat	OK	2.49601	1.56273	0.67556	-0.860586	0.08855	0.454254	no
TMEM54	chr1:32886496-32901352	T72Spin	T72Stat	OK	69.651	43.6092	0.675509	-1.7825	0.0033	0.083644	no
C15orf65	chr15:55317183-55508234	T72Spin	T72Stat	OK	2.29166	1.43527	0.675073	-0.113006	0.7175	0.935139	no
SPRY4-IT1	chr5:142310426-142325055	T72Spin	T72Stat	OK	1.36844	0.857259	0.674732	-0.192093	0.7861	0.95732	no
LOC100507564	chr1:53226891-53328149	T72Spin	T72Stat	OK	0.501989	0.314531	0.674454	-0.145702	0.6951	0.929205	no
ZNF205	chr16:3110459-3120517	T72Spin	T72Stat	OK	18.8616	11.8216	0.674029	-1.69208	0.005	0.105277	no
BLNK	chr10:96191698-96271576	T72Spin	T72Stat	OK	0.781837	0.490237	0.673388	-0.61931	0.1574	0.570584	no
IBA57-AS1	chr1:228164085-228165512	T72Spin	T72Stat	OK	0.473918	0.297529	0.671606	-0.338239	0.6489	0.912607	no
SNAPC5	chr15:66386872-66497808	T72Spin	T72Stat	OK	6.89195	4.33361	0.669342	-0.301569	0.651	0.913051	no
DPP7	chr9:137110539-137114743	T72Spin	T72Stat	OK	155.747	97.9471	0.669125	-1.80446	0.00225	0.0672826	no
GRTP1	chr13:113324163-113364148	T72Spin	T72Stat	OK	2.61873	1.64737	0.668702	-1.04664	0.07125	0.411334	no
CTSF	chr11:66563463-66568576	T72Spin	T72Stat	OK	38.8385	24.4349	0.668546	-1.60422	0.0061	0.1185	no
2021-09-04	chr17:58519836-58692055	T72Spin	T72Stat	OK	0.473895	0.298248	0.668055	-0.543848	0.2839	0.71292	no
C11orf31	chr11:57712522-57819180	T72Spin	T72Stat	OK	128.787	81.1496	0.66633	-0.557173	0.3455	0.755667	no
DTX1	chr12:113057856-113098028	T72Spin	T72Stat	OK	1.23246	0.776944	0.66566	-1.11688	0.06605	0.40024	no
PTRH2	chr17:59697305-59840591	T72Spin	T72Stat	OK	74.4406	46.9498	0.664971	-0.669433	0.2376	0.666894	no
2021-09-01	chr16:30378132-30400108	T72Spin	T72Stat	OK	1.26793	0.800175	0.664084	-0.350118	0.5926	0.89625	no
FAM45A	chr10:119104064-119137984	T72Spin	T72Stat	OK	8.8556	5.58957	0.663854	-1.44131	0.01195	0.172259	no
MAP3K10	chr19:40191743-40215575	T72Spin	T72Stat	OK	13.2767	8.38334	0.663303	-1.69627	0.0053	0.108503	no
USP2	chr11:119355214-119381726	T72Spin	T72Stat	OK	0.99709	0.629948	0.66249	-0.978804	0.09775	0.4728	no
LAMTOR4	chr7:100148906-100154210	T72Spin	T72Stat	OK	152.783	96.6153	0.661158	-1.53556	0.00735	0.130409	no
RIN1	chr11:66332070-66336529	T72Spin	T72Stat	OK	8.25564	5.22117	0.661008	-1.57203	0.01085	0.164631	no
ZFPM1	chr16:88453605-88535166	T72Spin	T72Stat	OK	9.56602	6.05126	0.660682	-1.61434	0.00805	0.138579	no
PPP1R35	chr7:100435288-100436471	T72Spin	T72Stat	OK	41.0552	25.9713	0.660648	-1.59976	0.0097	0.153481	no
CTSA	chr20:45888471-45912364	T72Spin	T72Stat	OK	161.507	102.191	0.660326	-1.68783	0.0036	0.0869423	no
USP3-AS1	chr15:63504510-63602421	T72Spin	T72Stat	OK	0.448372	0.283715	0.660255	-0.201581	0.7889	0.958517	no
FOXD2	chr1:47380795-47440691	T72Spin	T72Stat	OK	1.01533	0.642497	0.660181	-0.727743	0.2387	0.668147	no
BAIAP2	chr17:81035146-81183164	T72Spin	T72Stat	OK	15.2807	9.66976	0.660155	-1.684	0.0047	0.101861	no
UQCC3	chr11:62662816-62673690	T72Spin	T72Stat	OK	21.3557	13.5218	0.65933	-0.697105	0.24415	0.673208	no
KHDRBS3	chr8:135457464-135647609	T72Spin	T72Stat	OK	27.6694	17.5252	0.658863	-1.66125	0.0037	0.0882364	no
PARD6A	chr16:67660947-67662778	T72Spin	T72Stat	OK	3.65484	2.31491	0.658853	-1.10069	0.07255	0.413143	no
NUDT7	chr16:77722491-77742260	T72Spin	T72Stat	OK	4.81149	3.04756	0.658827	-1.07007	0.0645	0.395896	no
EPB41L4A-AS2	chr5:112419582-112420981	T72Spin	T72Stat	OK	2.14749	1.36081	0.65819	-0.98194	0.1262	0.52414	no
C20orf196	chr20:5750386-5864407	T72Spin	T72Stat	OK	3.02863	1.91971	0.657779	-0.896087	0.10565	0.489003	no
FAM173A	chr16:721141-726473	T72Spin	T72Stat	OK	40.7993	25.8698	0.657277	-1.20344	0.0307	0.28213	no
FOPNL	chr16_KI270853v1_alt:1523717-1546650	T72Spin	T72Stat	OK	3.23281	2.04998	0.657179	-1.18598	0.0323	0.290024	no
ZNF205-AS1	chr16:3110459-3120517	T72Spin	T72Stat	OK	0.457521	0.290283	0.656379	-0.204883	0.73315	0.940608	no
SMIM6	chr17:75588057-75708062	T72Spin	T72Stat	OK	1.10017	0.698062	0.656293	-0.0993739	0.69005	0.926323	no
SSR4	chrX:153785765-153798512	T72Spin	T72Stat	OK	171.162	108.608	0.65623	-1.34243	0.0313	0.284113	no
LRCH4,ZASP	chr7:100574010-100586188	T72Spin	T72Stat	OK	13.5229	8.58252	0.655936	-1.10084	0.05815	0.377605	no
MDP1,NEDD8,NEDD8-MDP1	chr14:24213936-24232370	T72Spin	T72Stat	OK	248.001	157.457	0.655389	-1.73895	0.004	0.0922496	no
CERS1	chr19:18868545-18896727	T72Spin	T72Stat	OK	0.874398	0.555394	0.654779	-0.75849	0.17535	0.59419	no
CBARP	chr19:1229947-1237991	T72Spin	T72Stat	OK	2.42831	1.54314	0.654086	-1.17983	0.0431	0.329805	no
HSD17B13	chr4:87303788-87322906	T72Spin	T72Stat	OK	0.476701	0.302978	0.653874	-0.76396	0.2568	0.686585	no
IDI2-AS1	chr10:1018906-1049121	T72Spin	T72Stat	OK	0.785125	0.499167	0.653401	-0.15476	0.68925	0.925955	no
ZFP36	chr19:39406846-39409412	T72Spin	T72Stat	OK	28.9255	18.3944	0.653079	-1.57634	0.00755	0.132543	no
TUBA8	chr22:18110686-18131731	T72Spin	T72Stat	OK	2.16305	1.37625	0.652321	-1.1296	0.04905	0.348111	no
PSCA	chr8:142670307-142682727	T72Spin	T72Stat	OK	0.445234	0.283305	0.652207	-0.508726	0.3661	0.772025	no
ZNF852	chr3:44498969-44510640	T72Spin	T72Stat	OK	1.3717	0.872884	0.652104	-0.933204	0.1012	0.479754	no
GPX3	chr5:151020437-151028993	T72Spin	T72Stat	OK	29.6978	18.9064	0.65148	-1.52999	0.00975	0.154089	no
SSTR5-AS1	chr16:1064080-1081454	T72Spin	T72Stat	OK	3.91587	2.49303	0.651428	-1.02247	0.11755	0.511523	no
SLC26A10	chr12:57618404-57633239	T72Spin	T72Stat	OK	0.469103	0.298706	0.651178	-0.319087	0.6673	0.919056	no
CH17-340M24.3	chrX:154424379-154428479	T72Spin	T72Stat	OK	9.46023	6.0243	0.651083	-1.02623	0.0986	0.473843	no
RNFT2	chr12:116738290-116853631	T72Spin	T72Stat	OK	1.25569	0.799997	0.650413	-1.05263	0.0631	0.391583	no
CDC26	chr9:113267010-113275589	T72Spin	T72Stat	OK	4.68763	2.98662	0.650343	-1.04551	0.0733	0.414008	no
SCAND1	chr20:35953616-35955359	T72Spin	T72Stat	OK	194.896	124.271	0.649219	-1.58929	0.0066	0.123873	no
C1orf56	chr1:151047782-151059649	T72Spin	T72Stat	OK	5.33943	3.40489	0.649076	-0.392236	0.49755	0.855855	no
FAM155B	chrX:69505234-69532508	T72Spin	T72Stat	OK	0.867411	0.553152	0.64904	-1.08114	0.0634	0.392584	no
MFI2-AS1	chr3:197001740-197029816	T72Spin	T72Stat	OK	1.69336	1.08124	0.647208	-0.328254	0.60275	0.899999	no
TMEM180	chr10:102461412-102477045	T72Spin	T72Stat	OK	2.9918	1.91103	0.64666	-1.24743	0.03645	0.304291	no
ADGRG1	chr16:57619692-57665039	T72Spin	T72Stat	OK	29.0815	18.5761	0.646655	-1.61081	0.00685	0.125555	no
PCSK1N	chrX:48831091-48835638	T72Spin	T72Stat	OK	41.6238	26.5997	0.646	-1.41237	0.01825	0.213779	no
C9orf142	chr9:136992417-136993976	T72Spin	T72Stat	OK	36.5263	23.3441	0.64588	-1.49853	0.01215	0.173663	no
REEP2	chr5:138439000-138446969	T72Spin	T72Stat	OK	0.911317	0.58264	0.64535	-0.878117	0.13625	0.539163	no
CCDC30	chr1:42534888-42654664	T72Spin	T72Stat	OK	0.582819	0.372636	0.645283	-0.877409	0.1213	0.519491	no
PROCA1	chr17:28703196-28711907	T72Spin	T72Stat	OK	0.576881	0.369042	0.644489	-0.664225	0.22515	0.653593	no
HHEX	chr10:92689923-92695651	T72Spin	T72Stat	OK	0.531258	0.33986	0.644473	-0.61496	0.2829	0.712246	no
ATP6V1B1	chr2:70935867-70965431	T72Spin	T72Stat	OK	0.785521	0.502522	0.644461	-0.708246	0.2301	0.658057	no
SLC22A18	chr11_KI270831v1_alt:119555-157362	T72Spin	T72Stat	OK	1.99947	1.2796	0.643928	-0.923773	0.1137	0.506191	no
ATP1A1-AS1	chr1:116373172-116418622	T72Spin	T72Stat	OK	0.652931	0.418043	0.643279	-0.0212421	0.54555	0.879189	no
PPARG	chr3:12287849-12434356	T72Spin	T72Stat	OK	10.3654	6.63688	0.643194	-1.43109	0.0132	0.180341	no
MAGEH1	chrX:55452088-55453568	T72Spin	T72Stat	OK	17.8392	11.4257	0.642763	-1.48688	0.01045	0.161696	no
CNTD2	chr19:40222207-40226690	T72Spin	T72Stat	OK	0.742942	0.47599	0.642319	-0.674046	0.22015	0.647554	no
LINC01481	chr12:70222190-70354993	T72Spin	T72Stat	OK	1.751	1.12268	0.641232	-0.171672	0.67935	0.922716	no
ITGA7	chr12:55681545-55712305	T72Spin	T72Stat	OK	0.593212	0.380394	0.641051	-0.872769	0.12735	0.525961	no
WBP2	chr17:75845698-75855420	T72Spin	T72Stat	OK	131.55	84.3566	0.641036	-1.68101	0.00455	0.0999123	no
SPSB2	chr12:6867419-6873357	T72Spin	T72Stat	OK	10.4317	6.68954	0.641001	-0.204887	0.7351	0.940729	no
MCTP2	chr15:94298200-94483952	T72Spin	T72Stat	OK	0.496113	0.318187	0.640793	-0.910636	0.11085	0.500367	no
NOSIP	chr19:49555467-49580572	T72Spin	T72Stat	OK	67.082	43.0359	0.640385	-1.57038	0.00685	0.125555	no
UBAC1	chr9:135932968-135961380	T72Spin	T72Stat	OK	25.6334	16.4488	0.64004	-1.6452	0.00585	0.114987	no
ATHL1	chr11:289137-295688	T72Spin	T72Stat	OK	10.5967	6.80392	0.639181	-1.587	0.0074	0.130599	no
NPAS2	chr2:100820150-100996825	T72Spin	T72Stat	OK	4.0477	2.59922	0.639023	-1.40114	0.0155	0.196437	no
PTPN6	chr12:6946576-6961316	T72Spin	T72Stat	OK	9.58052	6.15593	0.638126	-1.50893	0.01405	0.184564	no
TPI1	chr12:6867419-6873357	T72Spin	T72Stat	OK	467.668	300.525	0.638001	-1.50726	0.00925	0.1492	no
EIF1B	chr3:39808913-40312426	T72Spin	T72Stat	OK	107.905	69.3652	0.637473	-1.50371	0.00695	0.12669	no
GDPGP1	chr15:90230244-90272211	T72Spin	T72Stat	OK	1.05919	0.680896	0.637451	-0.0887514	0.66045	0.917355	no
HDHD3	chr9:113373415-113377009	T72Spin	T72Stat	OK	15.8086	10.1643	0.637199	-1.46753	0.0112	0.167267	no
RAB40B	chr17:82657066-82698722	T72Spin	T72Stat	OK	13.7301	8.82991	0.636867	-1.45216	0.01305	0.179955	no
APOO	chrX:23833347-23907940	T72Spin	T72Stat	OK	13.6076	8.75256	0.63664	-1.29453	0.0229	0.239945	no
EGF	chr4:109912883-110012962	T72Spin	T72Stat	OK	0.906507	0.583228	0.636259	-1.09731	0.06365	0.3934	no
CIRBP-AS1	chr19:1267470-1274809	T72Spin	T72Stat	OK	1.66298	1.07015	0.635955	-0.230548	0.79855	0.962179	no
MZF1-AS1	chr19:58559185-58574797	T72Spin	T72Stat	OK	1.28908	0.829687	0.635708	-0.370765	0.52775	0.872054	no
PRR14	chr16:30650919-30656413	T72Spin	T72Stat	OK	22.5967	14.5444	0.635645	-1.6398	0.0056	0.111891	no
C19orf70	chr19:5678413-5688523	T72Spin	T72Stat	OK	83.124	53.5055	0.635577	-1.51415	0.011	0.165585	no
AP2S1	chr19:46838157-46850995	T72Spin	T72Stat	OK	312.487	201.155	0.63549	-1.55472	0.00915	0.148668	no
CLU	chr8:27596916-27614811	T72Spin	T72Stat	OK	389.999	251.067	0.635395	-1.38019	0.01245	0.175608	no
DRAP1	chr11:65919256-65921577	T72Spin	T72Stat	OK	261.429	168.308	0.635313	-1.55629	0.0091	0.148581	no
HIST1H1C	chr6:26055739-26056471	T72Spin	T72Stat	OK	64.5541	41.5604	0.6353	-1.54562	0.009	0.148038	no
LINC00240	chr6:26956992-27023974	T72Spin	T72Stat	OK	1.26991	0.817911	0.634714	-0.309654	0.45375	0.824467	no
HEY1	chr8:79764009-79767863	T72Spin	T72Stat	OK	1.10721	0.713349	0.634246	-0.825219	0.14275	0.549645	no
PLEKHF1	chr19:29665419-29675476	T72Spin	T72Stat	OK	6.61865	4.26721	0.633244	-1.35519	0.02135	0.231544	no
LAGE3	chrX:154477768-154479257	T72Spin	T72Stat	OK	20.7837	13.408	0.632354	-1.47671	0.01945	0.220837	no
CCDC53	chr12:102012839-102062124	T72Spin	T72Stat	OK	29.5957	19.098	0.631965	-1.42827	0.011	0.165585	no
TBCB	chr19:36111202-36125948	T72Spin	T72Stat	OK	94.854	61.2126	0.631879	-1.31647	0.0345	0.297511	no
MICB	chr6_GL000255v2_alt:2750768-2767002	T72Spin	T72Stat	OK	0.498884	0.321958	0.631835	-0.670359	0.4264	0.807763	no
C19orf38	chr19:10848429-10869684	T72Spin	T72Stat	OK	0.745015	0.481107	0.630911	-0.60336	0.324	0.740696	no
LINC01521	chr22:31346758-31351155	T72Spin	T72Stat	OK	1.85662	1.19911	0.630721	-1.21148	0.0367	0.305229	no
NDUFA8	chr9:122144058-122159819	T72Spin	T72Stat	OK	81.5616	52.6901	0.630358	-1.59448	0.0065	0.122515	no
MRPL55	chr1:228106678-228109312	T72Spin	T72Stat	OK	39.451	25.4904	0.630108	-1.39219	0.01895	0.217397	no
KIFC2	chr8:144466336-144476335	T72Spin	T72Stat	OK	33.9636	21.9466	0.629992	-1.63394	0.0047	0.101861	no
ASAP1-IT2	chr8:130052104-130443660	T72Spin	T72Stat	OK	0.41514	0.268371	0.629368	-0.123554	0.72415	0.937365	no
FAAP20	chr1:2050469-2212720	T72Spin	T72Stat	OK	162.878	105.31	0.629153	-1.1078	0.076	0.421916	no
KCP	chr7:128876864-128910719	T72Spin	T72Stat	OK	1.18193	0.764358	0.628826	-0.916065	0.09965	0.475864	no
BRD9	chr5:863734-892824	T72Spin	T72Stat	OK	20.5944	13.3291	0.627675	-1.59065	0.0068	0.125329	no
TMEM116	chr12:111931282-112013219	T72Spin	T72Stat	OK	3.88296	2.51452	0.626875	-1.1021	0.0599	0.383032	no
ZNRD1	chr6_GL000255v2_alt:1316421-1320070	T72Spin	T72Stat	OK	8.36758	5.41979	0.626574	-1.06359	0.06395	0.394339	no
REEP6	chr19:1491165-1497925	T72Spin	T72Stat	OK	7.8528	5.08647	0.626541	-1.3113	0.03435	0.297008	no
COX4I1	chr16:85799566-85807001	T72Spin	T72Stat	OK	640.151	414.917	0.625591	-1.57508	0.0063	0.120541	no
LINC00324	chr17:8220629-8224043	T72Spin	T72Stat	OK	2.1695	1.40624	0.625517	-1.05414	0.07465	0.41731	no
HINT2	chr9:35812959-35815045	T72Spin	T72Stat	OK	32.5682	21.1156	0.625154	-1.36118	0.0172	0.207132	no
MIR762HG	chr16:30834040-30895218	T72Spin	T72Stat	OK	1.28709	0.83466	0.624853	-0.379544	0.5172	0.866471	no
TP53I13	chr17:29568720-29573157	T72Spin	T72Stat	OK	41.1804	26.708	0.624683	-1.60225	0.007	0.127253	no
BAMBI	chr10:28677494-28682939	T72Spin	T72Stat	OK	10.2214	6.62947	0.624634	-1.35199	0.0187	0.216572	no
DNAJC1	chr10:21756547-22003721	T72Spin	T72Stat	OK	38.3403	24.8711	0.624394	-1.62095	0.0043	0.0960069	no
RND1	chr12:48857132-48865870	T72Spin	T72Stat	OK	0.546944	0.354838	0.624232	-0.643947	0.2816	0.711693	no
CYSTM1	chr5:140175067-140243789	T72Spin	T72Stat	OK	87.7534	56.948	0.62381	-1.61226	0.0056	0.111891	no
ATP6V1E2	chr2:46511846-46519957	T72Spin	T72Stat	OK	1.8943	1.22969	0.623369	-0.993263	0.07845	0.429346	no
ZNF688	chr16:30569700-30572407	T72Spin	T72Stat	OK	11.7415	7.62401	0.622988	-1.2132	0.03245	0.290196	no
ERBB3	chr12:56080024-56103507	T72Spin	T72Stat	OK	0.97906	0.636245	0.621815	-0.641832	0.2271	0.654967	no
ZNF165	chr6:28080703-28089562	T72Spin	T72Stat	OK	3.70903	2.41185	0.620903	-1.25622	0.0309	0.282602	no
NAPSA	chr19:50358476-50365674	T72Spin	T72Stat	OK	0.61887	0.40243	0.620898	-0.572578	0.33485	0.747598	no
TPP1	chr11:6612765-6619461	T72Spin	T72Stat	OK	124.461	80.9429	0.620721	-1.53786	0.00675	0.124753	no
MEA1	chr6:42984498-43013880	T72Spin	T72Stat	OK	62.6524	40.7497	0.620582	-0.974164	0.1026	0.483123	no
NSMCE1	chr16:27224993-27290468	T72Spin	T72Stat	OK	85.977	55.942	0.620018	-1.52153	0.00675	0.124753	no
CISH	chr3:50606453-50611831	T72Spin	T72Stat	OK	2.93672	1.91086	0.619984	-1.16275	0.04605	0.339839	no
SNHG7,SNORA17,SNORA43	chr9:136712571-136728184	T72Spin	T72Stat	OK	60.1846	39.1724	0.619555	-2.3696	0.02545	0.254179	no
GAMT	chr19:1397025-1401570	T72Spin	T72Stat	OK	16.4862	10.732	0.619334	-1.36258	0.0207	0.227837	no
KYNU	chr2:142877625-143042316	T72Spin	T72Stat	OK	6.97154	4.54213	0.618107	-1.27664	0.02805	0.267955	no
NPIPB6	chr16:28342517-28362860	T72Spin	T72Stat	OK	0.856847	0.558294	0.618013	-0.688462	0.2546	0.684299	no
MRPL41	chr9:137551856-137552555	T72Spin	T72Stat	OK	218.316	142.287	0.61762	-1.56595	0.0091	0.148581	no
IFFO1	chr12:6539527-6556083	T72Spin	T72Stat	OK	4.90952	3.1999	0.617556	-1.35275	0.0248	0.251343	no
FUT2	chr19:48695970-48705934	T72Spin	T72Stat	OK	0.821285	0.535372	0.617343	-0.759895	0.2254	0.653896	no
ATP5E,SLMO2	chr20:59028677-59042846	T72Spin	T72Stat	OK	559.174	364.53	0.617259	-1.16567	0.04875	0.347279	no
C5orf38	chr5:2752130-2755397	T72Spin	T72Stat	OK	82.4031	53.7379	0.616757	-1.18377	0.03425	0.296529	no
RAD9A	chr11:67391951-67401905	T72Spin	T72Stat	OK	14.6187	9.537	0.616204	-0.493591	0.41965	0.803147	no
YBEY	chr21:46286352-46297751	T72Spin	T72Stat	OK	14.3281	9.35267	0.615393	-1.27015	0.02675	0.260016	no
MYPOP	chr19:45890022-45902604	T72Spin	T72Stat	OK	9.10129	5.94186	0.615157	-1.48118	0.0176	0.210298	no
ALKBH6	chr19:36009115-36014243	T72Spin	T72Stat	OK	17.9673	11.7309	0.615068	-1.28051	0.02555	0.254296	no
DDIT4L	chr4:100185869-100215505	T72Spin	T72Stat	OK	1.5047	0.982436	0.615036	-0.838149	0.13345	0.534239	no
NPIPB3	chr16:21402133-21425337	T72Spin	T72Stat	OK	2.87186	1.87518	0.614956	-1.12822	0.04485	0.336421	no
THAP7	chr22:20999771-21014287	T72Spin	T72Stat	OK	16.2784	10.6304	0.614767	-1.25759	0.03935	0.315821	no
MALAT1	chr11:65497761-65506512	T72Spin	T72Stat	OK	492.299	321.489	0.614764	-1.05753	0.06555	0.399027	no
CLDN23	chr8:8702155-8704107	T72Spin	T72Stat	OK	5.80852	3.79368	0.614575	-1.23558	0.03545	0.300276	no
C1QL1	chr17:44959692-44968276	T72Spin	T72Stat	OK	0.63266	0.413273	0.614333	-0.596724	0.40255	0.79312	no
ATP6V1B1-AS1	chr2:70935867-70965431	T72Spin	T72Stat	OK	0.868937	0.567631	0.614297	-0.388704	0.4799	0.842929	no
TMEM161B-AS1	chr5:88268881-88439090	T72Spin	T72Stat	OK	14.3079	9.3475	0.614163	-1.16326	0.0466	0.340887	no
CDK11B	chr1:1635225-1659097	T72Spin	T72Stat	OK	13.3137	8.69823	0.614121	-1.59703	0.0087	0.145002	no
SDHAF1	chr19:35995187-35996318	T72Spin	T72Stat	OK	30.166	19.7176	0.613438	-1.50284	0.01295	0.179506	no
RSAD2	chr2:6877664-6898232	T72Spin	T72Stat	OK	0.429522	0.280878	0.612791	-0.737601	0.2094	0.636184	no
STUB1	chr16:680110-684439	T72Spin	T72Stat	OK	111.858	73.1652	0.612435	-1.4073	0.0246	0.250269	no
ZMYND19	chr9:137582078-137590485	T72Spin	T72Stat	OK	19.097	12.497	0.611765	-1.50267	0.013	0.179824	no
LUC7L3	chr17:50719564-50752711	T72Spin	T72Stat	OK	94.5697	61.8868	0.611747	-1.52739	0.0077	0.134821	no
CHCHD5	chr2:112584436-112589040	T72Spin	T72Stat	OK	31.5507	20.6488	0.611611	-1.24623	0.03745	0.308383	no
CLDN4	chr7:73830862-73832693	T72Spin	T72Stat	OK	74.4759	48.743	0.61158	-1.58923	0.0057	0.113378	no
SCG2	chr2:223596939-223602499	T72Spin	T72Stat	OK	0.466072	0.30506	0.611459	-0.735625	0.20605	0.632067	no
GPX4	chr19:1103925-1106789	T72Spin	T72Stat	OK	477.525	312.671	0.610934	-1.63359	0.0078	0.136213	no
C1QTNF9B-AS1	chr13:23730188-23897502	T72Spin	T72Stat	OK	1.76385	1.15522	0.610559	-0.253389	0.7648	0.951015	no
ATP6V1F	chr7:128862802-128865849	T72Spin	T72Stat	OK	143.139	93.7527	0.610481	-1.59218	0.0111	0.166337	no
DDX55	chr12:123602124-123620935	T72Spin	T72Stat	OK	21.1445	13.8517	0.610213	-1.53526	0.0081	0.1389	no
RAPGEF3	chr12:47734669-47759106	T72Spin	T72Stat	OK	9.99316	6.54654	0.61021	-1.4392	0.013	0.179824	no
SLBP	chr4:1692730-1712741	T72Spin	T72Stat	OK	71.7214	46.9857	0.610183	-1.60318	0.0056	0.111891	no
LOC100506746	chr4:86924893-86934850	T72Spin	T72Stat	OK	2.79567	1.83212	0.609679	-1.03389	0.07155	0.411459	no
FOXD2-AS1	chr1:47380795-47440691	T72Spin	T72Stat	OK	4.42924	2.90338	0.609324	-1.11154	0.0573	0.375754	no
HCN2	chr19:589892-617159	T72Spin	T72Stat	OK	4.82372	3.16242	0.609115	-1.33892	0.0255	0.254179	no
QPCT	chr2:37344609-37373322	T72Spin	T72Stat	OK	17.7841	11.667	0.608156	-1.38428	0.01315	0.180028	no
LINC00957	chr7:44028886-44044296	T72Spin	T72Stat	OK	0.818275	0.536886	0.607972	-0.561537	0.26465	0.695754	no
GTF3C6	chr6:110958559-110967888	T72Spin	T72Stat	OK	39.864	26.1743	0.606937	-1.48606	0.0107	0.164038	no
NRG2	chr5:139846778-140043299	T72Spin	T72Stat	OK	3.04626	2.00081	0.606455	-1.32305	0.0297	0.277151	no
SNRNP70	chr19:49085139-49108613	T72Spin	T72Stat	OK	182.347	119.796	0.606105	-1.49355	0.0136	0.182619	no
GP1BB,SEPT5	chr22:19714463-19724774	T72Spin	T72Stat	OK	3.47805	2.28546	0.605795	-1.04135	0.055	0.368857	no
GTF2IP20	chr1:223951265-223992644	T72Spin	T72Stat	OK	1.78998	1.17679	0.605086	-1.05396	0.0653	0.398417	no
IFITM10	chr11:1732409-1750594	T72Spin	T72Stat	OK	2.45155	1.61206	0.604788	-1.25737	0.0374	0.308353	no
ZBED5-AS1	chr11:10858216-10879276	T72Spin	T72Stat	OK	3.63817	2.39256	0.604658	-0.923184	0.10275	0.483123	no
PTPRR	chr12:70638072-70920804	T72Spin	T72Stat	OK	2.5344	1.66673	0.604623	-1.13675	0.0497	0.350853	no
ZNF581	chr19:55643619-55645623	T72Spin	T72Stat	OK	28.9186	19.0212	0.60439	-1.4672	0.0133	0.180411	no
WDR81	chr17:1716522-1738599	T72Spin	T72Stat	OK	5.81118	3.82264	0.60426	-1.32069	0.02905	0.273	no
SLC25A18	chr22:17563438-17590890	T72Spin	T72Stat	OK	1.00644	0.662301	0.603702	-0.787406	0.17315	0.5911	no
HSPB11	chr1:53921560-53945615	T72Spin	T72Stat	OK	56.3177	37.0609	0.60369	-1.36343	0.0153	0.195766	no
SMIM4	chr3:52536604-52540570	T72Spin	T72Stat	OK	75.2432	49.5402	0.602962	-1.32132	0.02215	0.236178	no
ANKDD1A	chr15:64911901-64958699	T72Spin	T72Stat	OK	0.594448	0.391479	0.602617	-0.769811	0.1958	0.618603	no
UQCR10	chr22:29767368-29770413	T72Spin	T72Stat	OK	116.529	76.7498	0.602457	-1.45514	0.0104	0.161485	no
SH3TC1	chr4:8199332-8241103	T72Spin	T72Stat	OK	5.40691	3.56237	0.601968	-1.36967	0.0162	0.200161	no
DDRGK1	chr20:3190365-3204649	T72Spin	T72Stat	OK	93.2143	61.4207	0.601825	-1.58863	0.00735	0.130409	no
SLC27A5	chr19:58498332-58512065	T72Spin	T72Stat	OK	1.87886	1.2385	0.601261	-1.00644	0.09315	0.462593	no
TMEM219	chr16:29962029-29973052	T72Spin	T72Stat	OK	65.3242	43.0682	0.600994	-1.49626	0.01025	0.160278	no
LINC00933	chr15:84527195-84580181	T72Spin	T72Stat	OK	0.466708	0.307783	0.600607	-0.364698	0.53245	0.874838	no
MRPL23	chr11:1947271-1956609	T72Spin	T72Stat	OK	13.0012	8.57778	0.59997	-0.954506	0.06625	0.400715	no
HIST1H2AD,HIST1H3D	chr6:26196783-26199293	T72Spin	T72Stat	OK	2.94557	1.9442	0.599372	-0.801744	0.21995	0.647539	no
TSKU	chr11:76782312-76798154	T72Spin	T72Stat	OK	63.7874	42.106	0.599244	-1.60139	0.0062	0.119918	no
CCDC85B	chr11:65890403-65891635	T72Spin	T72Stat	OK	123.27	81.3958	0.598796	-1.4578	0.0163	0.201023	no
STIP1	chr11:64185271-64204548	T72Spin	T72Stat	OK	163.851	108.238	0.598181	-1.48411	0.0108	0.164631	no
GAS2L1	chr22:29306994-29312789	T72Spin	T72Stat	OK	25.2062	16.659	0.597474	-1.58636	0.00905	0.148311	no
RRP1	chr21:43789536-43804102	T72Spin	T72Stat	OK	37.0083	24.4783	0.596349	-1.54045	0.00965	0.152872	no
HOXD11	chr2:176107355-176109588	T72Spin	T72Stat	OK	20.2217	13.3752	0.596346	-1.46308	0.0176	0.210298	no
ARHGEF19	chr1:16198103-16212609	T72Spin	T72Stat	OK	2.73561	1.80974	0.596077	-1.12606	0.04655	0.340887	no
PDXDC1	chr16_KI270853v1_alt:284550-791405	T72Spin	T72Stat	OK	1.52257	1.00736	0.595936	-0.911077	0.08475	0.444966	no
MRPS6,SLC5A3	chr21:34073522-34143034	T72Spin	T72Stat	OK	216.337	143.132	0.595929	-1.00409	0.0838	0.442511	no
OTUD1	chr10:23439268-23442381	T72Spin	T72Stat	OK	23.864	15.7889	0.595924	-1.47326	0.01285	0.178678	no
DNAJC12	chr10:67796668-67838179	T72Spin	T72Stat	OK	1.51036	0.999757	0.595245	-0.688507	0.2478	0.67849	no
UBL5	chr19:9827879-9830121	T72Spin	T72Stat	OK	409.097	270.803	0.595197	-1.57382	0.00925	0.1492	no
ATP6V1E1	chr22:17592135-17628822	T72Spin	T72Stat	OK	155.489	102.949	0.594885	-1.5168	0.00785	0.136549	no
CEBPD	chr8:47736913-47738164	T72Spin	T72Stat	OK	133.396	88.3555	0.594326	-1.78881	0.00845	0.142515	no
RBPMS-AS1	chr8:30382118-30572261	T72Spin	T72Stat	OK	3.89303	2.57875	0.594222	-0.228321	0.7576	0.949229	no
NAA38	chr17:7856684-7862282	T72Spin	T72Stat	OK	37.5341	24.8661	0.594018	-0.809473	0.17725	0.596677	no
TUBB2B	chr6:3224260-3227734	T72Spin	T72Stat	OK	2.01453	1.33556	0.593005	-0.986675	0.0908	0.457586	no
RAB12	chr18:8609444-8639382	T72Spin	T72Stat	OK	50.5043	33.498	0.592331	-1.51182	0.0094	0.150163	no
COL24A1	chr1:85729232-86156438	T72Spin	T72Stat	OK	0.907505	0.602101	0.591899	-1.12068	0.05095	0.354969	no
SPACA4	chr19:48600599-48613437	T72Spin	T72Stat	OK	0.422329	0.280262	0.591594	-0.300265	0.6175	0.905662	no
SMIM20	chr4:25914191-25929879	T72Spin	T72Stat	OK	40.1313	26.6324	0.591542	-1.37314	0.01585	0.198603	no
ZSCAN16-AS1	chr6:28121794-28137316	T72Spin	T72Stat	OK	1.65798	1.10059	0.591143	-0.675895	0.25785	0.687058	no
EPB41L4B	chr9:109171973-109320964	T72Spin	T72Stat	OK	2.1271	1.41218	0.590962	-1.13554	0.05235	0.359268	no
PRORSD1P	chr2:55282318-55284471	T72Spin	T72Stat	OK	0.652531	0.433226	0.590928	-0.684744	0.23075	0.659066	no
IGSF9B	chr11:133908624-133956754	T72Spin	T72Stat	OK	0.444269	0.295004	0.590701	-0.859752	0.1424	0.548774	no
GOLGA8B	chr15:34525282-34583570	T72Spin	T72Stat	OK	7.0008	4.64911	0.590566	-1.39657	0.01365	0.183105	no
UBAP1L	chr15:65093003-65106359	T72Spin	T72Stat	OK	1.41883	0.942447	0.590223	-0.702784	0.22735	0.655262	no
HIST1H1T	chr6:26107411-26108136	T72Spin	T72Stat	OK	0.433246	0.287806	0.590087	-0.343166	0.55845	0.881634	no
NDUFAB1	chr16:23581013-23596318	T72Spin	T72Stat	OK	122.572	81.4282	0.590027	-1.44584	0.01235	0.175018	no
ABHD14A,ACY1	chr3:51975025-51989202	T72Spin	T72Stat	OK	27.5242	18.2894	0.589694	-1.42672	0.01885	0.217175	no
LINC-PINT	chr7:130877561-130913310	T72Spin	T72Stat	OK	2.52935	1.6813	0.589186	-0.76088	0.15495	0.568049	no
GLRX	chr5:95813848-95822873	T72Spin	T72Stat	OK	85.1608	56.6105	0.589119	-1.38951	0.01375	0.183453	no
GNB3	chr12:6840853-6852066	T72Spin	T72Stat	OK	0.758275	0.504143	0.588887	-0.46531	0.3908	0.786506	no
CIART	chr1:150282532-150287092	T72Spin	T72Stat	OK	10.0447	6.68078	0.588341	-1.20878	0.0348	0.297511	no
TRAPPC2	chrX:13712241-13734635	T72Spin	T72Stat	OK	6.11124	4.0647	0.588315	-1.20813	0.0331	0.292351	no
ANXA9	chr1:150982022-150995638	T72Spin	T72Stat	OK	1.30336	0.866914	0.588278	-0.875251	0.1219	0.520005	no
PPP1R16A	chr8:144496725-144502121	T72Spin	T72Stat	OK	30.0692	20.0019	0.588148	-1.48979	0.01185	0.172259	no
ABHD16B	chr20:63861212-63862988	T72Spin	T72Stat	OK	12.5947	8.37832	0.588086	-1.367	0.0262	0.257682	no
CCDC9	chr19:47256473-47271953	T72Spin	T72Stat	OK	15.9591	10.6166	0.588056	-1.48493	0.0125	0.175608	no
CDK11A	chr1:1702730-1724352	T72Spin	T72Stat	OK	7.00412	4.66018	0.58782	-1.40883	0.01705	0.206634	no
LAMTOR2	chr1:156054725-156058510	T72Spin	T72Stat	OK	97.3467	64.8359	0.58634	-1.45755	0.0125	0.175608	no
ZGLP1	chr19:10304802-10309557	T72Spin	T72Stat	OK	3.6688	2.44377	0.586202	-1.13122	0.0474	0.342242	no
GPATCH3	chr1:26890487-26900471	T72Spin	T72Stat	OK	16.1525	10.7616	0.585862	-1.44578	0.0123	0.175018	no
ATP5D	chr19:1241749-1244825	T72Spin	T72Stat	OK	208.943	139.228	0.585663	-1.44912	0.017	0.206404	no
EMX2	chr10:117484292-117549546	T72Spin	T72Stat	OK	11.0659	7.37957	0.584518	-0.874013	0.1582	0.571068	no
LOC100507634	chr1:55215407-55217455	T72Spin	T72Stat	OK	1.06103	0.70757	0.584517	-0.745324	0.1939	0.617427	no
C16orf95	chr16:87302797-87317420	T72Spin	T72Stat	OK	2.00123	1.3349	0.584154	-0.768239	0.20285	0.628223	no
LOC100652768	chr11:117179222-117204792	T72Spin	T72Stat	OK	1.49006	0.994062	0.583964	-0.315112	0.62465	0.907487	no
HEBP1	chr12:12974864-13000309	T72Spin	T72Stat	OK	47.8452	31.9358	0.583197	-1.40045	0.01435	0.187211	no
MOB2	chr11:1469447-1486779	T72Spin	T72Stat	OK	33.6614	22.4704	0.58307	-1.50914	0.01195	0.172259	no
HEXIM2	chr17:45160173-45170040	T72Spin	T72Stat	OK	9.60942	6.41494	0.583014	-1.16944	0.04685	0.341037	no
C17orf49,RNASEK	chr17:7012416-7019654	T72Spin	T72Stat	OK	536.318	358.219	0.582247	-1.47041	0.0125	0.175608	no
ATP5H	chr17:75032566-75065889	T72Spin	T72Stat	OK	227.605	152.079	0.581719	-0.925798	0.11985	0.51747	no
MYEOV2	chr2:240126562-240136347	T72Spin	T72Stat	OK	203.631	136.085	0.581443	-1.50012	0.0112	0.167267	no
RNF25	chr2:218663863-218702717	T72Spin	T72Stat	OK	30.9362	20.6765	0.581308	-1.18396	0.04105	0.323035	no
RPL26L1	chr5:172959435-172969771	T72Spin	T72Stat	OK	11.0815	7.40831	0.580934	-1.04575	0.07405	0.415949	no
PRODH	chr22_KI270734v1_random:138078-161852	T72Spin	T72Stat	OK	0.606747	0.405695	0.580699	-0.672235	0.2437	0.673075	no
PPP1R14B	chr11:64244478-64246941	T72Spin	T72Stat	OK	42.0818	28.141	0.580521	-1.61064	0.01765	0.210298	no
TOM1	chr22:35299274-35347994	T72Spin	T72Stat	OK	34.6524	23.1734	0.580488	-1.47674	0.0095	0.151397	no
ATP6V0D1	chr16:67438013-67481186	T72Spin	T72Stat	OK	159.002	106.379	0.579832	-1.51232	0.0105	0.162092	no
CTNNA2	chr2:79512933-80648863	T72Spin	T72Stat	OK	0.46528	0.311362	0.579507	-0.657057	0.22775	0.655563	no
KRBA2	chr17:8368652-8376711	T72Spin	T72Stat	OK	1.47397	0.986429	0.579423	-0.924337	0.11085	0.500367	no
LOC100128288	chr17:8358412-8360541	T72Spin	T72Stat	OK	1.238	0.82856	0.579331	-0.826564	0.1413	0.547332	no
SOD3	chr4:24795462-24800845	T72Spin	T72Stat	OK	56.9447	38.1268	0.578756	-1.38975	0.0154	0.195916	no
NPIPB4	chr16:21834562-21857756	T72Spin	T72Stat	OK	1.6161	1.08221	0.578531	-1.0575	0.0667	0.401255	no
FBXO2	chr1:11648360-11663327	T72Spin	T72Stat	OK	8.31381	5.56831	0.57827	-0.603539	0.3275	0.742269	no
MRPL32	chr7:42932339-42937854	T72Spin	T72Stat	OK	89.9938	60.3108	0.577409	-1.43391	0.0114	0.168555	no
TMEM134	chr11:67464347-67469277	T72Spin	T72Stat	OK	25.9528	17.3967	0.577074	-1.38895	0.0282	0.269002	no
NR1H2	chr19:50376422-50383028	T72Spin	T72Stat	OK	67.3306	45.1366	0.576965	-1.61898	0.00915	0.148668	no
ATP6V1C2	chr2:10721648-10837977	T72Spin	T72Stat	OK	0.767924	0.514803	0.576944	-0.0508258	0.68755	0.925955	no
DCXR	chr17:82035880-82037697	T72Spin	T72Stat	OK	71.5702	47.9807	0.576905	-1.30672	0.0201	0.225144	no
ADI1	chr2:3497918-3519579	T72Spin	T72Stat	OK	24.9416	16.7209	0.576899	-1.38145	0.01725	0.207546	no
LOC100128076	chr9:92132833-92138629	T72Spin	T72Stat	OK	0.413422	0.277277	0.576287	-0.568085	0.33085	0.743019	no
GPX1	chr3:49357175-49358358	T72Spin	T72Stat	OK	479.892	321.987	0.575704	-1.56551	0.0108	0.164631	no
KLHL17	chr1:960586-965719	T72Spin	T72Stat	OK	10.2842	6.90255	0.575221	-1.37733	0.0208	0.22856	no
TFAP2E	chr1:35573369-35595326	T72Spin	T72Stat	OK	0.531293	0.356606	0.575176	-0.562784	0.34335	0.754363	no
GCAT	chr22:37668025-38041915	T72Spin	T72Stat	OK	6.40699	4.30044	0.575163	-0.110461	0.6195	0.90657	no
MYL6	chr12:56158260-56161582	T72Spin	T72Stat	OK	1742.73	1170.38	0.574373	-1.13585	0.0472	0.341705	no
RRAGD	chr6:89364615-89412276	T72Spin	T72Stat	OK	9.65239	6.48526	0.573721	-1.46984	0.0133	0.180411	no
RBMX2	chrX:130401968-130413343	T72Spin	T72Stat	OK	17.0489	11.4569	0.573466	-1.34025	0.0206	0.227837	no
LSM3	chr3:14178727-14198369	T72Spin	T72Stat	OK	91.8633	61.7528	0.572985	-1.3761	0.0173	0.207772	no
HEIH	chr5:180829953-180835726	T72Spin	T72Stat	OK	12.865	8.65228	0.572294	-1.16874	0.0497	0.350853	no
WNT6	chr2:218859822-218874232	T72Spin	T72Stat	OK	20.3535	13.6933	0.571812	-1.35816	0.0276	0.264988	no
THAP8	chr19:36014498-36054762	T72Spin	T72Stat	OK	3.38065	2.27449	0.571758	-0.939142	0.1285	0.527274	no
SRXN1	chr20:646623-653370	T72Spin	T72Stat	OK	132.443	89.109	0.571725	-1.465	0.0129	0.178999	no
KDM4A-AS1	chr1:43650125-43707341	T72Spin	T72Stat	OK	0.411755	0.277048	0.571648	-0.140085	0.7793	0.954955	no
DNMBP-AS1	chr10:99875576-100009919	T72Spin	T72Stat	OK	0.4111	0.276811	0.570588	-0.163419	0.77	0.951913	no
DBP	chr19:48630559-48637550	T72Spin	T72Stat	OK	12.7406	8.58385	0.569734	-1.27923	0.02735	0.263921	no
MAGI2	chr7:78017056-79471208	T72Spin	T72Stat	OK	0.896753	0.604373	0.569272	-0.628897	0.281	0.711564	no
TRAPPC5	chr19:7680820-7682862	T72Spin	T72Stat	OK	266.023	179.292	0.569237	-1.55013	0.01245	0.175608	no
QTRT1	chr19:10701435-10713367	T72Spin	T72Stat	OK	31.9315	21.5306	0.56859	-1.45424	0.0175	0.209606	no
SCARNA17,SNHG22	chr18:49814022-50195081	T72Spin	T72Stat	OK	1.97949	1.33506	0.568224	-0.123258	0.75935	0.950054	no
NENF	chr1:212432886-212446379	T72Spin	T72Stat	OK	44.6341	30.1055	0.568118	-1.43039	0.01595	0.198919	no
TSSC4	chr11:2400487-2403878	T72Spin	T72Stat	OK	46.5735	31.4151	0.568053	-1.39337	0.0157	0.198028	no
GRPEL1	chr4:7060052-7068073	T72Spin	T72Stat	OK	45.5257	30.7114	0.567905	-1.44775	0.01235	0.175018	no
C19orf60	chr19:18588684-18592337	T72Spin	T72Stat	OK	56.4752	38.0988	0.567872	-1.32036	0.02905	0.273	no
FGF11	chr17:7438272-7444932	T72Spin	T72Stat	OK	2.07316	1.39871	0.567732	-0.986755	0.08895	0.455603	no
RNF181	chr2:85595713-85597708	T72Spin	T72Stat	OK	143.093	96.5491	0.567621	-1.49923	0.011	0.165585	no
HDDC2	chr6:125275349-125302136	T72Spin	T72Stat	OK	24.6428	16.6332	0.567099	-1.36125	0.0153	0.195766	no
IRS2	chr13:109753836-109786567	T72Spin	T72Stat	OK	47.5448	32.0947	0.566955	-1.55517	0.0107	0.164038	no
THAP4	chr2:241584404-241637310	T72Spin	T72Stat	OK	42.9445	28.996	0.566618	-1.23917	0.0369	0.305556	no
AP5Z1	chr7:4775630-4794395	T72Spin	T72Stat	OK	16.5475	11.174	0.56647	-1.43935	0.0115	0.169657	no
LOC441155	chr6:63719979-65707225	T72Spin	T72Stat	OK	1.60184	1.08173	0.566398	-0.888824	0.12615	0.52414	no
PALM	chr19:708952-748330	T72Spin	T72Stat	OK	3.46103	2.33725	0.566392	-1.16156	0.0455	0.338056	no
ZNF563	chr19:12317489-12333720	T72Spin	T72Stat	OK	2.6516	1.79073	0.566311	-1.09193	0.06005	0.383622	no
NUDT14	chr14:105172936-105181323	T72Spin	T72Stat	OK	27.5545	18.616	0.565742	-1.25449	0.0296	0.276606	no
RP9P	chr7:32916814-32943170	T72Spin	T72Stat	OK	15.7741	10.6572	0.565731	-1.28743	0.02215	0.236178	no
CCNL1	chr3:157146501-157160760	T72Spin	T72Stat	OK	27.2798	18.4306	0.565725	-1.38851	0.0146	0.189729	no
CCDC84	chr11:118998132-119018347	T72Spin	T72Stat	OK	8.48341	5.73186	0.565641	-0.363174	0.6139	0.904605	no
EMP3	chr19:48325371-48330553	T72Spin	T72Stat	OK	251.773	170.148	0.565331	-1.52967	0.0195	0.221216	no
ATOX1	chr5:151742821-151758649	T72Spin	T72Stat	OK	115.516	78.0707	0.565237	-1.37397	0.0188	0.217175	no
LOC101929767	chr17:43148365-43170403	T72Spin	T72Stat	OK	4.7827	3.23351	0.564722	-0.777019	0.18105	0.601288	no
C8orf82,LRRC24	chr8:144517964-144529074	T72Spin	T72Stat	OK	30.1379	20.3762	0.56469	-0.775456	0.21875	0.6473	no
C17orf59	chr17:8188332-8190246	T72Spin	T72Stat	OK	14.6633	9.91426	0.564631	-1.40258	0.02105	0.230166	no
LOC101928674	chr17:78360447-78373909	T72Spin	T72Stat	OK	0.486796	0.329161	0.564525	-0.372333	0.4594	0.828801	no
CYSRT1	chr9:137224634-137226311	T72Spin	T72Stat	OK	1.40715	0.951488	0.564517	-0.735789	0.1978	0.621958	no
RASSF7	chr11:560970-564025	T72Spin	T72Stat	OK	4.70788	3.18382	0.564317	-1.07425	0.06915	0.40626	no
COMTD1	chr10:75233970-75236012	T72Spin	T72Stat	OK	24.2674	16.4188	0.563672	-1.29776	0.03505	0.297645	no
UCN	chr2:27282428-27308262	T72Spin	T72Stat	OK	5.96356	4.03523	0.563522	-0.665168	0.2257	0.654048	no
ATP5G2	chr12:53665159-53676728	T72Spin	T72Stat	OK	161.428	109.231	0.5635	-1.44951	0.01455	0.189264	no
SLC25A35	chr17:8287763-8294852	T72Spin	T72Stat	OK	1.59662	1.08065	0.563125	-0.383229	0.50875	0.861754	no
CEBPB-AS1	chr20:50184602-50192691	T72Spin	T72Stat	OK	0.604276	0.409136	0.562627	-0.106872	0.7163	0.934949	no
LOC100506083	chr16:70289766-70346747	T72Spin	T72Stat	OK	0.564883	0.3825	0.562491	-0.270251	0.57095	0.88921	no
ZDHHC1	chr16:67394418-67416436	T72Spin	T72Stat	OK	6.64261	4.49891	0.562176	-1.19323	0.04575	0.339162	no
C1orf43	chr1:154206700-154271510	T72Spin	T72Stat	OK	126.41	85.6531	0.561527	-0.837563	0.16365	0.576719	no
CABLES2	chr20:62388629-62407283	T72Spin	T72Stat	OK	3.65195	2.47496	0.561266	-1.23278	0.03615	0.302736	no
NOVA1	chr14:26445882-26597754	T72Spin	T72Stat	OK	6.93986	4.70362	0.561135	-0.970575	0.08925	0.456437	no
PERM1	chr1:975198-982117	T72Spin	T72Stat	OK	1.57089	1.06476	0.56105	-1.0361	0.1028	0.483123	no
CDPF1	chr22:46244012-46250296	T72Spin	T72Stat	OK	7.16978	4.85994	0.56099	-1.16294	0.04105	0.323035	no
ATP6V0E2-AS1	chr7:149867693-149880712	T72Spin	T72Stat	OK	0.729685	0.494623	0.560944	-0.319723	0.5771	0.891404	no
SLC43A1	chr11:57484530-57515719	T72Spin	T72Stat	OK	5.04417	3.42045	0.560432	-1.20713	0.0385	0.312605	no
PELI3	chr11:66466326-66509659	T72Spin	T72Stat	OK	4.19265	2.84401	0.559937	-0.443659	0.49815	0.855928	no
LRRC73	chr6:43506964-43510343	T72Spin	T72Stat	OK	0.839918	0.569847	0.559674	-0.585093	0.31505	0.734718	no
RTN4RL2	chr11:57460536-57477539	T72Spin	T72Stat	OK	1.1753	0.797433	0.5596	-0.774378	0.18205	0.602622	no
STAC3	chr12:57243454-57251193	T72Spin	T72Stat	OK	0.395291	0.268548	0.557733	-0.458375	0.40925	0.799573	no
DGKZ	chr11:46332904-46380554	T72Spin	T72Stat	OK	5.43368	3.6918	0.557603	-1.33907	0.02455	0.249952	no
LHX4-AS1	chr1:180230297-180275053	T72Spin	T72Stat	OK	1.10501	0.750795	0.557569	-0.725961	0.23415	0.66238	no
KRTCAP2	chr1:155169407-155173328	T72Spin	T72Stat	OK	169.372	115.098	0.557339	-1.36649	0.02345	0.24284	no
TNNT1	chr19:55132697-55149354	T72Spin	T72Stat	OK	6.52249	4.43276	0.557217	-1.04804	0.06185	0.38786	no
LOC644656	chr11:9459555-9460698	T72Spin	T72Stat	OK	2.08707	1.4184	0.557212	-0.717158	0.20135	0.626166	no
RFPL3S	chr22:32354884-32371264	T72Spin	T72Stat	OK	1.62512	1.10469	0.556902	-0.687368	0.22365	0.652084	no
GIGYF1	chr7:100679506-100689247	T72Spin	T72Stat	OK	15.8219	10.7558	0.556811	-1.44094	0.01395	0.184159	no
PIM3	chr22:49960494-49964072	T72Spin	T72Stat	OK	48.0758	32.6858	0.556645	-1.37978	0.01695	0.205985	no
CDC34	chr19:531732-542087	T72Spin	T72Stat	OK	103.953	70.6802	0.556547	-1.49482	0.0114	0.168555	no
CLN3	chr16:28466652-28492302	T72Spin	T72Stat	OK	66.0675	44.9252	0.556415	-1.48059	0.01265	0.176635	no
GUCA1B	chr6:42183283-42194956	T72Spin	T72Stat	OK	2.63132	1.79021	0.555663	-1.05405	0.06655	0.400715	no
PABPC1L	chr20:44910061-44939321	T72Spin	T72Stat	OK	3.42833	2.33259	0.555572	-1.07856	0.0689	0.405687	no
CCDC28B	chr1:32200385-32205390	T72Spin	T72Stat	OK	6.96092	4.73618	0.555553	-1.04575	0.07265	0.413143	no
ANKLE1	chr19:17281644-17287646	T72Spin	T72Stat	OK	0.840454	0.571859	0.55551	-0.835564	0.14065	0.546621	no
FAN1	chr15:30903851-30991604	T72Spin	T72Stat	OK	0.537409	0.365756	0.555139	-0.568157	0.28325	0.712246	no
ABHD11	chr7:73736094-73738867	T72Spin	T72Stat	OK	13.4925	9.18325	0.555085	-1.26936	0.03375	0.293345	no
BTBD19	chr1:44808481-44814129	T72Spin	T72Stat	OK	0.547762	0.372929	0.554649	-0.530787	0.4124	0.799913	no
NDUFA2	chr5:140639426-140647785	T72Spin	T72Stat	OK	124.305	84.6354	0.554556	-1.32995	0.0249	0.251399	no
ATP5EP2	chr13:27945205-27945573	T72Spin	T72Stat	OK	48.4596	33	0.554316	-1.01704	0.07105	0.410892	no
PXDC1	chr6:3722601-3752012	T72Spin	T72Stat	OK	63.9985	43.586	0.554172	-1.45838	0.012	0.172259	no
EGFL7	chr9:136658855-136672678	T72Spin	T72Stat	OK	3.99737	2.7228	0.553962	-0.949055	0.0947	0.465524	no
HIST1H2AC	chr6:26124144-26124690	T72Spin	T72Stat	OK	91.8729	62.588	0.553754	-1.33776	0.02485	0.251399	no
C9orf89	chr9:93096167-93113283	T72Spin	T72Stat	OK	39.7946	27.1148	0.55349	-1.41483	0.024	0.246807	no
NDUFS8	chr11:68030616-68036647	T72Spin	T72Stat	OK	252.435	172.008	0.553435	-1.52689	0.01025	0.160278	no
ETV4	chr17:43527842-43546432	T72Spin	T72Stat	OK	17.2642	11.7642	0.553384	-1.26599	0.0309	0.282602	no
PREB	chr2:27123788-27134674	T72Spin	T72Stat	OK	45.8778	31.2731	0.552877	-1.46561	0.01255	0.175608	no
TST	chr22:37010858-37029822	T72Spin	T72Stat	OK	29.1545	19.8747	0.552787	-0.791815	0.20225	0.627645	no
RBKS	chr2:27781363-28338900	T72Spin	T72Stat	OK	6.24701	4.25873	0.552743	-0.386386	0.52775	0.872054	no
TSR3	chr16:1333604-1351872	T72Spin	T72Stat	OK	126.519	86.2781	0.552291	-1.24611	0.03205	0.288754	no
CINP	chr14:102348281-102362916	T72Spin	T72Stat	OK	37.1566	25.3393	0.552241	-1.33649	0.0215	0.232224	no
ZCWPW2	chr3:28349148-28525141	T72Spin	T72Stat	OK	0.728001	0.496472	0.55223	-0.620953	0.30685	0.729804	no
LOC101928525	chr9:135500630-135506447	T72Spin	T72Stat	OK	1.11075	0.757558	0.552101	-0.161846	0.79835	0.962179	no
NDUFA11	chr19:5891275-5904013	T72Spin	T72Stat	OK	199.077	135.892	0.550858	-1.4814	0.01475	0.190747	no
TMEM221	chr19:17435508-17448567	T72Spin	T72Stat	OK	0.465551	0.317832	0.550677	-0.516441	0.3593	0.767079	no
PITX1	chr5:135027733-135399887	T72Spin	T72Stat	OK	3.95871	2.70275	0.550605	-0.235576	0.79575	0.9608	no
OST4	chr2:27051622-27071699	T72Spin	T72Stat	OK	437.008	298.422	0.550306	-1.23876	0.0476	0.342942	no
LOC642846	chr12:9283656-9314088	T72Spin	T72Stat	OK	0.757517	0.517299	0.55028	-0.845226	0.15205	0.563373	no
LINC00493	chr20:18567428-18569559	T72Spin	T72Stat	OK	91.7228	62.6423	0.550144	-1.29499	0.0279	0.267097	no
LOC100507373	chr19:14137151-14206185	T72Spin	T72Stat	OK	1.22527	0.836887	0.549994	-0.397565	0.47035	0.836087	no
CCDC96	chr4:6909443-7057950	T72Spin	T72Stat	OK	2.80898	1.91966	0.549192	-0.260068	0.8226	0.967306	no
NTHL1	chr16:2039814-2047866	T72Spin	T72Stat	OK	11.9234	8.15135	0.548681	-1.09914	0.0513	0.356103	no
LOC100049716	chr12:564295-663741	T72Spin	T72Stat	OK	0.791039	0.541015	0.54808	-0.676996	0.23915	0.668687	no
HIST2H2BE	chr1:149884459-149886682	T72Spin	T72Stat	OK	2.87021	1.96332	0.547864	-0.908542	0.1085	0.494683	no
NDRG4	chr16:58463644-58513619	T72Spin	T72Stat	OK	0.783348	0.535861	0.547794	-0.788838	0.14515	0.554077	no
BATF3	chr1:212686416-212699985	T72Spin	T72Stat	OK	7.01691	4.80004	0.54779	-1.09102	0.08155	0.436962	no
MAPK11	chr22:50263712-50270393	T72Spin	T72Stat	OK	9.63197	6.58961	0.547638	-1.25874	0.03165	0.286508	no
A1BG	chr19:58346805-58362848	T72Spin	T72Stat	OK	4.12753	2.82434	0.547364	-0.616975	0.30015	0.724355	no
LOC730202	chr14:96501647-96502326	T72Spin	T72Stat	OK	2.15865	1.47745	0.547022	-0.561328	0.301	0.72495	no
CYHR1	chr8:144449931-144465648	T72Spin	T72Stat	OK	42.2313	28.9052	0.546982	-1.30425	0.0244	0.24957	no
TMEM187	chrX:153972539-153983195	T72Spin	T72Stat	OK	8.56065	5.86064	0.546664	-1.14223	0.05015	0.352906	no
CLASRP	chr19:45039039-45070956	T72Spin	T72Stat	OK	25.334	17.3453	0.546528	-1.48115	0.01645	0.202124	no
KIAA1522	chr1:32741910-32774970	T72Spin	T72Stat	OK	75.4441	51.6738	0.545975	-1.28951	0.03205	0.288754	no
IL7R	chr5:35856874-35879603	T72Spin	T72Stat	OK	0.709012	0.485734	0.545644	-0.827072	0.1335	0.534239	no
TAF3	chr10:7818503-8015053	T72Spin	T72Stat	OK	14.5526	9.97263	0.54523	-1.39062	0.01515	0.194221	no
GDI1	chrX:154436912-154443467	T72Spin	T72Stat	OK	96.1786	65.9247	0.544897	-1.41604	0.01195	0.172259	no
KIAA1407	chr3:113964136-114056613	T72Spin	T72Stat	OK	1.18863	0.814882	0.544638	-0.987715	0.09165	0.459009	no
TBCA	chr5:77691168-77776361	T72Spin	T72Stat	OK	177.486	121.705	0.544314	-1.3637	0.0158	0.198603	no
ARMC12	chr6:35737031-35748913	T72Spin	T72Stat	OK	0.565418	0.388137	0.54275	-0.465971	0.35175	0.759353	no
DYNLRB1	chr20:34516383-34540958	T72Spin	T72Stat	OK	175.471	120.507	0.542123	-1.3356	0.02165	0.233437	no
TPM2	chr9:35681992-35690056	T72Spin	T72Stat	OK	66.5028	45.6746	0.542023	-1.24191	0.0267	0.260016	no
CDK10	chr16:89686667-89701713	T72Spin	T72Stat	OK	29.4909	20.266	0.541209	-0.980833	0.10365	0.484124	no
TLE2	chr19:2997637-3064714	T72Spin	T72Stat	OK	5.68683	3.90915	0.54077	-0.226698	0.6432	0.911391	no
RPL37A	chr2:216498796-216501465	T72Spin	T72Stat	OK	1688.29	1160.54	0.540757	-1.39516	0.0177	0.210298	no
MBOAT7	chr19:54173411-54189882	T72Spin	T72Stat	OK	5.31398	3.65436	0.540175	-1.18193	0.0636	0.3934	no
AGT	chr1:230702522-230714590	T72Spin	T72Stat	OK	1.55491	1.06937	0.540063	-0.886754	0.1282	0.526778	no
NME3	chr16:1770319-1771709	T72Spin	T72Stat	OK	38.0849	26.198	0.539762	-1.32209	0.0321	0.288813	no
HDAC11	chr3:13480214-13506424	T72Spin	T72Stat	OK	9.71484	6.68274	0.53975	-1.2925	0.0265	0.259208	no
INO80E	chr16:29996208-30013596	T72Spin	T72Stat	OK	48.2585	33.1969	0.539737	-1.38286	0.0202	0.225694	no
NUP50-AS1	chr22:45133757-45163781	T72Spin	T72Stat	OK	3.71616	2.55747	0.539097	-0.861595	0.1313	0.530223	no
UBXN1	chr11:62676497-62679117	T72Spin	T72Stat	OK	141.25	97.2272	0.538819	-1.32564	0.0201	0.225144	no
AOC3	chr17:42851183-42858131	T72Spin	T72Stat	OK	1.37731	0.94826	0.5385	-0.916998	0.11645	0.509737	no
ZNF436-AS1	chr1:23359447-23371837	T72Spin	T72Stat	OK	1.61296	1.11055	0.538429	-0.279212	0.5276	0.872054	no
KCTD17	chr22:37051735-37063390	T72Spin	T72Stat	OK	18.0376	12.4197	0.538381	-1.29391	0.02855	0.270787	no
ECE2	chr3:184249656-184293031	T72Spin	T72Stat	OK	14.8085	10.1966	0.538336	-1.04982	0.07265	0.413143	no
STK16	chr2:219245469-219272188	T72Spin	T72Stat	OK	8.9729	6.17873	0.538264	-0.333406	0.7289	0.939291	no
FRAT2	chr10:97332496-97334701	T72Spin	T72Stat	OK	21.0184	14.4734	0.538251	-1.32738	0.0241	0.247644	no
CCNO	chr5:55231152-55233717	T72Spin	T72Stat	OK	12.9962	8.95108	0.537958	-1.17177	0.05045	0.353895	no
FAM86JP	chr3:125916600-125937044	T72Spin	T72Stat	OK	0.413963	0.285144	0.537811	-0.542895	0.35015	0.75825	no
SCNN1D	chr1:1280435-1292029	T72Spin	T72Stat	OK	1.24098	0.855075	0.537361	-0.896472	0.14095	0.546988	no
PRR36	chr19:7868718-7874441	T72Spin	T72Stat	OK	2.20654	1.52038	0.537354	-0.728302	0.21205	0.639273	no
CTDP1	chr18:79679800-79754510	T72Spin	T72Stat	OK	11.7016	8.06374	0.53719	-1.34661	0.023	0.240614	no
CREB3L4	chr1:153959098-153977975	T72Spin	T72Stat	OK	3.22357	2.22165	0.537028	-0.160553	0.55535	0.880589	no
NPDC1	chr9:137039456-137046224	T72Spin	T72Stat	OK	70.9596	48.9109	0.536841	-1.35156	0.0187	0.216572	no
VAMP2	chr17:8159146-8162975	T72Spin	T72Stat	OK	29.091	20.0612	0.536164	-1.34684	0.01895	0.217397	no
CHCHD3	chr7:132784861-133082068	T72Spin	T72Stat	OK	49.8865	34.4123	0.535725	-1.38593	0.01585	0.198603	no
VIMP	chr15:101270908-101277520	T72Spin	T72Stat	OK	70.6425	48.7301	0.535722	-1.37791	0.0177	0.210298	no
SERPING1	chr11:57597553-57614853	T72Spin	T72Stat	OK	13.9836	9.65182	0.534867	-1.25986	0.0326	0.290756	no
CHID1	chr11:867858-915058	T72Spin	T72Stat	OK	28.7371	19.8353	0.534844	-1.32645	0.0212	0.230647	no
MAPKAPK5-AS1	chr12:111839768-111893424	T72Spin	T72Stat	OK	14.8091	10.2229	0.534675	-0.739502	0.1922	0.615117	no
GCLC	chr6:53497340-53545129	T72Spin	T72Stat	OK	83.641	57.7489	0.534416	-1.33605	0.019	0.217397	no
LBX2	chr2:74497516-74507694	T72Spin	T72Stat	OK	1.38863	0.959008	0.534047	-0.232353	0.7732	0.953094	no
GDF15	chr19:18386157-18389176	T72Spin	T72Stat	OK	1244.83	859.704	0.534036	-1.08066	0.0559	0.371745	no
FAM193B	chr5:177519788-177554547	T72Spin	T72Stat	OK	12.3429	8.52426	0.534035	-1.37937	0.02115	0.230502	no
SLC25A34	chr1:15736313-15741392	T72Spin	T72Stat	OK	0.758978	0.524196	0.533954	-0.743633	0.1947	0.617768	no
SFXN4	chr10:119140912-119165692	T72Spin	T72Stat	OK	19.8548	13.7137	0.533867	-1.25501	0.02925	0.274299	no
RAB13	chr1:153981616-153986377	T72Spin	T72Stat	OK	151.465	104.621	0.533804	-1.10677	0.04475	0.336054	no
ISCA2	chr14:74493719-74495568	T72Spin	T72Stat	OK	28.0977	19.4097	0.533674	-1.24196	0.0322	0.289322	no
RELL2	chr5:141636949-141651419	T72Spin	T72Stat	OK	8.43337	5.82753	0.533224	-0.729817	0.21755	0.6462	no
CROCCP2	chr1:16618255-16630906	T72Spin	T72Stat	OK	12.9481	8.94738	0.533208	-1.2735	0.0338	0.293396	no
FBF1	chr17:75910536-75941038	T72Spin	T72Stat	OK	1.08102	0.747063	0.533095	-0.949259	0.10015	0.477156	no
RPS5	chr19:58387268-58394804	T72Spin	T72Stat	OK	435.019	300.633	0.533074	-1.41814	0.0177	0.210298	no
STYXL1	chr7:75996336-76048003	T72Spin	T72Stat	OK	25.1888	17.4084	0.532996	-1.3101	0.0243	0.24893	no
INO80B,WBP1	chr2:74455022-74460891	T72Spin	T72Stat	OK	39.5284	27.3199	0.532933	-1.32379	0.0263	0.258474	no
CEBPA	chr19:33299933-33302564	T72Spin	T72Stat	OK	1.27949	0.88436	0.532863	-0.779646	0.16485	0.578802	no
ZDHHC14	chr6:157381524-157673945	T72Spin	T72Stat	OK	6.82856	4.7203	0.532701	-1.24241	0.04045	0.320971	no
COPRS	chr17:31851864-31859307	T72Spin	T72Stat	OK	61.8221	42.7397	0.532548	-1.356	0.019	0.217397	no
EXOSC4	chr8:144078618-144080648	T72Spin	T72Stat	OK	55.879	38.6342	0.532427	-1.35614	0.0211	0.230334	no
DEDD2	chr19:42198592-42220152	T72Spin	T72Stat	OK	48.837	33.7658	0.532412	-1.29092	0.02415	0.247966	no
MUC1	chr1:155185823-155192915	T72Spin	T72Stat	OK	74.0959	51.2299	0.532409	-0.866279	0.12905	0.528228	no
TUBA1C	chr12:49227925-49273338	T72Spin	T72Stat	OK	213.737	147.779	0.532397	-1.33882	0.0207	0.227837	no
RUNDC3A	chr17:44308558-44318670	T72Spin	T72Stat	OK	0.52192	0.361017	0.531762	-0.551327	0.3076	0.730413	no
HMGB2	chr4:173331375-173334444	T72Spin	T72Stat	OK	31.9678	22.1178	0.531411	-1.31851	0.0231	0.241281	no
ROMO1	chr20:35668687-35700980	T72Spin	T72Stat	OK	223.247	154.511	0.53093	-0.851853	0.15365	0.565465	no
ZNF296	chr19:45071499-45076430	T72Spin	T72Stat	OK	6.96637	4.82226	0.530697	-1.12974	0.0672	0.401901	no
EIF3J-AS1	chr15:44534504-44536923	T72Spin	T72Stat	OK	6.93009	4.7978	0.530503	-1.10484	0.05675	0.374033	no
CCDC106	chr19:55647587-55653160	T72Spin	T72Stat	OK	8.15061	5.64339	0.530347	-1.1894	0.0442	0.333429	no
AKR1E2	chr10:4826176-4848059	T72Spin	T72Stat	OK	0.57486	0.398028	0.53034	-0.502343	0.296	0.721637	no
SNX3	chr6:108211216-108261260	T72Spin	T72Stat	OK	268.534	185.954	0.53016	-1.3274	0.0221	0.236178	no
FAM151B	chr5:80487980-80542563	T72Spin	T72Stat	OK	1.04165	0.721387	0.530024	-0.660053	0.2702	0.701708	no
TCTEX1D4	chr1:44800363-44807285	T72Spin	T72Stat	OK	0.456869	0.316447	0.529814	-0.153647	0.80985	0.964615	no
GLTPD2	chr17:4788958-4790589	T72Spin	T72Stat	OK	0.990449	0.686157	0.529545	-0.406725	0.38955	0.786323	no
SELENBP1	chr1:151364301-151372734	T72Spin	T72Stat	OK	0.741933	0.514465	0.528216	-0.608384	0.2877	0.715985	no
RPA3	chr7:7636943-7879220	T72Spin	T72Stat	OK	8.22047	5.70047	0.52814	-0.615041	0.2958	0.721637	no
HSD17B1	chr17:42551965-42555214	T72Spin	T72Stat	OK	4.38047	3.03766	0.528125	-1.10605	0.0589	0.379739	no
ZNF428	chr19:43607223-43619862	T72Spin	T72Stat	OK	60.3934	41.8872	0.527883	-1.24768	0.0286	0.270876	no
LOC401052	chr3:9986892-10011095	T72Spin	T72Stat	OK	0.54258	0.376381	0.527642	-0.312441	0.6145	0.904626	no
NR1D1	chr17:40062192-40100725	T72Spin	T72Stat	OK	37.5199	26.0301	0.527478	-1.22033	0.03575	0.300711	no
ATAD3B	chr1:1471783-1496202	T72Spin	T72Stat	OK	8.26519	5.73616	0.526963	-1.17546	0.04215	0.327623	no
DGCR6L	chr22:20314237-20320105	T72Spin	T72Stat	OK	25.7325	17.8627	0.526643	-1.32442	0.0295	0.276059	no
MPST	chr22:37010858-37029822	T72Spin	T72Stat	OK	53.5706	37.19	0.526529	-1.14684	0.05815	0.377605	no
SMIM1	chr1:3772760-3775982	T72Spin	T72Stat	OK	3.80306	2.6403	0.526459	-0.60604	0.31625	0.735724	no
CKB	chr14:103519657-103522859	T72Spin	T72Stat	OK	29.8722	20.7395	0.526423	-1.33507	0.02895	0.272445	no
FRAT1	chr10:97319264-97321915	T72Spin	T72Stat	OK	2.57922	1.79069	0.52642	-0.990417	0.10525	0.487831	no
ARL2,SNX15	chr11:65014112-65040572	T72Spin	T72Stat	OK	72.7161	50.4856	0.526405	-1.28932	0.0336	0.292806	no
SPSB1	chr1:9292881-9369531	T72Spin	T72Stat	OK	28.6466	19.8913	0.526225	-1.37804	0.0179	0.211918	no
LINC00958	chr11:12979533-12989548	T72Spin	T72Stat	OK	11.9176	8.27526	0.526217	-1.14203	0.0432	0.329812	no
IRX1	chr5:3596053-3601403	T72Spin	T72Stat	OK	13.2213	9.18339	0.525765	-1.29049	0.03295	0.29231	no
CAPN3	chr15:42359499-42412317	T72Spin	T72Stat	OK	2.81525	1.95573	0.525556	-0.793003	0.1595	0.571477	no
CCDC61	chr19:45995460-46018616	T72Spin	T72Stat	OK	8.95466	6.22216	0.525222	-1.16367	0.054	0.365689	no
COPS8	chr2:237085440-237098846	T72Spin	T72Stat	OK	38.883	27.0253	0.524827	-1.31047	0.02315	0.241613	no
LOC101928979	chr1:146052595-146058799	T72Spin	T72Stat	OK	0.593973	0.412944	0.524451	-0.367161	0.49905	0.856885	no
BST2	chr19:17402938-17405648	T72Spin	T72Stat	OK	323.769	225.118	0.524284	-1.26731	0.0232	0.241756	no
UQCRH	chr1:46303612-46316777	T72Spin	T72Stat	OK	367.256	255.367	0.524215	-1.33946	0.0203	0.226597	no
C1orf122	chr1:37802941-37809454	T72Spin	T72Stat	OK	102.881	71.5449	0.524063	-1.0092	0.10635	0.490028	no
CLTB	chr5:176392454-176416569	T72Spin	T72Stat	OK	108.015	75.1299	0.523767	-1.38713	0.02	0.22497	no
ARHGEF35	chr7:144186082-144380632	T72Spin	T72Stat	OK	4.45831	3.1017	0.523439	-0.584915	0.319	0.736662	no
TAMM41	chr3:11790441-11846919	T72Spin	T72Stat	OK	2.98245	2.0751	0.523322	-0.807465	0.1655	0.580255	no
PTOV1-AS2	chr19:49838645-49860744	T72Spin	T72Stat	OK	5.85681	4.07634	0.522838	-0.217468	0.7891	0.958517	no
LOC100506844	chr12:57931448-57936164	T72Spin	T72Stat	OK	6.49695	4.52271	0.522575	-0.806851	0.15685	0.570118	no
PPP1R36	chr14:64549901-64589379	T72Spin	T72Stat	OK	0.390184	0.271632	0.522502	-0.418626	0.48745	0.849105	no
PFDN5	chr12:53295450-53299451	T72Spin	T72Stat	OK	211.466	147.219	0.522463	-1.35476	0.0226	0.237926	no
CCDC142,MRPL53	chr2:74471957-74494564	T72Spin	T72Stat	OK	91.4417	63.6717	0.522202	-0.835429	0.15815	0.571068	no
PEX16	chr11:45909668-45918123	T72Spin	T72Stat	OK	13.6349	9.49413	0.522195	-1.27298	0.03335	0.292351	no
LINC01021	chr5:27472291-27496401	T72Spin	T72Stat	OK	0.668984	0.465867	0.522053	-0.469812	0.40825	0.798498	no
POLR2L	chr11:839720-842529	T72Spin	T72Stat	OK	373.833	260.348	0.521955	-1.30518	0.02635	0.258775	no
TSEN54	chr17:75516527-75524739	T72Spin	T72Stat	OK	11.3948	7.93585	0.521916	-1.22391	0.0377	0.309484	no
TGFBR3L	chr19:7916146-7919095	T72Spin	T72Stat	OK	6.59491	4.59328	0.521829	-0.899223	0.1353	0.537643	no
NTMT1	chr9:129608883-129642169	T72Spin	T72Stat	OK	32.1256	22.3862	0.521111	-0.767024	0.22755	0.655413	no
APC2	chr19:1450148-1479229	T72Spin	T72Stat	OK	0.503446	0.350827	0.521077	-0.338074	0.56455	0.885173	no
NRSN2-AS1	chr20:319686-325252	T72Spin	T72Stat	OK	2.16071	1.50615	0.520637	-0.778347	0.1772	0.596677	no
LSP1P3	chr5:28926869-28927313	T72Spin	T72Stat	OK	0.537039	0.374402	0.520439	-0.304182	0.60985	0.902499	no
TRIM45	chr1:117111054-117121789	T72Spin	T72Stat	OK	1.18503	0.826251	0.520267	-0.896393	0.12185	0.520005	no
RASAL2-AS1	chr1:178091507-178479513	T72Spin	T72Stat	OK	0.883704	0.616252	0.520042	-0.174254	0.81915	0.966152	no
JUND	chr19:18279693-18281656	T72Spin	T72Stat	OK	184.501	128.697	0.519654	-1.56321	0.0189	0.217375	no
METRN	chr16:715172-717480	T72Spin	T72Stat	OK	65.8346	45.9273	0.519494	-1.19429	0.0429	0.329602	no
TMEM205	chr19:11342775-11346305	T72Spin	T72Stat	OK	122.213	85.2579	0.519493	-1.34933	0.02465	0.250395	no
WDR25	chr14:100376417-100530303	T72Spin	T72Stat	OK	9.51297	6.63641	0.519492	-1.17826	0.04295	0.329605	no
LINC01504	chr9:72305435-72343210	T72Spin	T72Stat	OK	3.42921	2.39248	0.519369	-0.560392	0.38315	0.781644	no
GKAP1	chr9:83739420-83817837	T72Spin	T72Stat	OK	9.1039	6.35183	0.519313	-1.16476	0.04765	0.343116	no
PTMS	chr12:6766374-6770952	T72Spin	T72Stat	OK	344.578	240.416	0.519296	-1.17997	0.03575	0.300711	no
LOC728323	chr2:242088632-242160503	T72Spin	T72Stat	OK	0.59261	0.413486	0.519246	-0.517081	0.527	0.871804	no
HOXB4	chr17:48575506-48578381	T72Spin	T72Stat	OK	6.65535	4.64388	0.519183	-1.14552	0.06195	0.388069	no
IFI30	chr19:18173779-18178124	T72Spin	T72Stat	OK	31.8092	22.197	0.51908	-1.24186	0.0332	0.292351	no
ORAI1	chr12:121626549-121642040	T72Spin	T72Stat	OK	26.6452	18.5957	0.518905	-1.33426	0.0308	0.282602	no
HDAC10	chr22:50245183-50251405	T72Spin	T72Stat	OK	14.032	9.79427	0.518715	-1.25639	0.0307	0.28213	no
SLC2A4RG	chr20:63739857-63805503	T72Spin	T72Stat	OK	58.2612	40.666	0.518711	-1.3065	0.02885	0.272274	no
ATP5J2,ATP5J2-PTCD1,PTCD1	chr7:99408977-99466201	T72Spin	T72Stat	OK	298.052	208.09	0.518355	-0.510588	0.437	0.815037	no
MAMSTR	chr19:48712721-48719719	T72Spin	T72Stat	OK	1.46614	1.02364	0.518319	-0.728075	0.175	0.593778	no
C19orf33	chr19:38303559-38315966	T72Spin	T72Stat	OK	145.084	101.318	0.518001	-0.64576	0.2771	0.708292	no
RPLP0P2	chr11:61615035-61639449	T72Spin	T72Stat	OK	0.65398	0.456772	0.517771	-0.733554	0.1958	0.618603	no
RNASEH2C	chr11:65712001-65720938	T72Spin	T72Stat	OK	11.903	8.31398	0.517708	-0.758799	0.19505	0.618425	no
RALY-AS1	chr20:33992487-34083185	T72Spin	T72Stat	OK	1.42812	0.997664	0.517494	-0.106939	0.76675	0.951023	no
ACTL10	chr20:33657086-33674458	T72Spin	T72Stat	OK	1.07399	0.750386	0.517281	-0.281002	0.66295	0.918517	no
NDUFV1	chr11:67606851-67612541	T72Spin	T72Stat	OK	87.169	60.9041	0.517274	-1.33052	0.02245	0.237097	no
WDR74	chr11:62832904-62840156	T72Spin	T72Stat	OK	49.3954	34.5228	0.516826	-1.31428	0.0249	0.251399	no
OAZ1	chr19:2269485-2273488	T72Spin	T72Stat	OK	548.615	383.506	0.516546	-1.31865	0.02575	0.254952	no
MPND	chr19:4343526-4360086	T72Spin	T72Stat	OK	7.01806	4.90605	0.51651	-1.07463	0.0688	0.405277	no
OSBPL7	chr17:47807366-47821781	T72Spin	T72Stat	OK	3.52287	2.46288	0.516404	-1.15524	0.05205	0.358318	no
OSER1	chr20:44195940-44210906	T72Spin	T72Stat	OK	49.1201	34.3561	0.515745	-1.35116	0.02105	0.230166	no
BAD	chr11:64269827-64289500	T72Spin	T72Stat	OK	107.777	75.3936	0.515531	-0.942451	0.12175	0.520005	no
GLRX2	chr1:193096464-193106114	T72Spin	T72Stat	OK	35.6168	24.923	0.51508	-1.20192	0.04295	0.329605	no
ADRBK1	chr11:67266433-67286558	T72Spin	T72Stat	OK	25.9237	18.1485	0.514418	-1.42296	0.02235	0.236981	no
USP27X-AS1	chrX:49876723-49879356	T72Spin	T72Stat	OK	0.839982	0.588083	0.514338	-0.70127	0.2107	0.637659	no
NPRL2	chr3:50347487-50504244	T72Spin	T72Stat	OK	9.5815	6.70957	0.51403	-0.263034	0.6033	0.900258	no
CCDC74B	chr2:130129622-130145134	T72Spin	T72Stat	OK	0.603651	0.422826	0.513652	-0.495435	0.3684	0.772746	no
APOPT1	chr14:103562956-103592173	T72Spin	T72Stat	OK	27.0448	18.947	0.513385	-1.16681	0.03855	0.312605	no
TMEM53	chr1:44653246-44674608	T72Spin	T72Stat	OK	3.54972	2.48685	0.513383	-1.01044	0.0924	0.460684	no
ST13	chr22:40824534-40857008	T72Spin	T72Stat	OK	60.3913	42.3209	0.51297	-1.30905	0.022	0.235522	no
DPH6-AS1	chr15:35370968-35859001	T72Spin	T72Stat	OK	0.386806	0.271166	0.512434	-0.212572	0.7536	0.947978	no
BIN1	chr2:127048022-127107327	T72Spin	T72Stat	OK	55.493	38.917	0.511905	-1.37813	0.0236	0.243824	no
ZNF547	chr19:57363434-57379557	T72Spin	T72Stat	OK	23.7321	16.6446	0.51179	-1.00786	0.0787	0.42983	no
CHCHD4	chr3:14112076-14124871	T72Spin	T72Stat	OK	14.3851	10.089	0.511789	-1.15796	0.0438	0.33154	no
PITPNA-AS1	chr17:1516918-1562816	T72Spin	T72Stat	OK	17.8412	12.5184	0.511161	-0.300739	0.6122	0.904241	no
ROGDI	chr16:4796961-4802950	T72Spin	T72Stat	OK	7.28419	5.11198	0.510885	-1.1596	0.05085	0.354969	no
ADNP-AS1	chr20:50888917-50958523	T72Spin	T72Stat	OK	2.22723	1.56315	0.510793	-0.117794	0.67845	0.92265	no
CELF6	chr15:72284726-72320184	T72Spin	T72Stat	OK	1.64575	1.15525	0.510535	-0.908429	0.1201	0.517542	no
NFKBIB	chr19:38878554-38908894	T72Spin	T72Stat	OK	81.6766	57.3545	0.510015	-0.96255	0.09515	0.467046	no
COX7C	chr5:86617966-86620766	T72Spin	T72Stat	OK	518.551	364.216	0.509693	-1.33325	0.0223	0.236828	no
HTATSF1P2	chr6:3020155-3024771	T72Spin	T72Stat	OK	0.719059	0.505077	0.509608	-0.815338	0.1601	0.572394	no
CRACR2B	chr11:828259-831991	T72Spin	T72Stat	OK	10.0963	7.09183	0.509599	-1.17689	0.05865	0.379046	no
NARF	chr17:82458183-82488267	T72Spin	T72Stat	OK	32.591	22.8975	0.509285	-1.27936	0.02725	0.263529	no
CCDC167	chr6:37482920-37499924	T72Spin	T72Stat	OK	53.0909	37.3029	0.509177	-1.13339	0.0443	0.333805	no
PMVK	chr1:154924731-154937008	T72Spin	T72Stat	OK	49.4776	34.7681	0.50901	-1.18178	0.03365	0.29305	no
C19orf66	chr19:10086118-10102749	T72Spin	T72Stat	OK	12.4608	8.75696	0.508895	-1.26572	0.0363	0.30342	no
NID2	chr14:52004801-52069228	T72Spin	T72Stat	OK	2.71569	1.90869	0.508737	-1.12627	0.05005	0.352576	no
RPS21	chr20:62387064-62388520	T72Spin	T72Stat	OK	685.949	482.153	0.508611	-1.39203	0.02245	0.237097	no
HIST1H2BK	chr6:27138292-27146858	T72Spin	T72Stat	OK	81.5151	57.3029	0.508459	-1.2536	0.03305	0.292351	no
FAM86C2P	chr11:67791766-67805336	T72Spin	T72Stat	OK	1.41897	0.998232	0.507392	-0.759227	0.1888	0.612025	no
HIST2H2AC	chr1:149886974-149887411	T72Spin	T72Stat	OK	0.64587	0.454428	0.507193	-0.28093	0.6634	0.918517	no
ZNF746	chr7:149472792-149497807	T72Spin	T72Stat	OK	28.0545	19.7401	0.507106	-1.3511	0.0205	0.22695	no
AES	chr19:2997637-3064714	T72Spin	T72Stat	OK	288.788	203.213	0.507016	-1.29184	0.0289	0.272445	no
DAD1	chr14:22564906-22589237	T72Spin	T72Stat	OK	502.42	353.594	0.506801	-1.25651	0.02655	0.259208	no
THTPA	chr14:23511759-23578800	T72Spin	T72Stat	OK	13.7729	9.69414	0.50665	-0.447653	0.4859	0.848206	no
TTC39A	chr1:51287257-51345116	T72Spin	T72Stat	OK	6.41539	4.51642	0.506358	-1.12671	0.05145	0.356215	no
ACOT1	chr14:73478483-73558947	T72Spin	T72Stat	OK	1.97129	1.3884	0.505715	-0.313427	0.6011	0.899352	no
TSHZ1	chr18:75210754-75289950	T72Spin	T72Stat	OK	4.70478	3.31423	0.505455	-1.21375	0.0389	0.314294	no
LOC100506207	chr6:8435622-8785445	T72Spin	T72Stat	OK	0.820833	0.578309	0.505249	-0.476646	0.41375	0.800451	no
CERS4	chr19:8209332-8262420	T72Spin	T72Stat	OK	10.8612	7.65272	0.505136	-1.16329	0.04625	0.339839	no
C9orf43	chr9:113407238-113429684	T72Spin	T72Stat	OK	0.505361	0.356084	0.505096	-0.150677	0.77955	0.955024	no
SLC35F6	chr2:26764273-26781231	T72Spin	T72Stat	OK	26.9698	19.0115	0.504474	-1.3016	0.02425	0.248609	no
ESAM	chr11:124753122-124765920	T72Spin	T72Stat	OK	1.04763	0.738501	0.504459	-0.656449	0.2521	0.682795	no
UCKL1-AS1	chr20:63939828-63969870	T72Spin	T72Stat	OK	0.906759	0.639229	0.504387	-0.255497	0.7125	0.934243	no
FAM50B	chr6:3849397-3851317	T72Spin	T72Stat	OK	4.94944	3.48973	0.504152	-1.01415	0.0861	0.448337	no
LOC100506603	chr14:76761891-76786724	T72Spin	T72Stat	OK	5.55241	3.91665	0.503493	-0.783759	0.1694	0.586117	no
TRPT1	chr11:64206679-64226254	T72Spin	T72Stat	OK	24.139	17.0284	0.503427	-1.06985	0.0775	0.42633	no
ELL3	chr15:43746391-43802571	T72Spin	T72Stat	OK	2.04833	1.44504	0.503337	-0.0876968	0.7472	0.945754	no
OAZ3	chr1:151759642-151771330	T72Spin	T72Stat	OK	1.24384	0.877747	0.502921	-0.134102	0.7409	0.943019	no
SHOX2	chr3:158096010-158106163	T72Spin	T72Stat	OK	1.28341	0.905757	0.502784	-0.851663	0.1422	0.548774	no
MAGIX	chrX:49162842-49168156	T72Spin	T72Stat	OK	1.48611	1.04893	0.502617	-0.804443	0.1593	0.571068	no
LINC00910	chr17:43369844-43388898	T72Spin	T72Stat	OK	0.616472	0.435215	0.502308	-0.625514	0.27495	0.706798	no
MSTO1	chr1:155610169-155614967	T72Spin	T72Stat	OK	2.44151	1.72377	0.50221	-0.917712	0.1028	0.483123	no
DHRS4	chr14:23938730-23969281	T72Spin	T72Stat	OK	14.5751	10.2914	0.502069	-0.529894	0.3494	0.757736	no
MAP3K14-AS1	chr17:45247924-45317064	T72Spin	T72Stat	OK	1.1984	0.846194	0.502051	-0.176731	0.7776	0.954481	no
TMUB1	chr7:151081084-151083533	T72Spin	T72Stat	OK	73.3013	51.7632	0.501912	-1.35226	0.02425	0.248609	no
LOC100506314	chr12:12974864-13000309	T72Spin	T72Stat	OK	1.39969	0.988432	0.501889	-0.2341	0.6611	0.917432	no
DPM2	chr9:127935094-127938484	T72Spin	T72Stat	OK	15.2593	10.7768	0.501758	-1.19078	0.049	0.348111	no
LUCAT1	chr5:91302985-91314402	T72Spin	T72Stat	OK	9.18762	6.48875	0.50175	-0.733697	0.1988	0.623481	no
MIF4GD	chr17:75236591-75271230	T72Spin	T72Stat	OK	12.2137	8.62598	0.50174	-0.407635	0.54035	0.87654	no
RPP25L	chr9:34610484-34612113	T72Spin	T72Stat	OK	35.2091	24.8703	0.501525	-1.20546	0.04065	0.321599	no
PIDD1	chr11:790474-805250	T72Spin	T72Stat	OK	7.30089	5.15772	0.501338	-0.686209	0.25195	0.682795	no
SRRM5	chr19:43607223-43619862	T72Spin	T72Stat	OK	0.852113	0.602078	0.501095	-0.214499	0.8259	0.968388	no
DYNLRB2	chr16:80155957-80563135	T72Spin	T72Stat	OK	0.729667	0.515607	0.500965	-0.367458	0.51915	0.867695	no
ZNF787	chr19:56087362-56121373	T72Spin	T72Stat	OK	41.7932	29.5344	0.500874	-1.44505	0.0266	0.259506	no
LOC100507140	chr2:200695722-200823846	T72Spin	T72Stat	OK	0.909144	0.642518	0.500773	-0.116123	0.83175	0.968549	no
SLC18A2	chr10:117241072-117279430	T72Spin	T72Stat	OK	5.03713	3.56004	0.500711	-1.03931	0.05865	0.379046	no
LIN37	chr19:35748360-35754519	T72Spin	T72Stat	OK	15.92	11.2518	0.500683	-1.18352	0.0445	0.334744	no
NOXA1	chr9:137423394-137441449	T72Spin	T72Stat	OK	2.49583	1.76403	0.500645	-0.793317	0.19455	0.617576	no
CTU1	chr19:51097605-51108390	T72Spin	T72Stat	OK	10.774	7.61574	0.500497	-1.04633	0.06755	0.40272	no
RTN4R	chr22:20241414-20268293	T72Spin	T72Stat	OK	2.80109	1.98158	0.499338	-0.90499	0.1517	0.562803	no
LOC729603	chr6:159969098-160106551	T72Spin	T72Stat	OK	4.16321	2.94583	0.499024	-0.141255	0.8106	0.964644	no
ZSCAN18	chr19:58083841-58118426	T72Spin	T72Stat	OK	44.9258	31.793	0.498834	-1.23297	0.0331	0.292351	no
RRN3P3	chr16:22419545-22492220	T72Spin	T72Stat	OK	2.35604	1.66777	0.498443	-0.802554	0.1784	0.598647	no
MRPL12	chr17:81703369-81707526	T72Spin	T72Stat	OK	98.8242	69.9564	0.498408	-1.24985	0.03005	0.279048	no
LINC01270	chr20:50292719-50321342	T72Spin	T72Stat	OK	0.425684	0.301361	0.498289	-0.527493	0.36715	0.772315	no
MDH2	chr7:76048018-76067508	T72Spin	T72Stat	OK	116.72	82.6691	0.497637	-1.21035	0.02605	0.256966	no
DVL2	chr17:7225341-7234544	T72Spin	T72Stat	OK	29.639	21.0011	0.497033	-1.31142	0.02565	0.25472	no
LOC101927181	chr7:2437762-2447850	T72Spin	T72Stat	OK	0.754877	0.534919	0.496922	-0.652118	0.25335	0.68299	no
ZNF580	chr19:55641025-55643470	T72Spin	T72Stat	OK	105.026	74.4328	0.49674	-1.37356	0.0304	0.280342	no
MLST8	chr16:2205176-2211068	T72Spin	T72Stat	OK	28.3304	20.0783	0.49671	-1.23571	0.0377	0.309484	no
ATP6V0CP3	chr6:42727575-42728194	T72Spin	T72Stat	OK	0.473949	0.335993	0.4963	-0.30446	0.66065	0.917355	no
ADAT1	chr16:75598348-75623323	T72Spin	T72Stat	OK	5.82684	4.13157	0.496023	-1.13932	0.04905	0.348111	no
SNRNP35	chr12:123458103-123533718	T72Spin	T72Stat	OK	11.7419	8.32726	0.495749	-0.490338	0.4186	0.802368	no
ERICH1	chr8:614736-731239	T72Spin	T72Stat	OK	10.8793	7.71623	0.495614	-1.18912	0.04515	0.337145	no
SLC7A11-AS1	chr4:138027422-138242349	T72Spin	T72Stat	OK	0.435286	0.308794	0.495317	-0.0606363	0.72865	0.939291	no
ZNF582-AS1	chr19:56393675-56399175	T72Spin	T72Stat	OK	4.731	3.35653	0.495177	-0.861482	0.1335	0.534239	no
EVPL	chr17:76006845-76027426	T72Spin	T72Stat	OK	7.58747	5.38317	0.495164	-1.27437	0.034	0.29494	no
DNAH14	chr1:224929653-225399294	T72Spin	T72Stat	OK	6.4623	4.58642	0.49468	-0.771418	0.1912	0.614354	no
MCOLN1	chr19:7522609-7534009	T72Spin	T72Stat	OK	42.9625	30.4963	0.494442	-1.26128	0.02785	0.266811	no
ADPRHL1	chr13:113421939-113453524	T72Spin	T72Stat	OK	1.2703	0.901796	0.494299	-0.730982	0.20695	0.63264	no
ANKRD39	chr2:96847986-96858019	T72Spin	T72Stat	OK	7.81641	5.54923	0.494217	-0.947175	0.1152	0.507877	no
RRP7BP	chr22:42553861-42582011	T72Spin	T72Stat	OK	3.24222	2.30181	0.494214	-0.9135	0.10985	0.498219	no
ATRIP,TREX1	chr3:48446709-48467645	T72Spin	T72Stat	OK	9.3562	6.64323	0.494038	-1.02917	0.08105	0.435863	no
GEM	chr8:94249256-94262319	T72Spin	T72Stat	OK	23.0475	16.3666	0.493857	-1.22084	0.0365	0.304327	no
LOC146880	chr17:64749661-64781999	T72Spin	T72Stat	OK	10.1223	7.18859	0.493761	-1.16074	0.04605	0.339839	no
NALCN-AS1	chr13:100708324-101416462	T72Spin	T72Stat	OK	0.409095	0.290558	0.493608	-0.389114	0.52225	0.868864	no
PPP1R32	chr11:61481112-61490928	T72Spin	T72Stat	OK	2.1721	1.54287	0.493474	-0.796777	0.1899	0.613349	no
ZNF460	chr19:57280484-57294068	T72Spin	T72Stat	OK	1.0507	0.746652	0.492841	-0.837781	0.14785	0.557823	no
LINC00942	chr12:1500490-1504424	T72Spin	T72Stat	OK	1.08558	0.7715	0.492733	-0.724526	0.2201	0.64755	no
DHRS4L2	chr14:23969873-24006408	T72Spin	T72Stat	OK	18.7258	13.3081	0.492718	-1.06505	0.0592	0.380751	no
NDUFS3	chr11:47565429-47584563	T72Spin	T72Stat	OK	107.786	76.6092	0.492586	-0.812654	0.1636	0.576695	no
OTUD5	chrX:48922025-48958386	T72Spin	T72Stat	OK	33.9705	24.1462	0.492488	-1.30189	0.0273	0.263629	no
FZD8	chr10:35638248-35641434	T72Spin	T72Stat	OK	4.1347	2.93983	0.492049	-1.00321	0.0898	0.456618	no
C20orf96	chr20:270862-290778	T72Spin	T72Stat	OK	4.57728	3.25469	0.491971	-0.990475	0.09155	0.458681	no
SPNS1	chr16:28974774-28984548	T72Spin	T72Stat	OK	150.908	107.327	0.491658	-1.2968	0.02855	0.270787	no
LINC01420	chrX:56729284-56817571	T72Spin	T72Stat	OK	158.564	112.776	0.491609	-1.22217	0.03015	0.279586	no
GPR146	chr7:996986-1138257	T72Spin	T72Stat	OK	2.74403	1.95187	0.491442	-0.18682	0.73775	0.942244	no
AKIRIN2	chr6:87674859-87702267	T72Spin	T72Stat	OK	99.3953	70.7025	0.491417	-1.28926	0.0264	0.259074	no
KMT2E-AS1	chr7:105010541-105014141	T72Spin	T72Stat	OK	1.51691	1.07908	0.491335	-0.805064	0.1577	0.570584	no
CD14	chr5:140631727-140633701	T72Spin	T72Stat	OK	0.468398	0.333206	0.49132	-0.422809	0.44025	0.816389	no
NMB	chr15:84655128-84658571	T72Spin	T72Stat	OK	5.78708	4.11683	0.4913	-0.863483	0.16035	0.572672	no
GTF2IRD2	chr7:74796143-74851576	T72Spin	T72Stat	OK	0.793895	0.56482	0.491156	-0.450255	0.38825	0.785394	no
CRADD	chr12:93677374-93850755	T72Spin	T72Stat	OK	10.2227	7.273	0.491148	-1.02293	0.0758	0.421333	no
NACA	chr12:56712426-56725542	T72Spin	T72Stat	OK	408.553	290.683	0.491078	-1.20975	0.03555	0.300549	no
C11orf63	chr11:122882527-122959722	T72Spin	T72Stat	OK	4.70825	3.35015	0.490964	-1.03345	0.07	0.40819	no
LOC284080	chr17:50050348-50055739	T72Spin	T72Stat	OK	0.422371	0.300559	0.490863	-0.552876	0.3384	0.750876	no
SPHK1	chr17:76384608-76387860	T72Spin	T72Stat	OK	96.1496	68.422	0.49082	-1.07145	0.05395	0.365536	no
HESX1	chr3:57197915-57200252	T72Spin	T72Stat	OK	0.625919	0.445422	0.490802	-0.452066	0.43625	0.815037	no
AURKAIP1	chr1:1373729-1375438	T72Spin	T72Stat	OK	211.74	150.681	0.4908	-1.27382	0.03485	0.297511	no
RHPN1	chr8:143368854-143384220	T72Spin	T72Stat	OK	6.03266	4.2935	0.49064	-1.17355	0.05005	0.352576	no
MRPL24	chr1:156737301-156741131	T72Spin	T72Stat	OK	58.0791	41.3359	0.490623	-1.27232	0.033	0.292351	no
BRI3	chr7:98281666-98401115	T72Spin	T72Stat	OK	284.615	202.585	0.490486	-0.99487	0.09555	0.467973	no
CCZ1	chr7:5898709-5925972	T72Spin	T72Stat	OK	5.60853	3.99251	0.490327	-0.929389	0.0939	0.463991	no
CCDC28A	chr6:138725210-138793319	T72Spin	T72Stat	OK	15.3743	10.9482	0.489826	-1.07979	0.06025	0.384297	no
LOC100507002	chr17:65100811-65111094	T72Spin	T72Stat	OK	11.6477	8.29539	0.48966	-0.908048	0.10575	0.489296	no
HIST1H2BD	chr6:26158120-26171348	T72Spin	T72Stat	OK	20.3895	14.5213	0.489652	-0.938604	0.12505	0.523777	no
GSTO1	chr10:104254193-104267464	T72Spin	T72Stat	OK	151.128	107.659	0.489299	-1.26743	0.0273	0.263629	no
ZBED3	chr5:77076706-77148351	T72Spin	T72Stat	OK	5.70575	4.06541	0.489017	-0.918783	0.1453	0.554236	no
PPIEL	chr1:39491645-39559698	T72Spin	T72Stat	OK	0.770236	0.548808	0.488999	-0.479205	0.4112	0.799913	no
CMTM8	chr3:32238678-32370321	T72Spin	T72Stat	OK	18.4729	13.163	0.488922	-1.07908	0.0544	0.366904	no
TMEM200B	chr1:28887090-29123909	T72Spin	T72Stat	OK	4.73941	3.37801	0.488535	-0.494647	0.3932	0.788352	no
LOC100996251	chr1:113011686-113073102	T72Spin	T72Stat	OK	0.533539	0.380281	0.48853	-0.537093	0.3374	0.749546	no
KCNC3	chr19:50311941-50333515	T72Spin	T72Stat	OK	0.540691	0.385685	0.487379	-0.683997	0.30325	0.726566	no
RGS3	chr9:113444728-113597743	T72Spin	T72Stat	OK	45.038	32.1427	0.486653	-1.21739	0.0409	0.322809	no
FLOT2	chr17:28879338-28897697	T72Spin	T72Stat	OK	93.8766	67.0051	0.486495	-1.27862	0.027	0.261872	no
S100A16	chr1:153606890-153613038	T72Spin	T72Stat	OK	434.306	310.048	0.486222	-1.23065	0.04005	0.319129	no
NEFM	chr8:24913760-24919093	T72Spin	T72Stat	OK	2.34526	1.67463	0.485905	-1.01315	0.0837	0.442509	no
POLR2H	chr3:184361713-184368595	T72Spin	T72Stat	OK	73.7998	52.6984	0.485859	-1.24194	0.03085	0.282602	no
EMC6	chr17:3636467-3696404	T72Spin	T72Stat	OK	118.543	84.6556	0.48573	-0.589936	0.3568	0.763825	no
ALKBH7	chr19:6372432-6375250	T72Spin	T72Stat	OK	33.2457	23.7432	0.485656	-1.16101	0.04495	0.336606	no
SLC50A1	chr1:155135343-155138858	T72Spin	T72Stat	OK	39.4716	28.1924	0.485505	-1.17522	0.04595	0.339839	no
PLEKHA4	chr19:48837096-48868627	T72Spin	T72Stat	OK	8.28065	5.91516	0.485325	-1.20315	0.0422	0.32782	no
C14orf119	chr14:23058564-23100456	T72Spin	T72Stat	OK	25.9732	18.5552	0.485199	-0.412327	0.44475	0.819346	no
UXT-AS1	chrX:47651791-47660111	T72Spin	T72Stat	OK	0.573108	0.409455	0.485103	-0.0849123	0.85615	0.974035	no
PMS2P4	chr7:67276130-67302442	T72Spin	T72Stat	OK	1.54772	1.10587	0.484971	-0.435527	0.4387	0.815788	no
NR1H3	chr11:47239301-47269033	T72Spin	T72Stat	OK	5.72007	4.08912	0.484242	-0.451475	0.443	0.818459	no
LMTK3	chr19:48485270-48513189	T72Spin	T72Stat	OK	0.496514	0.355018	0.483944	-0.704129	0.21805	0.646522	no
FAM171A2	chr17:44353732-44363867	T72Spin	T72Stat	OK	7.31846	5.23306	0.483886	-1.08449	0.0645	0.395896	no
YBX1	chr1:42682394-42702349	T72Spin	T72Stat	OK	134.088	95.8902	0.483724	-1.2309	0.03565	0.300711	no
CATSPER3	chr5:134967905-135011707	T72Spin	T72Stat	OK	1.46022	1.04467	0.483138	-0.62142	0.28655	0.71512	no
FER1L4	chr20:35558736-35607562	T72Spin	T72Stat	OK	1.7273	1.23577	0.483103	-1.01719	0.0778	0.426921	no
UCK1	chr9:131502901-131531275	T72Spin	T72Stat	OK	23.695	16.9543	0.482933	-0.944596	0.1092	0.496174	no
SIL1	chr5:138946720-139198376	T72Spin	T72Stat	OK	52.8712	37.8424	0.482479	-1.22068	0.03665	0.305004	no
MRPL36	chr5:1798384-1799842	T72Spin	T72Stat	OK	94.1831	67.4217	0.482256	-1.22707	0.04265	0.329393	no
DNAJC4	chr11:64230280-64234281	T72Spin	T72Stat	OK	17.2256	12.3311	0.482252	-1.12794	0.062	0.388069	no
CMC2	chr16:80975801-81033104	T72Spin	T72Stat	OK	43.7102	31.301	0.481763	-0.767801	0.1916	0.614367	no
NAA10	chrX:153929826-153935154	T72Spin	T72Stat	OK	62.7153	44.9272	0.481229	-1.2522	0.03625	0.303192	no
LOC101927765	chr1:234372806-234384049	T72Spin	T72Stat	OK	1.72965	1.23913	0.481146	-0.168183	0.83165	0.968549	no
ITGB1BP1	chr2:9405685-9423514	T72Spin	T72Stat	OK	31.5396	22.5958	0.481114	-1.23197	0.0335	0.292806	no
MAPK12	chr22:50252901-50261759	T72Spin	T72Stat	OK	23.6069	16.9129	0.481083	-1.15343	0.04615	0.339839	no
KCNJ2-AS1	chr17:70166960-70169402	T72Spin	T72Stat	OK	0.530179	0.379891	0.480893	-0.51459	0.3697	0.773366	no
ATF3	chr1:212565333-212620777	T72Spin	T72Stat	OK	77.0525	55.2188	0.480682	-1.1536	0.0445	0.334744	no
VPS37D	chr7:73667843-73672110	T72Spin	T72Stat	OK	7.37878	5.28853	0.480514	-0.975481	0.0838	0.442511	no
DMRTA1	chr9:22446840-22452473	T72Spin	T72Stat	OK	3.19226	2.28824	0.480337	-0.886979	0.12555	0.524114	no
PSMG1	chr21:39175445-39183514	T72Spin	T72Stat	OK	43.1542	30.9403	0.480012	-1.16506	0.04405	0.332675	no
HOXB7	chr17:48607232-48611021	T72Spin	T72Stat	OK	55.3898	39.7132	0.480001	-1.25134	0.03045	0.280414	no
UBALD2	chr17:76265204-76271298	T72Spin	T72Stat	OK	22.453	16.1034	0.479541	-1.20143	0.0434	0.33058	no
TMEM147	chr19:35533411-35547527	T72Spin	T72Stat	OK	228.191	163.679	0.479373	-1.24764	0.03095	0.282614	no
HM13	chr20:31514409-31573263	T72Spin	T72Stat	OK	240.925	172.837	0.479169	-1.2128	0.0353	0.299386	no
CNFN	chr19:42387018-42390292	T72Spin	T72Stat	OK	2.3541	1.68931	0.478741	-0.42212	0.4745	0.8394	no
CSRP2	chr12:76858714-76879040	T72Spin	T72Stat	OK	19.6386	14.0943	0.478578	-1.04647	0.07215	0.413055	no
LETM2	chr8:38386440-38409524	T72Spin	T72Stat	OK	2.37333	1.70345	0.478455	-0.841071	0.14345	0.551065	no
CCDC74A	chr2:131527833-131533666	T72Spin	T72Stat	OK	2.40417	1.72575	0.478315	-0.81782	0.17935	0.599049	no
SLC22A1	chr6:160121830-160158718	T72Spin	T72Stat	OK	1.10927	0.796679	0.477535	-0.619861	0.28325	0.712246	no
CTC-338M12.4	chr5:181246540-181261118	T72Spin	T72Stat	OK	1.81853	1.30612	0.47748	-0.266477	0.64185	0.911024	no
MRPS18A	chr6:43671196-43687812	T72Spin	T72Stat	OK	34.3161	24.6481	0.477407	-1.18988	0.04075	0.322199	no
CSTB	chr21:43773664-43776375	T72Spin	T72Stat	OK	205.14	147.356	0.477298	-1.17898	0.04415	0.333241	no
AGPAT2	chr9:136673142-136687459	T72Spin	T72Stat	OK	90.6449	65.1394	0.476696	-1.26165	0.03285	0.291812	no
BEST3	chr12:69643507-69699416	T72Spin	T72Stat	OK	0.636091	0.45711	0.476691	-0.573632	0.2767	0.707678	no
RPL39	chrX:119786503-119791659	T72Spin	T72Stat	OK	107.588	77.3295	0.47642	-0.963121	0.08595	0.448337	no
NDUFAF4	chr6:96889310-96897891	T72Spin	T72Stat	OK	18.4569	13.2667	0.476352	-1.14275	0.0429	0.329602	no
LINC00869	chr1:149607011-149679523	T72Spin	T72Stat	OK	5.12691	3.68629	0.47592	-0.882336	0.13595	0.5389	no
SPTLC3	chr20:13008978-13166764	T72Spin	T72Stat	OK	3.7627	2.70569	0.475775	-1.05547	0.0669	0.401365	no
PTGES3	chr12:56663340-56688408	T72Spin	T72Stat	OK	245.425	176.518	0.475469	-1.18325	0.0431	0.329805	no
WDR45	chrX:49074432-49101121	T72Spin	T72Stat	OK	28.2855	20.3459	0.475326	-1.2034	0.03845	0.312605	no
HNF1B	chr17_KI270857v1_alt:1925498-1984134	T72Spin	T72Stat	OK	2.24407	1.61427	0.475236	-0.821988	0.1504	0.561552	no
NDUFS6	chr5:1801381-1816051	T72Spin	T72Stat	OK	218.871	157.463	0.475066	-1.29623	0.032	0.288694	no
FDX1L	chr19:10310210-10316015	T72Spin	T72Stat	OK	50.5768	36.3925	0.474835	-1.12117	0.05475	0.368145	no
ACRC	chrX:71578023-71613583	T72Spin	T72Stat	OK	0.928521	0.668169	0.474722	-0.741251	0.1884	0.611175	no
FBXO6	chr1:11664092-11674352	T72Spin	T72Stat	OK	2.46437	1.77339	0.474706	-0.792367	0.17665	0.595411	no
ERP29	chr12:112013347-112023220	T72Spin	T72Stat	OK	85.3657	61.431	0.474691	-1.26091	0.03275	0.291703	no
NRSN2	chr20:346725-354868	T72Spin	T72Stat	OK	24.7562	17.8166	0.474565	-1.25351	0.0349	0.297511	no
SHISA4	chr1:201888668-201892587	T72Spin	T72Stat	OK	21.6234	15.5637	0.474411	-1.17247	0.0484	0.345896	no
TRPM4	chr19:49157758-49211841	T72Spin	T72Stat	OK	27.9623	20.1277	0.4743	-1.19554	0.03475	0.297511	no
EMP1	chr12:13196667-13216774	T72Spin	T72Stat	OK	84.5767	60.9044	0.473712	-1.1467	0.044	0.332486	no
MAFK	chr7:1530731-1556430	T72Spin	T72Stat	OK	21.0282	15.1468	0.473312	-1.1844	0.0431	0.329805	no
B4GALT3	chr1:161171309-161177968	T72Spin	T72Stat	OK	18.2489	13.1459	0.473198	-1.19288	0.04265	0.329393	no
MICALL2	chr7:1434358-1459473	T72Spin	T72Stat	OK	3.57003	2.57177	0.473173	-1.04806	0.08255	0.439312	no
ATN1	chr12:6924462-6942321	T72Spin	T72Stat	OK	86.8966	62.6032	0.473062	-1.19559	0.04025	0.320339	no
LINC01311	chr22:19171705-19172832	T72Spin	T72Stat	OK	1.83288	1.32068	0.472826	-0.617693	0.3221	0.739087	no
RHBDF1	chr16:58058-72631	T72Spin	T72Stat	OK	20.4479	14.7339	0.472808	-1.26409	0.0382	0.312432	no
PTGES2-AS1	chr9:128128528-128130634	T72Spin	T72Stat	OK	0.48549	0.349853	0.472693	-0.472762	0.4007	0.792762	no
HSD17B10	chrX:53431257-53434376	T72Spin	T72Stat	OK	106.478	76.755	0.47222	-1.18593	0.03895	0.314507	no
NARFL	chr16:729754-741038	T72Spin	T72Stat	OK	21.6498	15.607	0.47216	-1.17577	0.0415	0.325039	no
EPN1	chr19:55675194-55695767	T72Spin	T72Stat	OK	119.236	85.971	0.471901	-1.31605	0.03455	0.297511	no
CCDC58	chr3:122359590-122383231	T72Spin	T72Stat	OK	23.5874	17.007	0.471885	-0.990471	0.07915	0.431129	no
RGL3	chr19:11394055-11419342	T72Spin	T72Stat	OK	8.51325	6.14101	0.471234	-1.15093	0.05645	0.373866	no
CCDC130	chr19:13747938-13763292	T72Spin	T72Stat	OK	24.6688	17.7948	0.471228	-1.21103	0.0443	0.333805	no
UFD1L	chr22:19449940-19479215	T72Spin	T72Stat	OK	44.7545	32.289	0.47099	-1.19819	0.0423	0.327831	no
A1BG-AS1	chr19:58346805-58362848	T72Spin	T72Stat	OK	1.5897	1.1473	0.47051	-0.370964	0.47645	0.840526	no
SCN1B	chr19:35030687-35040449	T72Spin	T72Stat	OK	2.07562	1.49799	0.470509	-0.724974	0.2374	0.666894	no
ERF	chr19:42247560-42255164	T72Spin	T72Stat	OK	26.777	19.3264	0.47042	-1.28482	0.0344	0.297247	no
JMJD6	chr17:76712831-76726799	T72Spin	T72Stat	OK	52.0447	37.5675	0.470264	-1.11956	0.04585	0.339525	no
ARSG	chr17:68259181-68600954	T72Spin	T72Stat	OK	1.39247	1.00514	0.470252	-0.103389	0.70715	0.932847	no
RPS26	chr12:56041901-56044223	T72Spin	T72Stat	OK	34.0261	24.5709	0.46969	-0.947759	0.0954	0.467755	no
HSPBP1	chr19:55262221-55280383	T72Spin	T72Stat	OK	61.7085	44.5809	0.469043	-1.29045	0.03545	0.300276	no
GIT1	chr17:29573468-29589592	T72Spin	T72Stat	OK	37.3902	27.0186	0.468708	-1.27664	0.03255	0.290505	no
CALML4	chr15:68190704-68206110	T72Spin	T72Stat	OK	2.025	1.46357	0.468428	-0.96291	0.09435	0.46449	no
SRSF4	chr1:29147737-29182125	T72Spin	T72Stat	OK	85.6626	61.9196	0.46827	-1.27695	0.0336	0.292806	no
CCDC163P	chr1:45493925-45500079	T72Spin	T72Stat	OK	2.42366	1.75202	0.468169	-0.811066	0.1564	0.569884	no
GDPD1	chr17:59220466-59275969	T72Spin	T72Stat	OK	3.15272	2.2799	0.46763	-0.916641	0.10945	0.496913	no
PPP1R2P3	chr5:156850537-156852528	T72Spin	T72Stat	OK	3.68498	2.66541	0.467301	-0.855047	0.1259	0.52414	no
TSPAN7	chrX:38561477-38688918	T72Spin	T72Stat	OK	1.82138	1.31809	0.466586	-0.719003	0.22055	0.648022	no
JRK	chr8:142657459-142669994	T72Spin	T72Stat	OK	4.87244	3.52644	0.466433	-0.96048	0.091	0.457821	no
DPY19L2P3	chr7:29645921-29688243	T72Spin	T72Stat	OK	0.478124	0.346106	0.46617	-0.168886	0.8426	0.97196	no
ACYP2	chr2:54115272-54305298	T72Spin	T72Stat	OK	20.2085	14.6308	0.465956	-1.01363	0.07505	0.418387	no
COL6A2	chr21:46098118-46132849	T72Spin	T72Stat	OK	14.7029	10.6449	0.465938	-1.22764	0.04695	0.341214	no
CDK3,TEN1	chr17:75941510-76005999	T72Spin	T72Stat	OK	18.6098	13.4736	0.465921	-0.455474	0.4562	0.825765	no
SOD1	chr21:31659621-31668930	T72Spin	T72Stat	OK	617.467	447.073	0.46585	-1.08806	0.0555	0.370195	no
CYB561D2	chr3:50347487-50504244	T72Spin	T72Stat	OK	10.3808	7.51912	0.465277	-0.267084	0.7906	0.958972	no
RNF113A	chrX:119870531-119876666	T72Spin	T72Stat	OK	25.0171	18.1263	0.464833	-0.441537	0.4005	0.792762	no
SLCO4A1	chr20:62642444-62672295	T72Spin	T72Stat	OK	54.2235	39.2904	0.464744	-1.24248	0.0355	0.300508	no
HOXD8	chr2:176129693-176132695	T72Spin	T72Stat	OK	17.304	12.5388	0.464709	-1.04059	0.0897	0.456458	no
TMED3	chr15:79311061-79384719	T72Spin	T72Stat	OK	92.0917	66.7323	0.464686	-1.22909	0.03455	0.297511	no
HES4	chr1:998961-1000172	T72Spin	T72Stat	OK	26.1877	18.9766	0.464669	-0.813786	0.1252	0.524076	no
CLCF1	chr11:67317838-67391687	T72Spin	T72Stat	OK	16.2213	11.7546	0.464664	-0.491038	0.39355	0.788352	no
LOC100506476	chr14:73787359-73803628	T72Spin	T72Stat	OK	1.94607	1.41024	0.464624	-0.589671	0.3121	0.732977	no
SDCBP2-AS1	chr20:1309910-1393172	T72Spin	T72Stat	OK	0.520132	0.376924	0.464606	-0.0995009	0.70765	0.932847	no
COX19	chr7:964849-975599	T72Spin	T72Stat	OK	6.08545	4.41041	0.464451	-1.10467	0.05405	0.365841	no
HNF1A-AS1	chr12:120969837-120972292	T72Spin	T72Stat	OK	0.852068	0.617562	0.464386	-0.633282	0.3059	0.728847	no
HSF1	chr8:144291587-144326919	T72Spin	T72Stat	OK	74.4201	53.951	0.464042	-1.13744	0.05325	0.363383	no
RAB27B	chr18:54828476-54895516	T72Spin	T72Stat	OK	3.7298	2.70403	0.463984	-1.1371	0.0624	0.389291	no
CASZ1	chr1:10636605-10796676	T72Spin	T72Stat	OK	3.64267	2.64102	0.463902	-1.0702	0.06855	0.405047	no
ZC3H3	chr8:143437654-143541450	T72Spin	T72Stat	OK	8.02539	5.81963	0.463643	-1.14975	0.0603	0.384297	no
FGF14-AS2	chr13:101452592-102401774	T72Spin	T72Stat	OK	0.523063	0.379311	0.463603	-0.174809	0.68745	0.925955	no
ANAPC11	chr17:81887834-81900533	T72Spin	T72Stat	OK	118.409	85.8854	0.463294	-0.593117	0.3038	0.726804	no
SPRED3	chr19:38390199-38399883	T72Spin	T72Stat	OK	3.89556	2.82627	0.462928	-1.08719	0.0617	0.387284	no
ASTE1	chr3:130850524-131381475	T72Spin	T72Stat	OK	4.47233	3.24501	0.462805	-0.229211	0.7455	0.945287	no
PSMG3	chr7:1567333-1570032	T72Spin	T72Stat	OK	33.1233	24.037	0.462587	-1.07276	0.0654	0.398479	no
DENND6B	chr22:50311962-50327060	T72Spin	T72Stat	OK	5.20769	3.78062	0.462019	-0.958824	0.09155	0.458681	no
NDRG2	chr14:21016762-21104704	T72Spin	T72Stat	OK	6.41539	4.65753	0.461972	-0.289847	0.6332	0.909393	no
NQO2	chr6:2999815-3019876	T72Spin	T72Stat	OK	42.1836	30.6256	0.461942	-1.15603	0.04885	0.347619	no
PSMB1	chr6:170535115-170553329	T72Spin	T72Stat	OK	236.36	171.677	0.461288	-1.15732	0.03845	0.312605	no
ABHD3	chr18:21650896-21704805	T72Spin	T72Stat	OK	30.985	22.5125	0.460843	-1.13134	0.0522	0.358794	no
TOP3B	chr22:21957024-21982843	T72Spin	T72Stat	OK	9.80074	7.12293	0.46042	-1.13539	0.05145	0.356215	no
IL20RB	chr3:136957864-137011084	T72Spin	T72Stat	OK	0.865145	0.628803	0.460336	-0.627472	0.28275	0.712246	no
SLC26A6	chr3:48625722-48635493	T72Spin	T72Stat	OK	12.6725	9.21083	0.460299	-1.05386	0.05965	0.382536	no
PRICKLE3	chrX:49171836-49186400	T72Spin	T72Stat	OK	13.4107	9.74849	0.460133	-0.385703	0.50305	0.858436	no
KATNB1	chr16:57735747-57757250	T72Spin	T72Stat	OK	12.1904	8.8642	0.459684	-1.13514	0.0509	0.354969	no
ADAMTS13	chr9:133361448-133459403	T72Spin	T72Stat	OK	0.624096	0.453857	0.45953	-0.0732529	0.68905	0.925955	no
HCFC1R1	chr16:3022619-3027755	T72Spin	T72Stat	OK	79.5033	57.8171	0.459518	-1.03226	0.10455	0.485771	no
PPAP2C	chr19:281039-291435	T72Spin	T72Stat	OK	67.3587	48.995	0.459228	-1.20721	0.03615	0.302736	no
SEC61A2	chr10:12129640-12250590	T72Spin	T72Stat	OK	7.20284	5.23921	0.459219	-0.324044	0.5581	0.881634	no
SSSCA1	chr11:65570458-65571888	T72Spin	T72Stat	OK	39.8668	29.0018	0.459044	-1.12485	0.05705	0.375081	no
C1orf216	chr1:35713875-35719189	T72Spin	T72Stat	OK	7.90129	5.74825	0.458965	-1.08264	0.0614	0.386678	no
SNRPA1	chr15:101281509-101295255	T72Spin	T72Stat	OK	7.03449	5.11803	0.458857	-0.859877	0.13725	0.540708	no
VMAC	chr19:5904840-5910252	T72Spin	T72Stat	OK	1.81696	1.32243	0.458333	-0.661103	0.231	0.659497	no
C14orf93	chr14:22986900-23010201	T72Spin	T72Stat	OK	3.95554	2.87962	0.457997	-0.919158	0.11305	0.504648	no
PPP2R5D	chr6:42984498-43013880	T72Spin	T72Stat	OK	24.2712	17.6693	0.457997	-0.923028	0.11645	0.509737	no
PRKCSH	chr19:11420604-11450967	T72Spin	T72Stat	OK	197.027	143.456	0.45779	-1.1748	0.05075	0.354969	no
LMAN2	chr5:177331561-177351884	T72Spin	T72Stat	OK	187.133	136.253	0.457774	-1.15009	0.04725	0.341705	no
TMEM11	chr17:21197949-21214595	T72Spin	T72Stat	OK	34.8833	25.4046	0.457443	-1.16719	0.05685	0.374321	no
UBALD1	chr16:4608882-4614926	T72Spin	T72Stat	OK	21.7734	15.8584	0.45732	-1.17081	0.05435	0.366904	no
C11orf91	chr11:33698107-33700740	T72Spin	T72Stat	OK	1.14869	0.836769	0.457087	-0.407108	0.4941	0.853562	no
CNPY3	chr6:42929121-42939270	T72Spin	T72Stat	OK	41.9049	30.5271	0.457026	-1.1807	0.04555	0.338056	no
LOC100287042	chr17:75271298-75289449	T72Spin	T72Stat	OK	0.768996	0.560231	0.456954	-0.37454	0.53585	0.876097	no
LINC01588,LINC01599	chr14:49981668-50105043	T72Spin	T72Stat	OK	0.999838	0.728467	0.456832	-0.444098	0.40345	0.794188	no
SLC9A2	chr2:102619688-102711350	T72Spin	T72Stat	OK	0.661344	0.481884	0.456717	-0.74576	0.2156	0.643849	no
BLOC1S1,RDH5	chr12:55716033-55724742	T72Spin	T72Stat	OK	73.3689	53.4655	0.456562	-1.15424	0.0623	0.389291	no
SLIRP	chr14:77708070-77769742	T72Spin	T72Stat	OK	324.485	236.525	0.456164	-0.609096	0.29655	0.721637	no
POLR2G	chr11:62761538-62766715	T72Spin	T72Stat	OK	88.2751	64.3525	0.45601	-1.12646	0.0476	0.342942	no
TMEM223	chr11:62787401-62792014	T72Spin	T72Stat	OK	24.0716	17.5494	0.455913	-0.492582	0.4231	0.805003	no
NSUN5P1	chr7:75410321-75486288	T72Spin	T72Stat	OK	6.11542	4.45952	0.455562	-0.356578	0.5507	0.879366	no
TESK1	chr9:35605283-35618427	T72Spin	T72Stat	OK	22.5966	16.4851	0.454942	-1.15472	0.0503	0.353588	no
ELP5	chr17:7252052-7263193	T72Spin	T72Stat	OK	29.4941	21.5184	0.454855	-1.10251	0.05815	0.377605	no
RAD17	chr5:69351725-69414801	T72Spin	T72Stat	OK	1.31153	0.956897	0.45482	-0.658603	0.198	0.622292	no
PAX8-AS1	chr2:113215996-113278921	T72Spin	T72Stat	OK	0.490547	0.357972	0.454547	-0.0813236	0.7849	0.956783	no
ATP6AP1L	chr5:82279461-82318646	T72Spin	T72Stat	OK	0.786659	0.574176	0.454244	-0.587328	0.286	0.71483	no
SURF2	chr9:133356544-133361165	T72Spin	T72Stat	OK	44.7123	32.6434	0.453882	-1.04277	0.06085	0.385954	no
TMEM230	chr20:5099837-5113087	T72Spin	T72Stat	OK	68.5133	50.032	0.453533	-1.08047	0.05615	0.372848	no
DPH3P1	chr20:62817061-62861763	T72Spin	T72Stat	OK	1.96378	1.43419	0.453396	-0.412113	0.46715	0.833628	no
EIF2S2	chr20:34088308-34112279	T72Spin	T72Stat	OK	39.2455	28.6637	0.453302	-1.14751	0.045	0.336787	no
COA1	chr7:43631151-43729541	T72Spin	T72Stat	OK	34.0208	24.8548	0.452893	-1.01625	0.0787	0.42983	no
KCNK7	chr11:65592854-65595996	T72Spin	T72Stat	OK	0.722827	0.528103	0.45283	-0.431777	0.4469	0.82092	no
CHMP6	chr17:80991840-81000133	T72Spin	T72Stat	OK	21.4694	15.6863	0.452775	-1.14076	0.05885	0.379601	no
GADD45GIP1	chr19:12954155-12957254	T72Spin	T72Stat	OK	254.301	185.802	0.452771	-1.17316	0.04795	0.344531	no
RGS2	chr1:192809038-192812277	T72Spin	T72Stat	OK	5.01049	3.66092	0.452743	-0.890177	0.1438	0.551772	no
IFT43	chr14:75985752-76084073	T72Spin	T72Stat	OK	34.9311	25.5229	0.452717	-1.07576	0.0691	0.40626	no
FAM134C	chr17:42579507-42615238	T72Spin	T72Stat	OK	30.6181	22.3765	0.452398	-1.0375	0.0747	0.41731	no
TOMM34	chr20:44942129-44960473	T72Spin	T72Stat	OK	47.5327	34.741	0.452282	-1.17249	0.03875	0.313844	no
CMC4,MTCP1	chrX:155061624-155071272	T72Spin	T72Stat	OK	19.4314	14.2033	0.452165	-0.954221	0.10035	0.477834	no
FAHD1	chr16:1827223-1872178	T72Spin	T72Stat	OK	114.528	83.7165	0.452117	-1.16117	0.0423	0.327831	no
PIH1D2	chr11:112024813-112074171	T72Spin	T72Stat	OK	1.98032	1.44783	0.451844	-0.190736	0.8673	0.974922	no
IDH1-AS1	chr2:208255232-208256194	T72Spin	T72Stat	OK	0.937085	0.685122	0.451818	-0.308774	0.58305	0.893498	no
FAAH	chr1:46394266-46413848	T72Spin	T72Stat	OK	3.71837	2.71872	0.451742	-0.855674	0.13125	0.530223	no
TIMP1	chrX:47561099-47619857	T72Spin	T72Stat	OK	410.699	300.379	0.451296	-1.00179	0.08375	0.442511	no
NAP1L4	chr11_KI270831v1_alt:175477-223447	T72Spin	T72Stat	OK	3.80525	2.78312	0.451287	-0.88006	0.125	0.523777	no
ACIN1	chr14:23058564-23100456	T72Spin	T72Stat	OK	77.6573	56.8034	0.451144	-0.934332	0.12995	0.529307	no
ZNF443	chr19:12429705-12441112	T72Spin	T72Stat	OK	1.62542	1.18897	0.451106	-0.737323	0.1696	0.586352	no
BANP	chr16:87951431-88077318	T72Spin	T72Stat	OK	17.2446	12.615	0.451002	-1.10466	0.0594	0.381484	no
LINC01159	chr2:104865496-104872595	T72Spin	T72Stat	OK	1.62007	1.186	0.449954	-0.606695	0.29935	0.723574	no
SAMD10	chr20:63974112-63979642	T72Spin	T72Stat	OK	6.78625	4.96857	0.449782	-1.0302	0.07835	0.429232	no
SQSTM1	chr5:179797597-179858840	T72Spin	T72Stat	OK	1453.43	1064.27	0.449594	-0.630463	0.27485	0.706798	no
MRPL51	chr12:6492149-6493305	T72Spin	T72Stat	OK	225.095	164.826	0.449589	-1.1453	0.04825	0.345567	no
PDXDC2P	chr16:69976298-70065948	T72Spin	T72Stat	OK	2.33495	1.71028	0.449162	-0.941131	0.099	0.474463	no
USE1	chr19:17215345-17219829	T72Spin	T72Stat	OK	27.1113	19.8616	0.448909	-1.05813	0.07465	0.41731	no
SSNA1	chr9:137174783-137190370	T72Spin	T72Stat	OK	63.6397	46.6328	0.44858	-0.823484	0.1761	0.594762	no
ARHGEF5	chr7:144186082-144380632	T72Spin	T72Stat	OK	4.95515	3.63108	0.448529	-0.910446	0.11235	0.503042	no
TYSND1	chr10:70137980-70146740	T72Spin	T72Stat	OK	12.5119	9.16863	0.448517	-1.08899	0.0573	0.375754	no
CEBPZOS	chr2:37196491-37231597	T72Spin	T72Stat	OK	26.3861	19.3396	0.448223	-0.462486	0.39325	0.788352	no
CHMP4B	chr20:33811303-33854367	T72Spin	T72Stat	OK	113.51	83.199	0.448185	-1.2302	0.04155	0.325048	no
LSM12	chr17:44034634-44067619	T72Spin	T72Stat	OK	5.83715	4.27843	0.448183	-0.947796	0.088	0.452829	no
TINAG	chr6:54308404-54390152	T72Spin	T72Stat	OK	27.3212	20.0281	0.447997	-1.08928	0.0598	0.38276	no
EIF4EBP1	chr8:38030501-38060365	T72Spin	T72Stat	OK	77.0625	56.4923	0.447975	-1.18677	0.04645	0.340887	no
TRIM3	chr11:6448612-6474459	T72Spin	T72Stat	OK	7.80733	5.72335	0.44797	-1.07683	0.0725	0.413143	no
CLDN15	chr7:101232091-101238820	T72Spin	T72Stat	OK	14.0235	10.2806	0.447923	-1.02203	0.076	0.421916	no
OTUB1	chr11:63985852-63998420	T72Spin	T72Stat	OK	58.326	42.7713	0.447496	-1.21016	0.04525	0.337145	no
RPL36AL	chr14:49618688-49620685	T72Spin	T72Stat	OK	505.966	371.04	0.447467	-1.17247	0.0424	0.328415	no
NOC4L	chr12:132144426-132152473	T72Spin	T72Stat	OK	33.8658	24.8399	0.447166	-1.17692	0.0471	0.341558	no
LOC100507291	chr3:139389802-139678043	T72Spin	T72Stat	OK	0.614915	0.451045	0.447116	-0.20234	0.71855	0.93538	no
MIR100HG	chr11:122089102-122203062	T72Spin	T72Stat	OK	14.0016	10.2712	0.446987	-1.1363	0.05545	0.370047	no
GOLGA7B	chr10:97850237-98030828	T72Spin	T72Stat	OK	0.974476	0.714856	0.446973	-0.822041	0.14565	0.554236	no
FAM43A	chr3:194685892-194689037	T72Spin	T72Stat	OK	2.32737	1.70761	0.446716	-0.864049	0.1464	0.555343	no
HOOK2	chr19:12763002-12775620	T72Spin	T72Stat	OK	12.8187	9.4059	0.446609	-1.11719	0.0616	0.387021	no
NNAT	chr20:37517416-37527931	T72Spin	T72Stat	OK	0.614589	0.45106	0.4463	-0.11743	0.77385	0.953094	no
COX17	chr3:119669524-119677396	T72Spin	T72Stat	OK	81.2765	59.6566	0.446156	-0.957539	0.0865	0.44928	no
AMDHD2	chr16:2520361-2531408	T72Spin	T72Stat	OK	20.9533	15.3838	0.445771	-0.65224	0.23375	0.662234	no
NSMF	chr9:137447570-137459334	T72Spin	T72Stat	OK	30.8408	22.6435	0.445741	-1.23874	0.0415	0.325039	no
ZBTB7A	chr19:4045217-4066818	T72Spin	T72Stat	OK	39.139	28.7378	0.445658	-1.19332	0.0411	0.323237	no
TCF7	chr5:134114710-134148229	T72Spin	T72Stat	OK	1.188	0.872382	0.445502	-0.758208	0.19345	0.616732	no
BHLHE41	chr12:26120025-26125070	T72Spin	T72Stat	OK	19.6355	14.4209	0.445311	-1.14852	0.048	0.344704	no
GSTM4	chr1:109656075-109665501	T72Spin	T72Stat	OK	5.992	4.40075	0.445289	-0.86398	0.1322	0.532441	no
UXT	chrX:47651791-47660111	T72Spin	T72Stat	OK	109.171	80.1853	0.445176	-1.04215	0.07465	0.41731	no
EEPD1	chr7:36153226-36301543	T72Spin	T72Stat	OK	3.49778	2.5693	0.445062	-0.979622	0.08015	0.434797	no
MRPL48	chr11:73787871-73864611	T72Spin	T72Stat	OK	18.0893	13.2879	0.445021	-0.996199	0.0791	0.431129	no
MSRB1	chr16:1938232-1943293	T72Spin	T72Stat	OK	34.3604	25.2433	0.444843	-1.11406	0.0593	0.38121	no
STRA13	chr17:82018702-82022909	T72Spin	T72Stat	OK	46.2849	34.0092	0.444614	-1.08827	0.0673	0.402256	no
C11orf1	chr11:111874055-111884073	T72Spin	T72Stat	OK	14.1951	10.4311	0.444507	-0.822448	0.14815	0.558066	no
PRDX5	chr11:64318087-64321823	T72Spin	T72Stat	OK	371.96	273.376	0.444262	-1.13229	0.0516	0.356697	no
ZNF32	chr10:43628816-43674699	T72Spin	T72Stat	OK	15.9922	11.7541	0.444203	-0.991933	0.0881	0.4529	no
LZTR1	chr22:20982268-20999037	T72Spin	T72Stat	OK	20.5114	15.0765	0.444127	-1.20042	0.042	0.327413	no
PRH1,PRH1-PRR4,PRR4	chr12_KI270904v1_alt:44554-370959	T72Spin	T72Stat	OK	0.652408	0.47958	0.444002	-0.139476	0.77905	0.954939	no
HEMK1	chr3:50558024-50584990	T72Spin	T72Stat	OK	3.29894	2.42568	0.443613	-1.02379	0.0734	0.414046	no
ZNF358	chr19:7516117-7521025	T72Spin	T72Stat	OK	96.0745	70.6528	0.443407	-1.06668	0.06995	0.408077	no
MAGOH2P	chr17:10713321-10815164	T72Spin	T72Stat	OK	0.708886	0.521408	0.443139	-0.163205	0.82895	0.968549	no
LOC101927021	chr7:1160373-1165958	T72Spin	T72Stat	OK	1.09664	0.806797	0.442812	-0.630875	0.26275	0.694284	no
TCFL5	chr20:62817061-62861763	T72Spin	T72Stat	OK	4.88673	3.59532	0.44275	-0.859792	0.1443	0.552958	no
CLCN2	chr3:184335928-184361651	T72Spin	T72Stat	OK	4.27637	3.14741	0.442222	-0.716701	0.2066	0.632442	no
LOC644285	chr5:87268252-87391926	T72Spin	T72Stat	OK	0.516466	0.380181	0.441987	-0.197433	0.83295	0.968887	no
LINC00663	chr19:19756371-19776413	T72Spin	T72Stat	OK	3.33265	2.45344	0.441865	-0.856222	0.13275	0.533848	no
CHMP4A	chr14:24209580-24213830	T72Spin	T72Stat	OK	42.6147	31.381	0.44146	-1.05106	0.06325	0.391838	no
IGFBP1	chr7:45888359-45893668	T72Spin	T72Stat	OK	1.43924	1.0599	0.441388	-0.588101	0.31695	0.736065	no
FAH	chr15:80152890-80186582	T72Spin	T72Stat	OK	42.1272	31.0252	0.44131	-1.12191	0.04855	0.34641	no
AMN1	chr12:31671136-31729174	T72Spin	T72Stat	OK	9.26687	6.82587	0.44107	-0.932858	0.10235	0.482797	no
POLD4	chr11:67317838-67391687	T72Spin	T72Stat	OK	30.0927	22.1661	0.44106	-0.729829	0.2251	0.653593	no
RRP8	chr11:6599913-6603650	T72Spin	T72Stat	OK	11.3385	8.35586	0.440372	-1.02787	0.0804	0.434912	no
PEA15	chr1:160202198-160215376	T72Spin	T72Stat	OK	132.212	97.4539	0.440061	-1.08393	0.0627	0.390194	no
CTNNBIP1	chr1:9848275-9910258	T72Spin	T72Stat	OK	2.96791	2.18779	0.439973	-0.894573	0.1254	0.524114	no
BUD31	chr7:99408977-99466201	T72Spin	T72Stat	OK	103.839	76.5502	0.439868	-0.593739	0.29575	0.721637	no
MGARP	chr4:139266162-139280338	T72Spin	T72Stat	OK	0.80099	0.5906	0.439604	-0.45469	0.43795	0.815419	no
ATXN2	chr12:111452213-111599676	T72Spin	T72Stat	OK	19.84	14.6296	0.439522	-1.01664	0.06865	0.405047	no
DNAJC30	chr7:73680917-73683451	T72Spin	T72Stat	OK	7.7126	5.68735	0.439459	-0.991676	0.09205	0.459973	no
DHPS	chr19:12666803-12681887	T72Spin	T72Stat	OK	42.0403	31.0025	0.439389	-0.627751	0.2881	0.716588	no
RBM48	chr7:92528772-92537509	T72Spin	T72Stat	OK	11.7938	8.69767	0.439325	-0.958906	0.09	0.457111	no
NEURL2	chr20:45888471-45912364	T72Spin	T72Stat	OK	2.53181	1.86737	0.439164	-0.107242	0.79565	0.9608	no
G6PC3	chr17:44070729-44076344	T72Spin	T72Stat	OK	68.0488	50.2001	0.438881	-1.17161	0.0484	0.345896	no
FLYWCH2	chr16:2883194-2899382	T72Spin	T72Stat	OK	31.398	23.1627	0.43887	-1.0808	0.0675	0.40261	no
FBRSL1	chr12:132490570-132585187	T72Spin	T72Stat	OK	16.742	12.3542	0.438476	-1.16006	0.0513	0.356103	no
PDCD5	chr19:32581187-32587452	T72Spin	T72Stat	OK	134.773	99.4893	0.437924	-1.11279	0.0565	0.373866	no
TMEM178A	chr2:39665497-39717963	T72Spin	T72Stat	OK	4.49541	3.31981	0.437352	-0.790897	0.1575	0.570584	no
TECR	chr19:14529542-14565980	T72Spin	T72Stat	OK	38.1015	28.1414	0.437154	-1.07582	0.0652	0.398355	no
RWDD1	chr6:116571366-116593601	T72Spin	T72Stat	OK	44.3559	32.7623	0.437089	-1.09843	0.0575	0.376181	no
KLC2	chr11:66257293-66267861	T72Spin	T72Stat	OK	29.341	21.6759	0.436824	-1.17186	0.04995	0.352244	no
CAMK2N1	chr1:20482390-20486235	T72Spin	T72Stat	OK	60.9132	45.0019	0.436768	-1.13044	0.04775	0.34365	no
ZFPL1	chr11:65084221-65089109	T72Spin	T72Stat	OK	27.182	20.0818	0.436759	-1.10785	0.0677	0.40272	no
TRMT2A	chr22:20080231-20127357	T72Spin	T72Stat	OK	13.8743	10.2503	0.436751	-0.530105	0.3976	0.791316	no
SMO	chr7:129188871-129213544	T72Spin	T72Stat	OK	4.76334	3.51957	0.436571	-0.991228	0.1009	0.478739	no
LURAP1L	chr9:12693385-12823060	T72Spin	T72Stat	OK	17.0587	12.6051	0.436493	-1.07915	0.0576	0.376465	no
COA3	chr17:42797617-42798725	T72Spin	T72Stat	OK	91.4007	67.5525	0.436195	-1.09757	0.05545	0.370047	no
SLC25A19	chr17:75271298-75289449	T72Spin	T72Stat	OK	7.6373	5.64506	0.436074	-0.873619	0.13915	0.544288	no
DPP4	chr2:161992244-162074542	T72Spin	T72Stat	OK	50.7954	37.5492	0.435915	-1.10475	0.04985	0.351725	no
FKBP11	chr12:48921958-48925547	T72Spin	T72Stat	OK	14.9549	11.0552	0.435897	-0.888827	0.12975	0.52914	no
OR4D9	chr11:59514912-59515857	T72Spin	T72Stat	OK	0.655728	0.484744	0.435876	-0.330872	0.58185	0.893498	no
SFR1	chr10:104122057-104126385	T72Spin	T72Stat	OK	9.65977	7.14171	0.435719	-0.916455	0.1156	0.508357	no
NCKAP5L	chr12:49791145-49828425	T72Spin	T72Stat	OK	15.1116	11.1747	0.435413	-1.17712	0.04525	0.337145	no
GCHFR	chr15:40764086-40767713	T72Spin	T72Stat	OK	34.9252	25.8313	0.435149	-0.976212	0.0972	0.472059	no
NHP2	chr5:178149464-178153960	T72Spin	T72Stat	OK	106.113	78.4921	0.434981	-1.09071	0.05515	0.369341	no
CRIP2	chr14:105472937-105480170	T72Spin	T72Stat	OK	159.956	118.323	0.434946	-1.24263	0.0483	0.345739	no
SDHD	chr11:112086823-112095801	T72Spin	T72Stat	OK	74.6023	55.192	0.434762	-1.03665	0.06225	0.389267	no
ARRDC1-AS1	chr9:137605643-137618895	T72Spin	T72Stat	OK	11.0921	8.20864	0.434312	-0.559928	0.32435	0.740696	no
GPR108	chr19:6729913-6737622	T72Spin	T72Stat	OK	67.4878	49.9494	0.434159	-1.1577	0.0471	0.341558	no
SH2B1	chr16:28846599-28874213	T72Spin	T72Stat	OK	20.6316	15.2725	0.433924	-1.12266	0.05665	0.373929	no
ZSWIM3	chr20:45857580-45879130	T72Spin	T72Stat	OK	1.45164	1.07463	0.43384	-0.749767	0.1987	0.623315	no
ENTPD6	chr20:25184671-25226724	T72Spin	T72Stat	OK	30.6631	22.7077	0.433323	-1.12812	0.05365	0.365364	no
CPVL	chr7:28979966-29146537	T72Spin	T72Stat	OK	36.0624	26.7133	0.432937	-1.06221	0.0615	0.386758	no
EIF1AD	chr11:65996544-66004146	T72Spin	T72Stat	OK	19.4955	14.4434	0.432729	-0.681312	0.2751	0.706798	no
TESC	chr12:117038922-117099446	T72Spin	T72Stat	OK	10.8889	8.06791	0.432584	-0.874292	0.1322	0.532441	no
AMH	chr19:2249113-2252073	T72Spin	T72Stat	OK	15.554	11.5246	0.432574	-1.03749	0.0886	0.454335	no
PDZD7	chr10:100997106-101031157	T72Spin	T72Stat	OK	0.934052	0.692121	0.432479	-0.124297	0.7528	0.947978	no
DOHH	chr19:3490820-3500940	T72Spin	T72Stat	OK	29.6984	22.0078	0.432371	-0.999521	0.08565	0.447134	no
SEC61G	chr7:54752246-54759246	T72Spin	T72Stat	OK	356.654	264.31	0.432293	-1.09234	0.05385	0.365536	no
VPS18	chr15:40894429-40903975	T72Spin	T72Stat	OK	28.5043	21.1244	0.432268	-1.13714	0.0468	0.341037	no
ZFYVE28	chr4:2269596-2418643	T72Spin	T72Stat	OK	2.21552	1.64191	0.432266	-0.662198	0.2492	0.680354	no
UPF3B	chrX:119834025-119853028	T72Spin	T72Stat	OK	27.1574	20.1267	0.432237	-1.11708	0.0565	0.373866	no
CD276	chr15:73684280-73714518	T72Spin	T72Stat	OK	61.9917	45.9436	0.432212	-1.14328	0.05105	0.35548	no
RTCA-AS1	chr1:100264741-100292769	T72Spin	T72Stat	OK	0.854482	0.633608	0.431461	-0.0887118	0.7843	0.956765	no
BACH2	chr6:89926527-90296908	T72Spin	T72Stat	OK	0.817955	0.606591	0.431297	-0.846397	0.13665	0.539425	no
RAB29	chr1:205767985-205775482	T72Spin	T72Stat	OK	29.6909	22.0233	0.430994	-1.11322	0.05815	0.377605	no
EDF1	chr9:136862113-136866336	T72Spin	T72Stat	OK	265.589	197.028	0.430796	-1.14276	0.05705	0.375081	no
MECP2	chrX:154021812-154097731	T72Spin	T72Stat	OK	19.5594	14.514	0.43042	-0.785133	0.1876	0.610419	no
OXLD1	chr17:81665035-81666637	T72Spin	T72Stat	OK	29.3812	21.803	0.430367	-0.940707	0.122	0.520005	no
CCDC124	chr19:17933014-17943985	T72Spin	T72Stat	OK	150.517	111.701	0.430287	-1.23319	0.0473	0.341705	no
CRYL1	chr13:20403666-20525873	T72Spin	T72Stat	OK	10.3517	7.68249	0.430228	-0.935514	0.0993	0.474977	no
MNX1-AS1	chr7:157010856-157016424	T72Spin	T72Stat	OK	0.600094	0.44538	0.430152	-0.33005	0.594	0.896694	no
RND3	chr2:150468192-150487695	T72Spin	T72Stat	OK	82.0065	60.8668	0.430083	-1.19131	0.05095	0.354969	no
NPTN-IT1	chr15:73443157-73633412	T72Spin	T72Stat	OK	1.44773	1.0746	0.429996	-0.137766	0.8533	0.97322	no
ZNF467	chr7:149764363-149773206	T72Spin	T72Stat	OK	7.04119	5.22692	0.42986	-0.962927	0.1051	0.487645	no
ECSIT,ZNF653	chr19:11483426-11529172	T72Spin	T72Stat	OK	26.0833	19.3647	0.429699	-0.932965	0.10225	0.482797	no
NFIL3	chr9:91409044-91424626	T72Spin	T72Stat	OK	20.3681	15.1233	0.429535	-1.0718	0.06535	0.398479	no
LYPLA2	chr1:23791155-23795539	T72Spin	T72Stat	OK	59.3626	44.0777	0.429507	-1.14448	0.05245	0.359769	no
SLC6A13	chr12:220620-262873	T72Spin	T72Stat	OK	0.482573	0.35836	0.42934	-0.336954	0.53925	0.87654	no
NOL4L	chr20:32443058-32585073	T72Spin	T72Stat	OK	4.98043	3.6985	0.42933	-1.03032	0.07585	0.421435	no
CDK16	chrX:47218128-47229995	T72Spin	T72Stat	OK	44.4232	32.9891	0.429324	-1.14254	0.0505	0.354059	no
ASIC3	chr7:151048291-151052756	T72Spin	T72Stat	OK	2.15252	1.59849	0.429316	-0.74019	0.2061	0.632075	no
ASB6	chr9:129608883-129642169	T72Spin	T72Stat	OK	19.3586	14.3782	0.429088	-0.921317	0.11555	0.508357	no
LOC155060	chr7:149285280-149297312	T72Spin	T72Stat	OK	1.64821	1.22434	0.42889	-0.790452	0.18245	0.603046	no
MAP2K7	chr19:7903779-7914483	T72Spin	T72Stat	OK	21.7806	16.1804	0.428801	-1.1812	0.05625	0.372954	no
ADAMTS10	chr19:8580239-8610735	T72Spin	T72Stat	OK	0.50353	0.374076	0.428749	-0.544677	0.39055	0.786323	no
PICK1	chr22:38057254-38075701	T72Spin	T72Stat	OK	10.3717	7.70539	0.428713	-1.03832	0.08505	0.445575	no
TMEM192	chr4:165076077-165112872	T72Spin	T72Stat	OK	20.3324	15.1056	0.428695	-1.11628	0.0566	0.373929	no
B3GNT9	chr16:67110011-67150999	T72Spin	T72Stat	OK	3.26015	2.42238	0.428511	-0.40193	0.49665	0.855081	no
CARS	chr11_KI270831v1_alt:231983-288483	T72Spin	T72Stat	OK	4.11328	3.05665	0.42834	-0.866878	0.12885	0.527734	no
PSAT1	chr9:78297074-78330093	T72Spin	T72Stat	OK	24.9858	18.5675	0.42833	-1.05254	0.0738	0.415246	no
SMG1P2	chr16:29527607-29566219	T72Spin	T72Stat	OK	0.761701	0.566058	0.428274	-0.645661	0.2493	0.680354	no
ATP5J	chr21:25724479-25772460	T72Spin	T72Stat	OK	124.637	92.6425	0.42799	-0.753247	0.22375	0.652232	no
CACNB1	chr17:39173455-39197703	T72Spin	T72Stat	OK	4.11021	3.05516	0.427966	-0.950715	0.1072	0.491561	no
MC1R	chr16:89917878-89920977	T72Spin	T72Stat	OK	2.50272	1.86043	0.427863	-0.887706	0.14495	0.553854	no
TRAF4	chr17:28744004-28750958	T72Spin	T72Stat	OK	47.4782	35.2947	0.427817	-1.11897	0.05085	0.354969	no
TGM1	chr14:24249113-24263210	T72Spin	T72Stat	OK	0.704503	0.523752	0.427723	-0.593973	0.3004	0.724565	no
HMG20B	chr19:3572944-3579083	T72Spin	T72Stat	OK	72.0792	53.5995	0.427364	-1.1873	0.0538	0.36545	no
RPL36	chr19:5690260-5691667	T72Spin	T72Stat	OK	1091.3	811.599	0.427206	-1.16809	0.0575	0.376181	no
FXYD5	chr19:35154721-35169885	T72Spin	T72Stat	OK	98.1001	72.9582	0.427185	-1.0492	0.06855	0.405047	no
MIEN1	chr17:39729155-39730535	T72Spin	T72Stat	OK	106.16	78.9588	0.427063	-1.09182	0.06005	0.383622	no
TPRG1L	chr1:3624991-3630130	T72Spin	T72Stat	OK	52.506	39.059	0.426829	-1.13109	0.0467	0.340887	no
CIB1	chr15:90230244-90272211	T72Spin	T72Stat	OK	144.311	107.364	0.426663	-0.608904	0.31435	0.734718	no
IRX5	chr16:54931198-54934483	T72Spin	T72Stat	OK	20.2278	15.0513	0.42645	-1.06486	0.08205	0.438138	no
GSK3A	chr19:42230185-42242584	T72Spin	T72Stat	OK	58.6949	43.6791	0.426292	-1.1346	0.05285	0.361366	no
FBXL15	chr10:102402616-102423136	T72Spin	T72Stat	OK	18.9471	14.1	0.426287	-0.904952	0.0986	0.473843	no
LRRC8D	chr1:89821013-89936430	T72Spin	T72Stat	OK	26.3072	19.5774	0.42627	-1.11859	0.05465	0.367844	no
FKBP4	chr12:2794941-2805421	T72Spin	T72Stat	OK	129.418	96.3147	0.426209	-1.0561	0.0655	0.398905	no
FITM1	chr14:24131465-24132849	T72Spin	T72Stat	OK	0.789469	0.587537	0.426202	-0.36211	0.52625	0.87157	no
AVEN	chr15:33866226-34065086	T72Spin	T72Stat	OK	18.6865	13.908	0.426088	-1.03324	0.07435	0.416755	no
MIR4458,MIR4458HG	chr5:8457686-8463096	T72Spin	T72Stat	OK	2.13201	1.58683	0.426069	-0.529472	0.23425	0.662522	no
NKAP	chrX:119925049-119943772	T72Spin	T72Stat	OK	36.4336	27.1215	0.425832	-1.08068	0.0632	0.39171	no
POLR3GL	chr1:145964702-145978848	T72Spin	T72Stat	OK	22.946	17.0825	0.425722	-0.999283	0.07915	0.431129	no
RAET1E-AS1	chr6:149818757-149923152	T72Spin	T72Stat	OK	0.808894	0.60229	0.425492	-0.0856813	0.8159	0.965673	no
PPP1R3F	chrX:49269842-49288093	T72Spin	T72Stat	OK	2.33027	1.73574	0.424943	-0.771698	0.161	0.573148	no
LOC100130950	chr17:5192083-5235636	T72Spin	T72Stat	OK	0.391595	0.291695	0.424902	-0.392784	0.4897	0.850319	no
ZNF619	chr3:40477112-40490237	T72Spin	T72Stat	OK	1.35534	1.00965	0.424805	-0.743954	0.1886	0.611525	no
FAM173B	chr5:10225507-10249909	T72Spin	T72Stat	OK	10.8489	8.08363	0.424479	-0.9817	0.08795	0.452747	no
TBPL1	chr6:133952169-133987500	T72Spin	T72Stat	OK	22.5333	16.7899	0.424462	-0.968229	0.08185	0.437597	no
VPS28	chr8:144423600-144428563	T72Spin	T72Stat	OK	73.0026	54.3968	0.424427	-1.11247	0.05915	0.380751	no
EP400NL	chr12:132084282-132126340	T72Spin	T72Stat	OK	0.570371	0.425089	0.424135	-0.459047	0.4592	0.828801	no
TUBGCP5	chr15:22999176-23039673	T72Spin	T72Stat	OK	0.405033	0.301972	0.423624	-0.507603	0.32305	0.739901	no
ST3GAL3	chr1:43707532-43931165	T72Spin	T72Stat	OK	5.13677	3.83019	0.423446	-0.853651	0.1219	0.520005	no
TMEM81	chr1:205083128-205084460	T72Spin	T72Stat	OK	5.78929	4.31679	0.423427	-0.814902	0.15305	0.564322	no
VPS72	chr1:151176299-151190213	T72Spin	T72Stat	OK	38.0552	28.378	0.423321	-1.09153	0.0614	0.386678	no
GPS2	chr17:7312658-7315339	T72Spin	T72Stat	OK	21.2374	15.8382	0.423196	-1.02069	0.08085	0.435863	no
TIMP4	chr3:12004359-12192032	T72Spin	T72Stat	OK	1.96963	1.46906	0.423031	-0.605864	0.28535	0.714422	no
GSTA4	chr6:52977947-52995380	T72Spin	T72Stat	OK	11.2911	8.42183	0.422981	-0.918979	0.1034	0.48353	no
APRT	chr16:88809468-88811934	T72Spin	T72Stat	OK	126.273	94.1878	0.42293	-1.07035	0.06925	0.406309	no
WWOX	chr16:78099412-79212667	T72Spin	T72Stat	OK	5.44931	4.06496	0.422833	-0.607023	0.2744	0.706798	no
HDAC5	chr17:44076752-44123646	T72Spin	T72Stat	OK	10.9889	8.19756	0.422784	-1.11498	0.05815	0.377605	no
HMHA1	chr19:1065922-1095392	T72Spin	T72Stat	OK	3.74246	2.79229	0.422535	-0.284617	0.6609	0.917432	no
TRIB3	chr20:380628-397559	T72Spin	T72Stat	OK	30.0026	22.3871	0.422423	-0.970272	0.07765	0.426549	no
ILKAP	chr2:238170401-238203683	T72Spin	T72Stat	OK	27.2945	20.369	0.422234	-1.05444	0.0733	0.414008	no
GEMIN8	chrX:14006725-14029916	T72Spin	T72Stat	OK	4.52319	3.37571	0.422152	-0.908119	0.1159	0.509004	no
SNRPG	chr2:70281373-70293737	T72Spin	T72Stat	OK	28.607	21.3521	0.421988	-0.834525	0.13665	0.539425	no
STEAP1	chr7:89882352-90211635	T72Spin	T72Stat	OK	4.80634	3.58803	0.421746	-0.75877	0.1883	0.611148	no
AMIGO3	chr3:49689516-49723974	T72Spin	T72Stat	OK	5.47182	4.08509	0.421652	-0.38732	0.51465	0.865745	no
ZNF83	chr19:52612364-52690581	T72Spin	T72Stat	OK	28.7185	21.4414	0.421583	-1.07914	0.06835	0.404893	no
IRF3	chr19:49659568-49673916	T72Spin	T72Stat	OK	53.0146	39.5856	0.421413	-0.848099	0.14745	0.557261	no
ABHD8	chr19:17292130-17303473	T72Spin	T72Stat	OK	25.7164	19.2091	0.420899	-1.10656	0.06695	0.401365	no
UQCRHL	chr1:15807161-15807699	T72Spin	T72Stat	OK	302.646	226.081	0.420794	-1.0882	0.06305	0.39151	no
TMEM86B	chr19:55226633-55229264	T72Spin	T72Stat	OK	4.37666	3.26945	0.420782	-0.818931	0.1622	0.575079	no
KLHDC9	chr1:161098360-161100348	T72Spin	T72Stat	OK	2.40677	1.79795	0.420741	-0.594494	0.30335	0.726664	no
PCOLCE	chr7:100586332-100608176	T72Spin	T72Stat	OK	2.83277	2.11681	0.420322	-0.715609	0.24855	0.679288	no
BFSP1	chr20:17493904-17569220	T72Spin	T72Stat	OK	7.30142	5.45609	0.42031	-0.951467	0.0989	0.474428	no
RBCK1	chr20:408064-430966	T72Spin	T72Stat	OK	49.3146	36.8625	0.41986	-1.15614	0.05395	0.365536	no
NFS1	chr20:35668687-35700980	T72Spin	T72Stat	OK	11.2664	8.42184	0.419815	-0.439817	0.4133	0.800085	no
TEAD4	chr12:2959311-3040676	T72Spin	T72Stat	OK	14.1631	10.5893	0.419524	-0.998755	0.09025	0.457381	no
FRS3	chr6:41770175-41779905	T72Spin	T72Stat	OK	1.90178	1.42196	0.419472	-0.761539	0.19775	0.621947	no
GNRH1	chr8:25419257-25425040	T72Spin	T72Stat	OK	1.53562	1.14822	0.419413	-0.635492	0.2793	0.710359	no
RDH10	chr8:73294601-73356461	T72Spin	T72Stat	OK	38.5709	28.8411	0.419386	-1.07345	0.06185	0.38786	no
MON1A	chr3:49908868-49930012	T72Spin	T72Stat	OK	13.8987	10.3936	0.419255	-1.04937	0.0828	0.439673	no
RAB3IL1	chr11:61897295-61920269	T72Spin	T72Stat	OK	6.63853	4.96575	0.41885	-0.92731	0.10765	0.492606	no
SNHG6	chr8:66870748-66925542	T72Spin	T72Stat	OK	119.716	89.5643	0.418616	-1.02806	0.0743	0.41665	no
TCIRG1	chr11:68038994-68050899	T72Spin	T72Stat	OK	70.6317	52.8444	0.418566	-1.13971	0.0603	0.384297	no
RHBDD2	chr7:75878998-75888926	T72Spin	T72Stat	OK	125.379	93.8282	0.418208	-1.07331	0.06265	0.390119	no
SLC16A13	chr17:7036074-7040121	T72Spin	T72Stat	OK	1.36693	1.02298	0.418166	-0.556307	0.36045	0.768179	no
HTRA2	chr2:74526647-74557551	T72Spin	T72Stat	OK	23.9715	17.9401	0.418136	-0.449972	0.4344	0.81382	no
LRRC45	chr17:82023301-82031151	T72Spin	T72Stat	OK	6.31077	4.72296	0.418126	-0.869425	0.1201	0.517542	no
SLC25A22	chr11:790474-805250	T72Spin	T72Stat	OK	16.3187	12.2173	0.417602	-0.857524	0.14865	0.558556	no
FAM160A2	chr11:6211333-6234711	T72Spin	T72Stat	OK	10.6024	7.93772	0.4176	-1.0545	0.0735	0.41419	no
HRASLS	chr3:193241127-193270855	T72Spin	T72Stat	OK	1.04572	0.78308	0.417267	-0.376236	0.49315	0.852917	no
TNK2	chr3:195863363-195909009	T72Spin	T72Stat	OK	15.0147	11.2488	0.416604	-1.01803	0.0771	0.425559	no
HPS1	chr10:98416197-98446947	T72Spin	T72Stat	OK	30.7714	23.0539	0.416579	-0.973347	0.0972	0.472059	no
SGSM3	chr22:40370561-40636719	T72Spin	T72Stat	OK	21.4778	16.0939	0.416332	-0.658674	0.2767	0.707678	no
CUEDC2	chr10:102423244-102432666	T72Spin	T72Stat	OK	62.2749	46.6668	0.416255	-1.09527	0.0615	0.386758	no
TIMM9	chr14:58395925-58548831	T72Spin	T72Stat	OK	28.404	21.2852	0.416244	-0.715167	0.21555	0.643844	no
ATXN7L2	chr1:109483938-109492798	T72Spin	T72Stat	OK	1.92774	1.44467	0.416174	-0.779378	0.19175	0.614551	no
NGFRAP1	chrX:103376322-103378164	T72Spin	T72Stat	OK	186.861	140.056	0.415965	-1.02207	0.0723	0.413094	no
PAXIP1-AS2	chr7:154928516-155002972	T72Spin	T72Stat	OK	2.0352	1.52568	0.415721	-0.290989	0.6889	0.925955	no
AGAP3	chr7:151085830-151144436	T72Spin	T72Stat	OK	62.9451	47.1961	0.415426	-1.02258	0.08305	0.440562	no
AKT1S1	chr19:49869032-49888750	T72Spin	T72Stat	OK	85.6399	64.2146	0.41538	-0.893111	0.1452	0.554109	no
ZMAT5	chr22:29720354-29766980	T72Spin	T72Stat	OK	29.9059	22.4246	0.415351	-0.992699	0.0911	0.457883	no
KCND1	chrX:48961377-48971844	T72Spin	T72Stat	OK	1.09541	0.821394	0.41533	-0.733861	0.2048	0.63085	no
C11orf84	chr11:63813373-63827718	T72Spin	T72Stat	OK	21.8885	16.4141	0.415238	-1.11176	0.0669	0.401365	no
KRT19	chr17:41523616-41528389	T72Spin	T72Stat	OK	225.834	169.412	0.414729	-1.02183	0.08075	0.435863	no
HSPA8	chr11:123057491-123062335	T72Spin	T72Stat	OK	1143.25	857.658	0.414669	-0.728183	0.2116	0.63879	no
FAM89B	chr11:65572348-65574198	T72Spin	T72Stat	OK	35.6329	26.7321	0.414635	-1.04933	0.0804	0.434912	no
DNASE2	chr19:12875210-12881521	T72Spin	T72Stat	OK	26.4747	19.8649	0.414388	-1.05764	0.06995	0.408077	no
GNG5	chr1:84479236-84574480	T72Spin	T72Stat	OK	169.549	127.231	0.414256	-0.67034	0.2753	0.706798	no
RAB38	chr11:88113246-88175467	T72Spin	T72Stat	OK	5.73052	4.30072	0.414088	-0.785514	0.16165	0.574411	no
CHPF2	chr7:151232488-151238827	T72Spin	T72Stat	OK	61.6339	46.2613	0.413919	-0.055356	0.26625	0.696747	no
ILF3-AS1	chr19:10651861-10653872	T72Spin	T72Stat	OK	11.8957	8.92938	0.413813	-0.9762	0.0906	0.457444	no
OPN3	chr1:241532133-241640399	T72Spin	T72Stat	OK	39.3825	29.5624	0.413793	-0.848817	0.13365	0.534239	no
SAT2	chr17:7591229-7633383	T72Spin	T72Stat	OK	66.4571	49.9005	0.413368	-0.523286	0.371	0.774051	no
HOMEZ	chr14:23237917-23286100	T72Spin	T72Stat	OK	4.2925	3.22351	0.413183	-0.923495	0.1045	0.485708	no
CDNF	chr10:14819251-14837984	T72Spin	T72Stat	OK	0.786352	0.590527	0.413171	-0.43884	0.4605	0.829526	no
MAD1L1	chr7:1815791-2232948	T72Spin	T72Stat	OK	12.9866	9.75318	0.413078	-1.04311	0.08025	0.434912	no
PTS	chr11:112226364-112233972	T72Spin	T72Stat	OK	43.9666	33.0283	0.412707	-0.987205	0.0785	0.429346	no
ZSCAN9	chr6:28225250-28233486	T72Spin	T72Stat	OK	6.57736	4.94214	0.412374	-0.884843	0.12395	0.522956	no
CAPS	chr19:5913643-5978309	T72Spin	T72Stat	OK	2.26534	1.70216	0.412359	-0.209158	0.79105	0.959028	no
LOC101927630	chr7:17374916-17558909	T72Spin	T72Stat	OK	0.909731	0.683801	0.411863	-0.226964	0.80905	0.964352	no
DDX11	chr12:31020762-31104791	T72Spin	T72Stat	OK	5.68776	4.27603	0.411588	-0.966961	0.0977	0.4728	no
TRABD	chr22:50185930-50199598	T72Spin	T72Stat	OK	46.6121	35.0471	0.411412	-1.07381	0.06915	0.40626	no
FLVCR1-AS1	chr1:212856603-212858138	T72Spin	T72Stat	OK	6.14953	4.62526	0.410942	-0.758656	0.19095	0.614354	no
FOXD4	chr9:116230-118417	T72Spin	T72Stat	OK	2.71596	2.04277	0.410937	-0.739131	0.20865	0.63492	no
CCDC40	chr17:80036631-80100613	T72Spin	T72Stat	OK	1.23086	0.925785	0.410914	-0.796935	0.1727	0.5911	no
GGPS1	chr1:235328437-235344529	T72Spin	T72Stat	OK	17.8416	13.4203	0.410822	-0.986099	0.0817	0.43697	no
NDUFB4	chr3:120596280-120602411	T72Spin	T72Stat	OK	190.963	143.671	0.410522	-1.01446	0.0785	0.429346	no
CPNE7	chr16:89575767-89597246	T72Spin	T72Stat	OK	11.6276	8.74833	0.410478	-1.0151	0.08655	0.449364	no
MED9	chr17:17476985-17493220	T72Spin	T72Stat	OK	14.4273	10.8568	0.410199	-0.991392	0.09145	0.458681	no
CEACAM19	chr19:44671451-44684355	T72Spin	T72Stat	OK	6.40446	4.82006	0.410027	-0.927493	0.1121	0.502938	no
GATSL2	chr7:74964817-75073881	T72Spin	T72Stat	OK	8.44013	6.35253	0.409933	-0.516191	0.3433	0.754363	no
LOC729218	chr4:118591743-118635025	T72Spin	T72Stat	OK	2.56922	1.93396	0.409776	-0.811774	0.15905	0.571068	no
BCL9L	chr11:118883765-118910904	T72Spin	T72Stat	OK	35.9372	27.0563	0.409515	-1.05963	0.07315	0.413864	no
NIT1	chr1:161100555-161132688	T72Spin	T72Stat	OK	16.4741	12.4034	0.409458	-0.389899	0.5015	0.857879	no
N4BP2L2-IT2	chr13:32432487-32538885	T72Spin	T72Stat	OK	0.460194	0.346502	0.409379	-0.167197	0.81055	0.964644	no
COX8A	chr11:63974606-63976543	T72Spin	T72Stat	OK	391.87	295.121	0.409065	-1.11497	0.0696	0.407106	no
MEF2B,MEF2BNB,MEF2BNB-MEF2B	chr19:19145566-19203429	T72Spin	T72Stat	OK	26.8718	20.2381	0.40902	-0.678394	0.2822	0.711758	no
MARVELD3	chr16:71626152-71641965	T72Spin	T72Stat	OK	0.567208	0.42724	0.40883	-0.490535	0.40305	0.793635	no
PCDHB9	chr5:141187126-141191538	T72Spin	T72Stat	OK	1.28635	0.96903	0.408673	-0.729651	0.20105	0.625827	no
LITAF	chr16:11547721-11587466	T72Spin	T72Stat	OK	52.1935	39.3238	0.408467	-1.01661	0.07145	0.411349	no
SLC7A5P2	chr16:21517908-21520444	T72Spin	T72Stat	OK	1.57779	1.18881	0.40839	-0.57621	0.28005	0.711144	no
SSBP3	chr1:54225430-54406395	T72Spin	T72Stat	OK	6.20036	4.67197	0.40832	-0.957926	0.10185	0.481977	no
PIN1	chr19:9835206-9849689	T72Spin	T72Stat	OK	64.701	48.7552	0.408232	-1.14197	0.0664	0.400715	no
KCTD7	chr7:66628880-66643229	T72Spin	T72Stat	OK	4.60065	3.46691	0.408188	-0.93659	0.10745	0.492029	no
MRPL34	chr19:17305667-17306843	T72Spin	T72Stat	OK	161.938	122.068	0.407766	-1.11024	0.0613	0.386597	no
MRPS9	chr2:104936240-105102944	T72Spin	T72Stat	OK	38.2829	28.8575	0.407755	-1.01857	0.0687	0.405047	no
HHLA3	chr1:70354809-70368022	T72Spin	T72Stat	OK	45.4355	34.2587	0.407346	-0.954041	0.09905	0.474463	no
RRAGC	chr1:38838196-38859823	T72Spin	T72Stat	OK	54.5585	41.1502	0.406904	-1.05944	0.061	0.3862	no
NAGK	chr2:71068277-71078868	T72Spin	T72Stat	OK	33.1016	24.9686	0.406784	-1.05577	0.07125	0.411334	no
PCSK4	chr19:1481427-1490450	T72Spin	T72Stat	OK	1.60396	1.2099	0.406753	-0.705647	0.2394	0.668687	no
SEC61B	chr9:99222287-99230619	T72Spin	T72Stat	OK	187.976	141.825	0.406432	-1.01284	0.0775	0.42633	no
HKDC1	chr10:69215332-69267559	T72Spin	T72Stat	OK	29.2058	22.0409	0.406072	-1.01553	0.06655	0.400715	no
C4orf36	chr4:86876204-86892422	T72Spin	T72Stat	OK	0.497311	0.375342	0.405944	-0.298897	0.60715	0.902062	no
SQRDL	chr15:45631147-45691294	T72Spin	T72Stat	OK	64.4256	48.6304	0.405775	-1.05427	0.06695	0.401365	no
BRMS1	chr11:66337332-66345111	T72Spin	T72Stat	OK	59.5886	44.9835	0.405638	-1.07606	0.0658	0.399818	no
CHPT1	chr12:101697638-101739472	T72Spin	T72Stat	OK	46.5824	35.1689	0.405486	-1.03084	0.07355	0.41419	no
NDUFC1	chr4:139289916-139390781	T72Spin	T72Stat	OK	113.23	85.487	0.405477	-0.549364	0.36245	0.769361	no
SLC25A42	chr19:19063993-19113031	T72Spin	T72Stat	OK	3.32758	2.5124	0.40541	-0.855858	0.13305	0.534239	no
CD3EAP	chr19:45379633-45423919	T72Spin	T72Stat	OK	4.99697	3.77307	0.405315	-0.314641	0.59945	0.898804	no
GATAD1	chr7:92447447-92460067	T72Spin	T72Stat	OK	22.3549	16.8802	0.405256	-1.05303	0.06105	0.3862	no
SNHG11	chr20:38446653-38450921	T72Spin	T72Stat	OK	8.72023	6.58541	0.405093	-0.804485	0.1584	0.571068	no
LINC00152	chr2:87455454-87521511	T72Spin	T72Stat	OK	141.674	107.006	0.404882	-0.967303	0.08755	0.452438	no
SLC25A25-AS1	chr9:128111170-128118734	T72Spin	T72Stat	OK	3.60818	2.72571	0.404638	-0.886673	0.12645	0.524523	no
MLX	chr17:42567059-42577831	T72Spin	T72Stat	OK	20.2902	15.3349	0.403962	-0.867104	0.1375	0.540892	no
SCAP	chr3:47413693-47475955	T72Spin	T72Stat	OK	37.7775	28.5515	0.403959	-1.02692	0.07175	0.411897	no
MLYCD	chr16:83899124-83916182	T72Spin	T72Stat	OK	8.70476	6.5798	0.403762	-0.924639	0.1105	0.499974	no
C10orf11	chr10:75431645-76557376	T72Spin	T72Stat	OK	2.28351	1.72643	0.403462	-0.533279	0.3573	0.76465	no
SPEG	chr2:219434977-219493632	T72Spin	T72Stat	OK	9.56778	7.23486	0.403221	-0.785847	0.18545	0.606797	no
LOC100272217	chr9:130577349-130579494	T72Spin	T72Stat	OK	0.563959	0.4265	0.403046	-0.454709	0.434	0.813643	no
ACSL1	chr4:184755594-184826114	T72Spin	T72Stat	OK	94.4127	71.4091	0.402873	-0.975578	0.0909	0.457664	no
ATF5	chr19:49889655-49933936	T72Spin	T72Stat	OK	46.1721	34.9224	0.40287	-0.681261	0.2337	0.662234	no
ARPC1A	chr7:99325872-99366262	T72Spin	T72Stat	OK	64.5753	48.844	0.4028	-1.04572	0.06775	0.402837	no
PRKD2	chr19:46647563-46717127	T72Spin	T72Stat	OK	41.8037	31.6203	0.40278	-1.07394	0.0715	0.411349	no
YRDC	chr1:37802941-37809454	T72Spin	T72Stat	OK	20.2314	15.3053	0.402565	-0.342223	0.5406	0.87654	no
MBD6	chr12:57522875-57547331	T72Spin	T72Stat	OK	14.1782	10.7261	0.402555	-0.538103	0.36445	0.770884	no
ALDH2	chr12:111766886-111809985	T72Spin	T72Stat	OK	23.7139	17.9404	0.402518	-1.01967	0.08105	0.435863	no
CCDC159	chr19:11346504-11354944	T72Spin	T72Stat	OK	3.92711	2.97102	0.402509	-0.68452	0.24335	0.672813	no
PGPEP1	chr19:18340586-18369953	T72Spin	T72Stat	OK	11.5966	8.77355	0.402465	-1.03272	0.0746	0.41731	no
POPDC3	chr6:105137686-105179983	T72Spin	T72Stat	OK	1.77008	1.33922	0.402415	-0.549745	0.319	0.736662	no
TXNRD2	chr22:19875517-20016786	T72Spin	T72Stat	OK	30.9904	23.4529	0.402058	-0.430662	0.4708	0.836641	no
FAM131A	chr3:184335928-184361651	T72Spin	T72Stat	OK	3.32985	2.52002	0.402021	-0.480825	0.4221	0.804481	no
ZFP41	chr8:143246820-143262705	T72Spin	T72Stat	OK	5.47992	4.14799	0.401743	-0.944255	0.1115	0.501939	no
NPTXR	chr22:38818450-38844012	T72Spin	T72Stat	OK	6.43321	4.8698	0.401675	-1.00787	0.08275	0.439673	no
DOLPP1	chr9:129081103-129090438	T72Spin	T72Stat	OK	8.57127	6.48844	0.401637	-0.928741	0.11485	0.507575	no
ABHD17A	chr19:1876975-1885519	T72Spin	T72Stat	OK	28.3435	21.457	0.401571	-1.00309	0.09425	0.46449	no
SIAE	chr11:124622845-124694791	T72Spin	T72Stat	OK	11.4735	8.68627	0.401492	-0.497289	0.39365	0.788352	no
MAP4K2	chr11:64789100-64803254	T72Spin	T72Stat	OK	3.2166	2.43546	0.401342	-0.869449	0.15215	0.563373	no
UBL7	chr15:74445976-74461188	T72Spin	T72Stat	OK	39.1288	29.6285	0.401247	-1.00681	0.08165	0.43697	no
MSX1	chr4:4859664-4863933	T72Spin	T72Stat	OK	8.30629	6.28978	0.401195	-0.89542	0.12435	0.523496	no
LINC01534	chr19:36685438-36687449	T72Spin	T72Stat	OK	1.02095	0.773183	0.401031	-0.345173	0.52585	0.871201	no
WDR83	chr19:12666803-12681887	T72Spin	T72Stat	OK	21.1136	15.9934	0.400699	-0.276934	0.6718	0.920816	no
CORO1B	chr11:67438046-67443821	T72Spin	T72Stat	OK	65.2406	49.4231	0.400584	-1.11368	0.0668	0.401365	no
FAM214B	chr9:35104120-35115896	T72Spin	T72Stat	OK	18.4897	14.0075	0.400518	-1.03535	0.073	0.413474	no
PGRMC1	chrX:119236244-119244466	T72Spin	T72Stat	OK	74.1862	56.2028	0.400507	-1.00552	0.07255	0.413143	no
PDAP1	chr7:99374674-99408682	T72Spin	T72Stat	OK	33.9111	25.6981	0.400098	-0.62081	0.2973	0.722241	no
DHRS13	chr17:28897780-28903071	T72Spin	T72Stat	OK	6.87414	5.21079	0.399679	-0.836583	0.1444	0.552959	no
LRRC69,SLC26A7	chr8:91102618-91398154	T72Spin	T72Stat	OK	0.83155	0.630384	0.39957	-0.46003	0.46075	0.829617	no
FBRS	chr16:30659518-30670810	T72Spin	T72Stat	OK	40.5146	30.716	0.399452	-1.06505	0.0752	0.419048	no
NDRG1	chr8:133237170-133297304	T72Spin	T72Stat	OK	98.403	74.6078	0.399377	-1.03456	0.0747	0.41731	no
LTBR	chr12:6346842-6391571	T72Spin	T72Stat	OK	151.768	115.086	0.399154	-0.653575	0.26295	0.694393	no
SRP14-AS1	chr15:40039310-40067509	T72Spin	T72Stat	OK	3.8503	2.91971	0.399146	-0.390289	0.48205	0.844698	no
LAMTOR5	chr1:110401254-110416274	T72Spin	T72Stat	OK	191.631	145.336	0.398939	-1.05087	0.0646	0.396144	no
CA11	chr19:48638014-48682245	T72Spin	T72Stat	OK	18.2984	13.8789	0.398825	-0.974112	0.09645	0.470132	no
CDIPT-AS1	chr16:29863682-29868053	T72Spin	T72Stat	OK	0.737826	0.559674	0.398695	-0.308535	0.67315	0.921175	no
MZT2A	chr2:131483959-131492491	T72Spin	T72Stat	OK	92.2398	69.9904	0.398231	-0.993111	0.09945	0.475523	no
SRGAP3	chr3:8980590-9249685	T72Spin	T72Stat	OK	0.740205	0.561663	0.398219	-0.784015	0.1723	0.591079	no
NRG4	chr15:75941985-76012444	T72Spin	T72Stat	OK	0.590945	0.448436	0.398124	-0.446555	0.4503	0.822746	no
DHRS1	chr14:24290597-24299833	T72Spin	T72Stat	OK	8.13709	6.1757	0.397911	-0.819057	0.15875	0.571068	no
DMAP1	chr1:44213452-44220679	T72Spin	T72Stat	OK	22.4434	17.0355	0.397744	-0.976982	0.0906	0.457444	no
RELT	chr11:73376359-73397474	T72Spin	T72Stat	OK	3.61782	2.74634	0.397607	-0.87774	0.13435	0.536231	no
RAB3A	chr19:18196800-18204064	T72Spin	T72Stat	OK	1.00197	0.760623	0.397581	-0.496613	0.39585	0.790066	no
C19orf43	chr19:12730639-12734715	T72Spin	T72Stat	OK	339.087	257.425	0.397506	-0.974847	0.09115	0.457883	no
ARSE	chrX:2934631-2968310	T72Spin	T72Stat	OK	8.73933	6.63467	0.397499	-0.885498	0.1221	0.520098	no
SLC22A17	chr14:23346310-23352912	T72Spin	T72Stat	OK	12.1191	9.20121	0.397391	-0.922727	0.12155	0.519751	no
SNU13	chr22:41673932-41688909	T72Spin	T72Stat	OK	90.4543	68.6758	0.397388	-0.996529	0.0863	0.448767	no
SMG7	chr1:183472370-183554193	T72Spin	T72Stat	OK	17.2747	13.1206	0.396828	-0.961141	0.09005	0.45719	no
APTR	chr7:77683850-77779803	T72Spin	T72Stat	OK	4.14461	3.14822	0.396698	-0.383161	0.52715	0.871943	no
HYLS1	chr11:125883613-125903221	T72Spin	T72Stat	OK	4.19927	3.19008	0.396547	-0.339279	0.51435	0.865594	no
ROM1	chr11:62602218-62615121	T72Spin	T72Stat	OK	1.92531	1.46266	0.396492	-0.213877	0.71615	0.934937	no
NUDC	chr1:26921721-26946871	T72Spin	T72Stat	OK	130.856	99.4126	0.39648	-0.958897	0.0892	0.456357	no
ABCF3	chr3:184186074-184194007	T72Spin	T72Stat	OK	27.3757	20.7983	0.396428	-1.02901	0.07005	0.408303	no
CABLES1	chr18:23134563-23260470	T72Spin	T72Stat	OK	9.55589	7.26179	0.396064	-1.00049	0.0831	0.440562	no
SNAPC4	chr9:136375576-136398437	T72Spin	T72Stat	OK	7.9736	6.05942	0.396053	-1.0195	0.0851	0.445661	no
ILVBL	chr19:15107363-15125799	T72Spin	T72Stat	OK	36.188	27.5009	0.396033	-0.665683	0.26485	0.695754	no
SLC25A45	chr11:65375191-65383701	T72Spin	T72Stat	OK	1.15662	0.8791	0.395812	-0.575699	0.3227	0.739354	no
FAM47E,FAM47E-STBD1,STBD1	chr4:76214039-76311130	T72Spin	T72Stat	OK	20.1196	15.2935	0.39568	-1.01129	0.07895	0.430745	no
NEXN-AS1	chr1:77881347-77943893	T72Spin	T72Stat	OK	1.34091	1.01948	0.395378	-0.146102	0.8494	0.97196	no
TOMM6	chr6:41787442-41895361	T72Spin	T72Stat	OK	89.0939	67.7481	0.395147	-0.791111	0.1873	0.610135	no
SLC25A51	chr9:37877574-37904353	T72Spin	T72Stat	OK	9.6562	7.34416	0.394857	-0.765946	0.1736	0.592028	no
TRIB1	chr8:125430320-125438405	T72Spin	T72Stat	OK	13.0125	9.89685	0.394854	-0.988746	0.08515	0.445748	no
ATRAID	chr2:27199586-27217178	T72Spin	T72Stat	OK	82.6825	62.888	0.394797	-0.748237	0.18625	0.607905	no
SYMPK	chr19:45815441-45863290	T72Spin	T72Stat	OK	34.7714	26.4471	0.39479	-1.05487	0.0677	0.40272	no
HOXB5	chr17:48590419-48606412	T72Spin	T72Stat	OK	17.5112	13.3202	0.394665	-0.354071	0.51345	0.865182	no
POLM	chr7:44072061-44082540	T72Spin	T72Stat	OK	7.42943	5.6517	0.394567	-0.820786	0.12715	0.525788	no
LYPLA2P2	chr19:7878630-7880232	T72Spin	T72Stat	OK	1.50533	1.14565	0.393919	-0.562351	0.31545	0.735148	no
UQCR11	chr19:1597154-1605484	T72Spin	T72Stat	OK	112.199	85.3946	0.393849	-1.02397	0.0725	0.413143	no
IP6K2	chr3:48688002-48717278	T72Spin	T72Stat	OK	60.9333	46.3822	0.39366	-1.00149	0.08965	0.456458	no
C6orf141	chr6:49550399-49552095	T72Spin	T72Stat	OK	1.78254	1.35715	0.393357	-0.598202	0.2941	0.720592	no
TP53INP2	chr20:34704343-34713433	T72Spin	T72Stat	OK	15.4976	11.8003	0.39322	-0.992339	0.08565	0.447134	no
C17orf89	chr17:81239310-81241298	T72Spin	T72Stat	OK	131.116	99.8394	0.393168	-0.895218	0.1108	0.500367	no
SLC38A6	chr14:60981113-61083733	T72Spin	T72Stat	OK	11.4025	8.68318	0.393058	-0.82269	0.14805	0.558066	no
MAD2L2	chr1:11674479-11691621	T72Spin	T72Stat	OK	33.4921	25.5084	0.39285	-0.977281	0.08965	0.456458	no
VAMP5	chr2:85584407-85593388	T72Spin	T72Stat	OK	3.09651	2.35921	0.392337	-0.495518	0.3803	0.780363	no
SDF2L1	chr22:21642252-21644299	T72Spin	T72Stat	OK	152.505	116.201	0.392238	-0.879392	0.1082	0.494273	no
PPP1R37	chr19:45093172-45147285	T72Spin	T72Stat	OK	24.1974	18.4402	0.392	-0.997803	0.08035	0.434912	no
TMEM79	chr1:156282912-156292443	T72Spin	T72Stat	OK	5.89633	4.49351	0.391973	-0.851572	0.1458	0.55449	no
DNAJC17	chr15:40767868-40814569	T72Spin	T72Stat	OK	11.9003	9.06973	0.39186	-0.460743	0.41255	0.799913	no
SIRT7	chr17:81911938-81918182	T72Spin	T72Stat	OK	26.7103	20.3588	0.391742	-0.972884	0.09645	0.470132	no
RPL26	chr17:8377515-8383247	T72Spin	T72Stat	OK	294.164	224.268	0.391395	-1.0101	0.0723	0.413094	no
PRR19	chr19:42297032-42310821	T72Spin	T72Stat	OK	1.4133	1.07752	0.391351	-0.221867	0.6961	0.929608	no
SSU72	chr1:1541672-1574882	T72Spin	T72Stat	OK	154.157	117.572	0.390852	-0.9807	0.08385	0.442599	no
TUBG2	chr17:42659247-42667006	T72Spin	T72Stat	OK	5.16858	3.94207	0.390815	-0.823615	0.15665	0.570014	no
MYADM	chr19:53865583-53876435	T72Spin	T72Stat	OK	129.389	98.6983	0.390619	-0.978199	0.09045	0.457381	no
RPL38	chr17:74203655-74209880	T72Spin	T72Stat	OK	1326.14	1011.75	0.390377	-1.03071	0.08735	0.45158	no
HIST1H3E	chr6:26225154-26225616	T72Spin	T72Stat	OK	3.02954	2.31147	0.390286	-0.359793	0.55685	0.88099	no
SLC16A1-AS1	chr1:112956414-112964068	T72Spin	T72Stat	OK	1.09345	0.834522	0.389865	-0.408087	0.4661	0.832446	no
SNRNP25	chr16:53828-57669	T72Spin	T72Stat	OK	16.1719	12.3428	0.389825	-0.897537	0.1291	0.52827	no
C12orf65	chr12:123233296-123257959	T72Spin	T72Stat	OK	11.2244	8.56752	0.389685	-0.903601	0.11795	0.512259	no
ABCB6	chr2:219209765-219218990	T72Spin	T72Stat	OK	27.5338	21.0201	0.389432	-1.00569	0.08485	0.445053	no
MST1	chr3:49683946-49688763	T72Spin	T72Stat	OK	2.79769	2.13604	0.389296	-0.735634	0.20605	0.632067	no
GOLGA8A	chr15:34379068-34437466	T72Spin	T72Stat	OK	5.54568	4.23469	0.389109	-0.909202	0.1142	0.506384	no
GYG1	chr3:148991407-149027669	T72Spin	T72Stat	OK	33.9918	25.9564	0.389095	-0.944637	0.0982	0.473288	no
NUBP2	chr16:1782922-1789191	T72Spin	T72Stat	OK	54.675	41.7507	0.38908	-1.01545	0.09805	0.47325	no
MIB2	chr1:1615414-1630610	T72Spin	T72Stat	OK	19.2689	14.7149	0.389	-1.00504	0.0945	0.465056	no
SERTAD3	chr19:40440840-40444375	T72Spin	T72Stat	OK	27.3556	20.8927	0.388839	-0.992625	0.0942	0.46449	no
PEX10	chr1:2391774-2412571	T72Spin	T72Stat	OK	11.18	8.53877	0.388816	-0.287275	0.63625	0.909393	no
CPTP	chr1:1324762-1328896	T72Spin	T72Stat	OK	36.1606	27.6184	0.388786	-1.03293	0.0777	0.426549	no
SMARCD3	chr7:151238972-151277145	T72Spin	T72Stat	OK	9.55429	7.29803	0.388641	-0.889422	0.1306	0.530169	no
IFT46	chr11:118436489-118566076	T72Spin	T72Stat	OK	10.3894	7.9362	0.388589	-0.235973	0.67825	0.92265	no
MEPCE	chr7:100400871-100434126	T72Spin	T72Stat	OK	37.601	28.7271	0.38836	-1.00039	0.0921	0.460051	no
MCTS2P	chr20:31514409-31573263	T72Spin	T72Stat	OK	4.09883	3.13209	0.388088	-0.087325	0.8158	0.965673	no
CCDC101	chr16:28553927-28591790	T72Spin	T72Stat	OK	6.14836	4.6986	0.387969	-0.754321	0.2069	0.632633	no
SDCCAG3	chr9:136401921-136423761	T72Spin	T72Stat	OK	30.3024	23.1573	0.387964	-0.560074	0.34795	0.757111	no
TIMM44	chr19:7926717-7943823	T72Spin	T72Stat	OK	30.3253	23.1836	0.387418	-1.0287	0.0905	0.457381	no
TTLL1	chr22:43038584-43089428	T72Spin	T72Stat	OK	4.22791	3.23263	0.387238	-0.733693	0.2103	0.637173	no
GAS6-AS1	chr13:113815609-113864103	T72Spin	T72Stat	OK	0.492591	0.376638	0.387213	-0.0349015	0.81285	0.965164	no
MPC1	chr6:166364919-166383013	T72Spin	T72Stat	OK	38.595	29.5102	0.387202	-0.909705	0.115	0.507877	no
MAFG	chr17:81918268-81927711	T72Spin	T72Stat	OK	41.869	32.018	0.386997	-1.00657	0.079	0.430841	no
POP7	chr7:100706052-100707500	T72Spin	T72Stat	OK	65.8974	50.394	0.38697	-0.983769	0.09175	0.459337	no
ORMDL2	chr12:55818021-55842983	T72Spin	T72Stat	OK	39.4547	30.1769	0.386749	-0.576361	0.31735	0.736352	no
PYGB	chr20:25248069-25390982	T72Spin	T72Stat	OK	89.0821	68.1381	0.386674	-0.848512	0.13785	0.541272	no
CCDC22	chrX:49235466-49264826	T72Spin	T72Stat	OK	13.5331	10.3523	0.386537	-0.943497	0.106	0.489602	no
GTF2IP1	chr7:75185382-75237705	T72Spin	T72Stat	OK	1.67492	1.28144	0.386324	-0.681816	0.2218	0.649965	no
PTENP1	chr9:33673503-33688010	T72Spin	T72Stat	OK	3.83821	2.93743	0.385883	-0.816314	0.14045	0.546003	no
CREG1	chr1:167541013-167553819	T72Spin	T72Stat	OK	54.8025	41.947	0.385673	-0.990085	0.09365	0.463789	no
TOMM40	chr19:44891219-44903689	T72Spin	T72Stat	OK	29.858	22.8564	0.385518	-1.01091	0.09025	0.457381	no
GFER	chr16:1984148-1987749	T72Spin	T72Stat	OK	24.5705	18.8101	0.385418	-0.909164	0.10855	0.494683	no
LINC00562	chr13:47930152-47932622	T72Spin	T72Stat	OK	0.509002	0.389681	0.385377	-0.433633	0.4891	0.850198	no
ASB14	chr3:57227736-57292682	T72Spin	T72Stat	OK	0.449821	0.344377	0.385361	-0.0967606	0.82365	0.967515	no
STRN4	chr19:46719510-46758575	T72Spin	T72Stat	OK	59.5402	45.5863	0.385265	-0.914722	0.13875	0.543523	no
MPHOSPH8	chr13:19633647-19673459	T72Spin	T72Stat	OK	29.1108	22.2945	0.38487	-0.991782	0.0812	0.436225	no
ST3GAL4-AS1	chr11:126303751-126355587	T72Spin	T72Stat	OK	2.00221	1.53357	0.384692	-0.203196	0.76175	0.950455	no
YPEL1	chr22:21665983-21735834	T72Spin	T72Stat	OK	0.756789	0.579752	0.384456	-0.227222	0.6874	0.925955	no
RPL34	chr4:108620565-108630483	T72Spin	T72Stat	OK	152.72	117.003	0.38435	-0.941409	0.09715	0.472059	no
PSMA3	chr14:58244804-58298137	T72Spin	T72Stat	OK	207.698	159.128	0.384299	-0.868856	0.142	0.548696	no
ADCK5	chr8:144374014-144409349	T72Spin	T72Stat	OK	6.7515	5.17302	0.3842	-0.319362	0.59065	0.895419	no
FOXD1	chr5:73446255-73448527	T72Spin	T72Stat	OK	30.1791	23.1235	0.384192	-1.0726	0.09735	0.472442	no
ENAM	chr4:70628743-70646819	T72Spin	T72Stat	OK	0.39375	0.3017	0.384166	-0.552844	0.3288	0.742412	no
SLC4A2	chr7:151058211-151076527	T72Spin	T72Stat	OK	85.3321	65.3852	0.384125	-1.01058	0.0903	0.457381	no
WASH1	chr9:11986-29739	T72Spin	T72Stat	OK	3.71385	2.84587	0.384047	-0.737878	0.19075	0.614354	no
SLC38A7	chr16:58665108-58684777	T72Spin	T72Stat	OK	15.7108	12.0392	0.384015	-0.973973	0.09305	0.462539	no
OCIAD2	chr4:48885379-48906828	T72Spin	T72Stat	OK	162.773	124.764	0.383665	-0.96944	0.10065	0.478168	no
CCAT1	chr8:127207381-127219268	T72Spin	T72Stat	OK	1.69063	1.2959	0.383609	-0.669036	0.23555	0.664363	no
SHARPIN	chr8:144098632-144104237	T72Spin	T72Stat	OK	43.8371	33.6022	0.383596	-1.02582	0.09345	0.463143	no
VWCE	chr11:61258285-61295316	T72Spin	T72Stat	OK	0.915886	0.702087	0.383518	-0.619064	0.29145	0.718938	no
MINOS1,MINOS1-NBL1,NBL1	chr1:19596976-19658456	T72Spin	T72Stat	OK	102.965	78.9391	0.383338	-0.927436	0.1136	0.505915	no
RUVBL2	chr19:48993898-49015925	T72Spin	T72Stat	OK	64.7089	49.6215	0.382999	-1.04782	0.0883	0.453146	no
ETFB	chr19:51345154-51366418	T72Spin	T72Stat	OK	66.0412	50.6484	0.382849	-0.874027	0.11345	0.505755	no
MMAB	chr12:109553715-109573553	T72Spin	T72Stat	OK	3.14922	2.41554	0.382648	-0.813044	0.1576	0.570584	no
FIGF,PIR	chrX:15345590-15493588	T72Spin	T72Stat	OK	21.3004	16.3389	0.382566	-0.920088	0.1153	0.507877	no
ADM	chr11:10304979-10307402	T72Spin	T72Stat	OK	218.09	167.327	0.382251	-0.965647	0.0905	0.457381	no
HPX	chr11:6431037-6441024	T72Spin	T72Stat	OK	0.743417	0.570383	0.38224	-0.429167	0.4521	0.823558	no
CSNK1G2	chr19:1941161-1981337	T72Spin	T72Stat	OK	53.5175	41.0666	0.382047	-1.07096	0.07695	0.425238	no
MTHFSD	chr16:86530175-86555235	T72Spin	T72Stat	OK	6.9028	5.29691	0.38203	-0.888912	0.1267	0.524906	no
ENKD1	chr16:67662946-67666725	T72Spin	T72Stat	OK	15.1231	11.6053	0.381979	-0.945245	0.11675	0.510379	no
NDUFB2	chr7:140695335-140706646	T72Spin	T72Stat	OK	232.916	178.76	0.381779	-1.01	0.0899	0.456777	no
TMEM203	chr9:137204082-137205638	T72Spin	T72Stat	OK	47.69	36.6062	0.381597	-0.971656	0.0996	0.475864	no
PRDX2	chr19:12796819-12801910	T72Spin	T72Stat	OK	257.466	197.639	0.381517	-0.987066	0.09285	0.462062	no
CTNS	chr17:3636467-3696404	T72Spin	T72Stat	OK	9.8295	7.54634	0.381341	-0.385406	0.50715	0.861236	no
AHNAK2	chr14:104937253-104978357	T72Spin	T72Stat	OK	11.5332	8.85612	0.381041	-0.968719	0.09225	0.460454	no
FCGRT	chr19:49512278-49526428	T72Spin	T72Stat	OK	103.565	79.5272	0.381012	-1.01797	0.08775	0.452747	no
OAZ2	chr15:64687573-64703281	T72Spin	T72Stat	OK	34.3432	26.3731	0.380958	-0.978337	0.09085	0.457586	no
ZNF764	chr16:30553763-30558321	T72Spin	T72Stat	OK	3.58023	2.74937	0.380949	-0.807427	0.1731	0.5911	no
DVL3	chr3:184155495-184173526	T72Spin	T72Stat	OK	34.2455	26.299	0.38091	-0.977586	0.0861	0.448337	no
KNOP1	chr16:19706351-19858467	T72Spin	T72Stat	OK	18.2461	14.0128	0.380847	-0.75549	0.18895	0.612064	no
PIGV	chr1:26787962-26798403	T72Spin	T72Stat	OK	6.30775	4.84544	0.380496	-0.812315	0.1593	0.571068	no
CAMTA1	chr1:6785323-7769706	T72Spin	T72Stat	OK	60.0484	46.1316	0.380369	-0.856102	0.1585	0.571068	no
ARHGAP8,PRR5,PRR5-ARHGAP8	chr22:44668546-44862784	T72Spin	T72Stat	OK	7.07603	5.43614	0.380356	-0.840605	0.1773	0.596695	no
THAP3	chr1:6624864-6701906	T72Spin	T72Stat	OK	17.0795	13.1218	0.380296	-0.33363	0.6084	0.902499	no
BCYRN1	chr2:47192404-47345074	T72Spin	T72Stat	OK	68.2937	52.4707	0.38024	-0.37422	0.5886	0.894836	no
TSG101	chr11:18480310-18526956	T72Spin	T72Stat	OK	43.6931	33.5707	0.380204	-0.957478	0.09265	0.461412	no
TACC2	chr10:121989173-122254545	T72Spin	T72Stat	OK	11.5152	8.84793	0.38013	-0.958804	0.0999	0.476476	no
NKAPP1	chrX:120236455-120245267	T72Spin	T72Stat	OK	0.438708	0.337143	0.3799	-0.396179	0.48225	0.844938	no
SLC25A1	chr22:19175574-19178863	T72Spin	T72Stat	OK	86.4814	66.4644	0.379808	-1.01561	0.08725	0.451238	no
CLYBL	chr13:99606663-99957165	T72Spin	T72Stat	OK	5.59085	4.29721	0.379667	-0.726338	0.209	0.635404	no
BMP6	chr6:7726777-8102595	T72Spin	T72Stat	OK	2.83522	2.17959	0.379408	-0.129124	0.87005	0.975119	no
SMARCD2	chr17:63832080-63842991	T72Spin	T72Stat	OK	28.8534	22.1815	0.379384	-1.0094	0.0893	0.456458	no
ZBTB3	chr11:62750962-62754184	T72Spin	T72Stat	OK	1.44243	1.10896	0.37929	-0.64687	0.26255	0.694169	no
MEIS1	chr2:66435399-66572759	T72Spin	T72Stat	OK	1.3343	1.02587	0.379233	-0.640175	0.25945	0.689511	no
CKS1B	chr1:154974641-154979249	T72Spin	T72Stat	OK	10.878	8.3642	0.379112	-0.719146	0.2196	0.647539	no
CPEB2	chr4:15002673-15446167	T72Spin	T72Stat	OK	33.8598	26.0372	0.378996	-0.97865	0.09635	0.470132	no
BOD1	chr5:173607144-173616663	T72Spin	T72Stat	OK	22.8936	17.6047	0.37898	-0.914488	0.1103	0.499409	no
SPATA2L	chr16:89686667-89701713	T72Spin	T72Stat	OK	12.5462	9.64939	0.378742	-0.48632	0.3954	0.78991	no
TYMSOS	chr18:596997-712662	T72Spin	T72Stat	OK	2.05236	1.57875	0.378501	-0.130413	0.8623	0.974651	no
PKN1	chr19:14433353-14471867	T72Spin	T72Stat	OK	81.2321	62.491	0.378403	-0.993568	0.0942	0.46449	no
NAA60	chr16:3443667-3486963	T72Spin	T72Stat	OK	31.3037	24.0834	0.378297	-0.97188	0.0974	0.472513	no
MAPK3	chr16:30114104-30123309	T72Spin	T72Stat	OK	31.7071	24.3974	0.378081	-1.00021	0.0998	0.47617	no
KHSRP	chr19:6413107-6424811	T72Spin	T72Stat	OK	49.4109	38.0201	0.378068	-0.969666	0.0951	0.466973	no
ZFAND2B	chr2:219206783-219209651	T72Spin	T72Stat	OK	24.3443	18.7341	0.377918	-0.901777	0.1253	0.524114	no
LYPD5	chr19:43795926-43820656	T72Spin	T72Stat	OK	0.659029	0.50722	0.377732	-0.490056	0.3767	0.778221	no
ZFPM2-AS1	chr8:105318918-106060503	T72Spin	T72Stat	OK	11.0654	8.51865	0.377354	-0.569405	0.32215	0.739087	no
ZNF391	chr6:27388744-27401448	T72Spin	T72Stat	OK	1.31785	1.01476	0.377049	-0.521277	0.3454	0.755667	no
MANEAL	chr1:37794101-37801606	T72Spin	T72Stat	OK	10.5845	8.15026	0.37704	-0.911835	0.1187	0.514341	no
LRRC75B	chr22:24583749-24629005	T72Spin	T72Stat	OK	5.06207	3.89804	0.376978	-0.265426	0.6544	0.914778	no
PQLC2L	chr3:157543343-157601232	T72Spin	T72Stat	OK	1.80694	1.39146	0.376945	-0.42245	0.4645	0.831307	no
TRIM8	chr10:102644494-102658319	T72Spin	T72Stat	OK	80.3479	61.8789	0.376814	-1.02026	0.08555	0.446963	no
ZNF703	chr8:37695750-37700021	T72Spin	T72Stat	OK	14.4834	11.1546	0.376764	-0.988354	0.0992	0.474669	no
RGL4	chr22:23638487-23717423	T72Spin	T72Stat	OK	0.540721	0.416448	0.376748	-0.266374	0.63905	0.910412	no
VAMP1	chr12:6452010-6470899	T72Spin	T72Stat	OK	2.68411	2.0674	0.376623	-0.452074	0.413	0.800085	no
PLA2G6	chr22:38111494-38181829	T72Spin	T72Stat	OK	3.96156	3.05161	0.376496	-0.842702	0.15255	0.563728	no
PRRT3	chr3:9945541-9954787	T72Spin	T72Stat	OK	3.02192	2.32804	0.376349	-0.784683	0.1839	0.605163	no
BRF1	chr14:105209285-105398147	T72Spin	T72Stat	OK	13.0919	10.0863	0.376277	-0.506867	0.3992	0.791795	no
TRMT61A	chr14:103529171-103537073	T72Spin	T72Stat	OK	16.7215	12.8828	0.376258	-0.982035	0.0935	0.463218	no
P4HTM	chr3:48989907-49007148	T72Spin	T72Stat	OK	22.0446	16.9848	0.376185	-0.95068	0.1066	0.490161	no
MT1E	chr16:56625672-56627113	T72Spin	T72Stat	OK	594.563	458.136	0.376054	-1.01191	0.09625	0.470132	no
ZNF672	chr1:248838177-248849517	T72Spin	T72Stat	OK	22.2564	17.1578	0.375356	-0.996745	0.09345	0.463143	no
TRMT10C	chr3:101561835-101566446	T72Spin	T72Stat	OK	23.6433	18.2271	0.375348	-0.864902	0.1135	0.505809	no
USF2	chr19:35268992-35279815	T72Spin	T72Stat	OK	75.2158	57.9899	0.375234	-1.02018	0.0848	0.444966	no
NIT2	chr3:100334717-100355634	T72Spin	T72Stat	OK	38.6813	29.8261	0.375059	-0.917601	0.10925	0.496174	no
THRA	chr17:40062192-40100725	T72Spin	T72Stat	OK	7.79393	6.01038	0.374894	-0.343705	0.54625	0.879353	no
SPSB3	chr16:1776711-1782580	T72Spin	T72Stat	OK	31.0416	23.939	0.374843	-0.972047	0.1103	0.499409	no
PSG4	chr19:43192701-43205774	T72Spin	T72Stat	OK	6.79684	5.24175	0.374815	-0.816415	0.15765	0.570584	no
MTERF2	chr12:106977290-106987166	T72Spin	T72Stat	OK	4.95745	3.82329	0.374784	-0.755419	0.1885	0.61135	no
CEP131	chr17:81189592-81222951	T72Spin	T72Stat	OK	4.07247	3.14087	0.374737	-0.851801	0.15525	0.568183	no
ATAD3A	chr1:1512142-1534687	T72Spin	T72Stat	OK	15.2045	11.7272	0.374641	-0.911307	0.1231	0.521851	no
SYTL1	chr1:27341991-27353932	T72Spin	T72Stat	OK	15.6387	12.0634	0.374481	-0.892225	0.13535	0.537643	no
MRPS11	chr15:88467452-88478630	T72Spin	T72Stat	OK	16.7227	12.8997	0.374471	-0.866855	0.1302	0.529477	no
TOMM40L	chr1:161225938-161238210	T72Spin	T72Stat	OK	6.89064	5.31542	0.374456	-0.808286	0.13445	0.536309	no
SLC22A23	chr6:3268973-3456559	T72Spin	T72Stat	OK	3.1567	2.43537	0.374281	-0.789773	0.1459	0.554712	no
NOL12	chr22:37668025-38041915	T72Spin	T72Stat	OK	7.79531	6.01409	0.374258	-0.125269	0.8605	0.974651	no
RPL14	chr3:40457291-40462372	T72Spin	T72Stat	OK	144.079	111.162	0.374188	-0.957024	0.0947	0.465524	no
FOXRED2	chr22:36487185-36507101	T72Spin	T72Stat	OK	6.09341	4.70147	0.374137	-0.904384	0.11405	0.506225	no
BCL7C	chr16:30834040-30895218	T72Spin	T72Stat	OK	22.0451	17.0094	0.374125	-0.911688	0.156	0.568893	no
GALNS	chr16:88813733-88856966	T72Spin	T72Stat	OK	10.9911	8.48078	0.374067	-0.916447	0.11705	0.511018	no
PPP1R11	chr6_GL000255v2_alt:1322314-1331006	T72Spin	T72Stat	OK	14.0108	10.8111	0.37403	-0.804348	0.1685	0.584696	no
SIRT6	chr19:4174108-4182599	T72Spin	T72Stat	OK	25.4703	19.6536	0.374024	-0.954036	0.1027	0.483123	no
TP53TG1	chr7:87325347-87345492	T72Spin	T72Stat	OK	26.5521	20.4909	0.373845	-0.800801	0.1606	0.573104	no
MAP2K3	chr17:21284655-21315239	T72Spin	T72Stat	OK	27.8558	21.4989	0.373717	-0.975386	0.09895	0.474463	no
PAFAH1B3	chr19:42297032-42310821	T72Spin	T72Stat	OK	22.504	17.3685	0.373708	-0.819939	0.15905	0.571068	no
RBM45	chr2:178112423-178129655	T72Spin	T72Stat	OK	7.79092	6.01397	0.373477	-0.788988	0.1507	0.562042	no
ATG4B	chr2:241637611-241673856	T72Spin	T72Stat	OK	38.1039	29.4175	0.373264	-0.99731	0.08685	0.450395	no
ZNF701	chr19:52570272-52587174	T72Spin	T72Stat	OK	2.73005	2.10782	0.373174	-0.813197	0.1558	0.568788	no
LRRC37B	chr17:32021135-32053501	T72Spin	T72Stat	OK	3.21464	2.482	0.373154	-0.749879	0.19145	0.614354	no
UCKL1	chr20:63939828-63969870	T72Spin	T72Stat	OK	16.3271	12.6097	0.372735	-0.565382	0.3515	0.759353	no
NT5C3B	chr17:41825081-41836271	T72Spin	T72Stat	OK	34.7845	26.8682	0.372545	-0.947097	0.103	0.483123	no
BCORL1	chrX:130005187-130058083	T72Spin	T72Stat	OK	4.77124	3.68554	0.372486	-0.916132	0.11435	0.506543	no
DVL1	chr1:1335277-1349112	T72Spin	T72Stat	OK	55.8896	43.1721	0.372483	-1.02436	0.0942	0.46449	no
DNPH1	chr6:43225628-43229473	T72Spin	T72Stat	OK	93.5835	72.3007	0.372244	-0.864288	0.12875	0.527649	no
BGLAP,PMF1,PMF1-BGLAP	chr1:156212987-156248117	T72Spin	T72Stat	OK	57.6275	44.5225	0.372224	-0.91307	0.12505	0.523777	no
ZDHHC24	chr11:66539263-66546200	T72Spin	T72Stat	OK	32.9505	25.4589	0.372129	-0.871985	0.13035	0.529477	no
CTSB	chr8:11842524-11868137	T72Spin	T72Stat	OK	251.922	194.656	0.372051	-0.855381	0.13345	0.534239	no
CHMP2A	chr19:58551565-58555124	T72Spin	T72Stat	OK	116.331	89.9048	0.371761	-0.963913	0.09785	0.4728	no
DPCD	chr10:101588331-101609653	T72Spin	T72Stat	OK	46.7956	36.1677	0.371669	-0.829104	0.14325	0.550648	no
PSMB6	chr17:4796143-4798503	T72Spin	T72Stat	OK	221.137	170.929	0.371539	-0.97591	0.09305	0.462539	no
ZFP69	chr1:40477629-40496343	T72Spin	T72Stat	OK	2.30683	1.78312	0.371505	-0.659702	0.22595	0.654203	no
PSENEN	chr19:35745576-35747155	T72Spin	T72Stat	OK	93.9433	72.6173	0.371477	-0.949223	0.10295	0.483123	no
FOXN3-AS1	chr14:89156171-89619150	T72Spin	T72Stat	OK	0.903112	0.698159	0.37135	-0.101236	0.8713	0.975142	no
GLTSCR1	chr19:47608195-47703277	T72Spin	T72Stat	OK	8.03943	6.21521	0.37129	-0.966375	0.11385	0.506225	no
NDUFS7	chr19:1383883-1395589	T72Spin	T72Stat	OK	119.087	92.0699	0.371217	-0.993312	0.0989	0.474428	no
TMEM60	chr7:77793727-77798430	T72Spin	T72Stat	OK	19.2395	14.878	0.370893	-0.75449	0.17775	0.597773	no
KRT8	chr12:52897186-52952901	T72Spin	T72Stat	OK	257.315	198.994	0.370814	-0.70375	0.21445	0.641855	no
POP5	chr12:120579044-120581398	T72Spin	T72Stat	OK	25.8593	20.0058	0.370262	-0.826336	0.15765	0.570584	no
GCNT3	chr15:59611782-59620011	T72Spin	T72Stat	OK	29.9699	23.1875	0.370164	-0.95333	0.10075	0.478473	no
ACO2	chr22:41469124-41544606	T72Spin	T72Stat	OK	54.899	42.4755	0.370151	-0.82432	0.1568	0.570092	no
PELP1	chr17:4671383-4705529	T72Spin	T72Stat	OK	50.9827	39.4516	0.369925	-0.90348	0.1121	0.502938	no
CYBA	chr16:88643288-88651084	T72Spin	T72Stat	OK	446.244	345.32	0.369899	-0.996671	0.0982	0.473288	no
ZNF385A	chr12:54353690-54473602	T72Spin	T72Stat	OK	10.5924	8.19813	0.369658	-0.246486	0.67975	0.922721	no
RSG1	chr1:16231686-16237164	T72Spin	T72Stat	OK	3.10474	2.40316	0.369543	-0.641467	0.2597	0.689511	no
MTRF1	chr13:41132927-41263577	T72Spin	T72Stat	OK	5.07732	3.93005	0.36952	-0.51693	0.34835	0.757111	no
NEIL2	chr8:11769662-11787345	T72Spin	T72Stat	OK	10.0329	7.76672	0.369366	-0.858011	0.13945	0.544661	no
SELO	chr22:50200978-50217616	T72Spin	T72Stat	OK	23.7531	18.3881	0.369343	-0.93162	0.11055	0.50003	no
SHC2	chr19:416582-460996	T72Spin	T72Stat	OK	6.30865	4.88381	0.369325	-0.81782	0.1597	0.571578	no
HPCAL1	chr2:10302903-10427617	T72Spin	T72Stat	OK	98.0691	75.9201	0.369317	-1.02501	0.09695	0.471878	no
FAM117A	chr17:49710324-49764156	T72Spin	T72Stat	OK	4.91024	3.8026	0.368805	-0.813061	0.1537	0.565465	no
DND1	chr5:140664798-140673586	T72Spin	T72Stat	OK	9.47271	7.33745	0.368499	-0.347981	0.55245	0.879366	no
ZNF2	chr2:95165416-95184316	T72Spin	T72Stat	OK	3.12875	2.42391	0.368247	-0.768711	0.1797	0.599616	no
RPL29	chr3:51993627-51995942	T72Spin	T72Stat	OK	282.291	218.705	0.368197	-0.929329	0.10675	0.490512	no
MRPL43	chr10:100972528-100987519	T72Spin	T72Stat	OK	75.1406	58.2211	0.36805	-0.957505	0.11395	0.506225	no
SS18L1	chr20:62143719-62182510	T72Spin	T72Stat	OK	8.10079	6.2779	0.367782	-0.888347	0.1292	0.528354	no
MYO18A,TIAF1	chr17:29073509-29180389	T72Spin	T72Stat	OK	14.5007	11.2382	0.367714	-0.778843	0.1719	0.590468	no
C10orf2	chr10:100987535-100994401	T72Spin	T72Stat	OK	13.6865	10.6078	0.367632	-0.735287	0.1878	0.610419	no
HAGLR	chr2:176173188-176190907	T72Spin	T72Stat	OK	12.2504	9.49485	0.367611	-0.598801	0.3007	0.724621	no
MPV17	chr2:27309491-27323102	T72Spin	T72Stat	OK	39.2044	30.3879	0.367521	-0.87537	0.1229	0.521851	no
ACADS	chr12:120725737-120740008	T72Spin	T72Stat	OK	10.3515	8.02396	0.367457	-0.823772	0.1636	0.576695	no
SLC29A4	chr7:5282929-5304073	T72Spin	T72Stat	OK	6.24404	4.84006	0.367456	-0.826234	0.1742	0.593066	no
C1orf233	chr1:1598007-1600096	T72Spin	T72Stat	OK	3.60444	2.79466	0.367102	-0.682181	0.27795	0.708831	no
BRD4	chr19:15237489-15280451	T72Spin	T72Stat	OK	41.1018	31.8713	0.366946	-0.94477	0.1008	0.478539	no
AFG3L1P	chr16:89969774-90000787	T72Spin	T72Stat	OK	6.67857	5.17885	0.366907	-0.674265	0.25005	0.681286	no
ADA	chr20:44619521-44651735	T72Spin	T72Stat	OK	1.60133	1.24183	0.366795	-0.541091	0.34625	0.756452	no
ASPHD1	chr16:29900825-29906056	T72Spin	T72Stat	OK	12.5917	9.76495	0.366794	-0.816215	0.14985	0.560285	no
FAAP24	chr19:32972216-32977495	T72Spin	T72Stat	OK	2.39192	1.85496	0.366778	-0.614428	0.29125	0.718938	no
ABCD1	chrX:153724867-153744762	T72Spin	T72Stat	OK	10.7999	8.37568	0.366745	-0.957347	0.11525	0.507877	no
DAB2	chr5:39371673-39425233	T72Spin	T72Stat	OK	13.192	10.2342	0.366271	-0.893906	0.11	0.498729	no
AUP1	chr2:74526647-74557551	T72Spin	T72Stat	OK	176.368	136.824	0.366266	-0.820817	0.16635	0.581766	no
DFNB59	chr2:178451435-178461383	T72Spin	T72Stat	OK	0.935471	0.725767	0.366186	-0.421394	0.45975	0.829185	no
RFNG	chr17:82047901-82051774	T72Spin	T72Stat	OK	21.7268	16.8593	0.365932	-0.943519	0.11175	0.502384	no
RECQL4	chr8:144511283-144517826	T72Spin	T72Stat	OK	2.64637	2.05384	0.365688	-0.775233	0.1858	0.607181	no
ZNF717	chr3:75729960-75785583	T72Spin	T72Stat	OK	4.14133	3.21431	0.365586	-0.593292	0.2939	0.72051	no
CCND3	chr6:41934932-42048894	T72Spin	T72Stat	OK	133.97	103.988	0.365493	-0.947867	0.1071	0.491441	no
PIN4P1	chr15:43870760-44195294	T72Spin	T72Stat	OK	1.84577	1.43271	0.365474	-0.425886	0.4388	0.81586	no
BCL7B	chr7:73536352-73557735	T72Spin	T72Stat	OK	35.4245	27.4973	0.365456	-0.945503	0.1102	0.499296	no
TCEANC	chrX:13653105-13665408	T72Spin	T72Stat	OK	0.685292	0.53201	0.365264	-0.517987	0.3645	0.770884	no
[truncated: 11,292 more rows]
