# Supplementary material for: Cell spinpods are a simple inexpensive suspension culture device to deliver fluid shear stress to renal proximal tubular cells
Source: Sci Rep. 2021 Oct 29;11:21296. doi: 10.1038/s41598-021-00304-8 (PMC8556299; doi:10.1038/s41598-021-00304-8)
Supplement: Supplementary file 12 — Supplementary Table S2. [file 41598_2021_304_MOESM12_ESM.xlsx]

## Sheet: Legend
Table S2. Node tables of enrichment maps from Supplemental Figures S1 and S2. Each table contains pathways, genes and variables associated with each node in the enrichment maps.

## Sheet: T3StatvsT0
EnrichmentMap::Colouring (3 hours, static vs. 0 hours)	EnrichmentMap::ES (3 hours, static vs. 0 hours)	EnrichmentMap::fdr_qvalue (3 hours, static vs. 0 hours)	EnrichmentMap::fwer_qvalue (3 hours, static vs. 0 hours)	EnrichmentMap::Genes	EnrichmentMap::GS_DESCR	EnrichmentMap::gs_size	EnrichmentMap::GS_Type	EnrichmentMap::Name	EnrichmentMap::NES (3 hours, static vs. 0 hours)	EnrichmentMap::pvalue (3 hours, static vs. 0 hours)	name	selected	shared name
0.9981	0.3312	0.0035	0.891	IGF1R|TREM2|RAMP3|PARP1|CACNA1B|TLR6|FCGR2B|BACE1|MMP13|PSEN1|BCL2L11|GRM5|CD36|CHRNA7|MIR106B|MIR146A|GSK3B|LRP1|MIR140|MMP3|CACNA2D1|FPR2|ABCC1|ATP1A3|MMP12|FYN|MIR200C|VCAM1|MIR98|ITGA4|TLR4|MMP2|MMP9|ICAM1|ADRB2|CACNB1|CDK5|SNX6|PRNP|MIRLET7F1|AGER|IGF1|CALCR|GJA1|MIR200A|CASP4|APP|CACNA1A|LGMN|NGFR|EPHA4	http://www.gsea-msigdb.org/gsea/msigdb/cards/GOBP_RESPONSE_TO_AMYLOID_BETA	51	ENR	GOBP_RESPONSE_TO_AMYLOID_BETA	2.2308	0.0019	GOBP_RESPONSE_TO_AMYLOID_BETA	FALSE	GOBP_RESPONSE_TO_AMYLOID_BETA
1	0.2765	0	0.015	GSK3A|PFN2|ATP2B4|RAMP3|TNF|STOX1|TXN|IL6|PIK3CA|IL11|SFRP2|ARAF|AKAP9|PDCD10|IRGM|BAG4|OPRD1|BRAF|EGFR|NGF|LATS1|AKT1|HDAC6|MIF|HSP90AB1|DOCK7|RAPGEF3|NTF3|SMYD3|WNT3A|NTRK2|NTRK3|STK4|OSM|IFNK|CALCR|PAK1|BDNF|MAPKAP1|AVP|APP|TCL1A|AXIN1|CAMK1|BCAR3|CAV1|PARK7|IFNG|CAPRIN2|TCL1B|TBK1|RIPK2|HSP90AA1|FNIP2|LIF|UCN|VEGFA|FNIP1|IFNE|PRKD1|WNT5A|IFNA1|IFNA2|IFNA4|ARRB2|IFNA5|SPRY2|IFNA6|CD44|IFNA7|IF…	http://www.gsea-msigdb.org/gsea/msigdb/cards/GOBP_POSITIVE_REGULATION_OF_PEPTIDYL_SERINE_PHOSPHORYLATION	103	ENR	GOBP_POSITIVE_REGULATION_OF_PEPTIDYL_SERINE_PHOSPHORYLATION	2.8469	0	GOBP_POSITIVE_REGULATION_OF_PEPTIDYL_SERINE_PHOSPHORYLATION	FALSE	GOBP_POSITIVE_REGULATION_OF_PEPTIDYL_SERINE_PHOSPHORYLATION
1	0.2103	0	0	HYOU1|FAIM2|PF4|FAS|TNF|BID|FIGNL1|OPA1|SFRP2|TERT|ITGAV|NLE1|IFI6|GHITM|BCL2L10|CSNK2A1|YAP1|GFRAL|BMP4|HIF1A|BMP5|PCGF2|HMGB2|GNAI3|MIR221|MIR222|SNAI1|PIH1D1|PLAUR|BOK|DNAJA1|MIF|SRC|ICAM1|NANOS3|IGF1|ARHGEF2|BDNF|BAG5|FADD|CXCL12|IL1A|IL1B|ING2|LGALS3|TGFBR1|PPIF|SCRT2|TRAP1|PARK7|AR|TRIM32|URI1|ACAA2|PPIA|PELI3|MIR210|LRRK2|STRADB|ENO1|FXN|CREB3L1|GPX1|HMOX1|MAPK7|MAGEA3|VDAC2|NFE2L2|NOS3|ND…	http://www.gsea-msigdb.org/gsea/msigdb/cards/GOBP_NEGATIVE_REGULATION_OF_APOPTOTIC_SIGNALING_PATHWAY	209	ENR	GOBP_NEGATIVE_REGULATION_OF_APOPTOTIC_SIGNALING_PATHWAY	3.3563	0	GOBP_NEGATIVE_REGULATION_OF_APOPTOTIC_SIGNALING_PATHWAY	FALSE	GOBP_NEGATIVE_REGULATION_OF_APOPTOTIC_SIGNALING_PATHWAY
1	0.2442	0.0003	0.118	C1QBP|FBLN1|OBSL1|SS18L2|CDKL3|CAPRIN2|PRKDC|SS18L1|FGA|RAC1|FGB|OPA1|CDKL5|FERMT2|NRP1|DHX36|FGG|ACTR2|DBN1|LRP8|DNM2|ANAPC2|AP1AR|ITGB1BP1|HAS2|CUL7|DOCK1|EEF2K|LIMS2|DOCK5|ABL1|BHLHB9|RELN|ACTN4|APOA1|CAMK2B|CUX2|FBXO31|PARP6|ANKRD27|UNC13D|ILK|CASS4|CRKL|DMTN|MDK|PTK2|ITPKA|RREB1|TIAM1|CRK|GBP1|ARPC2|CDC42|CIB1|PREX1|DNM1L|FBXW8|MYOC|ARHGEF7|PTPRD|LIMS1|RAB21|OLFM4|TACSTD2|RAC3|CAPRIN1|PDPN|C…	http://www.gsea-msigdb.org/gsea/msigdb/cards/GOBP_REGULATION_OF_CELL_MORPHOGENESIS_INVOLVED_IN_DIFFERENTIATION	90	ENR	GOBP_REGULATION_OF_CELL_MORPHOGENESIS_INVOLVED_IN_DIFFERENTIATION	2.61	0	GOBP_REGULATION_OF_CELL_MORPHOGENESIS_INVOLVED_IN_DIFFERENTIATION	FALSE	GOBP_REGULATION_OF_CELL_MORPHOGENESIS_INVOLVED_IN_DIFFERENTIATION
1	0.2018	0	0.005	LCP2|PSMD14|PLCG2|IKBKB|CD3D|TRAF6|CD28|CD3E|CD3G|PIK3CA|PIK3CD|PIK3R1|PLCG1|ADA|EZR|GRAP2|HLA-DQA1|HLA-DQA2|HLA-DQB1|HLA-DQB2|HLA-DRB4|HLA-DRB5|CD300A|SKP1|CHUK|PSMB11|CCR7|ICOSLG|BCAR1|PRKCQ|LILRB4|TESPA1|PDE4B|CSK|MAP3K7|NCK1|BTNL10|NFKB1|CD247|BTN3A3|UBE2N|PAWR|TNFRSF21|KHDRBS1|PAG1|RBCK1|EIF2B4|TRAT1|BTNL3|EIF2B2|BTN3A2|LAPTM5|EIF2B5|PRNP|BTN2A1|ERMAP|WNK1|STK11|SLA2|DUSP3|PAK1|ZC3H12A|PAK3|…	http://www.gsea-msigdb.org/gsea/msigdb/cards/GOBP_T_CELL_RECEPTOR_SIGNALING_PATHWAY	190	ENR	GOBP_T_CELL_RECEPTOR_SIGNALING_PATHWAY	2.975	0	GOBP_T_CELL_RECEPTOR_SIGNALING_PATHWAY	FALSE	GOBP_T_CELL_RECEPTOR_SIGNALING_PATHWAY
1	0.2893	0	0	GSK3A|CASP3|BCL3|CLU|DAZL|CCL5|TNF|DHX9|CD28|JMJD4|ELAVL1|FASTKD2|IL6|DDX3X|SMPD3|FMR1|EIF6|RPL30|EIF2S3|DHX36|SP1|ABCA2|NOD2|DHX29|KRT17|RPL5|CNBP|YTHDF1|EIF3D|RPS4X|CHRNA7|RPS9|YTHDF2|RPS27L|YBX3|UPF3B|EIF4G2|PKM|UPF3A|BOLL|POLDIP3|LARP6|CDK4|NCK1|PLD1|SMPD2|EIF4A3|CTIF|THBS1|HABP4|CDK5RAP1|TRMT10C|USP16|PTK2B|KHDRBS1|DNAJC3|EIF2B5|NSMAF|PAIP1|SAMD4A|LARP4B|LARP1|SPHK2|TNFRSF1A|VIM|NCK2|PIWIL2|…	http://www.gsea-msigdb.org/gsea/msigdb/cards/GOBP_POSITIVE_REGULATION_OF_CELLULAR_AMIDE_METABOLIC_PROCESS	150	ENR	GOBP_POSITIVE_REGULATION_OF_CELLULAR_AMIDE_METABOLIC_PROCESS	4.0471	0	GOBP_POSITIVE_REGULATION_OF_CELLULAR_AMIDE_METABOLIC_PROCESS	FALSE	GOBP_POSITIVE_REGULATION_OF_CELLULAR_AMIDE_METABOLIC_PROCESS
1	0.2493	0	0.007	CSH2|CSHL1|CCL2|TNFSF18|CTF1|BCL3|CCL5|TNF|NMI|IL3|CD40|IL5|IL6|IL18|ARL2BP|VHL|SOCS6|GH2|ISL1|JAK2|STAT5A|JAK3|HES5|IFNAR1|DAB1|IL10RA|CD300A|SOCS5|HDAC2|LYN|IL23A|IL20|IL31RA|OCIAD2|MIR221|PARP14|CSF1R|HES1|OCIAD1|PIAS1|PKD2|THPO|EPO|STAP2|MIR125A|F2|IFNL2|STAMBP|PTK6|PTK2B|IFNL4|INPP5F|NF2|PTPRD|IFNL1|STAT3|STAT5B|CDK5R1|PARP9|AGT|OSM|IFNK|IGF1|TNFRSF1A|SOCS2|GADD45A|IFNL3|FER|PPP2CA|SOCS3|IFN…	http://www.gsea-msigdb.org/gsea/msigdb/cards/GOBP_RECEPTOR_SIGNALING_PATHWAY_VIA_STAT	169	ENR	GOBP_RECEPTOR_SIGNALING_PATHWAY_VIA_STAT	2.9498	0	GOBP_RECEPTOR_SIGNALING_PATHWAY_VIA_STAT	FALSE	GOBP_RECEPTOR_SIGNALING_PATHWAY_VIA_STAT
1	0.1573	0	0	IL2RA|RAC1|IL6|IL18|SFRP1|IRAK1|SFRP2|ADA|ITGAV|ITPKB|JAK1|JAK2|JAK3|KDR|SHH|LYN|BMP7|FSTL3|CITED2|LILRB4|EGFLAM|MIR27B|EPB41L5|CIB1|SRC|MYOC|SPOCK2|STAT5B|WNT3A|TGM2|STK4|TJP1|CHRD|PAK1|PAK3|NDNF|DENND6A|MAGI1|FLOT2|TESK1|DOCK8|TGFBR2|CD6|SERPINF2|DMP1|C1QBP|ELANE|ALOX5|AZU1|FLCN|IBSP|PRKCA|IL6ST|PRKCE|EBI3|PRKCZ|LILRB2|COL16A1|SIRPB1|ZBTB1|FOXF1|VAV3|FOXC2|VEGFA|TNFSF13B|HSPH1|WNT5A|MALT1|CRKL|…	http://www.gsea-msigdb.org/gsea/msigdb/cards/GOBP_POSITIVE_REGULATION_OF_CELL_ADHESION	407	ENR	GOBP_POSITIVE_REGULATION_OF_CELL_ADHESION	3.2724	0	GOBP_POSITIVE_REGULATION_OF_CELL_ADHESION	FALSE	GOBP_POSITIVE_REGULATION_OF_CELL_ADHESION
1	0.236	0	0.001	EXOC7|F11R|TMPRSS4|EXOC2|GPR15|ITGAV|TRIM14|GRB2|CD80|CD86|FCN1|UVRAG|APCS|MRC1|GYPA|SCARB2|SLAMF1|VPS18|TRIM62|RPSA|SMPD1|CCR5|SCARB1|CIITA|NUP153|EFNB2|EFNB3|EGFR|TMPRSS2|WWP2|LY6E|FUCA2|HS3ST5|PHB|CLDN6|PIKFYVE|PLSCR1|CLDN9|MET|HAVCR1|CBL|TPCN2|SRC|CLEC4M|CDHR3|ICAM1|TRIM22|FCN3|TRIM38|DAG1|NCAM1|EPS15|IFITM3|IFITM2|WWP1|CXCR4|BSG|CLDN1|CTNNB1|EPHA2|ITCH|GSN|SLC10A1|MID2|TRIM31|TRIML2|SLC20A2|…	http://www.gsea-msigdb.org/gsea/msigdb/cards/GOBP_ENTRY_INTO_HOST	144	ENR	GOBP_ENTRY_INTO_HOST	3.0348	0	GOBP_ENTRY_INTO_HOST	FALSE	GOBP_ENTRY_INTO_HOST
1	0.3061	0.0015	0.547	PCGF3|CDC73|WDR70|USP22|PCGF5|OTUB1|WAC|HUWE1|RNF20|TRIP12|ATXN7L3|UBE2N|KDM1A|RNF40|RING1|PHC1|CBX8|CDK9|PCGF6|UHRF1|UBE2A|SKP1|UBE2B|UBE2E1|KDM2B|DDB1|UBE2U|OTUB2|RNF8|PCGF2|CTR9|CUL4B|UBR5|PCGF1|DTX3L|PAF1|LEO1|DDB2|RNF168|RNF2|TRIM37|BCOR|UBR2|RAG1|RYBP|PARK7	http://www.gsea-msigdb.org/gsea/msigdb/cards/GOBP_HISTONE_UBIQUITINATION	46	ENR	GOBP_HISTONE_UBIQUITINATION	2.3798	0	GOBP_HISTONE_UBIQUITINATION	FALSE	GOBP_HISTONE_UBIQUITINATION
1	0.2389	0	0.011	GSK3A|PFN2|ATP2B4|RAMP3|TNF|STOX1|TXN|IL6|PIK3CA|IL11|RICTOR|SFRP2|ARAF|AKAP9|PDCD10|HRC|IRGM|SMAD7|BAG4|OPRD1|PPM1F|BRAF|EGFR|NCK1|DMTN|NGF|LATS1|AKT1|HDAC6|MIF|HSP90AB1|PAQR3|CNKSR3|DOCK7|INPP5F|MLXIPL|BDKRB2|RAPGEF3|NTF3|SMYD3|WNT3A|NTRK2|NTRK3|STK4|OSM|IFNK|CALCR|PAK1|GADD45A|DDIT4|BDNF|MAPKAP1|NCK2|AVP|APP|DMD|TCL1A|AXIN1|GPD1L|INPP5K|CAMK1|BCAR3|CAV1|PARK7|IFNG|CAPRIN2|TCL1B|TBK1|RIPK2|PRKA…	http://www.gsea-msigdb.org/gsea/msigdb/cards/GOBP_REGULATION_OF_PEPTIDYL_SERINE_PHOSPHORYLATION	136	ENR	GOBP_REGULATION_OF_PEPTIDYL_SERINE_PHOSPHORYLATION	2.8808	0	GOBP_REGULATION_OF_PEPTIDYL_SERINE_PHOSPHORYLATION	FALSE	GOBP_REGULATION_OF_PEPTIDYL_SERINE_PHOSPHORYLATION
1	0.5995	0	0.015	NCK1|IMPACT|EIF2AK4|NCK2|PPP1CA|EIF2AK2|PPP1R15B|TMED2|EIF2AK3|EIF2AK1|EIF2S1|DNAJC3|NPM1|PPP1R15A|ATF4	http://www.gsea-msigdb.org/gsea/msigdb/cards/GOBP_REGULATION_OF_TRANSLATIONAL_INITIATION_IN_RESPONSE_TO_STRESS	15	ENR	GOBP_REGULATION_OF_TRANSLATIONAL_INITIATION_IN_RESPONSE_TO_STRESS	2.8379	0	GOBP_REGULATION_OF_TRANSLATIONAL_INITIATION_IN_RESPONSE_TO_STRESS	FALSE	GOBP_REGULATION_OF_TRANSLATIONAL_INITIATION_IN_RESPONSE_TO_STRESS
1	0.3038	0.0029	0.836	HTT|MDM2|CHFR|SIRT1|CDC73|CUL3|RAD23A|PLK1|CTSH|GGA3|PRKDC|HDAC6|CCDC88C|FBXW7|PEX2|SRC|CREBBP|CAPN3|FBXL3|RNF5|SOX17|ISOC2|SERF1A|BMP2|PRNP|KDM8|BTRC|SNCA|TRIM21|MUL1|DERL1|IRGM|MYLIP|SIAH1|PYHIN1|RNF139|SENP2|NR1D1|EP300|GSN|FBXO4|FBXW11	http://www.gsea-msigdb.org/gsea/msigdb/cards/GOBP_PROTEIN_DESTABILIZATION	42	ENR	GOBP_PROTEIN_DESTABILIZATION	2.2578	0	GOBP_PROTEIN_DESTABILIZATION	FALSE	GOBP_PROTEIN_DESTABILIZATION
0.998	0.1318	0.0027	0.808	CST9|COL6A3|USP7|VTN|KLHL40|TNF|DNAJB6|WFDC3|TP53|WFDC10A|R3HDML|SFRP2|NR1H2|A2ML1|CSN2|NLE1|IFI6|CST1|CST2|CST5|CST6|RPL5|CSTA|RPL11|CSNK2A1|WFDC5|SHH|RPS7|EIF3H|LRP1|TMED10|PCSK1N|HFE|MIR126|COL4A3|WFDC13|RPS6KA3|SERPINA1|SERPINB6|SERPINB10|WFDC2|SMARCC1|MIR24-1|PIH1D1|MIR29B1|PLAUR|AQP11|UBXN1|DDRGK1|FHIT|ITIH6|SPP2|WNT1|ITIH1|NGF|ITIH2|A2M|SPINK1|HDAC6|SPOCK3|SPINK2|HSP90AB1|SPINT1|SRC|PI16|S…	http://www.gsea-msigdb.org/gsea/msigdb/cards/GOBP_NEGATIVE_REGULATION_OF_PROTEOLYSIS	320	ENR	GOBP_NEGATIVE_REGULATION_OF_PROTEOLYSIS	2.2742	0.002	GOBP_NEGATIVE_REGULATION_OF_PROTEOLYSIS	FALSE	GOBP_NEGATIVE_REGULATION_OF_PROTEOLYSIS
1	0.274	0	0.001	AKT3|PIK3C2A|SMOC2|CD40|RAC1|RIN2|ADAM17|PIK3CD|MIR499A|PLCG1|MIR487B|SP1|STAT5A|TMSB4X|KDR|ANXA1|ATOH8|MIR126|BMP4|SCARB1|HIF1A|EDN1|PDGFB|BCAR1|FGFBP1|MIR221|BMPR2|MIR23A|MIR27A|MIR27B|TDGF1|TEK|THBS1|RHOJ|MAP3K3|CIB1|MET|AKT1|ETS1|PTK2B|PLK2|AGT|ZC3H12A|EGF|PIK3CB|PIK3CG|SIRT1|MIR210|FGF1|SPARC|FGF2|P2RX4|FGF18|FGFR1|FGF16|PRKCA|NRP1|PROX1|PTGS2|HMOX1|FLT4|SASH1|MIR146A|ITGB1BP1|RHOB|HDAC7|MAP…	http://www.gsea-msigdb.org/gsea/msigdb/cards/GOBP_POSITIVE_REGULATION_OF_ENDOTHELIAL_CELL_MIGRATION	124	ENR	GOBP_POSITIVE_REGULATION_OF_ENDOTHELIAL_CELL_MIGRATION	3.0601	0	GOBP_POSITIVE_REGULATION_OF_ENDOTHELIAL_CELL_MIGRATION	FALSE	GOBP_POSITIVE_REGULATION_OF_ENDOTHELIAL_CELL_MIGRATION
1	0.1379	0.0032	0.862	RRM1|SALL1|BIK|SDC1|DMRTC2|DMRTB1|DMRTA2|DMRTA1|SFRP1|STRA6|SFRP2|RAD21L1|SCX|BCL2L11|MAMLD1|TSPY2|SHH|LHFPL2|CCDC182|SOX8|HMGB2|IRX5|HMGCS1|BMP6|FSTL3|BMPR1A|HNF4A|KLHL10|BMPR1B|CITED2|SLIT3|SEMA3A|SYCP2|HOXA11|HOXA13|BASP1|HOXD13|SOD1|MERTK|FST|BOK|SOX9|HSD17B3|SOX15|HSD17B4|CEBPB|FOXL2|PRDX4|HSPA5|SRC|SRD5A1|ICAM1|SRD5A2|SRY|BRCA2|DMRT2|STAR|STAT5B|IDH1|GPR149|TAF4|TBX3|TCF21|TFAP2C|ING2|ADAM2…	http://www.gsea-msigdb.org/gsea/msigdb/cards/GOBP_SEX_DIFFERENTIATION	249	ENR	GOBP_SEX_DIFFERENTIATION	2.2452	0	GOBP_SEX_DIFFERENTIATION	FALSE	GOBP_SEX_DIFFERENTIATION
0.9963	0.1989	0.0003	0.125	RFPL1|VPS4A|GIPC1|MRGPRX2|CENPV|AHCTF1|OR1A2|OPN1MW|SFRP2|KDF1|GIT1|PIK3R4|SOX17|TAS2R13|SH3GLB1|RXFP3|PRDM15|SETD2|PIK3C3|SPAST|RACGAP1|KIF20A|KLHL9|CDK2AP2|OPN1LW|KIF13A|MAP10|CXCR5|SHH|SSTR5|UVRAG|SVIL|OR2A4|CSPP1|CALM3|CALM2|FSD1|TAS1R2|TXNIP|PKP4|KLHL13|RAB11FIP3|KLHL21|MIR145|PDGFB|MAP9|PGF|MLLT3|BTC|ANKRD53|MYC|YBX1|EFHC1|TGFA|DLL1|CUL3|PLK1|TP63|BECN1|CIB1|NLRP5|EREG|RAB11A|PPBP|PRC1|KIF2…	http://www.gsea-msigdb.org/gsea/msigdb/cards/GOBP_REGULATION_OF_CELL_DIVISION	160	ENR	GOBP_REGULATION_OF_CELL_DIVISION	2.6	0.0037	GOBP_REGULATION_OF_CELL_DIVISION	FALSE	GOBP_REGULATION_OF_CELL_DIVISION
0.992	0.3106	0.0095	0.999	ITGB4|AKT1|CNTNAP1|SH3TC2|NAB1|PRX|LAMA2|NAB2|CDK5|MYOC|DAG1|LAMB2|NF1|SKI|GPC1|POU3F2|NTRK2|ADAM22|LGI4|ADGRG6|NCMAP|MPP5|POU3F1|NDRG1|FA2H|SIRT2|CDK1|ARHGEF10|MED12|EGR2|AKT2|RELA|DICER1|PARD3|ERBB3|SOD1	http://www.gsea-msigdb.org/gsea/msigdb/cards/GOBP_SCHWANN_CELL_DIFFERENTIATION	36	ENR	GOBP_SCHWANN_CELL_DIFFERENTIATION	2.0396	0.008	GOBP_SCHWANN_CELL_DIFFERENTIATION	FALSE	GOBP_SCHWANN_CELL_DIFFERENTIATION
1	0.1558	0.0001	0.022	IGFBP6|TNF|TRAF6|CD40|ADAM17|UBA52|UBC|INSR|IRAK1|IRAK2|GFRAL|DBF4B|TRAF7|CALM3|CAB39|PIH1D1|SOD1|CCND2|ACSL1|MAP3K4|MAP3K5|CIB1|HACD3|HSP90AB1|MAP3K9|MAP3K10|MAP3K11|SRC|GADD45B|ALS2|CDK5R1|NTF3|STK3|NTRK3|STK4|DAB2IP|IGF1|FRS2|PAK1|PAK3|PLCE1|PDE6G|CDK5R2|PDE6H|IL1B|PDGFA|INCENP|PIK3CB|PIK3CG|AJUBA|TGFB3|PLA2G1B|TLR9|IFNG|PPIA|CKS2|LTF|ELANE|CCND3|SLC27A1|LRRK2|KIT|KRAS|PRKAA1|EZH2|PKN1|PBK|MAP…	http://www.gsea-msigdb.org/gsea/msigdb/cards/GOBP_POSITIVE_REGULATION_OF_PROTEIN_SERINE_THREONINE_KINASE_ACTIVITY	294	ENR	GOBP_POSITIVE_REGULATION_OF_PROTEIN_SERINE_THREONINE_KINASE_ACTIVITY	2.7948	0	GOBP_POSITIVE_REGULATION_OF_PROTEIN_SERINE_THREONINE_KINASE_ACTIVITY	FALSE	GOBP_POSITIVE_REGULATION_OF_PROTEIN_SERINE_THREONINE_KINASE_ACTIVITY
1	0.2487	0.0014	0.531	MSR1|SIRT1|TNF|ENPP1|FITM2|FFAR2|CES1|HILPDA|SMIM22|FBXW7|C3|PLA2G10|IL6|DGAT2|NR1H2|IKBKE|FTO|ZFYVE1|ITGAV|CDS1|NR1H3|CIDEA|GM2A|LPL|TTC39B|ACACB|LEP|ACVR1C|CD36|PLIN2|MIR146A|ASXL1|MIR34A|MIR144|HEXB|PTPN2|LDAH|ABCA1|SCARB1|PLIN3|FITM1|B4GALNT1|ANGPTL3|APOA1|OSBPL11|ALKBH7|MEST|ITGB3|GBA|PLA2G4C|EHD1|STARD4|PLIN5|TMEM159|CPT1A|NFKB1|APOB|ABHD5|PPARD|PPARG|STAT5B|MIR10B|PNPLA2|CDS2|CRP|CRY1|SREB…	http://www.gsea-msigdb.org/gsea/msigdb/cards/GOBP_LIPID_STORAGE	81	ENR	GOBP_LIPID_STORAGE	2.3869	0	GOBP_LIPID_STORAGE	FALSE	GOBP_LIPID_STORAGE
1	0.2482	0.0066	0.989	AK1|CTPS2|PPARGC1A|AK5|TREM2|AK3|PARP1|AK8|AK7|NME5|NME7|NME9|NME3|NME4|VPS9D1|FLCN|ENO1|CMPK2|CMPK1|ATP6V1A|DTYMK|ATP6V0C|STOML2|UCKL1|SLC25A12|TMSB4X|TBPL1|LDHC|VCP|UCK1|PRKAG2|PKM|PID1|NME6|CAD|PKLR|UQCC3|IL4|IMPDH1|IMPDH2|ALDOA|SPHK2|TYMS|CTPS1|SLC25A13|AK4|PPARA|TGFB1|ADK|DNAJC30|DGUOK|AK9|NUDT2	http://www.gsea-msigdb.org/gsea/msigdb/cards/GOBP_NUCLEOSIDE_TRIPHOSPHATE_BIOSYNTHETIC_PROCESS	53	ENR	GOBP_NUCLEOSIDE_TRIPHOSPHATE_BIOSYNTHETIC_PROCESS	2.1131	0	GOBP_NUCLEOSIDE_TRIPHOSPHATE_BIOSYNTHETIC_PROCESS	FALSE	GOBP_NUCLEOSIDE_TRIPHOSPHATE_BIOSYNTHETIC_PROCESS
1	0.304	0.0001	0.031	MMP15|KIF16B|ITGA5|NKX2-1|VTN|SOX7|LDB1|NOG|SOX17|ITGAV|TBX20|SETD2|APELA|MIXL1|SMAD2|SMAD3|LHX1|FN1|DKK1|ONECUT1|DUSP1|BMP4|CTR9|COL11A1|BMPR1A|RTF1|SMAD4|HOXC11|ITGA4|PAX9|ITGA7|HMGA2|ITGB2|CDC73|MESP1|EPB41L5|MMP2|NANOG|MMP8|MMP9|MMP14|GATA4|LAMA3|GATA6|LAMB1|BPTF|LAMC1|ZFP36L1|FGF8|SOX2|DUSP2|DUSP4|DUSP5|HDAC1|ARC|COL5A2|COL6A1|POU5F1|NODAL|PAF1|NOTCH1|LEO1|MED12|COL4A2|COL5A1|COL8A1|EXT1|HSB…	http://www.gsea-msigdb.org/gsea/msigdb/cards/GOBP_ENDODERM_DEVELOPMENT	72	ENR	GOBP_ENDODERM_DEVELOPMENT	2.7703	0	GOBP_ENDODERM_DEVELOPMENT	FALSE	GOBP_ENDODERM_DEVELOPMENT
0.998	0.2472	0.0068	0.993	TLR9|F2RL1|TLR6|TLR3|BPIFB1|LRRC14|RSAD2|LTF|TLR1|TLR2|DDX3X|RAB7B|APPL1|CD14|IRF7|NR1H3|NOD2|TYRO3|CD300A|MFHAS1|CD36|MIR146A|TIRAP|FCRL3|MIR140|NR1D1|LYN|MIR181B1|IFI35|ARRB2|PTPN22|RTN4|LILRA2|BIRC2|NFKBIL1|PJA2|MIR708|TLR4|SLC15A4|ESR1|FLOT1|PELI1|GFI1|NLRP6|PTPRS|APPL2|GPS2|TNFAIP3|DAB2IP|SARM1|IRF1|GRAMD4|CD300LF|TICAM1|SMPDL3B|TREML4|BIRC3|HMGB1|OTUD4|TLR5|LGR4|WDFY1|CACTIN|CYBA|LILRA4|LY9…	http://www.gsea-msigdb.org/gsea/msigdb/cards/GOBP_REGULATION_OF_TOLL_LIKE_RECEPTOR_SIGNALING_PATHWAY	70	ENR	GOBP_REGULATION_OF_TOLL_LIKE_RECEPTOR_SIGNALING_PATHWAY	2.1056	0.002	GOBP_REGULATION_OF_TOLL_LIKE_RECEPTOR_SIGNALING_PATHWAY	FALSE	GOBP_REGULATION_OF_TOLL_LIKE_RECEPTOR_SIGNALING_PATHWAY
1	0.3668	0	0.001	EXOC6B|RAB26|GGA1|EXOC4|EXOC1|STXBP6|EXOC6|EXOC2|OSBPL5|BBS1|GOLGA4|AMN|ANK3|GOLGA7|KIF13A|DNM2|ARL3|SPTBN1|CLN3|GOPC|VAMP2|OPTN|ARFRP1|CSK|LLGL1|COMMD1|RAB31|GGA3|VAMP5|CNST|ARFGEF2|KRT18|BBS2|CCDC93|GOLPH3L|PREPL|C16ORF70|ACSL3|BLZF1|GOLPH3|RABEP1|RAB10|PKDCC|GGA2|CCDC22|VAMP3|STEAP2|SEC16A|MACF1|EXOC5|LYPLA1|EXOC8	http://www.gsea-msigdb.org/gsea/msigdb/cards/GOBP_GOLGI_TO_PLASMA_MEMBRANE_TRANSPORT	52	ENR	GOBP_GOLGI_TO_PLASMA_MEMBRANE_TRANSPORT	3.137	0	GOBP_GOLGI_TO_PLASMA_MEMBRANE_TRANSPORT	FALSE	GOBP_GOLGI_TO_PLASMA_MEMBRANE_TRANSPORT
1	0.2161	0.0047	0.969	C1QBP|OBSL1|SS18L2|CDKL3|CAPRIN2|PRKDC|SS18L1|FGA|RAC1|FGB|OPA1|CDKL5|FERMT2|NRP1|DHX36|FGG|ACTR2|DBN1|LRP8|DNM2|ANAPC2|HAS2|CUL7|DOCK1|EEF2K|LIMS2|DOCK5|ABL1|BHLHB9|RELN|APOA1|CAMK2B|CUX2|FBXO31|PARP6|ANKRD27|UNC13D|ILK|CASS4|CRKL|DMTN|MDK|ITPKA|RREB1|TIAM1|CRK|ARPC2|CDC42|CIB1|PREX1|DNM1L|FBXW8|MYOC|ARHGEF7|PTPRD|LIMS1|RAB21|OLFM4|RAC3|CAPRIN1|CUX1|CSPG5|DBNL|MYADM|PAK3|MPL|KALRN|S100A10|TRIOBP…	http://www.gsea-msigdb.org/gsea/msigdb/cards/GOBP_POSITIVE_REGULATION_OF_CELL_MORPHOGENESIS_INVOLVED_IN_DIFFERENTIATION	76	ENR	GOBP_POSITIVE_REGULATION_OF_CELL_MORPHOGENESIS_INVOLVED_IN_DIFFERENTIATION	2.1775	0	GOBP_POSITIVE_REGULATION_OF_CELL_MORPHOGENESIS_INVOLVED_IN_DIFFERENTIATION	FALSE	GOBP_POSITIVE_REGULATION_OF_CELL_MORPHOGENESIS_INVOLVED_IN_DIFFERENTIATION
1	0.2656	0.0008	0.315	SIRT1|USP22|MUC1|ATG5|BRD8|MSL3|AUTS2|DMAP1|KANSL1L|SMARCB1|MSL3P1|KAT2A|KAT8|JADE3|JADE1|JADE2|LEF1|ZZZ3|WDR5|BEND3|YEATS4|KANSL1|OGT|MORF4L2|BRCA1|MCRS1|MSL1|MYOD1|ARRB1|ING4|PHF20|RUVBL2|ACTL6B|NAA50|KMT2A|PIH1D1|CHD5|ING3|ZMPSTE24|KANSL2|RUVBL1|ING5|MSL2|KAT7|NCOA1|KANSL3|TADA3|MORF4L1|BRCA2|EPC1|EP400|TRIM16|MEAF6|CTBP1|IWS1|ATF2|SPI1|HCFC1|PER1|NAA40|ACTL6A|EP300|TAF7|NAA60|APBB1|HAT1|IRF4	http://www.gsea-msigdb.org/gsea/msigdb/cards/GOBP_HISTONE_H4_ACETYLATION	67	ENR	GOBP_HISTONE_H4_ACETYLATION	2.4823	0	GOBP_HISTONE_H4_ACETYLATION	FALSE	GOBP_HISTONE_H4_ACETYLATION
1	0.1452	0.0001	0.019	CYP3A5|GBA2|MOGAT2|CYP11B2|CES1|ASAH1|PLCG1|DGAT2|ACLY|AKR7A2|MBTPS2|ALDH1A3|ITPKB|ABCA2|SYNJ2|MTMR7|CLN6|H6PD|PPIP5K1|PTH1R|CD244|BMP5|HMGCS1|BMP6|MIR185|PCSK9|SOD1|SORD|PLEK|RDH13|CEBPA|APOB|ELOVL6|STAR|IDH1|CFTR|IGF1|P2RY6|SPHK2|DPAGT1|NR0B2|PLCE1|APP|DHRS3|ALDH1A2|GPAM|SNX17|INPP5K|RDH12|INPP5B|PLCD3|ALDH1A1|GALR2|PARK7|MIR548P|NAPEPLD|ACACA|LPCAT3|DHRS9|ACAA2|SPTLC1|ERLIN1|FASN|PMVK|CETP|LDL…	http://www.gsea-msigdb.org/gsea/msigdb/cards/GOBP_ALCOHOL_METABOLIC_PROCESS	347	ENR	GOBP_ALCOHOL_METABOLIC_PROCESS	2.8072	0	GOBP_ALCOHOL_METABOLIC_PROCESS	FALSE	GOBP_ALCOHOL_METABOLIC_PROCESS
1	0.3262	0.0082	0.999	F11R|GJB6|ITGB1|MBP|JAM3|MFSD2A|SLC1A1|IL6|LSR|PECAM1|CLDN3|LAMA2|LAMC1|JAM2|ANGPT1|CDH5|OCLN|VCL|WNK3|TJP3|SLC12A2|TJP1|CLDN5|ACTB|GJA1|CLDN1|TJP2|CLDN12|DMD|ESAM|VEGFA|ACTG1|SH3GL2	http://www.gsea-msigdb.org/gsea/msigdb/cards/GOBP_MAINTENANCE_OF_BLOOD_BRAIN_BARRIER	33	ENR	GOBP_MAINTENANCE_OF_BLOOD_BRAIN_BARRIER	2.0685	0	GOBP_MAINTENANCE_OF_BLOOD_BRAIN_BARRIER	FALSE	GOBP_MAINTENANCE_OF_BLOOD_BRAIN_BARRIER
1	0.2609	0	0	PSMD14|GSK3A|TRIB1|USP7|RFPL1|CLU|KLHL40|GLMN|GIPC1|SUMO1|RNF14|FMR1|RNF144A|RNF40|ARAF|SDCBP|WNT10B|CBFA2T3|BBS7|RPL11|SHH|VCP|SMAD7|EIF3H|BCAP31|FZR1|PRKCG|SOCS5|HSPBP1|HFE|PRICKLE1|SUMO2|CDC20B|OSBPL7|TLK2|DNAJB2|STYX|SMARCC1|COMMD1|SVIP|AQP11|UBXN1|PIAS1|DDRGK1|FHIT|CEBPA|PLK1|ZYG11B|AKT1|HSP90AB1|STUB1|CSNK1D|SH3RF2|ARIH2|LAMP3|SGTA|UBQLN2|PLK2|USP5|AURKA|DVL1|CAMLG|FAM122A|RNF19B|PLK3|DAB2I…	http://www.gsea-msigdb.org/gsea/msigdb/cards/GOBP_REGULATION_OF_PROTEASOMAL_PROTEIN_CATABOLIC_PROCESS	164	ENR	GOBP_REGULATION_OF_PROTEASOMAL_PROTEIN_CATABOLIC_PROCESS	3.8274	0	GOBP_REGULATION_OF_PROTEASOMAL_PROTEIN_CATABOLIC_PROCESS	FALSE	GOBP_REGULATION_OF_PROTEASOMAL_PROTEIN_CATABOLIC_PROCESS
1	0.2424	0	0	PPP2R2A|CD28|RANBP1|RRS1|INSR|FBXO43|RAD21L1|CEP85|VRK1|SPAST|RACGAP1|NCAPH2|SMC4|RPL24|CCDC61|REEP4|CEP97|BMP4|BMP7|BORA|MAP9|NPM2|CDK13|HOXA13|BANF1|CCDC8|CTDP1|NEK9|KIF20B|SMC2|CENPC|CDC14A|STAG2|PTTG2|AURKA|AURKC|IGF1|KIFC2|KIF3B|ARHGEF10|IL1A|IL1B|BUB1|INCENP|PIN1|PHB2|DRD3|PPP2R1A|KIFC1|TTK|PRKCA|TUBG1|UBE2S|FBXW5|MISP|UBXN2B|NSFL1C|NDEL1|RAN|RIOK2|UBE2DNL|AKAP8|KATNB1|NDC80|TACC3|PIBF1|DCT…	http://www.gsea-msigdb.org/gsea/msigdb/cards/GOBP_MITOTIC_NUCLEAR_DIVISION	277	ENR	GOBP_MITOTIC_NUCLEAR_DIVISION	4.5407	0	GOBP_MITOTIC_NUCLEAR_DIVISION	FALSE	GOBP_MITOTIC_NUCLEAR_DIVISION
1	0.3346	0.0004	0.171	JAG1|SIRT1|ZFPM2|RORA|TNF|ENPP1|TRIB2|IL6|FLCN|MIR483|RUNX1T1|TRIO|FERMT2|WNT10B|LRP3|FOXO1|ZADH2|YAP1|SMAD3|MIR103A1|MIR107|ASXL1|ADIPOQ|E2F1|TRIB3|TGFB1I1|MMP11|ARNTL|WNT5A|ZFP36L2|MIR27A|MIR27B|SORT1|WNT1|JDP2|ANKRD26|GATA2|GATA3|WWTR1|WNT3A|GPER1|GPS2|ZFPM1|SIRT2|DDIT3|CCDC85B|BBS12|TGFB1|C1QL4|INSIG1	http://www.gsea-msigdb.org/gsea/msigdb/cards/GOBP_NEGATIVE_REGULATION_OF_FAT_CELL_DIFFERENTIATION	50	ENR	GOBP_NEGATIVE_REGULATION_OF_FAT_CELL_DIFFERENTIATION	2.5554	0	GOBP_NEGATIVE_REGULATION_OF_FAT_CELL_DIFFERENTIATION	FALSE	GOBP_NEGATIVE_REGULATION_OF_FAT_CELL_DIFFERENTIATION
1	0.1533	0	0	MOGS|GAL3ST4|EDEM3|CHST9|POMK|ST6GAL2|CHST11|B4GALT4|B4GALT3|B4GALT2|JAK3|GAL3ST3|CYTL1|APCS|CHST3|CHST10|SULF2|MPDU1|SLC51B|ENTPD5|SDF2L1|EDEM1|GFPT1|MIR181B1|GFPT2|UGGT2|UGGT1|BGN|BMPR1B|BCAN|B4GAT1|BMPR2|XYLT1|GALNT5|B3GALT6|EGFLAM|HS3ST5|LMAN1|GLCE|DSE|CHSY3|IDS|SPOCK3|NGLY1|PRKCSH|XYLT2|SGSH|ST3GAL3|CHPF|HS6ST2|DSEL|PXYLP1|HS6ST1|ENGASE|SPOCK2|HS3ST3B1|POGLUT1|SLC2A10|ADAMTS12|EXTL2|EXTL3|HS…	http://www.gsea-msigdb.org/gsea/msigdb/cards/GOBP_GLYCOPROTEIN_METABOLIC_PROCESS	394	ENR	GOBP_GLYCOPROTEIN_METABOLIC_PROCESS	3.2111	0	GOBP_GLYCOPROTEIN_METABOLIC_PROCESS	FALSE	GOBP_GLYCOPROTEIN_METABOLIC_PROCESS
1	0.3391	0.0024	0.763	GAS6|IFI27|TXN|GTSE1|PTPN11|TP53|BARD1|CDK5|YWHAE|UHMK1|PTPN14|RAPGEF3|ANP32B|RIOK2|SP100|BAG3|GSK3B|DNAJC27|RBM22|SIRT7|IL1B|TPR|EMD|CAMK1|CTDSPL2|TCF7L2|SFN|PRKACA|RANGAP1|PPM1A|PARK7|XPO4	http://www.gsea-msigdb.org/gsea/msigdb/cards/GOBP_REGULATION_OF_PROTEIN_EXPORT_FROM_NUCLEUS	32	ENR	GOBP_REGULATION_OF_PROTEIN_EXPORT_FROM_NUCLEUS	2.2972	0	GOBP_REGULATION_OF_PROTEIN_EXPORT_FROM_NUCLEUS	FALSE	GOBP_REGULATION_OF_PROTEIN_EXPORT_FROM_NUCLEUS
1	0.3135	0.0017	0.625	MAD1L1|MAD2L2|CHFR|USP44|ZW10|BUB3|ANAPC15|KLHL22|PLK1|TRIP13|AURKB|APC|GEN1|MOS|TEX14|FBXO5|MAD2L1BP|TTK|KNTC1|MAD2L1|DYNC1LI1|LCMT1|CCNB1|SPDL1|NDC80|CDK5RAP2|PCID2|ATM|PSMG2|DUSP1|CENPF|CDC20|BUB1|TPR|ZWINT|XRCC3|CDT1	http://www.gsea-msigdb.org/gsea/msigdb/cards/GOBP_NEGATIVE_REGULATION_OF_METAPHASE_ANAPHASE_TRANSITION_OF_CELL_CYCLE	37	ENR	GOBP_NEGATIVE_REGULATION_OF_METAPHASE_ANAPHASE_TRANSITION_OF_CELL_CYCLE	2.3507	0	GOBP_NEGATIVE_REGULATION_OF_METAPHASE_ANAPHASE_TRANSITION_OF_CELL_CYCLE	FALSE	GOBP_NEGATIVE_REGULATION_OF_METAPHASE_ANAPHASE_TRANSITION_OF_CELL_CYCLE
1	0.1229	0.0046	0.965	IGFBP3|PPARGC1A|MIIP|TNF|EVL|IL27RA|RAC1|SEMG1|SEMG2|ANGPT2|SFRP1|CD200|TBX5|MIR638|SFRP2|TIE1|ADA|HDAC5|PLXNB3|SRGAP2C|SEMA5B|PODN|SHH|SEMA4D|AP1AR|PLXNA3|LRP1|MIR126|SRGAP2B|MIR138-1|BMP5|MIR145|GTPBP4|LDLRAD4|BMPR1A|AGTR2|MIR200C|CITED2|MIR218-1|SEMA3A|MIR221|SEMA3G|MIR24-1|MIR26A1|STRAP|MIR29B1|CORO1B|ADORA1|CRK|MIF|SPOCK3|ADGRB1|MIR133B|WNT11|SPINT2|MAGI2|FUZ|NF1|NF2|SEMA4G|PTPRM|PTPRO|STC1|…	http://www.gsea-msigdb.org/gsea/msigdb/cards/GOBP_NEGATIVE_REGULATION_OF_LOCOMOTION	347	ENR	GOBP_NEGATIVE_REGULATION_OF_LOCOMOTION	2.1821	0	GOBP_NEGATIVE_REGULATION_OF_LOCOMOTION	FALSE	GOBP_NEGATIVE_REGULATION_OF_LOCOMOTION
1	0.212	0.0003	0.145	TET2|PRMT5|PRDM14|KMT2C|PRDM4|RBBP5|DYDC1|SMYD1|JARID2|PAX5|SETD2|DPY30|AASS|SETD1B|ASH2L|KMT2B|PHF19|MECP2|CTCF|SETDB2|MEN1|SIRT7|ZNF274|CXXC1|EHMT2|PRDM5|MYB|ZNF304|KMT2A|PIH1D1|PHF1|NELFE|TET1|SETDB1|WDR5B|TET3|SETD5|SUV39H2|MLLT6|COPRS|EHMT1|SETD1A|CREBBP|PRMT8|PRMT7|ATRX|CARM1|SMYD3|KDM4D|KDM6A|SETD6|WDR82|CTNNB1|SETD7|PYGO2|ZNF335|PAF1|WDR61|SUZ12|PRDM7|SETD3|BCOR|PRMT1|PRMT6|MECOM|DNMT1|DN…	http://www.gsea-msigdb.org/gsea/msigdb/cards/GOBP_HISTONE_METHYLATION	120	ENR	GOBP_HISTONE_METHYLATION	2.5793	0	GOBP_HISTONE_METHYLATION	FALSE	GOBP_HISTONE_METHYLATION
1	0.2299	0	0.011	LZTS3|SHANK1|ID1|NR2E1|SS18L2|ARHGAP44|CDKL3|DCDC2|MEF2A|OPA1|CTNNA2|CTNND2|DHX36|RBFOX2|TMEM106B|ZDHHC15|KIF1A|ACTR2|DBN1|SEMA4D|CHRNA7|PPP1R9A|DOCK10|HECW2|CFL1|DSCAM|ADAM10|CELSR2|RELN|SEMA3A|PARP6|NEDD4|NFATC4|TIAM1|EPHB3|KIDINS220|TPBG|HDAC6|PHACTR1|NEUROG3|ADGRB3|NLGN1|PTPRD|BTBD3|SHANK2|CDK5R1|LZTS1|DLG4|RAB21|STK11|DVL1|CUX1|SARM1|MINK1|PAK3|DIP2A|KALRN|ARC|SDC2|EPHA4|EPHB1|EPHB2|KLF7|GOR…	http://www.gsea-msigdb.org/gsea/msigdb/cards/GOBP_DENDRITE_MORPHOGENESIS	137	ENR	GOBP_DENDRITE_MORPHOGENESIS	2.8806	0	GOBP_DENDRITE_MORPHOGENESIS	FALSE	GOBP_DENDRITE_MORPHOGENESIS
0.9915	0.2092	0.0058	0.986	TSPO|RIPK3|F2RL1|CLU|DUOXA2|IFNG|TLR6|TNF|ITGAM|ROMO1|NNT|TP53|DUOXA1|RIPK1|INSR|P2RX4|PRKCD|GRB2|JAK2|AGXT2|HBB|PTGS2|CLEC7A|MTOR|KLF4|KLF2|LEP|HVCN1|HSP90AA1|TMEM106A|DNM2|SMAD3|CD36|HDAC4|FPR2|NFE2L2|EDN1|PDGFB|GNAI3|MIR181A2|MIR181B1|PDGFRB|AGTR1|EGFR|NOS1AP|AGTR2|ZNF205|MIR24-1|SYK|PID1|SOD1|ITGB2|THBS1|SOD2|PKD2|TLR4|MAPK14|MIR99B|AKR1C3|MAPT|AKT1|F2|ADGRB1|HSP90AB1|TYROBP|MMP8|ICAM1|PTX3|P…	http://www.gsea-msigdb.org/gsea/msigdb/cards/GOBP_POSITIVE_REGULATION_OF_REACTIVE_OXYGEN_SPECIES_METABOLIC_PROCESS	95	ENR	GOBP_POSITIVE_REGULATION_OF_REACTIVE_OXYGEN_SPECIES_METABOLIC_PROCESS	2.1373	0.0085	GOBP_POSITIVE_REGULATION_OF_REACTIVE_OXYGEN_SPECIES_METABOLIC_PROCESS	FALSE	GOBP_POSITIVE_REGULATION_OF_REACTIVE_OXYGEN_SPECIES_METABOLIC_PROCESS
1	0.2163	0	0	ARAP1|PALM|PFN2|RDX|WDPCP|ARHGAP44|EVL|MARK4|ATG5|DCDC2|RAC1|PIK3CA|RP1|CCL19|PIK3R1|APC|CCL21|FMR1|PLXNB3|P2RY12|SRGAP2C|WRAP73|ADAMTS16|NOTO|OCLN|ACTR3|YAP1|ACTR2|DNM2|PPP1R9A|RAB5A|CEP97|FAM110C|SDCCAG8|CCR7|BIN3|RALA|KLHL41|PLD1|CCDC151|CNTROB|COBL|DMTN|CDC42EP5|WNT1|AGRN|KCTD17|ATP7A|DYNLL1|FAM98A|TCHP|SRC|MIEN1|ICAM1|PODXL|RAB17|CYLD|TWF1|EVI5L|CEP120|FUZ|SAXO1|NLGN1|DPYSL3|PPP1R16B|RAC2|MA…	http://www.gsea-msigdb.org/gsea/msigdb/cards/GOBP_REGULATION_OF_CELL_PROJECTION_ASSEMBLY	176	ENR	GOBP_REGULATION_OF_CELL_PROJECTION_ASSEMBLY	3.2311	0	GOBP_REGULATION_OF_CELL_PROJECTION_ASSEMBLY	FALSE	GOBP_REGULATION_OF_CELL_PROJECTION_ASSEMBLY
0.998	0.1503	0.0026	0.789	USF1|GOT2|IGFBP3|TFAP2B|PPARGC1A|MLYCD|IGFBP4|USP7|TNF|TKTL1|ADPGK|PIK3CA|SLC25A11|TP53|INSR|SESN2|DGAT2|SLC35B4|IRS1|SLC45A3|FBP2|NPY1R|G6PC3|NCOA2|H6PD|PFKL|PGAM1|PKM|SORD|SRC|KAT2B|IGF1|SLC39A14|OMA1|OAS1|INPP5K|FABP5|RORA|NISCH|PER2|MIR210|PDK4|ENO1|ADIPOR1|PRKAA1|PHLDA2|GCGR|FBP1|GNB3|FOXK1|LEP|APOD|MIR103A1|MIR107|OGT|ACTN3|WDTC1|G6PD|PDK2|CREM|BPGM|MAPK14|GPI|BRS3|HMGB1|SORBS1|GOT1|SLC25A1…	http://www.gsea-msigdb.org/gsea/msigdb/cards/GOBP_GLUCOSE_METABOLIC_PROCESS	200	ENR	GOBP_GLUCOSE_METABOLIC_PROCESS	2.2822	0.002	GOBP_GLUCOSE_METABOLIC_PROCESS	FALSE	GOBP_GLUCOSE_METABOLIC_PROCESS
1	0.3112	0.0024	0.763	TEAD1|MARK3|CASP3|MOB1B|PJA2|NPHP4|WTIP|MAPK14|AMOT|TEAD4|LATS1|WWC3|MOB1A|WWTR1|MOB3B|WWC2|DCHS1|FAT4|TEAD2|LATS2|YWHAB|NF2|YWHAE|NEK8|SHANK2|STK3|VGLL4|STK4|LIMD1|YAP1|FRMD1|TJP1|TJP2|MAP2K3|DVL2|DLG5|SAV1|SOX11|TEAD3|WWC1|AJUBA|AMOTL2|AMOTL1	http://www.gsea-msigdb.org/gsea/msigdb/cards/GOBP_HIPPO_SIGNALING	43	ENR	GOBP_HIPPO_SIGNALING	2.2945	0	GOBP_HIPPO_SIGNALING	FALSE	GOBP_HIPPO_SIGNALING
1	0.2277	0.0052	0.979	GSK3A|ATP2B4|ERRFI1|PPARGC1A|PARP1|CAV3|MEF2A|PRKAG3|MIR1-1|MLIP|MIR499A|TRPC3|P2RX4|PRKCA|JARID2|IL6ST|FOXO1|MTOR|MYOG|KLF4|ATP2A2|SCN5A|TNNC1|SMAD3|SLC9A1|GTF2IRD1|HDAC4|ACTN3|HAMP|CAMK2D|GLRX3|EDN1|MIR145|NOS3|G6PD|MYH7|HAND2|AKAP6|ROCK2|FOXO3|TNNT1|MIR208A|MIR21|CAMK2B|SMAD4|MIR208B|DDX39B|PARP2|CASQ1|YY1|LMNA|MIR199B|ADRA1A|MIR34B|MIR34C|BECN1|CTDP1|NOL3|PI16|NR4A3|DAG1|BMP10|FBXO32|GATA5|MI…	http://www.gsea-msigdb.org/gsea/msigdb/cards/GOBP_REGULATION_OF_MUSCLE_ADAPTATION	87	ENR	GOBP_REGULATION_OF_MUSCLE_ADAPTATION	2.1576	0	GOBP_REGULATION_OF_MUSCLE_ADAPTATION	FALSE	GOBP_REGULATION_OF_MUSCLE_ADAPTATION
1	0.1636	0.0003	0.126	GRIN2A|SHANK1|VDAC1|FOXO6|TNF|C1QL1|LRRN4|CTNS|GRIA1|SLC1A1|SLC1A4|STRA6|INSR|NLGN3|B4GALT2|GM2A|ACTR2|YTHDF1|PPP3CB|HIF1A|SLC6A4|KCNK4|EIF4A3|ADORA1|NGF|CEBPB|KCNK10|SETD5|TMOD2|FEN1|NF1|NETO1|ADGRB3|NQO2|NTF3|PRNP|NTRK2|JPH3|RP9|SLC12A5|CALB1|BTBD9|TAC1|CLDN5|MGAT3|TACR2|BDNF|ADCY3|APP|S100B|GALR3|OR52B4|TMPRSS11E|LCE1D|RAG1|TH|SGK1|GALR2|THRA|CAMK4|ITGA3|ITGA5|DRD3|GATM|LDLR|SLC11A2|TLR2|EN1|K…	http://www.gsea-msigdb.org/gsea/msigdb/cards/GOBP_COGNITION	262	ENR	GOBP_COGNITION	2.5978	0	GOBP_COGNITION	FALSE	GOBP_COGNITION
1	0.3827	0	0	PPARGC1A|SIRT1|ID1|RORA|DRD3|ID3|ID4|HDAC3|CIART|PRMT5|PER3|NAMPT|PER2|PPP1CA|PPP1CB|AHR|HNRNPU|MC3R|TOP1|PASD1|PML|USP2|MTA1|ZPBP2|RBM4B|KDM8|CLOCK|RAI1|NCOA2|OGT|NR1D1|HDAC2|GFPT1|ARNTL|EGR1|ZFHX3|KMT2A|ATF4|BHLHE41|RORC|CARTPT|HUWE1|CSNK1D|CRY2|ID2|PPP1CC|HNF1B|DRD2|MYCBP2|NOCT|MAGED1|CRY1|NPAS2|KDM5A|NR0B2|PER1|HDAC1|KDM2A|NGFR|LGR4|PPARA|NRIP1|MYBBP1A|BHLHE40|RELB	http://www.gsea-msigdb.org/gsea/msigdb/cards/GOBP_CIRCADIAN_REGULATION_OF_GENE_EXPRESSION	65	ENR	GOBP_CIRCADIAN_REGULATION_OF_GENE_EXPRESSION	3.3743	0	GOBP_CIRCADIAN_REGULATION_OF_GENE_EXPRESSION	FALSE	GOBP_CIRCADIAN_REGULATION_OF_GENE_EXPRESSION
1	0.3063	0.001	0.39	PARP10|MAD2L2|SIRT1|RPA3|POLD3|POLI|PRIMPOL|USP43|FAAP20|RCHY1|POLK|CDKN2D|REV1|UBE2L6|POLD1|POLD2|UBA52|DTL|POLH|UBC|NPLOC4|WRNIP1|POLD4|TEX12|RFC2|POLDIP2|RFC3|RFC4|POLE|RFC5|POLE2|SPRTN|USP10|ISG15|POLA1|PCNA|UBB|VCP|SYCP1|ZBTB1|REV3L|WRN|SPATA22|RPA2|RPA1|RFC1	http://www.gsea-msigdb.org/gsea/msigdb/cards/GOBP_DNA_SYNTHESIS_INVOLVED_IN_DNA_REPAIR	46	ENR	GOBP_DNA_SYNTHESIS_INVOLVED_IN_DNA_REPAIR	2.444	0	GOBP_DNA_SYNTHESIS_INVOLVED_IN_DNA_REPAIR	FALSE	GOBP_DNA_SYNTHESIS_INVOLVED_IN_DNA_REPAIR
1	0.1666	0	0.017	EXOC4|EDNRA|TGFBR3L|TWIST1|IL6|SFRP1|CYP26C1|TMEM100|MIR590|TBX5|SFRP2|TGFBR3|PAX1|SCX|TEAD2|SEMA5B|PITX2|TSPY2|ACTC1|YAP1|SHH|VASN|DACT3|WNT10A|SEMA4D|SPRED3|HNRNPAB|SDHAF2|TRIM28|HAS2|TRIM62|HDAC2|PEF1|KLHL12|RADIL|S100A4|BMP4|SOX8|MIR573|HIF1A|BMP5|TGFB1I1|WNT8A|LDLRAD4|FOXA1|BMP7|ZNF703|BMPR1A|AKNA|KBTBD8|CITED2|SEMA3A|MIR221|BMPR2|MIR222|SEMA3G|BASP1|SNAI1|STRAP|PHOX2B|MIR29B1|HES1|RTN4|SOX9…	http://www.gsea-msigdb.org/gsea/msigdb/cards/GOBP_MESENCHYME_DEVELOPMENT	271	ENR	GOBP_MESENCHYME_DEVELOPMENT	2.8176	0	GOBP_MESENCHYME_DEVELOPMENT	FALSE	GOBP_MESENCHYME_DEVELOPMENT
1	0.1415	0.0002	0.067	MOGS|GAL3ST4|DPY19L2|EDEM3|CHST9|POMK|ST6GAL2|CHST11|B4GALT4|B4GALT3|B4GALT2|ABCA2|ST6GALNAC3|JAK3|ST6GALNAC4|GAL3ST3|ST6GALNAC6|CYTL1|ST8SIA6|ST8SIA3|CHST3|ST3GAL1|CHST10|ST3GAL2|ST8SIA4|MPDU1|ST8SIA2|SLC51B|ST6GALNAC5|ENTPD5|B3GALT4|SDF2L1|ST3GAL5|GFPT1|GFPT2|UGGT2|UGGT1|BGN|BMPR1B|BCAN|B4GAT1|BMPR2|XYLT1|GALNT5|B3GALT6|SERP1|HS3ST5|GCNT1|LMAN1|AQP11|GLCE|DSE|CHSY3|GCNT4|XYLT2|ST3GAL3|CHPF|HS6S…	http://www.gsea-msigdb.org/gsea/msigdb/cards/GOBP_GLYCOPROTEIN_BIOSYNTHETIC_PROCESS	327	ENR	GOBP_GLYCOPROTEIN_BIOSYNTHETIC_PROCESS	2.6712	0	GOBP_GLYCOPROTEIN_BIOSYNTHETIC_PROCESS	FALSE	GOBP_GLYCOPROTEIN_BIOSYNTHETIC_PROCESS
1	0.2109	0	0	HYOU1|BNIP3L|PPARGC1A|FAS|STOX1|TWIST1|OPA1|UBA52|UBC|SFRP1|TP53|IRAK1|TERT|VHL|CD34|FAM162A|VASN|CA9|MIR126|HIF1A|CUL2|MALAT1|BMP7|ERO1A|CITED2|CCNA2|SUV39H2|GNGT1|STUB1|SRC|ICAM1|CREBBP|ZFP36L1|STC1|TSC1|RBPJ|NDNF|ATP6V0A2|MGARP|AK4|AJUBA|UBQLN1|CAV1|PHB2|DNMT3B|ACAA2|RORA|MIR210|MT3|ENDOG|FABP1|ENO1|TRPC6|PRKAA1|ATP6V1A|PRKCE|PTGS2|HMOX1|ATP6AP1|AQP1|UBB|MIR146A|KCNK3|NDRG1|MIR34A|PSMA1|VEGFA|…	http://www.gsea-msigdb.org/gsea/msigdb/cards/GOBP_CELLULAR_RESPONSE_TO_OXYGEN_LEVELS	220	ENR	GOBP_CELLULAR_RESPONSE_TO_OXYGEN_LEVELS	3.3035	0	GOBP_CELLULAR_RESPONSE_TO_OXYGEN_LEVELS	FALSE	GOBP_CELLULAR_RESPONSE_TO_OXYGEN_LEVELS
1	0.3141	0.0001	0.025	NUMA1|ITGA3|ATP2B4|TREM2|RAMP3|IFNG|TNF|NKD2|CACNG2|RAB11FIP2|SQSTM1|ZDHHC8|PTPN9|PIK3R1|CLIP3|PLS1|RER1|KCNJ11|EZR|DPP10|ZDHHC2|PRKCE|GNAI1|VIL1|WNK3|DLG1|RANGRF|LRP1|STAC3|STAC2|PPP1R9B|SPTBN1|STAC|CNPY4|EGFR|STX3|STX4|CLN3|EPB41|GPSM2|ITGB1|MIR223|CIB1|AKT1|RAB11A|KIF5B|PRKCI|CNST|RHOG|PRKCH|ARF6|EFCAB7|WNT3A|ACSL3|GPER1|EPB41L2|EPHA3|ZDHHC5|ARHGEF16|AKAP5|SORBS1|EPHA2|LGALS3|AGR2|EPHB2|PDPK1	http://www.gsea-msigdb.org/gsea/msigdb/cards/GOBP_POSITIVE_REGULATION_OF_PROTEIN_LOCALIZATION_TO_CELL_PERIPHERY	66	ENR	GOBP_POSITIVE_REGULATION_OF_PROTEIN_LOCALIZATION_TO_CELL_PERIPHERY	2.7829	0	GOBP_POSITIVE_REGULATION_OF_PROTEIN_LOCALIZATION_TO_CELL_PERIPHERY	FALSE	GOBP_POSITIVE_REGULATION_OF_PROTEIN_LOCALIZATION_TO_CELL_PERIPHERY
1	0.4832	0.0009	0.377	TRA2B|SNRNP70|SF3B4|CELF3|TRA2A|SNW1|HMX2|CELF4|RBMX|RBMY1B|PRDX6|HSPA8|THRAP3|PRPF19|NCL|DAZAP1|RBM3|SLC39A5|CIRBP|STH|NCBP1|NUP98	http://www.gsea-msigdb.org/gsea/msigdb/cards/GOBP_POSITIVE_REGULATION_OF_MRNA_SPLICING_VIA_SPLICEOSOME	22	ENR	GOBP_POSITIVE_REGULATION_OF_MRNA_SPLICING_VIA_SPLICEOSOME	2.4486	0	GOBP_POSITIVE_REGULATION_OF_MRNA_SPLICING_VIA_SPLICEOSOME	FALSE	GOBP_POSITIVE_REGULATION_OF_MRNA_SPLICING_VIA_SPLICEOSOME
1	0.2502	0	0	GSK3A|BNIP3L|TSPO|PPARGC1A|TSC2|BIK|VDAC1|CLU|USP30|BID|STOX1|DCN|OPA1|CAMKK2|TP53|CASP8|MLLT11|YWHAG|FAM162A|GHITM|TMEM102|BBC3|BCL2L11|CIDEB|DHODH|MOAP1|KDR|HRK|BMF|PDCD5|RHOT1|E2F1|HIF1A|SIRT7|ZNF205|PLD6|YWHAQ|PPP1R13B|PMAIP1|GZMB|PID1|PLAUR|PPP3CC|PPP3R1|TP53BP2|BOK|CHCHD10|TP63|TP73|AKT1|HDAC6|HUWE1|PRELID1|TNFSF10|YWHAB|YWHAE|YWHAZ|PDE2A|MUL1|IGF1|ZDHHC6|AVP|EP300|MGARP|OMA1|SFN|PPIF|PARK7…	http://www.gsea-msigdb.org/gsea/msigdb/cards/GOBP_REGULATION_OF_MITOCHONDRION_ORGANIZATION	145	ENR	GOBP_REGULATION_OF_MITOCHONDRION_ORGANIZATION	3.2302	0	GOBP_REGULATION_OF_MITOCHONDRION_ORGANIZATION	FALSE	GOBP_REGULATION_OF_MITOCHONDRION_ORGANIZATION
1	0.2751	0	0.001	TSPO|PPARGC1A|NUP37|PARP1|TP53|INSR|SLC25A33|GIT1|EIF6|SLC25A12|TMSB4X|CBFA2T3|VCP|NUP214|ENTPD5|NUP93|POM121|HIF1A|NUP153|PRKAG2|TPR|PGAM1|POM121C|NUP160|NUP98|PID1|SEH1L|ABCD1|NUP50|SLC2A6|ATP7A|RAE1|NUP35|MLXIPL|PDE12|ZBTB7A|P2RX7|IGF1|SPHK2|NUP85|DDIT4|NUP133|NUP155|APP|EP300|COX7A1|NUP205|COX7A2|NUP210|AK4|DNAJC15|PPARA|NUP188|SHMT2|SLC25A23|DNAJC30|PPIF|UQCC2|NDC1|COX7A2L|PRKAG1|TREM2|IFNG|…	http://www.gsea-msigdb.org/gsea/msigdb/cards/GOBP_REGULATION_OF_ATP_METABOLIC_PROCESS	103	ENR	GOBP_REGULATION_OF_ATP_METABOLIC_PROCESS	3.0446	0	GOBP_REGULATION_OF_ATP_METABOLIC_PROCESS	FALSE	GOBP_REGULATION_OF_ATP_METABOLIC_PROCESS
1	0.2228	0.0001	0.019	GSK3A|PIM1|MEIS1|MIR590|TBX5|SMPD3|TGFBR3|JARID2|BCL2L11|MAP2K4|YAP1|SHH|SMAD2|TMEM38B|NDRG4|MEF2C|IFT80|EDN1|SLC6A4|PDGFRB|BMPR1A|MAEL|AGTR2|MIR222|YBX3|MIR23A|PARP2|MIR24-1|BASP1|SOD1|SOX9|ZMPSTE24|ADRA1A|DLL1|MESP1|MIR873|PLAG1|SASH3|TP73|LATS1|AKT1|HEG1|CTDP1|THBS3|ESR1|PI16|WWC2|MIR25|STC1|STK3|VGLL4|FGF8|STK4|CCNB1|FGF10|COL27A1|FGFR2|IGF1|PAK1|DUSP6|DUSP9|RBPJ|FOXC1|CER1|SAV1|PPARA|PIN1|TG…	http://www.gsea-msigdb.org/gsea/msigdb/cards/GOBP_ORGAN_GROWTH	156	ENR	GOBP_ORGAN_GROWTH	2.8116	0	GOBP_ORGAN_GROWTH	FALSE	GOBP_ORGAN_GROWTH
1	0.2493	0.0019	0.672	USP7|KLHL40|EFNA1|GIPC1|WAC|PML|PSEN1|QRICH2|SDCBP|USP14|PBK|RPL5|NELL1|RPL11|CSNK2A1|CCAR2|SHH|RPL23|RPS7|EIF3H|ATRAID|PRKCG|OGT|HFE|N4BP1|TLK2|PSMF1|STYX|SMARCC1|RYBP|CDK5RAP3|SVIP|AQP11|UBXN1|MAP1A|DDRGK1|FHIT|WNT1|BAG6|HSP90AB1|CSNK2A2|LAPTM4B|LAMP3|FURIN|SGTA|USP19|HIPK2|ANXA2|CAMLG|GABARAPL2|DAB2IP|SUFU|F8A1|MGAT3|PDCL3|BAG5|ATP13A2|F13B|UCHL5|TAF1|RGP1|RIC1|USP25|ALAD|EPHA4|MTM1|OPHN1|PARK7	http://www.gsea-msigdb.org/gsea/msigdb/cards/GOBP_NEGATIVE_REGULATION_OF_CELLULAR_PROTEIN_CATABOLIC_PROCESS	68	ENR	GOBP_NEGATIVE_REGULATION_OF_CELLULAR_PROTEIN_CATABOLIC_PROCESS	2.3325	0	GOBP_NEGATIVE_REGULATION_OF_CELLULAR_PROTEIN_CATABOLIC_PROCESS	FALSE	GOBP_NEGATIVE_REGULATION_OF_CELLULAR_PROTEIN_CATABOLIC_PROCESS
1	0.2597	0	0	TSC2|CASP3|GLMN|TRAF6|DZIP1L|TWIST1|OPA1|GPR161|SFRP1|LMO4|SFRP2|PLXNA2|STIL|SOX17|TEAD2|PHACTR4|SETD2|HES5|FZD3|SHH|RPS7|GORAB|KDM2B|BMP4|PRICKLE1|HIF1A|BMP5|FOXA1|BMP7|LIAS|FZD2|IFT52|IFT57|IFT122|TBC1D32|RALA|LUZP1|ARL13B|RPGRIP1L|GRHL3|FZD6|HES1|COBL|CELSR1|PKD2|WNT1|DEAF1|SPINT1|TULP3|KIF20B|SHROOM3|SPINT2|GSC|FUZ|VANGL2|PTK7|ST14|ZFP36L1|SDC4|DACT1|TSC1|WNT3A|STK3|FGF8|STK4|DVL1|TRIM71|SUFU…	http://www.gsea-msigdb.org/gsea/msigdb/cards/GOBP_NEURAL_TUBE_DEVELOPMENT	140	ENR	GOBP_NEURAL_TUBE_DEVELOPMENT	3.4663	0	GOBP_NEURAL_TUBE_DEVELOPMENT	FALSE	GOBP_NEURAL_TUBE_DEVELOPMENT
0.9958	0.3881	0.008	0.998	FGL1|TNFAIP3|MDK|CUL3|RPS6KA1|PTN|CPB2|CEBPB|SULF2|FBXW7|LIMS2|FGF1|IL6|XBP1|HPN|NOTCH2|GLI1|CFLAR|MED1|PROX1|WNT3A|CEACAM1	http://www.gsea-msigdb.org/gsea/msigdb/cards/GOBP_LIVER_MORPHOGENESIS	22	ENR	GOBP_LIVER_MORPHOGENESIS	2.074	0.0042	GOBP_LIVER_MORPHOGENESIS	FALSE	GOBP_LIVER_MORPHOGENESIS
1	0.2925	0.0001	0.022	ZNF830|USP7|UVSSA|RPA3|POLD3|LIG3|POLK|POLD1|POLD2|TCEA1|UBA52|UBC|POLD4|RFC2|RFC3|RFC4|RFC5|COPS5|PCNA|COPS2|GTF2H5|UBB|LIG1|CUL4B|AQR|ERCC8|RFC1|XRCC1|CCNH|CDK7|MNAT1|RBX1|CUL4A|ERCC1|XPA|GTF2H1|ERCC4|GTF2H3|GTF2H4|ERCC2|COPS8|COPS6|COPS7A|POLR2A|COPS4|POLR2B|POLR2C|COPS7B|POLR2E|COPS3|POLR2F|POLR2H|POLR2I|POLR2J|POLR2K|POLR2L|HMGN1|GPS1|PPIE|DDB1|EP300|POLR2D|POLR2G|XAB2|RPA2|ERCC3|PRPF19|RPA1	http://www.gsea-msigdb.org/gsea/msigdb/cards/GOBP_TRANSCRIPTION_COUPLED_NUCLEOTIDE_EXCISION_REPAIR	68	ENR	GOBP_TRANSCRIPTION_COUPLED_NUCLEOTIDE_EXCISION_REPAIR	2.7978	0	GOBP_TRANSCRIPTION_COUPLED_NUCLEOTIDE_EXCISION_REPAIR	FALSE	GOBP_TRANSCRIPTION_COUPLED_NUCLEOTIDE_EXCISION_REPAIR
1	0.2207	0.0008	0.311	BCL3|PARP1|ID1|ANKRD33|TRAF6|IFI16|TWIST1|TXN|TAF10|PDX1|SUMO1|TFAP4|ISL1|JUN|JAK2|TMSB4X|LEF1|PINX1|CALM3|ZBTB7C|TRIM28|GTF2B|HDAC2|E2F1|RB1|HMGB2|SUMO3|MSX2|CDT1|PLAUR|HES1|ZMPSTE24|DDRGK1|HABP4|NGF|TNKS|ERCC4|MMP8|PAX6|ZFP90|POU4F2|ZNF462|PPARG|ZBTB7A|WNT3A|GZMA|AGER|IGF1|CALM1|PYHIN1|SIRT2|LAMTOR5|EP300|DDIT3|FOXC1|CTNNB1|EGF|POU4F1|ZNF675|PARK7|ITGA2|IFNG|HEY1|HEY2|PER2|ACD|FBXW7|MYOCD|PSEN1…	http://www.gsea-msigdb.org/gsea/msigdb/cards/GOBP_REGULATION_OF_DNA_BINDING	111	ENR	GOBP_REGULATION_OF_DNA_BINDING	2.4838	0	GOBP_REGULATION_OF_DNA_BINDING	FALSE	GOBP_REGULATION_OF_DNA_BINDING
1	0.3767	0.0013	0.487	TNKS|ACD|CCT7|CCT4|CCT2|CCT3|BRCA2|ATR|TERT|TINF2|GNL3|ATRX|CCT8|TERF1|PINX1|CCT6A|TERF2IP|CCT5|ATM|WRAP53|TCP1|TPP1|GNL3L|POT1|TNKS2|XRCC5|NABP2|TERF2	http://www.gsea-msigdb.org/gsea/msigdb/cards/GOBP_PROTEIN_LOCALIZATION_TO_CHROMOSOME_TELOMERIC_REGION	28	ENR	GOBP_PROTEIN_LOCALIZATION_TO_CHROMOSOME_TELOMERIC_REGION	2.4047	0	GOBP_PROTEIN_LOCALIZATION_TO_CHROMOSOME_TELOMERIC_REGION	FALSE	GOBP_PROTEIN_LOCALIZATION_TO_CHROMOSOME_TELOMERIC_REGION
0.9979	0.2787	0.0013	0.508	GSK3A|TSC2|GKAP1|SIRT1|ENPP1|OPA1|PTPRE|SOCS1|IRS1|ADIPOR1|PRKAA1|PRKCD|SNX5|PIP4K2A|LPL|PRKCZ|LEP|ATP2B1|MIR103A1|MIR107|GRB10|PTPN2|SORL1|NCOA5|ECHDC3|PRKCQ|NR1H4|RELA|TNS2|PID1|NCK1|TRIM72|AHSG|ENHO|PIP4K2C|PTPN11|SRC|ZBTB7B|GNAI2|MSTN|PIP4K2B|GPLD1|TSC1|USO1|PTPN1|APPL2|SERPINA12|PAK1|PRKCB|NUCKS1|GPR21|KANK1|GRB14|SOCS3|OSBPL8|IL1B|SORBS1|MYO1C|INPP5K|RPS6KB1	http://www.gsea-msigdb.org/gsea/msigdb/cards/GOBP_REGULATION_OF_CELLULAR_RESPONSE_TO_INSULIN_STIMULUS	60	ENR	GOBP_REGULATION_OF_CELLULAR_RESPONSE_TO_INSULIN_STIMULUS	2.396	0.0021	GOBP_REGULATION_OF_CELLULAR_RESPONSE_TO_INSULIN_STIMULUS	FALSE	GOBP_REGULATION_OF_CELLULAR_RESPONSE_TO_INSULIN_STIMULUS
1	0.2192	0.0052	0.979	NDFIP1|PHB2|TLR9|HPX|TNF|FCGR2B|TRAF6|CD28|IL27RA|PRKDC|CD40|IL13|IL5|THOC1|IL6|DNAJB9|XBP1|IL33|C17ORF99|CCR6|XCL1|GAPT|ZPBP2|PKN1|MSH6|CD86|HLA-DQB1|MZB1|HLA-E|SWAP70|FCRL3|TNFRSF4|HSPD1|UNG|STX4|CD40LG|LIG4|YY1|AICDA|PHB|PARP3|MAD2L2|POLQ|VPREB3|BTK|VPREB1|SASH3|MLH1|ERCC1|EXOSC6|SLC15A4|TRAF2|GPI|PMS2P1|PMS2P5|PAXIP1|PMS2|MCM3AP|CLCF1|TBX21|SAMHD1|POLL|TMIGD2|MSH2|IL2|IL13RA2|MSH3|IL4|CR1|FOX…	http://www.gsea-msigdb.org/gsea/msigdb/cards/GOBP_IMMUNOGLOBULIN_PRODUCTION	95	ENR	GOBP_IMMUNOGLOBULIN_PRODUCTION	2.1584	0	GOBP_IMMUNOGLOBULIN_PRODUCTION	FALSE	GOBP_IMMUNOGLOBULIN_PRODUCTION
1	0.2369	0.0008	0.333	ACACA|ERRFI1|DNMT3B|SIRT1|PCK1|ADCY5|ADCY8|AHR|SFRP1|CBX3|ARG1|PRKAA1|KLF9|TFAP4|ABCC2|PRKCE|CFLAR|PCK2|MAP4K1|GNAI1|FOXO1|KLF4|KLF2|ELK1|ATP2B1|P2RY4|AQP1|AKR1C2|AACS|NPAS4|FDX1|NDOR1|ROCK2|EGFR|XRN1|AGTR2|PTGER2|CRH|DEFB104B|SERPINF1|CDK4|PTGFR|GNG2|USP8|AKR1C3|AKT1|SPP1|TNC|SRC|SRD5A1|ICAM1|TRERF1|CDC5L|ADAM15|GNB1|ASS1|PTGER4|MSTN|PPARG|STAR|FBXO32|UGT3A2|SMYD3|GOLPH3|LARP1|NR3C1|SOX10|CFTR|S…	http://www.gsea-msigdb.org/gsea/msigdb/cards/GOBP_CELLULAR_RESPONSE_TO_KETONE	90	ENR	GOBP_CELLULAR_RESPONSE_TO_KETONE	2.4681	0	GOBP_CELLULAR_RESPONSE_TO_KETONE	FALSE	GOBP_CELLULAR_RESPONSE_TO_KETONE
1	0.3704	0.008	0.998	CENPT|ZW10|BUB3|SPDL1|TRAPPC12|CENPQ|NDC80|CHAMP1|RCC2|CDK1|BOD1|CTCF|RB1|AURKB|TTK|ZWILCH|MIS12|MTBP|CENPA|SMC5|CDT1	http://www.gsea-msigdb.org/gsea/msigdb/cards/GOBP_PROTEIN_LOCALIZATION_TO_CHROMOSOME_CENTROMERIC_REGION	21	ENR	GOBP_PROTEIN_LOCALIZATION_TO_CHROMOSOME_CENTROMERIC_REGION	2.0737	0	GOBP_PROTEIN_LOCALIZATION_TO_CHROMOSOME_CENTROMERIC_REGION	FALSE	GOBP_PROTEIN_LOCALIZATION_TO_CHROMOSOME_CENTROMERIC_REGION
1	0.3118	0	0.003	PARP1|MAPKAPK5|MAPK1|TELO2|MAPK3|ACD|TERC|CCT3|HNRNPU|PIF1|ATR|TERT|PARN|DHX36|TERF1|CTC1|HSP90AA1|RAD50|SLX4|PINX1|CCT6A|HNRNPA1|HNRNPC|MAP2K7|DCLRE1B|PRKCQ|XRN1|XRCC5|TERF2|RFC1|PTGES3|HMBOX1|MAP3K4|TNKS|PKIB|TNKS1BP1|ERCC4|HSP90AB1|CCT7|CCT4|NEK7|ZSCAN4|SRC|CCT2|AURKB|TINF2|CCT8|ZBTB48|MAPK15|RAD51|GAR1|NAT10|NOP10|TERF2IP|NHP2|DCP2|CCT5|ATM|WRAP53|NEK2|PNKP|TCP1|NAF1|SMG6|HNRNPA2B1|SMG5|GNL3L…	http://www.gsea-msigdb.org/gsea/msigdb/cards/GOBP_TELOMERE_MAINTENANCE_VIA_TELOMERE_LENGTHENING	72	ENR	GOBP_TELOMERE_MAINTENANCE_VIA_TELOMERE_LENGTHENING	3.0098	0	GOBP_TELOMERE_MAINTENANCE_VIA_TELOMERE_LENGTHENING	FALSE	GOBP_TELOMERE_MAINTENANCE_VIA_TELOMERE_LENGTHENING
0.998	0.1512	0.0026	0.787	IGF1R|PPARGC1A|P2RX2|RAC1|OPA1|NKX2-2|PIK3CA|ANGPT2|SESN2|ZBED6|PPP3CB|LRP1|TXNIP|LYN|COL4A3|HIF1A|HNF4A|PFKL|MIR221|PIH1D1|UNC13B|ZBED3|APOB|ICAM1|KRT18|ZFP36L1|STAR|GPR68|HNF1B|BRSK2|CFTR|NR0B2|SLC30A8|LRP5L|SLC39A14|GPAM|TGFBR2|TH|KLF7|ITGA2|ILDR2|GJD3|NQO1|PRLH|SPARC|ENDOG|FKBP1B|CAMK2N1|PRKAA1|SLC2A5|PRKCE|EIF2B1|LEP|ACVR1C|NDUFA9|LDHA|MIR146A|MAPK13|UCP2|NR1D1|SLC9B2|TRPM4|PAX2|MIR16-1|NR1H…	http://www.gsea-msigdb.org/gsea/msigdb/cards/GOBP_RESPONSE_TO_CARBOHYDRATE	209	ENR	GOBP_RESPONSE_TO_CARBOHYDRATE	2.285	0.002	GOBP_RESPONSE_TO_CARBOHYDRATE	FALSE	GOBP_RESPONSE_TO_CARBOHYDRATE
1	0.2792	0.0003	0.142	DCP1A|CNOT2|CNOT3|CNOT4|LSM2|DDX6|PARN|DHX36|ZFP36|CNOT11|CNOT6|CPEB3|ZFP36L2|BTG2|SKIV2L|RC3H2|EXOSC6|MLH1|TNKS1BP1|CNOT8|TOB1|NANOS2|HBS1L|LSM6|EXOSC8|NT5C3B|ZFP36L1|PATL2|NANOS1|PDE12|PATL1|DIS3|EXOSC7|NANOS3|SAMD4A|TNRC6B|EXOSC2|EDC4|LSM5|PAN3|EXOSC3|LSM4|NOCT|LSM1|LSM3|TNRC6A|PNLDC1|DCPS|DCP2|MIRLET7A1|DCP1B|EXOSC1|LSM7|CNOT1|EXOSC9|RC3H1|CNOT6L|POLR2D|POLR2G|CNOT10|EXOSC4|SAMD4B|AGO2|EIF4EN…	http://www.gsea-msigdb.org/gsea/msigdb/cards/GOBP_NUCLEAR_TRANSCRIBED_MRNA_CATABOLIC_PROCESS_DEADENYLATION_DEPENDENT_DECAY	70	ENR	GOBP_NUCLEAR_TRANSCRIBED_MRNA_CATABOLIC_PROCESS_DEADENYLATION_DEPENDENT_DECAY	2.5847	0	GOBP_NUCLEAR_TRANSCRIBED_MRNA_CATABOLIC_PROCESS_DEADENYLATION_DEPENDENT_DECAY	FALSE	GOBP_NUCLEAR_TRANSCRIBED_MRNA_CATABOLIC_PROCESS_DEADENYLATION_DEPENDENT_DECAY
1	0.2872	0	0	GSK3A|BID|ATG13|TARDBP|PIK3R1|TP53|UBE2D3|NPEPPS|CASP8|STOM|SH3GLB1|YWHAG|JAK2|BBC3|SAE1|PRR5L|PDCD10|SHH|PDCD5|CEP290|SMAD3|BCAP31|SLC51B|TRIM28|SORL1|EDEM1|UBL4B|E2F1|ABLIM3|TPR|TM9SF4|VAMP2|CHP1|YWHAQ|PPP1R13B|PMAIP1|GZMB|PPP3CC|BAP1|PPP3R1|TP53BP2|TCAF2|TP63|CIB1|HSPA1L|TP73|HUWE1|NUTF2|HSP90AB1|KIF20B|CHRM1|CEMIP|ARIH2|PDZK1|TMEM30A|YWHAB|YWHAE|YWHAZ|RUFY3|CDK5R1|RAPGEF3|PRNP|VPS11|UBE2J2|RA…	http://www.gsea-msigdb.org/gsea/msigdb/cards/GOBP_POSITIVE_REGULATION_OF_INTRACELLULAR_PROTEIN_TRANSPORT	173	ENR	GOBP_POSITIVE_REGULATION_OF_INTRACELLULAR_PROTEIN_TRANSPORT	4.2397	0	GOBP_POSITIVE_REGULATION_OF_INTRACELLULAR_PROTEIN_TRANSPORT	FALSE	GOBP_POSITIVE_REGULATION_OF_INTRACELLULAR_PROTEIN_TRANSPORT
1	0.2317	0.0006	0.244	PPARGC1A|NUP37|PARP1|PDP2|INSR|GIT1|EIF6|SLC25A12|TMSB4X|CBFA2T3|VCP|NUP214|ENTPD5|NUP93|POM121|HIF1A|NUP153|PRKAG2|TPR|PGAM1|CDA|POM121C|NUP160|NUP98|PID1|SEH1L|ACMSD|NUP50|SLC2A6|RAE1|NUP35|MLXIPL|ZBTB7A|P2RX7|IGF1|SPHK2|NUP85|LACC1|DDIT4|NUP133|NUP155|APP|EP300|NUP205|NUP210|AK4|PPARA|NUP188|DNAJC30|NDC1|HPCA|PRKAG1|TREM2|IFNG|GCKR|FLCN|PDK4|ENO1|PSEN1|PRKAA1|GPD1|FBP1|PDK3|MYOG|GSTZ1|NUP43|HD…	http://www.gsea-msigdb.org/gsea/msigdb/cards/GOBP_REGULATION_OF_NUCLEOTIDE_METABOLIC_PROCESS	107	ENR	GOBP_REGULATION_OF_NUCLEOTIDE_METABOLIC_PROCESS	2.5158	0	GOBP_REGULATION_OF_NUCLEOTIDE_METABOLIC_PROCESS	FALSE	GOBP_REGULATION_OF_NUCLEOTIDE_METABOLIC_PROCESS
0.998	0.2938	0.005	0.976	SVIP|AQP11|UBXN1|USP7|MAP1A|DDRGK1|KLHL40|FHIT|GIPC1|WAC|BAG6|HSP90AB1|LAMP3|SGTA|SDCBP|USP14|PBK|USP19|RPL11|CAMLG|CCAR2|SHH|GABARAPL2|F8A1|EIF3H|PRKCG|BAG5|OGT|UCHL5|HFE|N4BP1|TLK2|PSMF1|USP25|ALAD|STYX|MTM1|SMARCC1|OPHN1|RYBP|PARK7	http://www.gsea-msigdb.org/gsea/msigdb/cards/GOBP_NEGATIVE_REGULATION_OF_PROTEASOMAL_PROTEIN_CATABOLIC_PROCESS	41	ENR	GOBP_NEGATIVE_REGULATION_OF_PROTEASOMAL_PROTEIN_CATABOLIC_PROCESS	2.1666	0.002	GOBP_NEGATIVE_REGULATION_OF_PROTEASOMAL_PROTEIN_CATABOLIC_PROCESS	FALSE	GOBP_NEGATIVE_REGULATION_OF_PROTEASOMAL_PROTEIN_CATABOLIC_PROCESS
1	0.1847	0	0	TRIM54|F11R|SHANK1|RDX|SLAIN2|CAMSAP3|GBA2|EVL|CORO2B|MID1IP1|RAC1|PIK3CA|TRPV4|PIK3R1|CLIP1|SFRP1|ATXN7|PFDN6|GRB2|SSH1|SPAST|SORBS3|ELN|TBCD|ACTR3|ACTR2|WHAMM|SYNPO2L|ALMS1|AP1AR|PPP1R9A|MIR138-1|WHAMMP3|MAP6D1|ACTG1|MIR29B1|BAIAP2L1|PLEK|CORO1B|PFDN1|BAIAP2L2|PFDN2|PFDN4|PFDN5|CIB1|MET|LATS1|WASH3P|COLGALT1|HDAC6|CFL2|PREX1|TMSB15A|DSTN|ICAM1|WNT11|LMOD1|SYNPO|TMOD4|ARPC3|ADD3|TMOD2|MYOC|ARPC1…	http://www.gsea-msigdb.org/gsea/msigdb/cards/GOBP_REGULATION_OF_SUPRAMOLECULAR_FIBER_ORGANIZATION	340	ENR	GOBP_REGULATION_OF_SUPRAMOLECULAR_FIBER_ORGANIZATION	3.7315	0	GOBP_REGULATION_OF_SUPRAMOLECULAR_FIBER_ORGANIZATION	FALSE	GOBP_REGULATION_OF_SUPRAMOLECULAR_FIBER_ORGANIZATION
0.9981	0.3785	0.0022	0.742	TEK|HRG|EPB41L5|RAC1|WNT4|PIK3R1|SFRP1|MYOC|THY1|IQGAP1|FERMT2|NRP1|ARF6|SDC4|LIMS1|TSC1|KDR|PTPRJ|COL16A1|DUSP3|SMAD3|S100A10|VEGFA|MAP4K4|MAPRE2|PPM1F|IQSEC1|ABL1|ROCK1|FMN1	http://www.gsea-msigdb.org/gsea/msigdb/cards/GOBP_POSITIVE_REGULATION_OF_CELL_SUBSTRATE_JUNCTION_ORGANIZATION	30	ENR	GOBP_POSITIVE_REGULATION_OF_CELL_SUBSTRATE_JUNCTION_ORGANIZATION	2.3071	0.0019	GOBP_POSITIVE_REGULATION_OF_CELL_SUBSTRATE_JUNCTION_ORGANIZATION	FALSE	GOBP_POSITIVE_REGULATION_OF_CELL_SUBSTRATE_JUNCTION_ORGANIZATION
1	0.2899	0	0	BECN2|PIK3C2B|TMEM199|ATG9A|RAB3GAP1|MAP1LC3B|MBTPS1|PACS2|LRSAM1|ATG12|VPS4A|SNAPIN|TMEM9|ATG5|ATG13|MFN2|CHMP4A|FAM160A2|CLVS2|CLVS1|ATP10B|MFSD8|RUFY4|SH3GLB1|RAB23|HPS1|TMEM41B|PIK3C3|ACP2|PIP4K2A|ATG16L1|TMEM39B|TMEM106B|TMEM39A|CHMP5|ATG101|PHF23|ATG16L2|IRGM|CLN6|MTMR3|SCARB2|TRAPPC8|HOOK1|VPS18|RAB14|GAA|RAB5A|CCDC115|HEXB|UBXN2A|GABARAP|C9ORF72|AP3B1|PIKFYVE|RAB39A|RAB20|SRPX|TMEM175|BEC…	http://www.gsea-msigdb.org/gsea/msigdb/cards/GOBP_VACUOLE_ORGANIZATION	163	ENR	GOBP_VACUOLE_ORGANIZATION	4.1257	0	GOBP_VACUOLE_ORGANIZATION	FALSE	GOBP_VACUOLE_ORGANIZATION
0.998	0.4634	0.001	0.408	RHBDD1|MBTPS1|PSEN2|TRAF6|APH1B|ADAM9|NFKB1|MMP7|SPPL2B|APH1A|ADAM17|ADAM10|NCSTN|PSEN1|NGFR|MBTPS2|SPPL2A|TGFB1|RELA|PSENEN	http://www.gsea-msigdb.org/gsea/msigdb/cards/GOBP_MEMBRANE_PROTEIN_INTRACELLULAR_DOMAIN_PROTEOLYSIS	20	ENR	GOBP_MEMBRANE_PROTEIN_INTRACELLULAR_DOMAIN_PROTEOLYSIS	2.4345	0.002	GOBP_MEMBRANE_PROTEIN_INTRACELLULAR_DOMAIN_PROTEOLYSIS	FALSE	GOBP_MEMBRANE_PROTEIN_INTRACELLULAR_DOMAIN_PROTEOLYSIS
1	0.3367	0	0	MAGOHB|NUP37|UPF1|TST|SLC25A42|SLC25A4|THOC1|SLC25A36|RRS1|SLC25A33|SLC35B4|EIF6|ZFP36|SETD2|DDX25|NUP214|SLC25A25|NUP93|POM121|NUP153|RPS15|SLC19A1|SLC35D2|UPF3B|SLC25A32|PNPT1|NUP160|UPF3A|ABCD1|EIF4A3|SMG7|RBM8A|ADORA1|THOC2|RAE1|KHDRBS1|CETN2|ZFP36L1|TSC1|SLC35A3|NUP85|POLR2D|RFTN1|MYO1C|NOL6|CKAP5|SLC25A23|TGFBR2|ABCC5|ABCE1|SLU7|ATXN2|SLC33A1|SLC28A2|SRSF1|SRSF5|SRSF6|SRSF9|FLOT1|YTHDC1|MCM…	http://www.gsea-msigdb.org/gsea/msigdb/cards/GOBP_NUCLEOBASE_CONTAINING_COMPOUND_TRANSPORT	237	ENR	GOBP_NUCLEOBASE_CONTAINING_COMPOUND_TRANSPORT	5.6988	0	GOBP_NUCLEOBASE_CONTAINING_COMPOUND_TRANSPORT	FALSE	GOBP_NUCLEOBASE_CONTAINING_COMPOUND_TRANSPORT
1	0.2828	0	0	RFPL1|MIIP|TP53|MIR638|ZNF655|JADE1|CDK2|RPS27L|MIR138-1|MIR26A1|MIR29B1|CDC73|SLFN11|HUS1|NACC2|MIR133B|ZFP36L1|GFI1B|AURKA|BUB1|FBXL7|FBXO7|TTK|EZH2|KLF4|PSMA1|PSMA2|HUS1B|PSMA3|PSMA4|PSMA5|MIR15B|PSMA6|MIR16-1|PSMA7|MIR21|PSMB1|PSMB2|PSMB3|PSMB4|PSMB5|PSMB6|PSMB7|PSMB8|PSMB9|PSMB10|PSMC1|PSMC2|PSMC3|PSMC4|PSMC5|PSMA8|PSMC6|PSMD1|PSMD2|PSMD3|PSMD4|PSMD5|PSMD7|E2F7|PSMD8|KANK2|PSMD9|MOS|PSMD11|P…	http://www.gsea-msigdb.org/gsea/msigdb/cards/GOBP_NEGATIVE_REGULATION_OF_CELL_CYCLE_PHASE_TRANSITION	250	ENR	GOBP_NEGATIVE_REGULATION_OF_CELL_CYCLE_PHASE_TRANSITION	4.8527	0	GOBP_NEGATIVE_REGULATION_OF_CELL_CYCLE_PHASE_TRANSITION	FALSE	GOBP_NEGATIVE_REGULATION_OF_CELL_CYCLE_PHASE_TRANSITION
1	0.3925	0.0008	0.308	RAD23A|CCL5|PPIA|CD28|NR5A2|HACD3|TOP2A|TOP2B|ADARB1|DDX3X|SRPK1|PDE12|TMEM39B|TMEM39A|LARP1|PPIE|VAPB|PPIH|PKN2|FKBP6|DDB1|TARBP2|IFIT1|SRPK2|NOTCH1|PPARA|ADAR|PPID|STAU1|CNOT7	http://www.gsea-msigdb.org/gsea/msigdb/cards/GOBP_POSITIVE_REGULATION_OF_VIRAL_GENOME_REPLICATION	30	ENR	GOBP_POSITIVE_REGULATION_OF_VIRAL_GENOME_REPLICATION	2.4878	0	GOBP_POSITIVE_REGULATION_OF_VIRAL_GENOME_REPLICATION	FALSE	GOBP_POSITIVE_REGULATION_OF_VIRAL_GENOME_REPLICATION
0.998	0.2947	0.0054	0.981	SALL1|ZBTB16|WDPCP|OSR2|FREM2|NOG|TWIST1|TULP3|INTU|CREBBP|C2CD3|SFRP2|CHST11|BAX|ECE1|BCL2L11|LRP4|GRHL2|OSR1|SHH|MSX1|TMEM231|HDAC1|HDAC2|BMP4|LRP5|TBX3|IHH|ALX4|HAND2|BMPR1A|NOTCH1|TBX2|IFT140|WNT5A|HOXD12|IFT52|WNT7A|GLI2|SMAD4|GLI3|TBC1D32|HOXA11|FLVCR1|HOXD13|FZD6|ROR2	http://www.gsea-msigdb.org/gsea/msigdb/cards/GOBP_EMBRYONIC_DIGIT_MORPHOGENESIS	47	ENR	GOBP_EMBRYONIC_DIGIT_MORPHOGENESIS	2.1516	0.002	GOBP_EMBRYONIC_DIGIT_MORPHOGENESIS	FALSE	GOBP_EMBRYONIC_DIGIT_MORPHOGENESIS
1	0.2495	0	0.007	RDX|STOX1|SMOC2|SMARCD3|NSMCE2|ADAM17|ANAPC4|DDX3X|MIR590|TERT|WNT10B|PBX1|ANAPC5|ANAPC7|ANAPC11|DBF4B|ANXA1|MECP2|CDC7|MEIS2|RB1|FOXA1|EGFR|LSM10|MIR221|MIR222|CDT1|PHOX2B|CDK4|CCND2|HES1|CUL3|CDC23|AKT1|HSPA2|RAB11A|CDC16|TTL|BRCA2|VPS4B|MAD2L1BP|DLGAP5|CDC6|CDC27|STAT5B|CCNB1|FGF10|DUSP3|LSM11|APP|EIF4E|EIF4EBP1|AIF1|PLCB1|RGCC|PHB2|MDM2|KLHL18|CDK10|USP22|CCND3|DTL|ANKRD17|MEPCE|POLDIP2|USP2|…	http://www.gsea-msigdb.org/gsea/msigdb/cards/GOBP_POSITIVE_REGULATION_OF_MITOTIC_CELL_CYCLE	116	ENR	GOBP_POSITIVE_REGULATION_OF_MITOTIC_CELL_CYCLE	2.9305	0	GOBP_POSITIVE_REGULATION_OF_MITOTIC_CELL_CYCLE	FALSE	GOBP_POSITIVE_REGULATION_OF_MITOTIC_CELL_CYCLE
0.9981	0.2795	0.0042	0.944	ERN1|DNMT1|TNF|MIR130A|MEF2D|MFN2|MIR1-1|FGF2|MIR499A|MYOCD|MIR638|TERT|JUN|HTR1B|JAK2|ADAMTS1|MIR4632|HMOX1|MIR1298|MIR34A|MIR140|APLN|MEF2C|ADIPOQ|MIR182|EDN1|PDGFB|GNAI3|MIR15A|LDLRAP1|MIR185|MIR301A|BMPR1A|MIR208A|MIR21|MIR221|MIR339|MIR222|DDX39B|EFEMP2|MIR448|MIR26A1|MIR27A|MIR27B|HPGD|PTEN|SOD2|MIR223|MIR96|TPM1|CNN1|MAP3K5|MMP2|MMP9|NR4A3|FOXJ2|GNAI2|NQO2|PPARG|MIR503|CDKN1A|CDKN1B|GPER1|…	http://www.gsea-msigdb.org/gsea/msigdb/cards/GOBP_REGULATION_OF_VASCULAR_ASSOCIATED_SMOOTH_MUSCLE_CELL_PROLIFERATION	76	ENR	GOBP_REGULATION_OF_VASCULAR_ASSOCIATED_SMOOTH_MUSCLE_CELL_PROLIFERATION	2.1976	0.0019	GOBP_REGULATION_OF_VASCULAR_ASSOCIATED_SMOOTH_MUSCLE_CELL_PROLIFERATION	FALSE	GOBP_REGULATION_OF_VASCULAR_ASSOCIATED_SMOOTH_MUSCLE_CELL_PROLIFERATION
1	0.2352	0.0015	0.562	IGF1R|FABP5|PPARGC1A|GPR3|FH|LPIN1|ADCYAP1|GATM|HDAC3|PPARGC1B|KDM3A|DBH|TRPV2|KSR2|CNOT3|HADH|LCN2|ACADL|PER2|MFN2|IL13|OXT|OXTR|IL18|APC|MFAP2|KDM6B|G0S2|GADD45G|ADIPOR1|PLAC8|HCRT|PRKAB1|PRLR|PRKAB2|JAK2|ACHE|PTH2R|YBX2|LEP|SCD|EBF2|SLN|STAT6|CD36|ALMS1|TSHR|GRB10|PDGFC|CCR2|UCP2|TRPM8|CMKLR1|OGT|ADIPOQ|VEGFA|ZNF516|GHRL|SYK|PHOX2B|EPAS1|ACSL1|FGF21|UCP1|CEBPB|EHMT1|PRDM16|ADRB2|ADIPOR2|KDM1A|…	http://www.gsea-msigdb.org/gsea/msigdb/cards/GOBP_POSITIVE_REGULATION_OF_COLD_INDUCED_THERMOGENESIS	95	ENR	GOBP_POSITIVE_REGULATION_OF_COLD_INDUCED_THERMOGENESIS	2.3752	0	GOBP_POSITIVE_REGULATION_OF_COLD_INDUCED_THERMOGENESIS	FALSE	GOBP_POSITIVE_REGULATION_OF_COLD_INDUCED_THERMOGENESIS
1	0.2738	0.0001	0.037	PRMT6|USP17L2|SIRT1|HDAC3|AKAP8L|SDR16C5|PER2|MSL3|HDAC8|ELK4|LRRK2|TP53|TBL1Y|HDAC5|MTA1|MSL3P1|C6ORF89|ZNF541|MTA2|MTA3|MAPK8|RCOR2|UCN|SIRT3|HDAC4|HDAC7|HDAC2|MIER1|MORF4L2|MIR182|VEGFA|RCOR1|SIRT7|CAMK2D|HDAC9|PRKD1|NIPBL|SIN3B|PRDM5|REST|PRKD2|PHB|TBL1XR1|BAZ2A|JDP2|HDAC6|TADA3|RCOR3|BRMS1|SFPQ|SIN3A|TRERF1|MORF4L1|SUDS3|ZBTB7B|SKI|CTBP1|HDAC10|FOXP3|SPHK2|AKAP8|SIRT6|SREBF1|KDM5A|PER1|BRMS1…	http://www.gsea-msigdb.org/gsea/msigdb/cards/GOBP_HISTONE_DEACETYLATION	74	ENR	GOBP_HISTONE_DEACETYLATION	2.7524	0	GOBP_HISTONE_DEACETYLATION	FALSE	GOBP_HISTONE_DEACETYLATION
0.998	0.1224	0.0087	0.999	TSPO|NR2E1|TNF|GSX2|IL6|NKX2-2|NAB1|NAB2|SLC45A3|SRGAP2C|ABCA2|POU3F2|OLIG2|ADGRG6|MPP5|SHH|ANXA1|LRP1|FA2H|HDAC2|LYN|HEXB|SOX8|MIR181B1|RELN|MIR221|MIR222|MIR26A1|SOD1|PHOX2B|HES1|RTN4|BOK|SOX9|DLL1|KLF15|SPINT1|PRX|PRKCI|MYOC|NF1|NF2|PRKCH|STAT3|CDK5R1|NTRK2|ROR1|HDAC10|DAB2IP|VIM|HDAC11|APP|NKX6-2|DAAM2|ARHGEF10|CDK5R2|DNER|IL1B|GSN|MED12|DLX1|DLX2|TREM2|ITGB4|STAP1|IFNG|NKX2-1|ADCYAP1|DRD3|IF…	http://www.gsea-msigdb.org/gsea/msigdb/cards/GOBP_GLIOGENESIS	275	ENR	GOBP_GLIOGENESIS	2.0572	0.002	GOBP_GLIOGENESIS	FALSE	GOBP_GLIOGENESIS
1	0.2496	0.0016	0.583	ITGA2|CASP2|F11R|CASP1|FAS|KCNJ2|TLR3|COL1A1|IL13|CD40|TLR7|MAPK3|RAC1|TLR8|TNFRSF8|ATP1A1|MAP3K2|SCX|CASP8|MAP2K4|MAP3K14|AQP1|MAPK8|PIEZO1|BAG3|SLC9A1|HDAC4|LTBR|SLC2A1|BMP6|EGFR|CASP8AP2|BAD|KCNK4|SOX9|CHEK1|HABP4|MAP3K1|TLR4|ENG|AKT1|NFKB1|MMP7|CRADD|BAK1|PTPN11|SLC38A2|WNT11|MYD88|DAG1|PTGER4|ANKRD1|ATP1A2|CNN2|PDE2A|MAG|BNIP3|IRF1|TNFRSF1A|GJA1|GADD45A|FADD|CASP5|PIEZO2|TNFSF14|IL1B|GOT1|TL…	http://www.gsea-msigdb.org/gsea/msigdb/cards/GOBP_CELLULAR_RESPONSE_TO_MECHANICAL_STIMULUS	72	ENR	GOBP_CELLULAR_RESPONSE_TO_MECHANICAL_STIMULUS	2.3668	0	GOBP_CELLULAR_RESPONSE_TO_MECHANICAL_STIMULUS	FALSE	GOBP_CELLULAR_RESPONSE_TO_MECHANICAL_STIMULUS
1	0.175	0	0	IGFBP3|PPARGC1A|IGFBP4|USP7|BHMT|NUP37|PARP1|MID1IP1|TP53|INSR|SESN2|DGAT2|SLC35B4|IRS1|EIF6|SLC45A3|MBTPS2|NR1H3|VCP|NCOA2|H6PD|ENTPD5|NUP93|PTH1R|POM121|BMP5|BMP6|NUP153|MIR185|SNAI1|SOD1|SOX9|SRC|RAE1|STAR|KAT2B|P2RX7|P2RY6|DDIT4|INPP5K|PARK7|MIR548P|ACACA|LPCAT3|TREM2|ERLIN1|FASN|PMVK|ERLIN2|AVPR1B|FLCN|PDK4|APOA5|ENO1|CLCN2|PRKAA1|PHLDA2|PRKCE|FBP1|CNR1|FOXK1|TTC39B|MYOG|DHCR7|FDFT1|FDPS|ADM…	http://www.gsea-msigdb.org/gsea/msigdb/cards/GOBP_REGULATION_OF_SMALL_MOLECULE_METABOLIC_PROCESS	407	ENR	GOBP_REGULATION_OF_SMALL_MOLECULE_METABOLIC_PROCESS	3.7717	0	GOBP_REGULATION_OF_SMALL_MOLECULE_METABOLIC_PROCESS	FALSE	GOBP_REGULATION_OF_SMALL_MOLECULE_METABOLIC_PROCESS
1	0.2434	0	0.001	ODF2|CHMP2B|KIAA1614|CHMP2A|MARK4|RANBP1|PAFAH1B1|GEN1|KIF25|CEP85|STIL|SLC16A1|PDCD6IP|CHMP1A|CEP295NL|CHMP5|CCDC61|UVRAG|ALMS1|CDK5RAP2|CDK2|CETN1|CHMP1B|CETN3|SDCCAG8|MAP9|XRCC3|CEP76|KIF3A|TRIM37|CHD3|CEP250|CEP44|HAUS1|CNTROB|SSX2IP|PKD2|MCPH1|CCDC78|RAB6C|PLK1|PARD6G|PARD6B|CHMP4C|SPICE1|BRCA2|VPS4B|CEP120|CEP295|CETN2|SASS6|KAT2B|PLK4|PLK2|AURKA|C10ORF90|UXT|TMEM67|GADD45A|CCNF|HAUS8|KIF3B…	http://www.gsea-msigdb.org/gsea/msigdb/cards/GOBP_MICROTUBULE_ORGANIZING_CENTER_ORGANIZATION	127	ENR	GOBP_MICROTUBULE_ORGANIZING_CENTER_ORGANIZATION	3.1703	0	GOBP_MICROTUBULE_ORGANIZING_CENTER_ORGANIZATION	FALSE	GOBP_MICROTUBULE_ORGANIZING_CENTER_ORGANIZATION
1	0.3844	0	0.015	VPS41|AP3B1|HGS|NEDD4|ZFYVE16|CLU|VPS4A|GGA3|WASH3P|VPS37B|VPS37A|M6PR|SMURF1|PIK3R4|NAGPA|LAPTM5|SNX16|SCARB2|VPS37D|NCOA4|VPS37C|SORL1|VTI1A|GNPTAB|GCC2|HSPA8|VPS13C|MON1A|VPS13D|RNF215|VPS13A|RAB7A|LAMP2|AP4M1|VTI1B|AP3M1|SORT1|AP3D1|GOSR2	http://www.gsea-msigdb.org/gsea/msigdb/cards/GOBP_PROTEIN_TARGETING_TO_VACUOLE	39	ENR	GOBP_PROTEIN_TARGETING_TO_VACUOLE	2.8441	0	GOBP_PROTEIN_TARGETING_TO_VACUOLE	FALSE	GOBP_PROTEIN_TARGETING_TO_VACUOLE
1	0.2613	0.0001	0.038	WAPL|ZW10|BUB3|PARP1|ANAPC15|PTTG1|TOP2A|ACD|TRIP13|HNRNPU|APC|PIF1|GEN1|TEX14|TTK|MAD2L1|DYNC1LI1|TERF1|LCMT1|CTC1|SPDL1|RAD50|SLX4|PINX1|ESPL1|HNRNPA1|CDK5RAP2|HNRNPC|PCID2|SETMAR|PSMG2|DUSP1|CDC20|TPR|XRN1|XRCC3|APOBEC1|MCM2|CDT1|AICDA|TERF2|XRCC1|TET1|NAA10|MAD1L1|MAD2L2|USP44|MNAT1|KLHL22|TNKS|ERCC1|PLK1|ERCC4|PHF8|PTTG3P|PHF2|SRC|AURKB|FBXO5|MAD2L1BP|TINF2|KNTC1|ATRX|PTTG2|CCNB1|NAT10|NDC80…	http://www.gsea-msigdb.org/gsea/msigdb/cards/GOBP_NEGATIVE_REGULATION_OF_CHROMOSOME_ORGANIZATION	79	ENR	GOBP_NEGATIVE_REGULATION_OF_CHROMOSOME_ORGANIZATION	2.7348	0	GOBP_NEGATIVE_REGULATION_OF_CHROMOSOME_ORGANIZATION	FALSE	GOBP_NEGATIVE_REGULATION_OF_CHROMOSOME_ORGANIZATION
0.9961	0.3839	0.0069	0.993	BBS7|CDH3|RAB11B|MLPH|RAB11A|GPR143|DCTN2|MYO7A|ASIP|BLOC1S6|RAB17|ARL6|SHROOM2|BBS5|MYO5A|BLOC1S3|BBS2|MKKS|MREG|BBS4|RAB27A|RAB27B|RAB1A	http://www.gsea-msigdb.org/gsea/msigdb/cards/GOBP_ESTABLISHMENT_OF_PIGMENT_GRANULE_LOCALIZATION	23	ENR	GOBP_ESTABLISHMENT_OF_PIGMENT_GRANULE_LOCALIZATION	2.1035	0.0039	GOBP_ESTABLISHMENT_OF_PIGMENT_GRANULE_LOCALIZATION	FALSE	GOBP_ESTABLISHMENT_OF_PIGMENT_GRANULE_LOCALIZATION
1	0.2054	0	0.001	F11R|CASP1|TMEM120A|FAS|ASIC2|PKD1L1|CD40|RAC1|ATP8A2|PIK3CA|TRPV4|TNFRSF8|ANGPT2|STRA6|SCX|LTBR|TXNIP|SLC2A1|BMP6|PKDREJ|CSRP3|KCNK4|SOX9|MAP3K1|XPA|PKD1L3|TNC|SRC|WNT11|MYD88|TCAP|GDF5|TMC1|IGFBP2|TNFRSF1A|ACTA1|FADD|PIEZO2|IHH|CXCL12|CTNNB1|IL1B|GSN|TGFBR2|ABHD12|ITGA2|TLR3|COL1A1|IL13|TLR7|TLR8|ENDOG|KIT|CHRNA9|PPL|JUND|AQP1|MAPK8|SOST|PIEZO1|BAG3|UCN|PDZD7|MPO|PHF24|SLITRK6|HTT|SLC8A1|MDK|DC…	http://www.gsea-msigdb.org/gsea/msigdb/cards/GOBP_RESPONSE_TO_MECHANICAL_STIMULUS	194	ENR	GOBP_RESPONSE_TO_MECHANICAL_STIMULUS	3.0321	0	GOBP_RESPONSE_TO_MECHANICAL_STIMULUS	FALSE	GOBP_RESPONSE_TO_MECHANICAL_STIMULUS
1	0.2859	0	0	BNIP3L|DERL2|BID|ATG13|SLC1A1|TXN|PIK3R1|TP53|UBE2D3|RAB23|YWHAG|JAK2|BBC3|SAE1|SHH|PDCD5|CEP290|BCAP31|SLC51B|TRIM28|EDEM1|BMP4|UBL4B|ABLIM3|AGTR2|YWHAQ|PKIG|PPP1R13B|GZMB|LMAN1|PPP3CC|PPP3R1|TP53BP2|TCAF2|CIB1|HSPA1L|HUWE1|HSP90AB1|NOLC1|KIF20B|NUCB1|ARIH2|PDZK1|TMEM30A|CDK5R1|RAPGEF3|PRNP|VPS11|UBE2J2|RAC2|BRSK2|PAK1|ERLEC1|DNAJC27|SIAH3|GCC2|IL1B|MYO1C|INPP5K|PIK3R2|HPS4|PARK7|TCAF1|UBAC2|C2C…	http://www.gsea-msigdb.org/gsea/msigdb/cards/GOBP_REGULATION_OF_INTRACELLULAR_PROTEIN_TRANSPORT	236	ENR	GOBP_REGULATION_OF_INTRACELLULAR_PROTEIN_TRANSPORT	4.9049	0	GOBP_REGULATION_OF_INTRACELLULAR_PROTEIN_TRANSPORT	FALSE	GOBP_REGULATION_OF_INTRACELLULAR_PROTEIN_TRANSPORT
1	0.5229	0.0004	0.174	HES1|PAX8|YAP1|OSR1|SOX9|CALB1|PKD2|LIF|STAT1|WNT4|UMOD|WWTR1|SOX8|POU3F3|PAX2|FAT4|LGR4|WNT7B|WNT9B|HES5	http://www.gsea-msigdb.org/gsea/msigdb/cards/GOBP_METANEPHRIC_TUBULE_DEVELOPMENT	20	ENR	GOBP_METANEPHRIC_TUBULE_DEVELOPMENT	2.5545	0	GOBP_METANEPHRIC_TUBULE_DEVELOPMENT	FALSE	GOBP_METANEPHRIC_TUBULE_DEVELOPMENT
1	0.2688	0.0009	0.349	MDM2|SIRT1|IFI16|FIGNL1|SFRP1|TP53|SFRP2|ATR|GRB2|ELK1|CLOCK|INO80|YAP1|GTF2H5|RAD9A|DNM2|RPL26|RHOB|HAMP|TLK2|EGR1|CRYAB|NIPBL|XRCC5|EEF1D|LIG4|TMEM109|HMGA2|RHNO1|ITGB6|ZMPSTE24|MAPK14|TNKS1BP1|HSPA5|GATA3|HUS1|RAD51AP1|KDM1A|SPIDR|RAD1|CDKN1A|SWI5|CHEK2|RAD51|KDM4D|TANK|RAD9B|NUCKS1|GADD45A|WRN|ATM|ECT2|INTS7|XRCC6|HRAS|BLM|FBXO4|HSF1|TP53BP1|TSPYL5|NET1|NOX4	http://www.gsea-msigdb.org/gsea/msigdb/cards/GOBP_CELLULAR_RESPONSE_TO_IONIZING_RADIATION	62	ENR	GOBP_CELLULAR_RESPONSE_TO_IONIZING_RADIATION	2.4605	0	GOBP_CELLULAR_RESPONSE_TO_IONIZING_RADIATION	FALSE	GOBP_CELLULAR_RESPONSE_TO_IONIZING_RADIATION
1	0.2661	0	0.007	CLASP1|HAUS5|ODF2|MARK4|PPP2R1A|PAFAH1B1|C2CD3|YWHAG|TUBG1|AKAP9|TUBA4A|B9D1|HSP90AA1|CEP290|CC2D2A|TUBB4A|ALMS1|ACTR1A|TUBB4B|TUBA1A|TCTN1|CEP57|RAB3IP|CDK5RAP2|TCTN2|CEP97|CDK1|SDCCAG8|CEP78|KIF24|IQCB1|OFD1|CEP76|CEP89|SSNA1|CEP250|CEP70|RPGRIP1L|CEP63|FBF1|HAUS1|DCTN1|NPHP4|PLK1|RAB11A|DYNLL1|CEP41|CSNK1D|TTBK2|SFI1|AHI1|PCM1|YWHAE|CETN2|CNTRL|PCNT|SCLT1|PLK4|DCTN3|DYNC1H1|NEDD1|HAUS6|TMEM67|…	http://www.gsea-msigdb.org/gsea/msigdb/cards/GOBP_CILIARY_BASAL_BODY_PLASMA_MEMBRANE_DOCKING	90	ENR	GOBP_CILIARY_BASAL_BODY_PLASMA_MEMBRANE_DOCKING	2.9158	0	GOBP_CILIARY_BASAL_BODY_PLASMA_MEMBRANE_DOCKING	FALSE	GOBP_CILIARY_BASAL_BODY_PLASMA_MEMBRANE_DOCKING
1	0.2044	0.0074	0.996	TNFSF18|LY9|BCL3|CD1C|IL6|CCL19|IL18|TP53|FCER1G|JAK3|CD80|CD86|LEF1|ANXA1|SMAD7|SOCS5|IL23A|HAVCR2|IL27|MYB|TMEM98|APBB1IP|ATP7A|ICAM1|ZBTB7B|IFNL1|STAT3|TSC1|IFNK|ZC3H12A|ENTPD7|ZFPM1|GPR183|RC3H1|IL4R|IL12B|SEMA4A|LGALS3|RAB27A|IL21|RELB|F2RL1|PCK1|IFNG|RORA|EIF2AK4|FCGR2B|RIPK2|PSEN1|IL6R|MTOR|HLA-DMB|PRKCZ|SPN|HLA-DRA|LGALS9|LILRB1|HLX|IL18R1|IFNE|SLC11A1|MIR21|RARA|IFNA1|IFNA2|FGL2|IFNA4|RC…	http://www.gsea-msigdb.org/gsea/msigdb/cards/GOBP_T_CELL_ACTIVATION_INVOLVED_IN_IMMUNE_RESPONSE	110	ENR	GOBP_T_CELL_ACTIVATION_INVOLVED_IN_IMMUNE_RESPONSE	2.0906	0	GOBP_T_CELL_ACTIVATION_INVOLVED_IN_IMMUNE_RESPONSE	FALSE	GOBP_T_CELL_ACTIVATION_INVOLVED_IN_IMMUNE_RESPONSE
1	0.4135	0.0016	0.58	RDX|USP7|MTMR2|MAP2|SNX3|DAB2|PTPN23|MAP2K2|DNAJC13|MAPK1|MSN|MAPK3|MAP2K1|SORL1|SRC|LRRK2|EZR|TRIM46|SNX12|ARFIP1|RAB29|RAB21|VPS11	http://www.gsea-msigdb.org/gsea/msigdb/cards/GOBP_REGULATION_OF_CYTOPLASMIC_TRANSPORT	23	ENR	GOBP_REGULATION_OF_CYTOPLASMIC_TRANSPORT	2.3679	0	GOBP_REGULATION_OF_CYTOPLASMIC_TRANSPORT	FALSE	GOBP_REGULATION_OF_CYTOPLASMIC_TRANSPORT
1	0.3408	0.0029	0.83	HMGA2|ZNF830|CHEK1|FOXO4|BRSK1|ORC1|TAOK3|HUS1|NAE1|TICRR|TAOK2|CDC6|CDKN1A|TOPBP1|FOXN3|TAOK1|FAM122A|RAD17|RINT1|NBN|CLSPN|ATM|NABP1|CDK1|INTS3|HUS1B|BRCA1|SYF2|BLM|MIR21|NABP2|DONSON|CDK5RAP3	http://www.gsea-msigdb.org/gsea/msigdb/cards/GOBP_MITOTIC_G2_M_TRANSITION_CHECKPOINT	33	ENR	GOBP_MITOTIC_G2_M_TRANSITION_CHECKPOINT	2.2621	0	GOBP_MITOTIC_G2_M_TRANSITION_CHECKPOINT	FALSE	GOBP_MITOTIC_G2_M_TRANSITION_CHECKPOINT
1	0.143	0.0007	0.281	USF1|GOT2|IGFBP3|TFAP2B|PPARGC1A|MLYCD|IGFBP4|USP7|TNF|TKTL1|MAN2B1|ADPGK|PIK3CA|SLC25A11|TP53|INSR|SESN2|DGAT2|SLC35B4|IRS1|CHST1|SLC45A3|FBP2|GAL3ST3|NPY1R|G6PC3|NCOA2|H6PD|SLC2A1|XYLB|SLC23A1|PFKL|PGAM1|GSTO1|PKM|SORD|SRC|KAT2B|IGF1|SLC39A14|OMA1|OAS1|INPP5K|ALDH1A1|FABP5|RORA|NISCH|PER2|MIR210|PDK4|ENO1|ADIPOR1|PRKAA1|PHLDA2|GCGR|SLC2A3|FBP1|GNB3|FOXK1|LEP|APOD|MIR103A1|MIR107|OGT|ACTN3|WDTC1…	http://www.gsea-msigdb.org/gsea/msigdb/cards/GOBP_MONOSACCHARIDE_METABOLIC_PROCESS	258	ENR	GOBP_MONOSACCHARIDE_METABOLIC_PROCESS	2.4992	0	GOBP_MONOSACCHARIDE_METABOLIC_PROCESS	FALSE	GOBP_MONOSACCHARIDE_METABOLIC_PROCESS
1	0.1888	0.0002	0.078	TSPO|SCARF1|KIAA0319|BAAT|KLK6|JAM3|NREP|PRMT5|IL6|ANGPT2|PTPN12|MIR590|PTPRF|TGFBR3|PDX1|RPL30|ISL1|WNT10B|JAK2|PCNA|DUSP10|EPPK1|YAP1|ANXA1|SULF2|LRP1|HFE|ATIC|NNMT|BIN3|EGFR|MYOD1|MIR221|MIR222|PNPT1|PKM|CCNA2|MIR29B1|CDK4|PHB|SOX15|BCL9|WNT1|CEBPB|RTN4RL2|CPT1A|SPP1|TNC|C5AR1|NR4A3|ADAM15|DAG1|NEFL|INPP5F|MYF6|PPARD|PPARG|CDKN1A|MED1|CDKN1B|PPAT|PTPRS|AURKA|CCNB1|FGF10|IGF1|LGR6|IGF2R|REG1A|N…	http://www.gsea-msigdb.org/gsea/msigdb/cards/GOBP_REGENERATION	181	ENR	GOBP_REGENERATION	2.6485	0	GOBP_REGENERATION	FALSE	GOBP_REGENERATION
1	0.2139	0	0	CDKN2B-AS1|IGF1R|AKT3|DUOXA2|VTN|DUOX2|DUOX1|PRDM14|RAC1|IL6|INSR|ITGAV|SRGAP2C|JAK2|MIR1290|APELA|KDR|LRRC15|SMURF2|SEMA4D|LRP1|LYN|FAM110C|MIR126|BMP4|ARHGEF39|ADAM10|MIR145|ZNF268|MIR181A2|MALAT1|MIR181B1|BMP7|ZNF703|SEMA3A|MIR221|BMPR2|MIR222|MIR23A|MIR448|MIR26A1|SNAI1|MIR27A|ACTG1|MIR27B|MIR29B1|SOX9|TCAF2|DDRGK1|EPB41L5|MAP3K3|CIB1|MET|SRC|WNT11|DOCK7|MYOC|SPOCK2|WNT5B|STAT3|NTF3|NTRK3|STK…	http://www.gsea-msigdb.org/gsea/msigdb/cards/GOBP_POSITIVE_REGULATION_OF_LOCOMOTION	555	ENR	GOBP_POSITIVE_REGULATION_OF_LOCOMOTION	5.1194	0	GOBP_POSITIVE_REGULATION_OF_LOCOMOTION	FALSE	GOBP_POSITIVE_REGULATION_OF_LOCOMOTION
1	0.2542	0	0.003	TRIB1|IGFBP3|PPARGC1A|CCL5|TNF|MIR130A|TRAF6|MEF2D|MFN2|IL6|MIR499A|IL18|NPR3|MIR638|IRAK1|SMPD3|PDE1A|TERT|CX3CL1|JUN|HTR1B|JAK2|HES5|MIR4632|ELN|NDRG4|MEF2C|PTGIR|BMP4|EDN1|MIR145|PDGFB|GNAI3|MIR185|MIR301A|PDGFRB|BMPR1A|EGFR|MIR221|XRCC5|MIR222|MYB|MIR448|NAA35|CDH13|MIR26A1|ABCC4|MIR27A|MIR27B|HPGD|PHB|THBS1|CNN1|MAP3K5|EREG|AKT1|OGN|MYD88|NR4A3|NQO2|PPARD|PPARG|CDKN1A|CDKN1B|TGM2|FGF9|HBEGF|…	http://www.gsea-msigdb.org/gsea/msigdb/cards/GOBP_SMOOTH_MUSCLE_CELL_PROLIFERATION	150	ENR	GOBP_SMOOTH_MUSCLE_CELL_PROLIFERATION	3.0001	0	GOBP_SMOOTH_MUSCLE_CELL_PROLIFERATION	FALSE	GOBP_SMOOTH_MUSCLE_CELL_PROLIFERATION
1	0.5118	0.0008	0.308	DCTN1|DYNC1H1|KIF1A|SYNE3|TMEM201|CDC42|HOOK3|PAFAH1B1|DOCK7|CEP120|SUN2|CLMN|FHOD1|PCM1|NTN1|FBXW11|SYNE2	http://www.gsea-msigdb.org/gsea/msigdb/cards/GOBP_NUCLEAR_MIGRATION	17	ENR	GOBP_NUCLEAR_MIGRATION	2.4874	0	GOBP_NUCLEAR_MIGRATION	FALSE	GOBP_NUCLEAR_MIGRATION
1	0.1201	0	0.001	TSPO|LILRA5|ATG5|ATG13|MEF2A|RAC1|ZDHHC8|TP53|INSR|IRS1|NR1H3|JAK2|BBC3|SAE1|SHH|PDCD5|BCAP31|SLC51B|LRP1|TRIM28|EDEM1|UBL4B|ABLIM3|SLC6A4|BMP6|YWHAQ|PPP1R13B|GZMB|PPP3CC|PPP3R1|TP53BP2|TCAF2|UNC13B|CEBPB|CIB1|SPP1|SRC|PRKCI|CNST|PDZK1|KHDRBS1|EHD3|GPR68|CDK5R1|RAPGEF3|NKX2-5|STC1|VPS11|P2RX7|STXBP1|CFTR|P2RY6|TAC1|PAK1|TACR2|SLC38A3|MYO1C|PIK3R2|HPS4|LGALS3|TGFB3|PLA2G1B|ABCA3|ABCA12|AZIN2|TCAF1…	http://www.gsea-msigdb.org/gsea/msigdb/cards/GOBP_POSITIVE_REGULATION_OF_ION_TRANSPORT	630	ENR	GOBP_POSITIVE_REGULATION_OF_ION_TRANSPORT	3.098	0	GOBP_POSITIVE_REGULATION_OF_ION_TRANSPORT	FALSE	GOBP_POSITIVE_REGULATION_OF_ION_TRANSPORT
1	0.2901	0.0008	0.33	SIRT1|DR1|TAF6L|SUPT3H|LDB1|YEATS2|TAF10|TADA1|SMARCB1|KAT6A|PHF14|KAT2A|JADE3|SUPT7L|JADE1|JADE2|LEF1|WBP2|WDR5|TAF5L|LIF|BRD1|BRCA1|MYOD1|SMAD4|ING4|MAP3K7|KMT2A|PIH1D1|CHEK1|ING5|KAT7|BRPF3|TADA3|GATA3|SIN3A|ZNF451|BRCA2|KAT6B|POLE3|MCM3AP|TRIM16|MEAF6|KAT2B|NAP1L2|TADA2A|TAF5|SPHK2|TAF12|SPI1|BRPF1|PER1|CRTC2|PIWIL2|MBIP|NAA60|IRF4	http://www.gsea-msigdb.org/gsea/msigdb/cards/GOBP_HISTONE_H3_ACETYLATION	57	ENR	GOBP_HISTONE_H3_ACETYLATION	2.4696	0	GOBP_HISTONE_H3_ACETYLATION	FALSE	GOBP_HISTONE_H3_ACETYLATION
1	0.2584	0.0018	0.647	ZNF830|DACH1|DNA2|RPA3|POLD3|UPF1|ORC3|GINS3|POLA2|POLD1|POLD2|POLD4|RFC2|RFC3|RFC4|TIPIN|RFC5|TERF1|PCNA|NUGGC|INO80|DBF4B|LIG1|CDC7|MCM2|WIZ|MCM3|CDT1|MCM4|AICDA|TERF2|MCM5|RFC1|MCM6|MCM7|CDC45|ZMPSTE24|GMNN|E2F7|GINS1|FBXO5|BRCA2|POLE3|POLE|DBF4|POLE2|E2F8|FEN1|ATRX|POLA1|CHEK2|RAD51|PRIM1|PRIM2|ZPR1|SENP2|POLE4|RPA2|BCL6|MCMDC2|RPA1|DONSON	http://www.gsea-msigdb.org/gsea/msigdb/cards/GOBP_CELL_CYCLE_DNA_REPLICATION	62	ENR	GOBP_CELL_CYCLE_DNA_REPLICATION	2.3425	0	GOBP_CELL_CYCLE_DNA_REPLICATION	FALSE	GOBP_CELL_CYCLE_DNA_REPLICATION
1	0.2683	0.0004	0.145	ITGA2|TRIB1|IGFBP3|PPARGC1A|VTN|FOXO4|DOCK4|PLEKHO1|CCL5|S100A11|ACE|MIR499A|SLIT2|MYOCD|MIR638|PLXNA1|TERT|AKIRIN1|IQGAP1|NRP1|SSH1|ARPC5|ADAMTS1|MIR1298|APEX1|ANXA1|NDRG4|ITGB1BP1|LRP1|MIR34A|HDAC4|HAS2|MIR140|SORL1|MEF2C|DOCK5|ADIPOQ|MIR182|SEMA6D|NFE2L2|PDGFB|PARVA|MIR15A|PDGFRB|BMPR1A|BIN3|MIR21|MIR218-1|MIR221|SIX4|MIR448|AAMP|MIR26A1|PLAU|CORO1B|ITGB3|MDK|MIR223|DDR1|CRK|TPM1|SERPINE1|ATP7…	http://www.gsea-msigdb.org/gsea/msigdb/cards/GOBP_MUSCLE_CELL_MIGRATION	94	ENR	GOBP_MUSCLE_CELL_MIGRATION	2.5818	0	GOBP_MUSCLE_CELL_MIGRATION	FALSE	GOBP_MUSCLE_CELL_MIGRATION
1	0.4015	0	0	MAGOHB|NUP37|UPF1|AKAP8L|DHX9|U2AF1L4|THOC1|AHCTF1|FMR1|ZFP36|SETD2|DDX25|NUP214|RBM15B|HNRNPA1|PCID2|THOC6|NUP93|CETN3|POM121|THOC7|NUP153|TPR|LRPPRC|POM121C|UPF3B|NUP160|UPF3A|POLDIP3|THOC3|NUP98|SEH1L|SARNP|EIF4A3|SMG7|RBM8A|NUP50|CDC40|TNKS|THOC2|NUTF2|CPSF3|RAE1|CPSF2|NUP35|IGF2BP1|IGF2BP3|IGF2BP2|CETN2|ZFP36L1|ZC3H11A|NSUN2|ALKBH5|NUP85|NUP133|NUP155|ARC|POLR2D|EIF4E|NUP205|WDR33|NUP210|MYO…	http://www.gsea-msigdb.org/gsea/msigdb/cards/GOBP_MRNA_TRANSPORT	139	ENR	GOBP_MRNA_TRANSPORT	5.2309	0	GOBP_MRNA_TRANSPORT	FALSE	GOBP_MRNA_TRANSPORT
1	0.1861	0.0001	0.043	EXOC7|PARP10|TNIP1|CCL5|TNF|TRIM15|CHMP2B|MIR130A|CD28|DHX9|VPS4A|RSAD2|CHMP2A|IFI16|TMPRSS4|EXOC2|TSG101|APOBEC3F|VAPA|DDX3X|APOBEC3G|FMR1|ITGAV|TRIM14|ZFP36|TMEM39B|TMEM39A|FCN1|GTF2F1|APCS|GTF2F2|TBC1D20|TRIM28|HEXIM1|TRIM62|FKBP6|CIITA|LARP7|SRPK2|TMPRSS2|MORC2|LY6E|BTBD17|MPHOSPH8|BANF1|FUCA2|AICDA|HS3ST5|NELFE|SETDB1|PLSCR1|HACD3|CTDP1|VPS37B|ZNF502|MBL2|BPIFA1|TRIM22|SRPK1|FCN3|CHMP4C|VPS4…	http://www.gsea-msigdb.org/gsea/msigdb/cards/GOBP_REGULATION_OF_BIOLOGICAL_PROCESS_INVOLVED_IN_SYMBIOTIC_INTERACTION	183	ENR	GOBP_REGULATION_OF_BIOLOGICAL_PROCESS_INVOLVED_IN_SYMBIOTIC_INTERACTION	2.716	0	GOBP_REGULATION_OF_BIOLOGICAL_PROCESS_INVOLVED_IN_SYMBIOTIC_INTERACTION	FALSE	GOBP_REGULATION_OF_BIOLOGICAL_PROCESS_INVOLVED_IN_SYMBIOTIC_INTERACTION
1	0.296	0.0001	0.02	ERN1|ITGA2|PPARGC1A|DNMT1|S1PR1|CCL5|TNF|MIR130A|TRAF6|MEF2D|MFN2|IL13|ELANE|IL6|MIR499A|FGF2|IL18|IRAK1|SMPD3|TERT|CX3CL1|IL6R|JUN|HTR1B|JAK2|HES5|ADAMTS1|HMOX1|MTOR|CALCRL|HDAC4|BMP4|EDN1|PDGFB|GNAI3|LDLRAP1|MIR301A|PDGFRB|BMPR1A|EGFR|MIR208A|MIR21|MIR221|MIR222|DDX39B|MYB|MIR448|CDH13|MIR26A1|ABCC4|MIR27A|PTAFR|MIR27B|HPGD|PHB|THBS1|MNAT1|MAP3K5|ALOX12|EREG|AKT1|MMP2|MMP9|MYD88|NR4A3|NOX1|FOXJ…	http://www.gsea-msigdb.org/gsea/msigdb/cards/GOBP_POSITIVE_REGULATION_OF_SMOOTH_MUSCLE_CELL_PROLIFERATION	92	ENR	GOBP_POSITIVE_REGULATION_OF_SMOOTH_MUSCLE_CELL_PROLIFERATION	2.8043	0	GOBP_POSITIVE_REGULATION_OF_SMOOTH_MUSCLE_CELL_PROLIFERATION	FALSE	GOBP_POSITIVE_REGULATION_OF_SMOOTH_MUSCLE_CELL_PROLIFERATION
1	0.293	0	0	PDE6B|PPARGC1A|USP7|KLF10|TIMELESS|SPSB4|PPP1CA|PPP1CB|TARDBP|TP53|CREB1|PASD1|HCRTR2|ARNTL2|ADA|CIPC|NR1H3|CRTC1|PRKCG|ATOH7|HNF4A|GHRL|NONO|ZFHX3|ADORA1|SUV39H2|CSNK1D|CRY2|NLGN1|PPARG|DRD2|DRD4|SOX14|NOCT|CRY1|PSPC1|PER1|SIK1|PIWIL2|KDM2A|NMU|PTGDS|PPARA|ADRB1|GNAQ|FBXW11|BHLHE40|OPN4|OPN3|RORA|NKX2-1|DRD3|HDAC3|PER3|PRKDC|PER2|TOP2A|FBXW7|MTNR1B|NR2F6|PML|USP2|FBXL3|PRKAA1|MTA1|NPS|EZH2|RBM4B…	http://www.gsea-msigdb.org/gsea/msigdb/cards/GOBP_REGULATION_OF_CIRCADIAN_RHYTHM	112	ENR	GOBP_REGULATION_OF_CIRCADIAN_RHYTHM	3.1962	0	GOBP_REGULATION_OF_CIRCADIAN_RHYTHM	FALSE	GOBP_REGULATION_OF_CIRCADIAN_RHYTHM
0.9939	0.1596	0.0084	0.999	SCARF1|NEGR1|OPA1|ATP8A2|PLA2G3|PLXNB3|CX3CL1|DHX36|ZDHHC15|CRTC1|ACTR2|DBN1|NDRG4|SCARB2|LRP1|PPP1R9A|LYN|DDX56|BMP5|STMN2|BMP7|TOX|MIR200C|RELN|MIR221|MIR222|SERPINF1|P3H1|GPC2|CREB3L2|NCK1|PPP2R5B|COBL|TIAM1|EPO|AMIGO1|KIDINS220|HSPA5|MIR133B|PRKCI|PTK6|TWF1|MAGI2|PTK2B|TMEM30A|PTK7|NTRK2|DPYSL3|NTRK3|ROR1|DVL1|DAB2IP|PLK5|MARK2|PAK3|EPHA3|BDNF|KALRN|CYFIP1|EP300|SCN1B|NDNF|FES|SETX|FLNA|CAMK1…	http://www.gsea-msigdb.org/gsea/msigdb/cards/GOBP_POSITIVE_REGULATION_OF_NEURON_PROJECTION_DEVELOPMENT	143	ENR	GOBP_POSITIVE_REGULATION_OF_NEURON_PROJECTION_DEVELOPMENT	2.0642	0.0061	GOBP_POSITIVE_REGULATION_OF_NEURON_PROJECTION_DEVELOPMENT	FALSE	GOBP_POSITIVE_REGULATION_OF_NEURON_PROJECTION_DEVELOPMENT
1	0.491	0.0023	0.744	RTN3|TMEM33|REEP2|RTN4|ZFYVE27|TMEM170A|ATL3|ATL1|RAB3GAP1|REEP4|RAB18|ATL2|REEP1|RAB10|REEP3|ARL6IP1|RAB3GAP2	http://www.gsea-msigdb.org/gsea/msigdb/cards/GOBP_ENDOPLASMIC_RETICULUM_TUBULAR_NETWORK_ORGANIZATION	17	ENR	GOBP_ENDOPLASMIC_RETICULUM_TUBULAR_NETWORK_ORGANIZATION	2.3054	0	GOBP_ENDOPLASMIC_RETICULUM_TUBULAR_NETWORK_ORGANIZATION	FALSE	GOBP_ENDOPLASMIC_RETICULUM_TUBULAR_NETWORK_ORGANIZATION
0.9981	0.2192	0.0025	0.779	PLCG2|CLU|VTN|SYT11|RAC1|CCL19|CCL21|INSR|BICD1|FMR1|ITGAV|SDCBP|NEU3|ABCA2|RSPO1|APELA|DNM2|DNAJC6|CD63|HFE|HNRNPK|SGIP1|MIR185|SFRP4|SYK|MIR27A|PCSK9|MIR27B|UNC119|CBL|AHI1|MAGI2|UBQLN2|NTF3|WNT3A|DLG4|RAB21|DRD2|DRD4|DAB2|ARC|EGF|WDR54|PIK3CB|CD2AP|HPCA|SH3GL2|HIP1|NECAB2|PPT1|DRD3|AAK1|C3|APOA5|SH3GL3|GREM1|ANKRD13B|GSG1L|PICK1|LRRTM2|ANKRD13D|LRPAP1|SCYL2|ATXN2|SELE|USP46|RIN3|ATAD1|ANKRD13A…	http://www.gsea-msigdb.org/gsea/msigdb/cards/GOBP_REGULATION_OF_RECEPTOR_MEDIATED_ENDOCYTOSIS	103	ENR	GOBP_REGULATION_OF_RECEPTOR_MEDIATED_ENDOCYTOSIS	2.2887	0.0019	GOBP_REGULATION_OF_RECEPTOR_MEDIATED_ENDOCYTOSIS	FALSE	GOBP_REGULATION_OF_RECEPTOR_MEDIATED_ENDOCYTOSIS
1	0.2313	0	0	FAIM2|PF4|FAS|TNF|BID|PIK3R1|SFRP1|SFRP2|TERT|ITGAV|MLLT11|IFI6|JAK2|BCL2L10|BCL2L11|MOAP1|YAP1|GFRAL|DDX47|FEM1B|LTBR|SKIL|BMP4|BMP5|HMGB2|AGTR2|BMPR1B|MIR221|MIR222|PARP2|BOK|SRPX|NGF|CIB1|SRC|ICAM1|ZDHHC3|KRT18|RBCK1|STK3|STK4|P2RX7|DAB2IP|IGF1|TNFRSF1A|ARHGEF2|FADD|IL1A|IL1B|ZSWIM2|INHBA|LGALS3|TGFBR1|SCRT2|CAV1|PARK7|AR|IFNG|TLR3|PELI3|STRADB|IL33|G0S2|KRT8|IL6R|GPX1|HMOX1|MAPK7|BAG3|NOS3|SO…	http://www.gsea-msigdb.org/gsea/msigdb/cards/GOBP_EXTRINSIC_APOPTOTIC_SIGNALING_PATHWAY	206	ENR	GOBP_EXTRINSIC_APOPTOTIC_SIGNALING_PATHWAY	3.6427	0	GOBP_EXTRINSIC_APOPTOTIC_SIGNALING_PATHWAY	FALSE	GOBP_EXTRINSIC_APOPTOTIC_SIGNALING_PATHWAY
0.9939	0.2973	0.0091	0.999	CSPG4|PFN2|USP17L2|COBL|RDX|WDPCP|STAP1|SH3BP1|EVL|NDEL1|RAC1|FAM98A|ARHGEF26|ICAM1|RHOG|DEF8|P2RY12|NLGN1|ARF6|SNX10|TACSTD2|EPS8L1|PIP5K1A|DBNL|KANK1|CYFIP1|RCC2|ARHGAP24|BAG4|AIF1|EPS8L2|EPS8L3|HRAS|EPS8|INPP5K|AIF1L|CORO1C|INPPL1|CAV1|PFN1	http://www.gsea-msigdb.org/gsea/msigdb/cards/GOBP_RUFFLE_ASSEMBLY	40	ENR	GOBP_RUFFLE_ASSEMBLY	2.0477	0.0061	GOBP_RUFFLE_ASSEMBLY	FALSE	GOBP_RUFFLE_ASSEMBLY
1	0.3578	0.0067	0.993	HES1|DNMT1|NFATC1|NFATC2|SOD2|NFATC3|MESP1|HEY2|ENG|MIR1-1|KIT|MYOCD|GATA6|EPC1|GPER1|FGF9|SGCB|MIR100|MIR125B1|CTH|SRF|MIR140|ADM|VEGFA|MIR145|PDGFB|RAMP2|MIR15B|NOTCH1|MIR21|COMP|MIR221|EFEMP2|MIR26A1	http://www.gsea-msigdb.org/gsea/msigdb/cards/GOBP_VASCULAR_ASSOCIATED_SMOOTH_MUSCLE_CELL_DIFFERENTIATION	34	ENR	GOBP_VASCULAR_ASSOCIATED_SMOOTH_MUSCLE_CELL_DIFFERENTIATION	2.109	0	GOBP_VASCULAR_ASSOCIATED_SMOOTH_MUSCLE_CELL_DIFFERENTIATION	FALSE	GOBP_VASCULAR_ASSOCIATED_SMOOTH_MUSCLE_CELL_DIFFERENTIATION
1	0.2939	0	0.001	ITGA2|HRG|WDPCP|CLASP1|CAMSAP3|LDB1|CORO2B|RAC1|LIMCH1|SFRP1|GPM6B|ACTN2|THY1|GREM1|DUSP22|IQGAP1|FERMT2|NRP1|VCL|KDR|APOD|COL16A1|PIP5K1A|WHAMM|SMAD3|SLC9A1|ITGB1BP1|LRP1|PEAK1|RHOD|ACTN3|VEGFA|MAP4K4|PPM1F|ROCK2|ABL1|BCR|FAM107A|RHOA|TESK2|ACTG1|PTPRK|PTEN|TEK|DMTN|THBS1|PTK2|EPB41L5|WNT4|SRC|DLC1|MMP14|TAOK2|MYOC|PTK2B|ACTN1|THSD1|TRIP6|ARHGEF7|SDC4|LIMS1|TSC1|PTPRJ|EFNA5|DUSP3|BCAS3|CTTN|EPHA…	http://www.gsea-msigdb.org/gsea/msigdb/cards/GOBP_FOCAL_ADHESION_ASSEMBLY	83	ENR	GOBP_FOCAL_ADHESION_ASSEMBLY	3.0399	0	GOBP_FOCAL_ADHESION_ASSEMBLY	FALSE	GOBP_FOCAL_ADHESION_ASSEMBLY
1	0.1548	0	0.007	VEPH1|F11R|TFAP2B|LOX|PARP1|CILP|LEMD3|LTBP3|TGFBR3L|NREP|MIR30B|ADAM17|UBA52|UBC|SFRP1|TP53|UBE2D1|TMEM100|UBE2D3|SFRP2|TGFBR3|CHST11|SCX|SOSTDC1|JAK2|ZNF8|MPP5|SHH|VASN|SMURF2|GDF6|SPRED3|SKIL|NUP93|LEFTY1|HFE|BMP4|BMP5|TGFB1I1|BMP6|LDLRAD4|BMP7|ZNF703|FSTL3|BMPR1A|HNF4A|BMPR1B|CITED2|BMPR2|HOXA13|SFRP4|HTRA4|MIR26A1|STRAP|HPGD|MIR29B1|FMOD|HES1|BMP3|FST|SMAD6|BMP8B|WNT1|ADAM9|LATS1|HSPA5|AKAP3…	http://www.gsea-msigdb.org/gsea/msigdb/cards/GOBP_TRANSMEMBRANE_RECEPTOR_PROTEIN_SERINE_THREONINE_KINASE_SIGNALING_PATHWAY	335	ENR	GOBP_TRANSMEMBRANE_RECEPTOR_PROTEIN_SERINE_THREONINE_KINASE_SIGNALING_PATHWAY	2.9276	0	GOBP_TRANSMEMBRANE_RECEPTOR_PROTEIN_SERINE_THREONINE_KINASE_SIGNALING_PATHWAY	FALSE	GOBP_TRANSMEMBRANE_RECEPTOR_PROTEIN_SERINE_THREONINE_KINASE_SIGNALING_PATHWAY
1	0.3496	0.0008	0.339	SIRT1|METTL21EP|TET3|EEF2KMT|TET2|SETD5|SUV39H2|METTL21C|SETD1A|SETD4|VCPKMT|BRD4|ATRX|SMARCB1|SETD2|SETD1B|IWS1|KDM4D|ARID4A|BEND3|KMT2E|OGT|KMT2D|MECP2|SUV39H1|PWP1|PRDM9|WDR82|CTR9|ZNF274|ZNF335|RTF1|WDR61|PRDM7|SETD3|ZNF304|KMT2A|PIH1D1	http://www.gsea-msigdb.org/gsea/msigdb/cards/GOBP_PEPTIDYL_LYSINE_TRIMETHYLATION	38	ENR	GOBP_PEPTIDYL_LYSINE_TRIMETHYLATION	2.4664	0	GOBP_PEPTIDYL_LYSINE_TRIMETHYLATION	FALSE	GOBP_PEPTIDYL_LYSINE_TRIMETHYLATION
1	0.3765	0	0	SRSF12|RBFOX3|DHX9|KHDRBS2|RBM24|HNRNPU|RBM5|ESRP2|FMR1|FXR1|RBFOX2|SLU7|NSRP1|CELF2|SRRM4|ZC3H10|CELF3|RBM17|PUF60|RBM15B|RBM15|HNRNPA1|CELF4|RBMX|RBM7|FXR2|HNRNPL|WTAP|MBNL1|MYOD1|HNRNPM|THRAP3|CELF6|CDK13|CELF5|SRSF1|NOVA1|NOVA2|SRSF6|SFSWAP|REST|TRA2B|RSRC1|RBM8A|SRSF9|SFPQ|YTHDC1|KDM1A|RBM11|KHDRBS1|CELF1|RBM10|PQBP1|MBNL2|ZBTB7A|RBFOX1|DYRK1A|SAP18|SMU1|RNPS1|DDX17|KHDRBS3|MBNL3|DDX5|PTBP1|…	http://www.gsea-msigdb.org/gsea/msigdb/cards/GOBP_ALTERNATIVE_MRNA_SPLICING_VIA_SPLICEOSOME	67	ENR	GOBP_ALTERNATIVE_MRNA_SPLICING_VIA_SPLICEOSOME	3.4735	0	GOBP_ALTERNATIVE_MRNA_SPLICING_VIA_SPLICEOSOME	FALSE	GOBP_ALTERNATIVE_MRNA_SPLICING_VIA_SPLICEOSOME
0.992	0.1717	0.0085	0.999	F11R|JAM3|PKP3|IKBKB|TNF|PIP5K1C|WDR1|CLDN11|ACE|TRPV4|CLDN3|APC|CLDN18|CTNND2|PDCD6IP|CDH5|OCLN|TBCD|DLG1|MPP5|SMAD7|DSG1|PKP4|CLDN24|CLDN34|CLDN23|MPP7|RAMP2|FRMPD2|ZNF703|CLDN14|CLDN15|GJB1|ARVCF|CLDN20|CLDN22|CLDN25|SNAI1|STRN|PKP1|ACTG1|FRMPD2B|FBF1|CLDN10|GNPAT|CLDN8|CLDN6|CLDN2|CLDN9|CRB3|GPBAR1|HEG1|PARD6G|PARD6B|PECAM1|CDHR3|PRKCI|WNT11|PRKCH|PTPRO|MARVELD2|AGT|GJC1|TJP1|CLDN5|ACTB|EPB41…	http://www.gsea-msigdb.org/gsea/msigdb/cards/GOBP_CELL_CELL_JUNCTION_ASSEMBLY	142	ENR	GOBP_CELL_CELL_JUNCTION_ASSEMBLY	2.0613	0.008	GOBP_CELL_CELL_JUNCTION_ASSEMBLY	FALSE	GOBP_CELL_CELL_JUNCTION_ASSEMBLY
-1	-0.1675	0.0009	0.045	ASIC2|MEF2A|SLC1A1|AVPR2|FOXN4|TNNI3|ADA|HTR1A|JAK2|APELA|TNNT2|TMEM38B|CALM3|GLRX3|ATP2A1|MYH7|MYL2|RYR1|AGTR1|MYL3|AGTR2|MYL4|PLN|SEMA3A|BMPR2|CSRP3|GSTO1|RNLS|POPDC2|MIR26A1|SPX|KCNH6|CASQ2|AHCYL1|CHRM2|CHRM3|DMPK|CLIC2|ADORA1|ATP1B3|ARHGAP42|DES|FXYD1|FXYD3|FXYD7|ICAM1|ABCC9|FXYD4|ECE1|EHD3|KCNJ12|CORIN|NKX2-5|STC1|ASPH|ZDHHC21|CACNG7|TAC1|TACR3|SCN1B|NMU|CACNA1S|ADRB1|PIK3CG|TMEM38A|EDN2|TH|…	http://www.gsea-msigdb.org/gsea/msigdb/cards/GOBP_REGULATION_OF_BLOOD_CIRCULATION	275	ENR	GOBP_REGULATION_OF_BLOOD_CIRCULATION	-2.7227	0	GOBP_REGULATION_OF_BLOOD_CIRCULATION	FALSE	GOBP_REGULATION_OF_BLOOD_CIRCULATION
1	0.2926	0	0	PPARGC1A|ESRP1|GTF2H5|RBM15|RBM7|TCERG1|STRAP|SNRPA1|DDX20|GTF2H1|GTF2H3|GTF2H4|SRPK1|KHDRBS1|CELF1|SAFB|BRDT|ZFP36L1|DDX5|ADAR|RNU4ATAC|RNU6ATAC|LGALS3|RNU6-9|CD2BP2|PRPF8|SRSF10|SRSF12|PRPF6|AAR2|PRPF31|C1QBP|RNU5F-1|RNU5E-1|RNU5D-1|RNU5A-1|RNU5B-1|RNASEL|RNU4-2|RNU4-1|LSM2|USP4|PRPF3|SART3|RNVU1-8|RBM5|RNVU1-4|RNVU1-14|RNVU1-15|RNVU1-17|RNVU1-3|RNVU1-1|RNVU1-6|RNVU1-19|SF3A1|SLU7|CELF2|USP39|T…	http://www.gsea-msigdb.org/gsea/msigdb/cards/GOBP_MRNA_PROCESSING	489	ENR	GOBP_MRNA_PROCESSING	7.0995	0	GOBP_MRNA_PROCESSING	FALSE	GOBP_MRNA_PROCESSING
1	0.1547	0.0011	0.424	LILRA5|VTN|TNF|IL3|TSG101|ENPP2|CD40|IL5|IL6|ADAM17|IL11|IL18|SFRP1|TP53|SFRP2|JAK2|AREG|SEMA4D|HDAC2|LYN|IL23A|BMP6|AFAP1L2|RELN|LILRB4|MIR221|CASS4|HES1|ADORA1|UNC119|MIR125A|SPINK1|MIF|SRC|PECAM1|ICAM1|LRRK1|INPP5F|NF2|STAT3|NTF3|PRNP|WNT3A|NTRK2|PARP9|OSM|IGF1|TNFRSF1A|ARHGEF2|BDNF|NCK2|APP|CRLF1|PDGFA|RAP2C|IL12B|CAV1|IL21|RAP2B|HPX|ERRFI1|HRG|ITGA5|TREM2|STAP1|IFNG|EFNA1|IL13|BANK1|IL15|PPP…	http://www.gsea-msigdb.org/gsea/msigdb/cards/GOBP_REGULATION_OF_PEPTIDYL_TYROSINE_PHOSPHORYLATION	251	ENR	GOBP_REGULATION_OF_PEPTIDYL_TYROSINE_PHOSPHORYLATION	2.4261	0	GOBP_REGULATION_OF_PEPTIDYL_TYROSINE_PHOSPHORYLATION	FALSE	GOBP_REGULATION_OF_PEPTIDYL_TYROSINE_PHOSPHORYLATION
1	0.2595	0	0.007	CASP2|TP53|INSM1|SLC25A33|TFAP4|PCNA|CDK2|E2F1|ADAM10|ZBTB17|ZNF268|UHRF2|PHOX2B|CDK4|PPP2R5B|PKD2|TP73|MIF|HSP90AB1|MLXIPL|CDKN1A|CDKN1B|CDK5R1|CARM1|PLK2|AURKA|CCNB1|CHEK2|FGF10|PLK3|DAB2IP|GADD45A|HMGN5|ARID3A|E2F4|EP300|CNOT1|CNOT6L|CNOT10|ZNF385A|POU4F1|BIN1|FAP|MYBBP1A|GML|SFN|PRKACA|RGCC|CNOT7|PRMT1|MDM2|MDM4|FOXO4|MUC1|CNOT2|CNOT3|CNOT4|TRIAP1|GTSE1|FOXE3|PML|NEUROD1|PIDD1|CNOT11|PCBP4|MY…	http://www.gsea-msigdb.org/gsea/msigdb/cards/GOBP_REGULATION_OF_CELL_CYCLE_ARREST	104	ENR	GOBP_REGULATION_OF_CELL_CYCLE_ARREST	2.9435	0	GOBP_REGULATION_OF_CELL_CYCLE_ARREST	FALSE	GOBP_REGULATION_OF_CELL_CYCLE_ARREST
1	0.3484	0.0001	0.024	NUF2|ZW10|EML3|CHMP2B|VPS4A|CHMP2A|EML4|CHAMP1|CHMP4A|HNRNPU|RRS1|KIFC1|KIF22|KPNB1|RMDN1|CHMP1A|CHMP5|SPDL1|PINX1|CDCA8|CHMP1B|MIS12|CHMP6|ANKRD53|CDT1|SEH1L|MAD1L1|CUL3|PSRC1|BECN1|CDC23|RAB11A|BOD1|CHMP7|AURKB|CENPC|CHMP4C|VPS4B|KIF14|CCNB1|NDC80|PIBF1|DCTN2|CENPE|NUDC|KIF2C|CDCA5|KIF18A|CHMP4B	http://www.gsea-msigdb.org/gsea/msigdb/cards/GOBP_MITOTIC_METAPHASE_PLATE_CONGRESSION	49	ENR	GOBP_MITOTIC_METAPHASE_PLATE_CONGRESSION	2.7867	0	GOBP_MITOTIC_METAPHASE_PLATE_CONGRESSION	FALSE	GOBP_MITOTIC_METAPHASE_PLATE_CONGRESSION
1	0.268	0	0	AK1|PPARGC1A|AK5|NUP37|AK7|NME5|PGM1|NME7|NME9|NME3|PRKAG3|NME4|ADPGK|FOXK2|INSR|GIT1|CMPK2|CMPK1|EIF6|DTYMK|CBFA2T3|NUP214|ALDOC|ENTPD5|NUP93|POM121|HIF1A|NUP153|PRKAG2|TPR|PFKL|PGAM1|POM121C|NUP160|PKM|PGAM2|NUP98|SEH1L|NME6|DHTKD1|NUP50|SLC2A6|RAE1|NUP35|MLXIPL|ZBTB7A|ALDOA|P2RX7|IGF1|NUP85|DDIT4|NUP133|NUP155|APP|ENO2|EP300|ENO3|PNKP|ALDOB|NUP205|NUP210|AK4|PPARA|NUP188|NDC1|AK9|PRKAG1|GALK1|…	http://www.gsea-msigdb.org/gsea/msigdb/cards/GOBP_NUCLEOTIDE_PHOSPHORYLATION	123	ENR	GOBP_NUCLEOTIDE_PHOSPHORYLATION	3.2043	0	GOBP_NUCLEOTIDE_PHOSPHORYLATION	FALSE	GOBP_NUCLEOTIDE_PHOSPHORYLATION
1	0.2436	0.0007	0.277	OPN3|TIMP1|IMPACT|SIRT1|PARP1|EIF2AK4|POLD3|POLK|TRIAP1|POLD1|POLH|HYAL2|PIK3R1|TP53|FMR1|ATR|PRKCD|DHX36|ACTR5|EIF2S1|METTL3|PBK|PCNA|RHBDD1|INO80|USP28|BMF|AQP1|HYAL1|ZBTB1|MAPK13|OPN5|RPL26|MMP3|SMPD1|OPN1SW|N4BP1|MMP1|SDE2|CUL4B|CDC25A|CERS1|XPC|RUVBL2|MC1R|MYC|YY1|PTPRK|CRIP1|ATF4|CASP9|NEDD4|RHNO1|CHEK1|NFATC4|PTN|ERCC1|XPA|MME|ERCC4|MMP2|MFAP4|BAK1|MMP9|AURKB|CREBBP|KDM1A|BAX|NOC2L|CDKN1A|…	http://www.gsea-msigdb.org/gsea/msigdb/cards/GOBP_CELLULAR_RESPONSE_TO_UV	82	ENR	GOBP_CELLULAR_RESPONSE_TO_UV	2.5015	0	GOBP_CELLULAR_RESPONSE_TO_UV	FALSE	GOBP_CELLULAR_RESPONSE_TO_UV
0.9961	0.2839	0.0085	0.999	PLCG2|NECAB2|DRD3|INSR|FMR1|GREM1|SDCBP|ANKRD13B|GSG1L|PICK1|LRRTM2|ANKRD13D|RSPO1|LRPAP1|SCYL2|ATXN2|APELA|SELE|USP46|RIN3|ATAD1|ANKRD13A|MTMR2|TBC1D5|ARF1|DKK1|CD63|APLN|VEGFA|ARRB1|ARRB2|SFRP4|SYK|PCSK9|ITGB3|FLOT1|AHI1|NUMB|MAGI2|UBQLN2|ANGPT1|NTF3|WNT3A|DLG4|DRD2|DRD4|MKLN1|MIR199A1|ARC|EGF|WDR54|OPHN1|HPCA	http://www.gsea-msigdb.org/gsea/msigdb/cards/GOBP_REGULATION_OF_RECEPTOR_INTERNALIZATION	53	ENR	GOBP_REGULATION_OF_RECEPTOR_INTERNALIZATION	2.0626	0.0039	GOBP_REGULATION_OF_RECEPTOR_INTERNALIZATION	FALSE	GOBP_REGULATION_OF_RECEPTOR_INTERNALIZATION
1	0.3261	0.0026	0.787	CNTROB|CHMP2B|RTKN|VPS4A|CHMP2A|SNX33|CHMP4A|SNX9|CHMP7|KIF20B|AURKB|CHMP4C|VPS4B|ANXA11|ANLN|PDCD6IP|CHMP1A|SPAST|RACGAP1|ALKBH4|SNX18|CEP55|KIF20A|CHMP5|MITD1|SPIRE2|MYH9|ARF1|SPIRE1|CHMP1B|ECT2|KLHDC8B|BIN3|CHMP4B|RHOA|CHMP6	http://www.gsea-msigdb.org/gsea/msigdb/cards/GOBP_CYTOKINETIC_PROCESS	36	ENR	GOBP_CYTOKINETIC_PROCESS	2.2854	0	GOBP_CYTOKINETIC_PROCESS	FALSE	GOBP_CYTOKINETIC_PROCESS
1	0.3499	0.0001	0.058	SIRT1|SOD2|PARP1|PPIA|NME5|DIABLO|MAP3K5|AKT1|PDK1|STK24|CYP1B1|STK25|NOL3|ARL6IP5|FBXW7|SFPQ|MELK|NOX1|PML|HSPB1|PRKCD|GPX1|JAK2|ZNF622|MAPK7|PDCD10|BAG5|BCL2|HTRA2|HIF1A|NFE2L2|GSKIP|VNN1|UBQLN1|NONO|TRAP1|P4HB|PRODH|SOD1|PARK7	http://www.gsea-msigdb.org/gsea/msigdb/cards/GOBP_INTRINSIC_APOPTOTIC_SIGNALING_PATHWAY_IN_RESPONSE_TO_OXIDATIVE_STRESS	40	ENR	GOBP_INTRINSIC_APOPTOTIC_SIGNALING_PATHWAY_IN_RESPONSE_TO_OXIDATIVE_STRESS	2.6905	0	GOBP_INTRINSIC_APOPTOTIC_SIGNALING_PATHWAY_IN_RESPONSE_TO_OXIDATIVE_STRESS	FALSE	GOBP_INTRINSIC_APOPTOTIC_SIGNALING_PATHWAY_IN_RESPONSE_TO_OXIDATIVE_STRESS
0.998	0.2643	0.0077	0.998	TSPO|SCARF1|RTN4RL1|KIAA0319|RTN4R|JAM3|GAP43|FOLR1|NREP|MAP2K1|FKBP1B|PTPRF|THY1|TNR|ISL1|JAK2|KLF4|MAPK8IP3|APOD|LRP1|ADM|APOA1|MIR221|MIR222|ULK1|PTEN|MAP1B|PTN|RTN4RL2|NDEL1|STK24|SPP1|TNC|KREMEN1|GRN|DAG1|DHFR|LAMB2|NEFL|INPP5F|PTPRS|CTNNA1|MAG|CERS2|CHL1|PRRX1|BCL2|HGF|LRIG2|KLK8|FLNA|EPHA4|OMG|RGMA|MTR|MIR431	http://www.gsea-msigdb.org/gsea/msigdb/cards/GOBP_NEURON_PROJECTION_REGENERATION	56	ENR	GOBP_NEURON_PROJECTION_REGENERATION	2.0813	0.002	GOBP_NEURON_PROJECTION_REGENERATION	FALSE	GOBP_NEURON_PROJECTION_REGENERATION
1	0.2681	0	0.017	ARAP1|PFN2|F11R|SHANK1|RDX|SHANK3|ID1|S1PR1|CLASP1|EVL|CORO2B|PPM1E|RAC1|LIMCH1|PIK3R1|SFRP1|CX3CL1|FERMT2|NRP1|ASAP3|SORBS3|VIL1|MTOR|SYNPO2L|SMAD3|ALMS1|CD47|SLC9A1|ITGB1BP1|SWAP70|PPP1R9A|RHOC|ARHGAP28|GPR65|ARHGEF15|MIR138-1|BAG4|PPM1F|ROCK2|ABL1|MIR21|APOA1|RHOA|ACTG1|CGNL1|PXN|PLEK|FRMD7|EPHA1|TPM1|CDC42|MET|PPFIA1|WASF2|WNT4|WNT11|DLC1|SYNPO|MYOC|PTGER4|NF2|SDC4|LIMK1|RAPGEF3|TSC1|SYNPO2|T…	http://www.gsea-msigdb.org/gsea/msigdb/cards/GOBP_REGULATION_OF_ACTIN_FILAMENT_BUNDLE_ASSEMBLY	96	ENR	GOBP_REGULATION_OF_ACTIN_FILAMENT_BUNDLE_ASSEMBLY	2.8209	0	GOBP_REGULATION_OF_ACTIN_FILAMENT_BUNDLE_ASSEMBLY	FALSE	GOBP_REGULATION_OF_ACTIN_FILAMENT_BUNDLE_ASSEMBLY
1	0.2779	0	0.005	IMMP2L|PET100|COX20|NDUFS7|NDUFAF6|TAZ|SLC25A33|NDUFAF3|NDUFAF4|CHCHD4|SMIM20|NDUFA1|NDUFA3|NDUFA5|COA5|NDUFA6|NDUFA7|COA4|NDUFA8|TIMMDC1|NDUFA9|SCO1|NDUFA10|NDUFB1|NDUFB2|NDUFB3|NDUFB4|FOXRED1|NDUFB5|SDHAF2|NDUFB6|NDUFB7|COA1|NDUFB8|TMEM126B|NDUFB9|NDUFB10|NDUFC1|NDUFS4|SDHAF1|NDUFS1|NDUFS2|C12ORF73|COX19|NDUFS3|NDUFAF5|NDUFV1|NDUFS5|TMEM126A|NDUFS6|NUBPL|NDUFS8|NDUFV2|COX14|NDUFV3|SAMM50|OXA1L|…	http://www.gsea-msigdb.org/gsea/msigdb/cards/GOBP_MITOCHONDRIAL_RESPIRATORY_CHAIN_COMPLEX_ASSEMBLY	86	ENR	GOBP_MITOCHONDRIAL_RESPIRATORY_CHAIN_COMPLEX_ASSEMBLY	2.9679	0	GOBP_MITOCHONDRIAL_RESPIRATORY_CHAIN_COMPLEX_ASSEMBLY	FALSE	GOBP_MITOCHONDRIAL_RESPIRATORY_CHAIN_COMPLEX_ASSEMBLY
1	0.2916	0	0	GSK3A|DGKQ|CADM4|STOX1|TSSK4|HIPK4|VRK1|CHI3L1|DYRK2|CSNK2A1|IRGM|MYLK2|SPRED3|SMAD7|CALM3|CALM2|CAMK2A|CAB39|PRKAG2|BMP7|PPP2R5D|DMTN|TNKS|PLK1|AKT1|MAP3K10|CEMIP|SPRED1|MAP3K12|CDK5R1|WNK1|DYRK1A|CALM1|MARK2|DDIT4|SIRT2|APP|ACVR1|LMTK2|AXIN1|EGF|SPRED2|NLK|INPP5K|ACVR1B|PRKACA|TGFBR1|TGFBR2|GALNT13|GALNT3|PPEF2|CDK10|GALNT1|GALNT2|EOGT|PRKDC|MAPK1|GALNTL6|MAP2K1|AZU1|UMOD|LRRK2|TBK1|RIPK2|TRPC6…	http://www.gsea-msigdb.org/gsea/msigdb/cards/GOBP_PEPTIDYL_THREONINE_MODIFICATION	119	ENR	GOBP_PEPTIDYL_THREONINE_MODIFICATION	3.4907	0	GOBP_PEPTIDYL_THREONINE_MODIFICATION	FALSE	GOBP_PEPTIDYL_THREONINE_MODIFICATION
1	0.1583	0.0005	0.198	XCR1|PF4|LOX|DEFA1B|IL17RC|SMOC2|RAC1|IL6|ADAM17|PIK3CD|PLXNB3|KDR|ANXA1|BIN2|LYN|IL23A|ADAM10|HMGB2|PARVA|PF4V1|PRKCQ|RPS19|AGTR1|HSD3B7|GBF1|PIKFYVE|CORO1B|CRK|MET|MIF|PPBP|PREX1|PTPRO|RAC2|CCR4|SLAMF8|BSG|NUP85|CXCL12|IL10|PIK3CG|LGALS3|EDN2|PLA2G1B|HRG|C1QBP|S1PR1|STAP1|DOCK4|ANO6|PPIA|S100A8|S100A9|CXCL6|ALOX5|ELMO2|AZU1|CXCL16|KIT|CCR6|SFTPD|IL6R|PRKCD|HRH1|SLC12A2|RIN3|LGALS9|BST1|CCR2|MIR…	http://www.gsea-msigdb.org/gsea/msigdb/cards/GOBP_CELL_CHEMOTAXIS	279	ENR	GOBP_CELL_CHEMOTAXIS	2.5464	0	GOBP_CELL_CHEMOTAXIS	FALSE	GOBP_CELL_CHEMOTAXIS
1	0.1508	0	0	IGFBP3|IGFBP4|SFRP1|TP53|SESN2|PTCH2|OGFR|SFRP2|SLC25A33|SOX17|MEX3C|CSNK2A1|DACT3|SEMA4D|SYT14P1|LRP1|ADAM10|PAPPA2|RPS6KA3|DNAJB2|SLIT3|SEMA3A|BMPR2|TRIM46|SMARCA2|MIR23A|MIR24-1|COBL|SOX9|EPB41L5|CIB1|SPP1|WNT11|CDK5R1|WNT3A|EXTL3|NRG3|AURKA|STK11|PAK1|PLCE1|SPOCK1|ACVRL1|SGK2|PIN1|TGFBR1|TGFBR2|ATAD3A|DCSTAMP|SEMA4C|LAMTOR1|PPP2R1A|FLCN|CXCL16|ENO1|ESR2|KIAA1109|FBP1|SERTAD2|PRKCZ|CISH|OSGIN2…	http://www.gsea-msigdb.org/gsea/msigdb/cards/GOBP_CELL_GROWTH	441	ENR	GOBP_CELL_GROWTH	3.3496	0	GOBP_CELL_GROWTH	FALSE	GOBP_CELL_GROWTH
1	0.4096	0.0029	0.827	CTPS2|GLS|PFAS|ASNS|NIT2|ASNSD1|CAD|MECP2|CTPS1|PHGDH|CPS1|GMPS|GFPT1|GFPT2|GLS2|SIRT4|NR1H4|GLUL|GLUD1|PPAT|GLYATL1	http://www.gsea-msigdb.org/gsea/msigdb/cards/GOBP_GLUTAMINE_METABOLIC_PROCESS	21	ENR	GOBP_GLUTAMINE_METABOLIC_PROCESS	2.2653	0	GOBP_GLUTAMINE_METABOLIC_PROCESS	FALSE	GOBP_GLUTAMINE_METABOLIC_PROCESS
0.9981	0.3306	0.0017	0.622	ZNRF3|KIF16B|BECN2|NEDD4|BECN1|SMURF1|CAPN1|CDK5|PIK3R4|FURIN|SH3GLB1|ABCA2|LAPTM5|PTPN1|VLDLR|CLTA|CLTC|ANXA2|UVRAG|MTMR2|MYLIP|RNF43|AP2M1|AP2S1|LGMN|GPRASP1|AP2A2|SNX25|DTX3L|AP2B1|ITCH|AP2A1|TGFB1|PCSK9|APOE	http://www.gsea-msigdb.org/gsea/msigdb/cards/GOBP_RECEPTOR_CATABOLIC_PROCESS	35	ENR	GOBP_RECEPTOR_CATABOLIC_PROCESS	2.3524	0.0019	GOBP_RECEPTOR_CATABOLIC_PROCESS	FALSE	GOBP_RECEPTOR_CATABOLIC_PROCESS
1	0.1883	0	0.001	TSPO|TSC2|USP7|KLHL40|PKP3|USP30|PIK3CA|RASIP1|TP53|ZFP36|RPL5|RPL11|CSNK2A1|BMF|SHH|RPS7|EIF3H|DAP|HFE|SMARCC1|BOLL|SECISBP2|PKP1|DHX34|AQP11|UBXN1|DDRGK1|FHIT|WNT1|ANGEL2|MET|HSP90AB1|CTSA|MYD88|ZKSCAN3|TOB1|SGTA|STAT3|RBM10|TSC1|DAB2IP|NOCT|MGAT3|BAG5|LRIG2|EIF4ENIF1|IL10|USP25|PIK3CG|PARK7|TIMP1|TREM2|TIMP4|EFNA1|DND1|MT3|LRRK2|KDM4A|PBK|CNR1|DFFA|HMOX1|FOXK1|HNRNPD|NRBP2|HP|LEP|NELL1|RPL23|M…	http://www.gsea-msigdb.org/gsea/msigdb/cards/GOBP_NEGATIVE_REGULATION_OF_CELLULAR_CATABOLIC_PROCESS	223	ENR	GOBP_NEGATIVE_REGULATION_OF_CELLULAR_CATABOLIC_PROCESS	3.1485	0	GOBP_NEGATIVE_REGULATION_OF_CELLULAR_CATABOLIC_PROCESS	FALSE	GOBP_NEGATIVE_REGULATION_OF_CELLULAR_CATABOLIC_PROCESS
1	0.4083	0	0.003	KIF16B|RDX|BECN1|HOOK3|SNX3|PTPN23|WASH3P|DNAJC13|MAPK1|MAPK3|MAP2K1|SRC|MYO1D|FAM160A2|EZR|AKTIP|EEA1|PIK3C3|RAB21|VPS11|SNX16|MTMR2|DAB2|HOOK1|MAP2K2|HOOK2|MSN|RAB5A|SNF8|LMTK2|WDR91|SORL1|STX8|RILP|FLNA|SNX12|WDR81|RAB7A|EMP2|ANKRD27	http://www.gsea-msigdb.org/gsea/msigdb/cards/GOBP_VESICLE_MEDIATED_TRANSPORT_BETWEEN_ENDOSOMAL_COMPARTMENTS	40	ENR	GOBP_VESICLE_MEDIATED_TRANSPORT_BETWEEN_ENDOSOMAL_COMPARTMENTS	3.0101	0	GOBP_VESICLE_MEDIATED_TRANSPORT_BETWEEN_ENDOSOMAL_COMPARTMENTS	FALSE	GOBP_VESICLE_MEDIATED_TRANSPORT_BETWEEN_ENDOSOMAL_COMPARTMENTS
0.994	0.1801	0.0067	0.99	TFAP2A|TWIST1|MMP16|MYF5|CHST11|SCX|PAX5|SETD2|PBX1|DLG1|MBTD1|SHH|PCSK5|SMAD2|SMAD3|SULF2|KIAA1217|BMP4|PCGF2|ALX4|IRX5|PDGFRA|BMP7|MEGF8|XYLT1|HOXA11|SIX4|HOXD9|HOXD10|TBX1|EIF4A3|OSR2|SP3|DSCAML1|DEAF1|TULP3|WNT11|WNT9A|DMRT2|GSC|FUZ|ALX1|SLC2A10|FGF8|FGFR2|PRRX1|IHH|CTNNB1|IFT140|MED12|SULF1|SLC39A1|TGFB3|TGFBR1|TGFBR2|FLVCR1|DLX1|DLX2|COL1A1|ACVR2A|NOG|SIX2|OSR1|HYAL1|LHX1|FOXC2|COL2A1|NKX3-…	http://www.gsea-msigdb.org/gsea/msigdb/cards/GOBP_EMBRYONIC_SKELETAL_SYSTEM_DEVELOPMENT	112	ENR	GOBP_EMBRYONIC_SKELETAL_SYSTEM_DEVELOPMENT	2.1111	0.006	GOBP_EMBRYONIC_SKELETAL_SYSTEM_DEVELOPMENT	FALSE	GOBP_EMBRYONIC_SKELETAL_SYSTEM_DEVELOPMENT
-1	-0.1735	0.0001	0.003	FAM155B|GRIN2A|XCR1|GRIN2D|EDNRA|P2RX2|TRPV2|ATG5|APLNR|GRIA1|TRPV4|PLCG1|GRIN2C|ITGAV|JAK2|TMEM38B|CALM3|BCAP31|JSRP1|LRP1|LYN|NMUR2|PTH1R|RYR1|AGTR1|ERO1A|NPSR1|PLN|LETM1|TRPM1|GSTO1|CASQ2|GPR4|BOK|CLIC2|ADORA1|TPCN1|TPCN2|MCOLN3|TRPV6|JPH1|PRNP|JPH2|TGM2|CCR4|JPH3|P2RX7|CALB1|P2RY6|RIC3|TAC1|TACR1|PLCE1|CIB2|DDIT3|PTGDR|NMU|CNGB1|PIK3CG|TMEM38A|EDN2|PLA2G1B|CAV1|GALR2|TMEM64|FAM155A|S1PR1|ADCY…	http://www.gsea-msigdb.org/gsea/msigdb/cards/GOBP_REGULATION_OF_CYTOSOLIC_CALCIUM_ION_CONCENTRATION	331	ENR	GOBP_REGULATION_OF_CYTOSOLIC_CALCIUM_ION_CONCENTRATION	-3.0102	0	GOBP_REGULATION_OF_CYTOSOLIC_CALCIUM_ION_CONCENTRATION	FALSE	GOBP_REGULATION_OF_CYTOSOLIC_CALCIUM_ION_CONCENTRATION
1	0.1954	0	0	LPCAT4|PLA2G2E|SBF1|MOGAT2|PTDSS2|PIK3CA|PLA2G12A|PIK3CD|PIK3R1|PTDSS1|DGAT2|NR1H2|NR1H3|LPIN3|PGAP1|PIP4K2A|SYNJ2|PIGQ|MTMR7|CSNK2A1|RAB14|BMX|PLEKHA4|MIR29B1|PLD1|GNPAT|PIKFYVE|ACSL1|PLSCR1|INPP5F|GPAT4|LPIN2|LPGAT1|PLCE1|SLC44A2|GPAM|PDGFA|INPP5K|PIK3CB|PIK3CG|AJUBA|PIK3R2|PLA2G1B|PLA2G2A|PLA2G5|PLD2|MTMR4|FABP5|MIR548P|LPCAT3|LDLR|FBXW7|C3|SLC27A1|CHKA|SLC44A1|CEPT1|CDS1|CDIPT|AVIL|STARD10|AC…	http://www.gsea-msigdb.org/gsea/msigdb/cards/GOBP_GLYCEROLIPID_BIOSYNTHETIC_PROCESS	251	ENR	GOBP_GLYCEROLIPID_BIOSYNTHETIC_PROCESS	3.2264	0	GOBP_GLYCEROLIPID_BIOSYNTHETIC_PROCESS	FALSE	GOBP_GLYCEROLIPID_BIOSYNTHETIC_PROCESS
1	0.2309	0	0	MBOAT1|LPCAT4|PLA2G2E|SBF1|SERINC1|PTDSS2|PIK3CA|PLA2G12A|PIK3CD|PIK3R1|PTDSS1|ABCA2|LPIN3|PGAP1|PIP4K2A|SYNJ2|PIGQ|MTMR7|CSNK2A1|TMEM38B|RAB14|BMX|HEXB|HMGCS1|PLEKHA4|PLD1|GNPAT|PIKFYVE|PLSCR1|INPP5F|IDH1|GPAT4|LPIN2|LPGAT1|SPHK2|DPAGT1|SERINC5|SLC44A2|GPAM|PDGFA|INPP5K|PIK3CB|PIK3CG|AJUBA|PIK3R2|PLA2G1B|PLA2G2A|PLA2G5|PLD2|SGMS2|MTMR4|FABP5|LPCAT3|PMVK|SLC27A1|CHKA|ABCA8|SLC44A1|CEPT1|CDS1|CDIP…	http://www.gsea-msigdb.org/gsea/msigdb/cards/GOBP_PHOSPHOLIPID_BIOSYNTHETIC_PROCESS	256	ENR	GOBP_PHOSPHOLIPID_BIOSYNTHETIC_PROCESS	3.9924	0	GOBP_PHOSPHOLIPID_BIOSYNTHETIC_PROCESS	FALSE	GOBP_PHOSPHOLIPID_BIOSYNTHETIC_PROCESS
1	0.3038	0.0034	0.888	MIRLET7I|PSMC2|PSMC3|PSMC4|PSMC5|ERCC1|HEY2|PSMC6|MED30|MED14|ATF7IP|ESR1|TWIST1|MED17|TP53|PAXIP1|ZNF451|BCLAF1|CREB1|MED24|MED13|CTNNBIP1|WNT10B|DHX36|JUN|CAND1|MED1|HNF1B|NKX2-5|MED16|MED4|SRF|HNF1A|FOSL1|CTNNB1|HMGB1|MORC1|MITF|SETX|MED12|SUB1|THRA	http://www.gsea-msigdb.org/gsea/msigdb/cards/GOBP_REGULATION_OF_DNA_TEMPLATED_TRANSCRIPTION_INITIATION	42	ENR	GOBP_REGULATION_OF_DNA_TEMPLATED_TRANSCRIPTION_INITIATION	2.2349	0	GOBP_REGULATION_OF_DNA_TEMPLATED_TRANSCRIPTION_INITIATION	FALSE	GOBP_REGULATION_OF_DNA_TEMPLATED_TRANSCRIPTION_INITIATION
1	0.2287	0	0	GRIN2A|NDFIP1|RAB26|RDX|USP7|RFPL1|KLHL40|TNF|GLMN|GRIN2C|SUMO1|SOX17|EZR|ARAF|WNT10B|ABCA2|RPL5|BBS7|RPL11|CSNK2A1|SHH|SMURF2|VCP|RPS7|EIF3H|BCAP31|LRP1|HSPBP1|HFE|PRICKLE1|UBXN2A|CDC20B|MIR181B1|DNAJB2|WWP2|SMARCC1|PCSK9|COMMD1|AQP11|UBXN1|C4BPA|NKD1|C4BPB|SOX9|DDRGK1|FHIT|BANP|WNT1|CEBPA|USP8|ATG4B|ADAM9|LATS1|ADGRB1|HUWE1|HSP90AB1|CTSA|STUB1|ARIH2|SGTA|UBQLN2|WWP1|VPS11|AURKA|RNF19B|DAB2IP|MG…	http://www.gsea-msigdb.org/gsea/msigdb/cards/GOBP_REGULATION_OF_PROTEIN_CATABOLIC_PROCESS	355	ENR	GOBP_REGULATION_OF_PROTEIN_CATABOLIC_PROCESS	4.6911	0	GOBP_REGULATION_OF_PROTEIN_CATABOLIC_PROCESS	FALSE	GOBP_REGULATION_OF_PROTEIN_CATABOLIC_PROCESS
0.9941	0.2925	0.0088	0.999	PARP3|DCTN1|NUMA1|GPSM2|EML3|PSRC1|CHMP2B|PLK1|CHMP2A|CCSAP|HNRNPU|RAE1|CHMP4C|DRG1|VPS4B|SENP6|RNF4|CHMP1A|GNAI1|DYNC1H1|CHMP5|CLTC|MAPK15|TACC3|FSD1|HSPA1B|CEP97|SPAG5|CHMP1B|TPX2|TPR|BORA|MAP9|CHMP4B|ANKRD53|HSPA1A	http://www.gsea-msigdb.org/gsea/msigdb/cards/GOBP_REGULATION_OF_SPINDLE_ORGANIZATION	36	ENR	GOBP_REGULATION_OF_SPINDLE_ORGANIZATION	2.0533	0.0059	GOBP_REGULATION_OF_SPINDLE_ORGANIZATION	FALSE	GOBP_REGULATION_OF_SPINDLE_ORGANIZATION
1	0.2344	0	0.015	IGF1R|TNF|NOD1|TRAF6|CCL19|SFRP1|CCL21|ZMYND11|SFRP2|GADD45G|EDAR|SDCBP|COPS5|NOD2|CARD9|DUSP10|AIDA|TIRAP|KLHL31|SLAMF1|LTBR|NCF1|CCR7|MEN1|DUSP15|EGFR|SIRPA|SEMA3A|DUSP19|DNAJA1|MAP3K5|TLR4|AKT1|TPD52L1|TRAF1|MAP3K10|TRAF2|MAP3K11|TRAF3|MMP8|TRAF5|SH3RF2|CYLD|MYD88|GADD45B|PTK2B|DACT1|STK3|AGER|DAB2IP|DUSP3|MINK1|GADD45A|PER1|APP|WNT16|AXIN1|FZD7|IL1B|ITCH|EPHB1|PLCB1|ZNF675|SERPINF2|TLR9|MECOM…	http://www.gsea-msigdb.org/gsea/msigdb/cards/GOBP_REGULATION_OF_JNK_CASCADE	124	ENR	GOBP_REGULATION_OF_JNK_CASCADE	2.8419	0	GOBP_REGULATION_OF_JNK_CASCADE	FALSE	GOBP_REGULATION_OF_JNK_CASCADE
0.9959	0.3539	0.0081	0.999	GALK1|ADPGK|GPI|GAPDH|HK1|PFKM|HK3|FOXK2|PFKP|ENO1|PGK1|GAPDHS|PKLR|FOXK1|ALDOA|ALDOC|ENO2|ENO3|ALDOB|HK2|PFKL|PGAM1|SLC4A1|PKM|BPGM|PGAM2|TPI1|GCK|PGM2L1	http://www.gsea-msigdb.org/gsea/msigdb/cards/GOBP_GLYCOLYTIC_PROCESS_THROUGH_FRUCTOSE_6_PHOSPHATE	29	ENR	GOBP_GLYCOLYTIC_PROCESS_THROUGH_FRUCTOSE_6_PHOSPHATE	2.0722	0.0041	GOBP_GLYCOLYTIC_PROCESS_THROUGH_FRUCTOSE_6_PHOSPHATE	FALSE	GOBP_GLYCOLYTIC_PROCESS_THROUGH_FRUCTOSE_6_PHOSPHATE
1	0.2999	0.001	0.412	HMG20B|KLHL40|SAP30|ANKRD33|LEMD2|DMRTA2|MEF2D|FOS|MIR1-1|EEF2|MYF5|RBM24|MYOCD|SCX|AKIRIN1|SMYD1|MAFF|PAX5|GPC1|CYP26B1|BCL9L|MYOG|COPS2|MYLK2|MEF2C|SOX8|RB1|SOX11|ARNTL|EGR1|MYOD1|BTG2|VAX1|EGR2|NR1D2|SIX4|KLHL41|ATF3|TBX1|PHOX2B|BCL9|ZNF689|GTF3C5|HLF|FOXN2|HIVEP3|ASB2|NUPR1|HEYL|MYF6|SIX1|MSTN|MEGF10|ANKRD1|WNT3A|CDON|DDX17|NLN|DDX5|KLF5|EMD|NOTCH1|EPHB1|UQCC2	http://www.gsea-msigdb.org/gsea/msigdb/cards/GOBP_SKELETAL_MUSCLE_CELL_DIFFERENTIATION	64	ENR	GOBP_SKELETAL_MUSCLE_CELL_DIFFERENTIATION	2.4321	0	GOBP_SKELETAL_MUSCLE_CELL_DIFFERENTIATION	FALSE	GOBP_SKELETAL_MUSCLE_CELL_DIFFERENTIATION
0.9883	0.1069	0.0088	0.999	NDFIP1|NLRC5|TNF|IL2RA|MIR130A|RIOK3|GLMN|MIR30B|IL27RA|THOC1|SFRP1|MICB|PIK3R1|MNDA|CD200|TARM1|NR1H2|ADA|CLDN18|EZR|NR1H3|JAK3|HLA-DOB|TBC1D10C|GAL|PIAS3|SHH|APCS|ANXA1|PPP3CB|SUSD4|PDCD1|LYN|BMP4|HFE|ENPP3|BMP5|MIR181B1|FSTL3|RPS19|LILRB4|MIR221|MIR222|MIR24-1|C1QC|MIR27A|MERTK|C4BPA|C4BPB|SOX9|IL20RB|ADORA1|CRK|CEBPB|A2M|MIR125A|CARTPT|MIF|TYROBP|SERPING1|PAG1|SAMHD1|SDC4|GPR68|PRNP|TOB2|SLAM…	http://www.gsea-msigdb.org/gsea/msigdb/cards/GOBP_NEGATIVE_REGULATION_OF_IMMUNE_SYSTEM_PROCESS	375	ENR	GOBP_NEGATIVE_REGULATION_OF_IMMUNE_SYSTEM_PROCESS	2.0546	0.0117	GOBP_NEGATIVE_REGULATION_OF_IMMUNE_SYSTEM_PROCESS	FALSE	GOBP_NEGATIVE_REGULATION_OF_IMMUNE_SYSTEM_PROCESS
1	0.2927	0.0001	0.037	GORASP1|MOGS|DPM1|DPM2|ASGR2|GAL3ST1|ST3GAL1|MPDU1|TMEM165|ENTPD5|UBE2J1|SLC39A8|GFPT1|GFPT2|UGGT2|UGGT1|NUS1|MGAT2|PGM3|LMAN1|DAD1|FUT8|MVD|B4GALT7|MGAT1|MAGT1|PMM1|PMM2|OST4|DPM3|ALG3|MGAT4B|MGAT4A|ALG10B|MGAT5B|ALG14|KRTCAP2|B4GALT1|STT3B|ALG12|B4GALNT2|DOLK|NUDT14|DPAGT1|MGAT4C|ALG5|ALG6|MGAT3|STT3A|ASGR1|ST6GAL1|ALG1|MAN1C1|DOLPP1|OSTC|RPN1|RPN2|MGAT4D|ALG8|ALG9|ALG13|TUSC3|ALG10|ALG2|MGAT5|…	http://www.gsea-msigdb.org/gsea/msigdb/cards/GOBP_PROTEIN_N_LINKED_GLYCOSYLATION	71	ENR	GOBP_PROTEIN_N_LINKED_GLYCOSYLATION	2.7488	0	GOBP_PROTEIN_N_LINKED_GLYCOSYLATION	FALSE	GOBP_PROTEIN_N_LINKED_GLYCOSYLATION
1	0.3087	0.0001	0.024	CDC26|CHFR|ZW10|BUB3|ANAPC15|NSMCE2|TRIP13|ANAPC4|APC|GEN1|TEX14|TTK|MAD2L1|DYNC1LI1|ANAPC5|ANAPC7|LCMT1|ANAPC11|SPDL1|ESPL1|CDK5RAP2|PCID2|PSMG2|DUSP1|HECW2|RB1|CDC20|ANAPC1|TPR|XRCC3|CDT1|MAD1L1|MAD2L2|USP44|CUL3|KLHL22|PLK1|CDC23|CDC16|AURKB|MOS|FBXO5|MAD2L1BP|KNTC1|DLGAP5|CDC6|CDC27|CCNB1|MAPK15|RIOK2|UBE2DNL|NDC80|TACC3|ATM|CENPE|CENPF|NEK6|BUB1|UBE2C|ZWINT	http://www.gsea-msigdb.org/gsea/msigdb/cards/GOBP_METAPHASE_ANAPHASE_TRANSITION_OF_CELL_CYCLE	60	ENR	GOBP_METAPHASE_ANAPHASE_TRANSITION_OF_CELL_CYCLE	2.7866	0	GOBP_METAPHASE_ANAPHASE_TRANSITION_OF_CELL_CYCLE	FALSE	GOBP_METAPHASE_ANAPHASE_TRANSITION_OF_CELL_CYCLE
1	0.174	0.001	0.417	TFAP2A|TSPO|ATP2B4|VDAC1|DUOXA2|CLU|TLR6|PRCP|TNF|ATG5|CTNS|MPV17|RAC1|NNT|TP53|DUOXA1|MIR590|INSR|SLC25A33|EIF6|CD34|GRB2|JAK2|AGXT2|BCO2|CLEC7A|KLF2|HVCN1|TMEM106A|DNM2|SMAD3|CD47|SIRT5|ARF4|HIF1A|EDN1|PDGFB|GNAI3|MIR181A2|MIR181B1|BMP7|PDGFRB|AGTR1|EGFR|AGTR2|SIRPA|ZNF205|CRYAB|MIR24-1|SYK|MIR27B|SOD1|PID1|PRDX2|ABCD1|PIKFYVE|BIRC2|ABCD2|THBS1|PKD2|TLR4|BECN1|AKR1C3|AKT1|HDAC6|ADGRB1|F2|HSP90A…	http://www.gsea-msigdb.org/gsea/msigdb/cards/GOBP_REGULATION_OF_REACTIVE_OXYGEN_SPECIES_METABOLIC_PROCESS	177	ENR	GOBP_REGULATION_OF_REACTIVE_OXYGEN_SPECIES_METABOLIC_PROCESS	2.4303	0	GOBP_REGULATION_OF_REACTIVE_OXYGEN_SPECIES_METABOLIC_PROCESS	FALSE	GOBP_REGULATION_OF_REACTIVE_OXYGEN_SPECIES_METABOLIC_PROCESS
1	0.2431	0.0012	0.449	GSK3A|PPARGC1A|TREM2|BIK|VDAC1|BID|DCN|FBXO7|OPA1|CAMKK2|TP53|CASP8|MLLT11|YWHAG|FAM162A|BBC3|BCL2L11|CIDEB|MOAP1|KDR|YWHAH|HRK|BMF|MAPK8|WDR35|PDCD5|GSK3B|MIR144|SPIRE1|E2F1|HIF1A|ADCK1|TFDP1|TFDP2|ZNF205|HIP1R|PLD6|YWHAQ|BAD|PPP1R13B|PMAIP1|GZMB|PLAUR|PPP3CC|PPP3R1|TP53BP2|HTT|BOK|CHCHD10|TP63|TP73|BAK1|MMP9|DNM1L|TNFSF10|MIEF2|NMT1|BAX|DDHD2|YWHAB|YWHAE|YWHAZ|FIS1|MIEF1|GPER1|VPS35|MFF|MUL1|ZD…	http://www.gsea-msigdb.org/gsea/msigdb/cards/GOBP_POSITIVE_REGULATION_OF_MITOCHONDRION_ORGANIZATION	80	ENR	GOBP_POSITIVE_REGULATION_OF_MITOCHONDRION_ORGANIZATION	2.4175	0	GOBP_POSITIVE_REGULATION_OF_MITOCHONDRION_ORGANIZATION	FALSE	GOBP_POSITIVE_REGULATION_OF_MITOCHONDRION_ORGANIZATION
-1	-0.201	0.0009	0.043	MEF2A|CALM3|ATP2A1|RYR1|PLN|KCNH6|SOD1|CASQ2|AHCYL1|DMPK|ATP1B3|CARTPT|FXYD1|FXYD3|FXYD7|ABCC9|FXYD4|EHD3|KCNJ12|CORIN|NKX2-5|ASPH|NTRK2|CACNG7|SCN1B|CACNA1S|CAV1|ITGA2|S1PR1|CACNG3|CACNG2|ATP1B2|GJD3|TMEM65|FKBP1B|TBX18|TNR|CACNG5|CACNG4|KCNIP1|ATP2B1|KCND1|KCNJ4|KCNJ14|KCNK1|KCNK3|MYH14|TRPM4|ATP1A3|ATP2A3|ATP2B2|ATP2B3|CACNA2D3|TRPC1|CASQ1|CACNG6|KCNK15|RYR3|SLC8A1|CNTNAP1|CACNA1F|CACNB1|CACNB…	http://www.gsea-msigdb.org/gsea/msigdb/cards/GOBP_MULTICELLULAR_ORGANISMAL_SIGNALING	195	ENR	GOBP_MULTICELLULAR_ORGANISMAL_SIGNALING	-2.7366	0	GOBP_MULTICELLULAR_ORGANISMAL_SIGNALING	FALSE	GOBP_MULTICELLULAR_ORGANISMAL_SIGNALING
0.9981	0.3021	0.0058	0.986	GSK3A|BNIP3L|RNF31|FZD5|HSPA1L|ATG13|HUWE1|FBXW7|LRRK2|UBE2D3|NPEPPS|ARIH2|CSNK2A2|C11ORF65|PRKAA1|SH3GLB1|SAE1|VPS11|HAX1|UBE2J2|RAC2|PDCD5|SREBF1|BAG3|SREBF2|MICALL2|UBE2L3|UBL4B|HTRA2|SIAH3|BAG4|ABLIM3|TOMM7|PARL|UBL5|HPS4|USP36|LMAN1|BAP1	http://www.gsea-msigdb.org/gsea/msigdb/cards/GOBP_REGULATION_OF_PROTEIN_TARGETING_TO_MITOCHONDRION	39	ENR	GOBP_REGULATION_OF_PROTEIN_TARGETING_TO_MITOCHONDRION	2.1392	0.0019	GOBP_REGULATION_OF_PROTEIN_TARGETING_TO_MITOCHONDRION	FALSE	GOBP_REGULATION_OF_PROTEIN_TARGETING_TO_MITOCHONDRION
0.9979	0.2421	0.0009	0.364	GOT2|PPARGC1A|USP7|SIRT1|PCK1|DGKQ|PGM1|PER2|SLC25A11|FAM3A|GAPDH|SESN2|DGAT2|ENO1|SLC35B4|GPD1|KAT2A|FBP2|FBP1|PCK2|PGP|SLC25A12|GPT|LEP|G6PC3|WDR5|MIR103A1|ALDOC|MIR107|G6PC|OGT|MST1|PTPN2|ADIPOQ|SIRT7|G6PD|PGAM1|PDK2|MDH1|MDH2|PGAM2|FAM3C|ATF3|ATF4|SORD|AKR1A1|PC|CHST15|MAEA|SDS|GCG|PFKFB1|GPI|PGD|ARPP19|PGK1|PGK2|RANBP2|CLK2|GAPDHS|KAT2B|SOGA1|G6PC2|SERPINA12|SLC25A10|ALDOA|CRY1|SIK1|SDHAF3|D…	http://www.gsea-msigdb.org/gsea/msigdb/cards/GOBP_MONOSACCHARIDE_BIOSYNTHETIC_PROCESS	91	ENR	GOBP_MONOSACCHARIDE_BIOSYNTHETIC_PROCESS	2.4527	0.0021	GOBP_MONOSACCHARIDE_BIOSYNTHETIC_PROCESS	FALSE	GOBP_MONOSACCHARIDE_BIOSYNTHETIC_PROCESS
0.9979	0.3048	0.002	0.698	SYVN1|CD81|SVIP|UBAC2|DERL2|TMEM129|SLC35D3|NPLOC4|TMEM30A|SAR1B|SEC13|SEL1L|PREB|RHBDD1|SEC61B|SEC16B|OS9|DERL1|BRSK2|TMEM30B|EDEM2|VCP|HM13|ERLEC1|RANGRF|BCAP31|AUP1|UBE2G2|SLC51B|FAF2|SORL1|EDEM1|UBE2J1|GCC2|HERPUD1|MAP1LC3C|SAR1A|YOD1|TECPR2|TM9SF4|SEC16A|DERL3|INSIG1	http://www.gsea-msigdb.org/gsea/msigdb/cards/GOBP_PROTEIN_EXIT_FROM_ENDOPLASMIC_RETICULUM	43	ENR	GOBP_PROTEIN_EXIT_FROM_ENDOPLASMIC_RETICULUM	2.3245	0.0021	GOBP_PROTEIN_EXIT_FROM_ENDOPLASMIC_RETICULUM	FALSE	GOBP_PROTEIN_EXIT_FROM_ENDOPLASMIC_RETICULUM
1	0.217	0	0	TFAP2B|TMEM120A|PPARGC1A|TNF|SDF4|IL6|IL11|SFRP1|SFRP2|MEX3C|WNT10B|ZFP36|BBS7|YAP1|GDF6|ZBTB7C|SOX8|TGFB1I1|MIR181A2|BMP7|ERO1A|MIR27A|MIR27B|MIR29B1|HES1|SMAD6|WNT1|CEBPA|CEBPB|JDP2|HDAC6|NR4A3|ZFP36L1|WNT5B|WNT3A|STK3|CTBP1|STK4|CTBP2|NOCT|ZFPM1|DDIT3|SAV1|GDF3|ADRB1|BBS12|DIO2|INHBB|FABP4|TMEM64|TRIM32|NAPEPLD|JAG1|RORA|RNASEL|PER2|ALOX5|PRLH|FLCN|PLAC8|TRIO|CDS1|GPX1|LRP3|DLK2|FBXO9|GNB3|PTG…	http://www.gsea-msigdb.org/gsea/msigdb/cards/GOBP_FAT_CELL_DIFFERENTIATION	211	ENR	GOBP_FAT_CELL_DIFFERENTIATION	3.3275	0	GOBP_FAT_CELL_DIFFERENTIATION	FALSE	GOBP_FAT_CELL_DIFFERENTIATION
1	0.3919	0.0013	0.51	CNOT2|MLH1|CNOT3|CNOT4|TNKS1BP1|CNOT8|TOB1|PARN|ZFP36|CNOT11|SAMD4A|TNRC6B|CNOT6|PAN3|CPEB3|TNRC6A|PNLDC1|MIRLET7A1|CNOT1|CNOT6L|POLR2G|CNOT10|SAMD4B|AGO2|EIF4ENIF1|TNRC6C|BTG2|CNOT7	http://www.gsea-msigdb.org/gsea/msigdb/cards/GOBP_NUCLEAR_TRANSCRIBED_MRNA_POLY_A_TAIL_SHORTENING	28	ENR	GOBP_NUCLEAR_TRANSCRIBED_MRNA_POLY_A_TAIL_SHORTENING	2.3946	0	GOBP_NUCLEAR_TRANSCRIBED_MRNA_POLY_A_TAIL_SHORTENING	FALSE	GOBP_NUCLEAR_TRANSCRIBED_MRNA_POLY_A_TAIL_SHORTENING
1	0.2866	0	0	BECN2|PIK3C2B|KLF10|FAS|MAP1LC3B|IFI16|ATG5|PRKAG3|SFRP1|TP53|SESN2|C12ORF66|TBL2|PIK3R4|ZFYVE1|MIOS|WDR59|JUN|SH3GLB1|WDR24|DEPDC5|PIK3C3|UPP1|MTMR3|CLEC16A|DAP|HNRNPA1|GAS2L1|MAX|SLC2A1|HFE|HSPA8|PRKAG2|FOXA3|PPM1D|EHMT2|MYOD1|BMPR2|GABARAP|PMAIP1|PCSK9|ATF3|SEH1L|ATF4|VPS41|AOC1|MAP3K5|BECN1|AKR1C3|CARTPT|HSPA5|WNT4|SLC38A2|SRD5A1|KPTN|RALB|ITFG2|CDKN1A|DAPL1|BRSK2|ZC3H12A|TNRC6A|SIK1|WRN|RRAG…	http://www.gsea-msigdb.org/gsea/msigdb/cards/GOBP_CELLULAR_RESPONSE_TO_STARVATION	150	ENR	GOBP_CELLULAR_RESPONSE_TO_STARVATION	3.9363	0	GOBP_CELLULAR_RESPONSE_TO_STARVATION	FALSE	GOBP_CELLULAR_RESPONSE_TO_STARVATION
0.9942	0.2567	0.0039	0.927	DLX2|TFAP2A|TIFAB|TWIST1|MMP16|FGF4|CHST11|PAX5|RAB23|SETD2|IRF6|SIX2|SMAD2|SMAD3|LHX1|FOXC2|BMP4|FOXE1|IRX5|PDGFRA|MEGF8|NIPBL|MSX2|WNT9B|SIX4|TBX1|FREM1|CRKL|EIF4A3|DCANP1|COLEC10|TP63|WDR19|TULP3|MMP14|ALX3|MTHFD1L|SIX1|GNAS|CEP55|FGF8|FOXN3|GRHL2|FGFR2|HOXA1|PRRX1|NEUROG1|HOXA2|NODAL|RIC1|NDST1|IFT140|RDH10|MED12|TBX15|GLI3|MTHFD1|EXT1|SLC39A1|TGFB3|TGFBR1|TGFBR2|INSIG1	http://www.gsea-msigdb.org/gsea/msigdb/cards/GOBP_CRANIAL_SKELETAL_SYSTEM_DEVELOPMENT	63	ENR	GOBP_CRANIAL_SKELETAL_SYSTEM_DEVELOPMENT	2.2125	0.0058	GOBP_CRANIAL_SKELETAL_SYSTEM_DEVELOPMENT	FALSE	GOBP_CRANIAL_SKELETAL_SYSTEM_DEVELOPMENT
1	0.3241	0	0.011	KIF4A|EML3|CLASP1|CHMP2B|CHMP2A|KIF4B|HNRNPU|KIFC1|LSM14A|KPNB1|WRAP73|CHMP1A|RACGAP1|CHMP5|STAG1|MAP10|CCDC61|HSPA1B|CEP97|CHMP1B|CDC20|TPR|MAP9|KIF2A|KIF11|RHOA|MISP|PLK1|RAB11A|CCSAP|MZT1|PRC1|MYBL2|AURKB|CHMP4C|SPICE1|KIF23|DRG1|VPS4B|STAG2|CHEK2|AURKC|KIFC2|PIBF1|KIF3B|CEP192|AAAS|ARHGEF10|NEK2|TPX2|CHMP4B|FLNA|SMC3|CLASP2|SMC1A|HSPA1A|BCCIP|GOLGA2	http://www.gsea-msigdb.org/gsea/msigdb/cards/GOBP_MITOTIC_SPINDLE_ASSEMBLY	58	ENR	GOBP_MITOTIC_SPINDLE_ASSEMBLY	2.8824	0	GOBP_MITOTIC_SPINDLE_ASSEMBLY	FALSE	GOBP_MITOTIC_SPINDLE_ASSEMBLY
0.998	0.3471	0.0043	0.946	MIR210|TKTL1|ADPGK|GPI|GAPDH|HK1|PFKM|TP53|HK3|FOXK2|PFKP|ENO1|PGK1|GAPDHS|PKLR|PFKFB2|SLC25A12|FOXK1|ALDOA|ALDOC|ENO2|ENO3|ACTN3|LRP5|ALDOB|HK2|PFKL|PGAM1|PKM|TIGAR|BPGM|PGAM2|BAD|TPI1|GCK|PGM2L1	http://www.gsea-msigdb.org/gsea/msigdb/cards/GOBP_GLUCOSE_CATABOLIC_PROCESS	36	ENR	GOBP_GLUCOSE_CATABOLIC_PROCESS	2.1965	0.002	GOBP_GLUCOSE_CATABOLIC_PROCESS	FALSE	GOBP_GLUCOSE_CATABOLIC_PROCESS
0.9981	0.2346	0.004	0.931	AK1|NT5C2|AK2|GUK1|AK5|AK3|AK8|AK7|ENTPD8|MPP1|AMPD1|AMPD2|CMPK2|CMPK1|ADA|RFK|LHPP|UPP2|DCK|DTYMK|NT5C|NT5E|UCKL1|DHODH|TK1|TK2|DLG1|UPP1|UCK1|RAD50|NT5C1A|DCTD|DUT|UMPS|GART|ATIC|LRGUK|HPRT1|UPRT|MAGI3|CAD|CASK|APRT|AMPD3|GMPS|XDH|CARD11|DLG2|PPAT|PRPS1L1|UPB1|IMPDH1|IMPDH2|PFAS|TYMS|DPYD|DPYS|TJP2|PAICS|AK4|GMPR2|ADK|ADSL|DGUOK|DNPH1|AK9|NUDT2|PRPS1|PRPS2	http://www.gsea-msigdb.org/gsea/msigdb/cards/GOBP_NUCLEOSIDE_MONOPHOSPHATE_METABOLIC_PROCESS	69	ENR	GOBP_NUCLEOSIDE_MONOPHOSPHATE_METABOLIC_PROCESS	2.2079	0.0019	GOBP_NUCLEOSIDE_MONOPHOSPHATE_METABOLIC_PROCESS	FALSE	GOBP_NUCLEOSIDE_MONOPHOSPHATE_METABOLIC_PROCESS
0.9958	0.447	0.0055	0.982	NSUN2|RIOK2|ADORA1|AKAP8L|NRDE2|DHX9|NCBP2|RIPK1|NUP153|TPR|CPSF6|KHDRBS1|SUPT6H|SETD2|IWS1	http://www.gsea-msigdb.org/gsea/msigdb/cards/GOBP_REGULATION_OF_NUCLEOBASE_CONTAINING_COMPOUND_TRANSPORT	15	ENR	GOBP_REGULATION_OF_NUCLEOBASE_CONTAINING_COMPOUND_TRANSPORT	2.1489	0.0042	GOBP_REGULATION_OF_NUCLEOBASE_CONTAINING_COMPOUND_TRANSPORT	FALSE	GOBP_REGULATION_OF_NUCLEOBASE_CONTAINING_COMPOUND_TRANSPORT
1	0.1776	0.0004	0.168	PSMD14|GSK3A|IGFBP4|IGFBP6|FERMT1|TMEM170B|SFRP1|APC|SFRP2|NOTUM|SOX17|ISL1|SHISA3|SOSTDC1|AMER2|JADE1|APC2|SHH|DACT3|DKK4|DKK2|INVS|SDHAF2|PSMB11|KLHL12|SFRP5|PRICKLE1|EGR1|MLLT3|TLE1|RUVBL2|SFRP4|MIR29B1|FZD6|ZNRF3|NKD1|SOX9|MESP1|CUL3|PFDN5|LATS1|LZTS2|TLE2|TLE4|WNT11|CYLD|LMBR1L|FUZ|TMEM88|DACT1|PTPRO|NKX2-5|STK3|STK4|STK11|DVL1|DAB2IP|IGFBP2|BICC1|DAB2|DVL2|DVL3|DDIT3|AXIN1|TNN|EMD|MIR665|PS…	http://www.gsea-msigdb.org/gsea/msigdb/cards/GOBP_NEGATIVE_REGULATION_OF_CANONICAL_WNT_SIGNALING_PATHWAY	171	ENR	GOBP_NEGATIVE_REGULATION_OF_CANONICAL_WNT_SIGNALING_PATHWAY	2.5564	0	GOBP_NEGATIVE_REGULATION_OF_CANONICAL_WNT_SIGNALING_PATHWAY	FALSE	GOBP_NEGATIVE_REGULATION_OF_CANONICAL_WNT_SIGNALING_PATHWAY
1	0.3415	0.0017	0.607	COLEC12|TLR3|ZCCHC3|DHX9|KCNJ8|RIOK3|MAPK1|MAPK3|SLC3A2|RIPK2|IRF3|DHX36|NOD2|CARD9|IFNE|IFNA1|IFNA2|IFNA4|IFNA5|IFNA6|IFNA7|PMAIP1|IFNA8|IFNA10|IFNA13|IFNA14|IFNA16|IFNA17|IFNA21|IFNB1|IFNW1|NFKB1|FLOT1|PELI1|DDX21|RALB|PDE12|PQBP1|NPM1|IFNK|MAVS|MUL1|IFIH1|TICAM1|IFIT1|NFKBIA|RFTN1|IFIT1B|RFTN2|DDX58|CAV1	http://www.gsea-msigdb.org/gsea/msigdb/cards/GOBP_RESPONSE_TO_DSRNA	51	ENR	GOBP_RESPONSE_TO_DSRNA	2.3579	0	GOBP_RESPONSE_TO_DSRNA	FALSE	GOBP_RESPONSE_TO_DSRNA
1	0.2549	0.0036	0.903	TNFSF18|LY9|PCK1|BCL3|IFNG|RORA|IL6|CCL19|IL18|RIPK2|IL6R|FCER1G|JAK3|CD80|CD86|MTOR|PRKCZ|LEF1|SPN|HLA-DRA|LGALS9|ANXA1|SMAD7|HLX|SOCS5|IL23A|IL18R1|MIR21|RARA|FGL2|IL27|RC3H2|MYB|MALT1|CD46|RORC|TMEM98|ATP7A|GATA3|NLRP3|SLAMF6|ZBTB7B|PTGER4|TBX21|IFNL1|STAT3|FOXP1|IL12RB1|TSC1|IL2|IL4|LOXL3|NFKBID|FOXP3|ZC3H12A|ENTPD7|ZFPM1|IL23R|GPR183|RC3H1|HMGB1|HLA-DRB1|IL4R|IL12B|BCL6|SEMA4A|BATF|TNFSF4|EO…	http://www.gsea-msigdb.org/gsea/msigdb/cards/GOBP_T_CELL_DIFFERENTIATION_INVOLVED_IN_IMMUNE_RESPONSE	72	ENR	GOBP_T_CELL_DIFFERENTIATION_INVOLVED_IN_IMMUNE_RESPONSE	2.2258	0	GOBP_T_CELL_DIFFERENTIATION_INVOLVED_IN_IMMUNE_RESPONSE	FALSE	GOBP_T_CELL_DIFFERENTIATION_INVOLVED_IN_IMMUNE_RESPONSE
1	0.3134	0	0.014	CYB5R2|MIR548P|ACACA|LPCAT3|ACAA2|LBR|MBTPS1|ERLIN1|FASN|PMVK|CYP7A1|CH25H|CYB5R3|IDI2|CES1|ERLIN2|GGPS1|FGF1|APOA5|PRKAA1|KPNB1|ACLY|MBTPS2|NSDHL|SP1|ACACB|EBP|APOA4|SCD|DHCR7|DHCR24|FDFT1|FDPS|CYP51A1|SCAP|MIR182|SEC14L2|G6PD|HMGCS1|PRKAG2|MIR185|APOA1|NPC1L1|HMGCS2|IDI1|SOD1|ACAT2|HMGCR|LSS|MIR30C1|MIR96|MVD|MVK|NFYB|NFYC|APOB|INSIG2|ELOVL6|HSD17B7|CYB5R1|RAN|CFTR|SREBF1|SREBF2|FAXDC2|MSMO1|SC…	http://www.gsea-msigdb.org/gsea/msigdb/cards/GOBP_STEROL_BIOSYNTHETIC_PROCESS	74	ENR	GOBP_STEROL_BIOSYNTHETIC_PROCESS	2.8592	0	GOBP_STEROL_BIOSYNTHETIC_PROCESS	FALSE	GOBP_STEROL_BIOSYNTHETIC_PROCESS
1	0.2648	0.0003	0.137	PSMD14|STOX1|HIF1AN|UBA52|UBC|TP53|VHL|PSMD10|UBB|CA9|PSMB11|PSMA1|VEGFA|HIF1A|NFE2L2|PSMA2|PSMA3|ARNT|PSMA4|CUL2|PSMA5|PSMA6|PSMA7|EGR1|PSMB1|PSMF1|CITED2|PSMB2|PSMB3|EGLN1|PSMB4|PSMB5|PSMD13|PSMB6|PSMB7|PSMB8|PSMB9|EPAS1|PSMB10|PSMC1|PSMD6|PSMC2|PSMC3|EPO|PSMC4|RBX1|PSMC5|PSMA8|PSMC6|PSMD1|PSMD2|PSMD3|PSMD4|PSMD5|PSMD7|PSMD8|CREBBP|PSMD9|PSMD11|PSMD12|PSME1|HIF3A|LIMD1|BACH1|HIGD1A|SIRT2|EGLN3|…	http://www.gsea-msigdb.org/gsea/msigdb/cards/GOBP_REGULATION_OF_TRANSCRIPTION_FROM_RNA_POLYMERASE_II_PROMOTER_IN_RESPONSE_TO_HYPOXIA	72	ENR	GOBP_REGULATION_OF_TRANSCRIPTION_FROM_RNA_POLYMERASE_II_PROMOTER_IN_RESPONSE_TO_HYPOXIA	2.5895	0	GOBP_REGULATION_OF_TRANSCRIPTION_FROM_RNA_POLYMERASE_II_PROMOTER_IN_RESPONSE_TO_HYPOXIA	FALSE	GOBP_REGULATION_OF_TRANSCRIPTION_FROM_RNA_POLYMERASE_II_PROMOTER_IN_RESPONSE_TO_HYPOXIA
1	0.2477	0.0005	0.217	HGS|ITGA5|VTN|AXL|CADM4|RAC1|MT3|ELMO2|PIK3CA|PIK3R1|FGF18|ITGAV|CYFIP2|ELMO1|NRP1|EMILIN1|MIR1224|KDR|MMRN2|FLT1|HSP90AA1|MAPK11|FLT4|MAPKAPK2|GRB10|NCF1|VAV3|DOCK1|FOXC2|VEGFA|HIF1A|EPN2|BCAR1|NCKAP1L|ARNT|VAV1|ROCK2|PRKD1|VAV2|MIR200C|PGF|FYN|RHOA|SHC2|PRKD2|PXN|NCK1|CLEC14A|NEDD4|ITGB3|PTK2|CRK|CDC42|MAPK14|VEGFC|WASF2|SRC|PTK2B|NCF2|BAIAP2|HSPB1|NCF4|NRP2|BRK1|MAPKAPK3|PTPN1|MIR10A|FGF10|ABI…	http://www.gsea-msigdb.org/gsea/msigdb/cards/GOBP_VASCULAR_ENDOTHELIAL_GROWTH_FACTOR_RECEPTOR_SIGNALING_PATHWAY	92	ENR	GOBP_VASCULAR_ENDOTHELIAL_GROWTH_FACTOR_RECEPTOR_SIGNALING_PATHWAY	2.5367	0	GOBP_VASCULAR_ENDOTHELIAL_GROWTH_FACTOR_RECEPTOR_SIGNALING_PATHWAY	FALSE	GOBP_VASCULAR_ENDOTHELIAL_GROWTH_FACTOR_RECEPTOR_SIGNALING_PATHWAY
1	0.2465	0.0024	0.763	PSMD14|ATP2B4|BHMT|ITGAM|NQO1|PNKD|PAOX|HTR1A|PSMD10|MAOB|PDE1B|PSMB11|PSMA1|PSMA2|PSMA3|PSMA4|PSMA5|PSMA6|PSMA7|HPRT1|MIR21|PSMB1|PSMF1|CLN3|PSMB2|SIRT4|OAZ3|PSMB3|ATCAY|NR1H4|PSMB4|SLC7A7|PSMB5|PSMD13|PSMB6|PSMB7|PSMB8|PSMB9|ITGB2|PSMB10|PSMC1|PSMD6|ACMSD|PSMC2|PSMC3|PSMC4|PSMC5|PSMA8|PSMC6|PSMD1|PSMD2|PSMD3|PSMD4|NR4A2|PSMD5|OAZ1|PSMD7|OAZ2|PSMD8|ODC1|PSMD9|PSMD11|PSMD12|PSME1|AZIN1|DRD4|GPR37…	http://www.gsea-msigdb.org/gsea/msigdb/cards/GOBP_REGULATION_OF_CELLULAR_AMINE_METABOLIC_PROCESS	74	ENR	GOBP_REGULATION_OF_CELLULAR_AMINE_METABOLIC_PROCESS	2.2974	0	GOBP_REGULATION_OF_CELLULAR_AMINE_METABOLIC_PROCESS	FALSE	GOBP_REGULATION_OF_CELLULAR_AMINE_METABOLIC_PROCESS
0.9981	0.4456	0.0015	0.556	CRKL|BTK|BLK|IRS2|LYN|SLC39A10|BAK1|FNIP1|AURKB|BAX|IL10|TNFRSF21|ADA|NOC2L|BCL6|TRAF3IP2|PKN1|BCL10|BCL2L11|FOXP1|ORMDL3|IL2|PTEN|CD74	http://www.gsea-msigdb.org/gsea/msigdb/cards/GOBP_B_CELL_APOPTOTIC_PROCESS	24	ENR	GOBP_B_CELL_APOPTOTIC_PROCESS	2.3769	0.0019	GOBP_B_CELL_APOPTOTIC_PROCESS	FALSE	GOBP_B_CELL_APOPTOTIC_PROCESS
1	0.3158	0.0001	0.036	RHOBTB1|IKBKB|RTKN|TNF|WDR1|VPS4A|RAC1|TRPV4|PLS1|EZR|RND1|PDCD6IP|RHOF|RACGAP1|VIL1|FMNL1|DLG1|RHOB|RHOC|RHOD|FHOD3|NCKAP1L|ROCK2|RND2|RHOA|LLGL2|LLGL1|EPB41|PLEK|STRIP1|RND3|RHOG|CDK5|ANLN|NLGN1|ARF6|RHOH|RAB13|AKAP11|RAC2|EPB41L1|RAC3|EPB41L2|FMNL3|RHOBTB3|NCKAP1|EPB41L3|PPP2R3C|RHOBTB2|CALR|ECT2|ROCK1|RHOQ|FHOD1|FMNL2|EHD2|LCP1	http://www.gsea-msigdb.org/gsea/msigdb/cards/GOBP_CORTICAL_CYTOSKELETON_ORGANIZATION	57	ENR	GOBP_CORTICAL_CYTOSKELETON_ORGANIZATION	2.7547	0	GOBP_CORTICAL_CYTOSKELETON_ORGANIZATION	FALSE	GOBP_CORTICAL_CYTOSKELETON_ORGANIZATION
1	0.26	0	0.009	PSMD14|IKBKB|NOD1|TRAF6|RPS6KA4|IL6|UBA52|UBC|IRAK1|IRAK2|NOD2|SKP1|CHUK|PSMB11|MAP3K8|EGR1|MIR27A|MAP3K7|MAP3K3|TOLLIP|NFKB1|MYD88|UBE2N|VRK2|TNIP2|IRAK4|IL1A|IL1B|PSME4|PLCB1|FBXW11|CUL1|ZNF675|IKBKG|PELI3|SQSTM1|MAPK3|RIPK2|IL1R1|IL1RAP|PSMD10|BTRC|TAB2|UBB|MIR146A|PSMA1|ST18|PSMA2|PSMA3|PSMA4|PSMA5|PSMA6|PSMA7|MIR21|PSMB1|PSMF1|PSMB2|PSMB3|TAB3|PSMB4|PSMB5|PSMD13|PSMB6|RELA|PSMB7|PSMB8|PSMB9|…	http://www.gsea-msigdb.org/gsea/msigdb/cards/GOBP_INTERLEUKIN_1_MEDIATED_SIGNALING_PATHWAY	98	ENR	GOBP_INTERLEUKIN_1_MEDIATED_SIGNALING_PATHWAY	2.8925	0	GOBP_INTERLEUKIN_1_MEDIATED_SIGNALING_PATHWAY	FALSE	GOBP_INTERLEUKIN_1_MEDIATED_SIGNALING_PATHWAY
1	0.1563	0	0.006	IGF1R|LILRA5|VTN|TNF|IL3|TSG101|ENPP2|CD40|IL5|IL6|ADAM17|IL11|IL18|SFRP1|TP53|INSR|SFRP2|TIE1|HIPK4|JAK1|JAK2|JAK3|AREG|KDR|SEMA4D|HDAC2|LYN|IL23A|BMX|BMP6|AFAP1L2|RELN|LILRB4|MIR221|TESK2|CASS4|MERTK|HES1|TPST2|TPST1|ADORA1|UNC119|MET|MIR125A|CLK4|SPINK1|MIF|SRC|PECAM1|ICAM1|MELK|LRRK1|IFNL4|INPP5F|NF2|STAT3|NTF3|PRNP|WNT3A|NTRK2|PARP9|NTRK3|ROR1|OSM|IGF1|TNFRSF1A|ARHGEF2|BDNF|NCK2|APP|PKDCC|LM…	http://www.gsea-msigdb.org/gsea/msigdb/cards/GOBP_PEPTIDYL_TYROSINE_MODIFICATION	361	ENR	GOBP_PEPTIDYL_TYROSINE_MODIFICATION	2.9561	0	GOBP_PEPTIDYL_TYROSINE_MODIFICATION	FALSE	GOBP_PEPTIDYL_TYROSINE_MODIFICATION
1	0.2617	0	0	STOX1|TP53|TUBA4A|ALMS1|ACTR1A|TUBA1A|CDK2|MIR138-1|NPM2|CEP76|MIR221|MIR222|CEP70|MIR26A1|MIR29B1|DDRGK1|NACC2|MIR133B|CDC14A|CETN2|ZFP36L1|PLK4|AURKA|HAUS8|CEP135|BUB1|CCP110|CKAP5|PHB2|PPP2R1A|FBXW7|TTK|EZH2|TUBG1|MN1|PSMA1|PSMA2|HUS1B|PSMA3|PSMA4|PSMA5|PSMA6|PSMA7|PSMB1|PSMB2|PSMB3|PSMB4|PSMB5|PSMB6|ZNF16|PSMB7|PSMB8|DYRK3|PSMB9|PSMB10|PSMC1|PSMC2|PSMC3|PSMC4|PSMC5|PSMA8|PSMC6|PSMD1|PSMD2|PSM…	http://www.gsea-msigdb.org/gsea/msigdb/cards/GOBP_REGULATION_OF_CELL_CYCLE_PHASE_TRANSITION	448	ENR	GOBP_REGULATION_OF_CELL_CYCLE_PHASE_TRANSITION	6.0555	0	GOBP_REGULATION_OF_CELL_CYCLE_PHASE_TRANSITION	FALSE	GOBP_REGULATION_OF_CELL_CYCLE_PHASE_TRANSITION
1	0.3582	0.0001	0.025	BECN2|TRAK1|VIPAS39|VPS33A|CHMP2B|SNAPIN|TSG101|TRAK2|RAB7B|FAM160A2|SCYL2|CHMP5|KIF13A|HMGXB4|DENND3|VCP|CLEC16A|VAMP7|HOOK1|VPS18|HOOK2|RHOB|GPRASP1|RAB12|MGRN1|RAB7A|CDX2|SORT1|VPS41|HOOK3|M6PR|ADRB2|VPS4B|AKTIP|UBXN6|VPS11|SNX16|ATG14|TGFBRAP1|STX8|RILP|DTX3L|VPS39|BIN1|EPG5|MTM1|SNX27|LYST|RNF157	http://www.gsea-msigdb.org/gsea/msigdb/cards/GOBP_ENDOSOME_TO_LYSOSOME_TRANSPORT	49	ENR	GOBP_ENDOSOME_TO_LYSOSOME_TRANSPORT	2.7838	0	GOBP_ENDOSOME_TO_LYSOSOME_TRANSPORT	FALSE	GOBP_ENDOSOME_TO_LYSOSOME_TRANSPORT
1	0.2213	0.0026	0.787	TNF|A4GALT|P2RX1|SPTLC2|ASAH1|VAPA|SMPD3|SMPD4|B4GALT3|SGMS1|ABCA2|ALDH3B1|ST6GALNAC3|ST6GALNAC4|ORMDL3|ST6GALNAC6|B3GALT2|ST8SIA6|B3GALT1|ST8SIA3|ST3GAL1|B4GALT5|ST3GAL2|ST8SIA4|ST8SIA2|FA2H|ST6GALNAC5|B3GALT4|SMPD1|ST3GAL5|CERS1|HACD2|SMPD2|CYP4F22|UGCG|HACD4|HACD3|CERS4|PPM1L|ELOVL2|ELOVL5|ELOVL1|ELOVL4|ELOVL6|A3GALT2|ELOVL7|ELOVL3|SGPL1|HACD1|NSMAF|SPHK2|TNFRSF1A|CERS5|VAPB|ORMDL1|PEMT|ALOXE3…	http://www.gsea-msigdb.org/gsea/msigdb/cards/GOBP_SPHINGOLIPID_BIOSYNTHETIC_PROCESS	101	ENR	GOBP_SPHINGOLIPID_BIOSYNTHETIC_PROCESS	2.285	0	GOBP_SPHINGOLIPID_BIOSYNTHETIC_PROCESS	FALSE	GOBP_SPHINGOLIPID_BIOSYNTHETIC_PROCESS
1	0.2875	0	0	MAGOHB|NUP37|UPF1|THOC1|SLC1A1|RRS1|EXOC3L2|EIF6|EZR|EXOC3L4|IFT81|SETD2|DDX25|NUP214|GPC6|NUP93|IFT80|POM121|ADAM10|NUP153|RPS15|AP2B1|GPC4|IFT52|IFT57|IFT122|SSNA1|UPF3B|NUP160|EIF4A3|SMG7|RBM8A|THOC2|TYROBP|NACC2|RAE1|ZDHHC3|EPS15|NETO1|NSG1|TSC1|CACNG7|DYNC2H1|NUP85|IQSEC2|IFT74|IFT88|KIF3B|TRIP11|POLR2D|IFT27|IFT140|NOL6|BBS12|LCA5|HIP1|CALY|DRD3|CACNG3|CACNG2|ABCE1|SHISA6|CACNG5|GSG1L|CACNG…	http://www.gsea-msigdb.org/gsea/msigdb/cards/GOBP_PROTEIN_CONTAINING_COMPLEX_LOCALIZATION	265	ENR	GOBP_PROTEIN_CONTAINING_COMPLEX_LOCALIZATION	5.1808	0	GOBP_PROTEIN_CONTAINING_COMPLEX_LOCALIZATION	FALSE	GOBP_PROTEIN_CONTAINING_COMPLEX_LOCALIZATION
1	0.1984	0.0001	0.027	DTWD2|APOBEC3F|A1CF|APOBEC3G|JMJD6|NOP2|ELP4|APOBEC2|PARN|TYW1B|RBM15B|RBM15|ANKRD16|BAG4|LARP7|CDKAL1|QTRT1|SSB|APOBEC1|DUS2|TYW1|C9ORF64|AICDA|TRMT10B|MTO1|NUDT16|RBM47|OSGEP|HSD17B10|DUS3L|CDK5RAP1|DTWD1|TRIT1|TRMT10C|ALKBH3|TPRKB|AARS2|TRMT5|METTL4|ALKBH1|PUS1|TRMT10A|APOBEC3D|NSUN2|APOBEC3H|ALKBH5|THG1L|ELP3|APOBEC3C|DUS1L|OSGEPL1|ADAR|MEPCE|FTO|METTL3|DPH3P1|ADAT2|ELP5|ADAD1|MOCS3|DUS4L|DPH…	http://www.gsea-msigdb.org/gsea/msigdb/cards/GOBP_RNA_MODIFICATION	151	ENR	GOBP_RNA_MODIFICATION	2.7748	0	GOBP_RNA_MODIFICATION	FALSE	GOBP_RNA_MODIFICATION
0.9959	0.2051	0.0044	0.952	GSK3A|KIAA0319|CDKL3|MEIS1|TBX5|JARID2|SEMA5B|DUSP10|DCC|SEMA4D|PLXNA3|BMP4|SLC6A4|TLL2|SEMA3A|TRIM46|SEMA3G|RTN4|NKD1|MIR873|TP73|CTDP1|SPP1|DIP2B|PI16|WWC2|ADRB2|SEMA3D|SEMA4G|CDKN1A|CDKN1B|MIR25|CDK5R1|PTPRS|WNT3A|STK3|VGLL4|STK4|FSTL4|PAK1|SOCS2|BCL11A|SAV1|SEMA3F|SEMA4A|PPARA|ADRB1|EPHA7|TGFBR2|SEMA7A|RTN4R|SEMA4C|CAV3|NOG|MIR1-1|WWC3|MT3|FXN|FGF13|TNR|PLAC8|FGFR3|NRP1|SPAG9|RAI1|MAPK11|SEMA…	http://www.gsea-msigdb.org/gsea/msigdb/cards/GOBP_NEGATIVE_REGULATION_OF_DEVELOPMENTAL_GROWTH	104	ENR	GOBP_NEGATIVE_REGULATION_OF_DEVELOPMENTAL_GROWTH	2.1911	0.0041	GOBP_NEGATIVE_REGULATION_OF_DEVELOPMENTAL_GROWTH	FALSE	GOBP_NEGATIVE_REGULATION_OF_DEVELOPMENTAL_GROWTH
1	0.2426	0	0.013	CASP2|PPP2R1B|FAS|TNF|PLAGL2|BID|PPP1CA|SFRP1|TP53|BBC3|BCL2L11|MIR449A|RPL11|BMF|SIAH1|TRAF7|INCA1|RPS7|BCAP31|LTBR|SKIL|AGTR2|BMPR1B|PMAIP1|PLEKHF1|MIR27B|ATF3|SOD1|NCK1|BOK|THBS1|ITM2C|NFATC4|SRPX|TIMP3|TP63|BECN1|TPD52L1|TRAF2|NACC2|TNFSF10|CYLD|RBCK1|SERINC3|STK3|STK4|AGT|PIAS4|DAB2IP|PRKRA|RNF183|WWOX|NCK2|DAPK3|FADD|DDIT3|ZSWIM2|INHBA|INHBB|TGFBR1|CAV1|PARK7|CTSC|RIPK3|SIRT1|S100A8|S100A9|…	http://www.gsea-msigdb.org/gsea/msigdb/cards/GOBP_POSITIVE_REGULATION_OF_APOPTOTIC_SIGNALING_PATHWAY	117	ENR	GOBP_POSITIVE_REGULATION_OF_APOPTOTIC_SIGNALING_PATHWAY	2.872	0	GOBP_POSITIVE_REGULATION_OF_APOPTOTIC_SIGNALING_PATHWAY	FALSE	GOBP_POSITIVE_REGULATION_OF_APOPTOTIC_SIGNALING_PATHWAY
1	0.2581	0.0039	0.927	PSMD14|ATP2B4|BHMT|NQO1|PSMD10|PSMB11|PSMA1|PSMA2|PSMA3|PSMA4|PSMA5|PSMA6|PSMA7|MIR21|PSMB1|PSMF1|CLN3|PSMB2|SIRT4|OAZ3|PSMB3|ATCAY|NR1H4|PSMB4|SLC7A7|PSMB5|PSMD13|PSMB6|PSMB7|PSMB8|PSMB9|PSMB10|PSMC1|PSMD6|ACMSD|PSMC2|PSMC3|PSMC4|PSMC5|PSMA8|PSMC6|PSMD1|PSMD2|PSMD3|PSMD4|PSMD5|OAZ1|PSMD7|OAZ2|PSMD8|ODC1|PSMD9|PSMD11|PSMD12|PSME1|AZIN1|SLC7A11|PSME4|PSME3|PARK7	http://www.gsea-msigdb.org/gsea/msigdb/cards/GOBP_REGULATION_OF_CELLULAR_AMINO_ACID_METABOLIC_PROCESS	60	ENR	GOBP_REGULATION_OF_CELLULAR_AMINO_ACID_METABOLIC_PROCESS	2.2122	0	GOBP_REGULATION_OF_CELLULAR_AMINO_ACID_METABOLIC_PROCESS	FALSE	GOBP_REGULATION_OF_CELLULAR_AMINO_ACID_METABOLIC_PROCESS
0.9981	0.2296	0.0011	0.442	SSH3|MTMR8|PTPN4|PTPN7|PTPN9|PTPN12|PTPRE|PTPRG|PTPRF|PTPRH|PTPRZ1|MTMR14|TPTE|SSH1|DUSP21|PTP4A1|DUSP14|PTP4A2|PTPN5|MTMR7|DUSP10|DUSP13|SSH2|MTMR1|TIMM50|MTMR3|MTMR6|PTPRQ|TPTE2|PTPRN2|DNAJC6|DUSP1|DUSP15|DUSP19|DUSP26|TNS2|DUSP11|HACD2|EYA4|DUSP18|EYA1|EYA3|RNGTT|CDKN3|DUSP12|PTPN13|CDC14A|PTPRD|PTPRM|PTPRO|PTPRS|DUSP2|DUSP3|DUSP4|DUSP5|DUSP6|DUSP7|CDC14C|DUSP8|DUSP16|DUSP9|PTPRB|MTMR4|DUSP22|…	http://www.gsea-msigdb.org/gsea/msigdb/cards/GOBP_PEPTIDYL_TYROSINE_DEPHOSPHORYLATION	99	ENR	GOBP_PEPTIDYL_TYROSINE_DEPHOSPHORYLATION	2.42	0.0019	GOBP_PEPTIDYL_TYROSINE_DEPHOSPHORYLATION	FALSE	GOBP_PEPTIDYL_TYROSINE_DEPHOSPHORYLATION
1	0.1677	0	0	TRIM54|F11R|TSPO|PPARGC1A|SHANK1|RDX|TSC2|PARP1|CAMSAP3|USP30|CORO2B|MID1IP1|OPA1|PIK3CA|PIK3R1|TP53|ATXN7|PIF1|FBXO43|SSH1|GHITM|TBCD|CTC1|YAP1|RAD50|PPP1R9A|CEP97|BMP4|MIR138-1|BMP7|MAP6D1|CORO1B|BOK|CIB1|MET|HDAC6|HUWE1|SRC|TMSB15A|LMOD1|TMOD4|ADD3|TMOD2|MYOC|NANOS2|PLEKHH2|PATL2|KAT2B|KANK4|LMOD2|NAV3|PTTG2|SCIN|IGF1|TJP1|TMEM67|TMOD1|ARHGEF2|FLII|LMOD3|FKBP4|SPTBN5|KANK3|BUB1|CCP110|POT1|OMA…	http://www.gsea-msigdb.org/gsea/msigdb/cards/GOBP_NEGATIVE_REGULATION_OF_ORGANELLE_ORGANIZATION	310	ENR	GOBP_NEGATIVE_REGULATION_OF_ORGANELLE_ORGANIZATION	3.279	0	GOBP_NEGATIVE_REGULATION_OF_ORGANELLE_ORGANIZATION	FALSE	GOBP_NEGATIVE_REGULATION_OF_ORGANELLE_ORGANIZATION
1	0.2828	0	0	ADD1|CASP3|JMJD6|TGFBR3|ZFP36|RBFOX2|JAK2|JAK3|ADGRF5|KLF2|NCAPG2|LYN|BMP4|RB1|HIF1A|RPS17|HMGB2|RPS14|RPS19|RPS24|MIR221|MAFB|MIR222|HSPA9|PKNOX1|CDK6|EPAS1|EPB42|DMTN|SP3|EPO|MAEA|ETS1|ETV2|KLF1|ZFP36L1|MED1|STAT3|STAT5B|ZBTB7A|ZFPM1|ACVR1B|ADAR|INHA|UFL1|INHBA|FLVCR1|THRA|PRMT1|AXL|IREB2|LYAR|ACVR2A|LDB1|PRKDC|SLC11A2|KIT|ISG15|HMOX1|TMOD3|IKZF1|DNASE2|MFHAS1|TRIM10|B2M|FAM210B|ALAS1|HSPA1B|CE…	http://www.gsea-msigdb.org/gsea/msigdb/cards/GOBP_ERYTHROCYTE_HOMEOSTASIS	116	ENR	GOBP_ERYTHROCYTE_HOMEOSTASIS	3.3066	0	GOBP_ERYTHROCYTE_HOMEOSTASIS	FALSE	GOBP_ERYTHROCYTE_HOMEOSTASIS
1	0.3187	0	0	AKT3|TWIST1|NSMCE2|OPA1|NEK4|TP53|MIR590|TERT|KAT6A|CTC1|PRELP|FZR1|BMPR1A|MNT|RSL1D1|PNPT1|YBX1|SOD1|CDK6|ZMPSTE24|CDKN2A|MAP3K3|WNT1|ULK3|CDKN2B|ERCC1|TP63|MIF|ICAM1|SMC6|PAWR|BRCA2|ZKSCAN3|CDKN1A|PLK2|CHEK2|VASH1|WRN|BCL2L12|WNT16|TBX3|PLA2R1|ING2|PRMT6|SIRT1|ZNF277|MAPKAPK5|ROMO1|PRKDC|MAP2K1|TERC|MORC3|DNAJA3|PML|KRAS|ATR|PRKCD|KIR2DL4|MTOR|SLC30A10|HLA-G|MIR146A|MIR34A|B2M|FOXM1|ARNTL|ABL1|…	http://www.gsea-msigdb.org/gsea/msigdb/cards/GOBP_CELL_AGING	103	ENR	GOBP_CELL_AGING	3.3222	0	GOBP_CELL_AGING	FALSE	GOBP_CELL_AGING
1	0.2536	0	0	CSTF2|RARS2|VARS2|RPP40|DTWD2|ELP4|TYW1B|FARSB|FARS2|CARS2|AIMP2|ANKRD16|NARS2|CDKAL1|QTRT1|SSB|LAGE3|GRSF1|DUS2|TYW1|C9ORF64|WARS2|EARS2|TRMT10B|ELAC1|MTO1|OSGEP|HSD17B10|YARS2|TRNT1|DUS3L|RPPH1|CDK5RAP1|DTWD1|TRIT1|TRMT10C|SARS2|DARS2|TPRKB|AARS2|TRMT5|ELAC2|LSM6|ALKBH1|TARS2|PUS1|DTD2|PSTK|TRMT10A|PRORSD1P|MARS2|POP7|RPP30|RPP38|POP4|SLFN13|POP1|NSUN2|RPP14|RPP25L|POP5|RPP25|THG1L|ELP3|DUS1L|O…	http://www.gsea-msigdb.org/gsea/msigdb/cards/GOBP_TRNA_METABOLIC_PROCESS	146	ENR	GOBP_TRNA_METABOLIC_PROCESS	3.5772	0	GOBP_TRNA_METABOLIC_PROCESS	FALSE	GOBP_TRNA_METABOLIC_PROCESS
0.9902	0.1681	0.0089	0.999	TFAP2A|TFAP2B|MEIS1|TWIST1|ATP8A2|SLC1A1|FASLG|RP1|NR2E3|STRA6|FOXN4|CRYGB|PHACTR4|ALDH1A3|RING1|MFAP5|PITX2|CEP290|KDM2B|BMP4|DSCAM|SOX8|HIF1A|SDK1|FJX1|PTF1A|BMP7|VSX1|RS1|MEGF11|IGFN1|IFT122|USH1C|RPGRIP1L|CABP4|ATF4|NKD1|RDH13|SOX9|OLFM3|DLL1|DIO3|SP3|AGTPBP1|FSCN2|GNAT1|GNGT1|HCN1|NAGLU|NRL|TOPORS|PDE6C|SDK2|TUG1|PRKCI|RPGRIP1|WNT9A|ROM1|AHI1|TULP1|PAX6|NF1|PTPRM|STAT3|NTRK2|CALB1|FRS2|SIX3|…	http://www.gsea-msigdb.org/gsea/msigdb/cards/GOBP_EYE_MORPHOGENESIS	138	ENR	GOBP_EYE_MORPHOGENESIS	2.0509	0.0098	GOBP_EYE_MORPHOGENESIS	FALSE	GOBP_EYE_MORPHOGENESIS
1	0.1786	0.0007	0.281	GBP7|CYP27B1|CCL1|CASP1|CCL2|IRF8|CCL3|NLRC5|CCL3L1|CCL5|CCL26|CCL7|CCL8|FCGR1A|CCL11|NMI|CCL13|CD40|CCL16|CCL17|CCL18|FASLG|CCL19|TP53|CCL20|CCL21|CCL22|SUMO1|CCL23|NR1H2|IRF2|CCL24|IRF3|CCL25|IRF7|XCL1|CX3CL1|NR1H3|JAK1|JAK2|HLA-DQA1|MT2A|HLA-DQA2|HLA-DQB1|HLA-DQB2|ACTR3|HLA-DRB4|ACTR2|HLA-DRB5|IRGM|MRC1|CD47|CD58|CAMK2A|TRIM62|EDN1|CIITA|SIRPA|STX4|PARP14|STXBP3|XCL2|TDGF1|PIAS1|RAB20|TLR4|MID…	http://www.gsea-msigdb.org/gsea/msigdb/cards/GOBP_RESPONSE_TO_INTERFERON_GAMMA	183	ENR	GOBP_RESPONSE_TO_INTERFERON_GAMMA	2.4993	0	GOBP_RESPONSE_TO_INTERFERON_GAMMA	FALSE	GOBP_RESPONSE_TO_INTERFERON_GAMMA
0.998	0.212	0.0014	0.546	CYP27B1|TSPO|PPARGC1A|DGKQ|MBTPS1|TNF|CES1|GGPS1|ASAH1|DGAT2|KPNB1|MBTPS2|SP1|ABCA2|DHH|GAL|H6PD|NR0B1|BMP5|HMGCS1|BMP6|MIR185|AGTR1|EGR1|SNAI1|MIR27A|MIR27B|SOD1|STARD4|AKR1C3|NFKB1|ABCB11|STUB1|WNT4|APOB|ELOVL6|STAR|STAT5B|EPHX2|SERPINA12|AGT|IGFBP7|GPAM|MIR548P|ACACA|LPCAT3|SIRT1|IFNG|RORA|ERLIN1|FASN|PMVK|CYP7A1|ACADL|LAMTOR1|ERLIN2|ACADVL|FGF1|APOA2|ATP1A1|KIT|APOA5|CLCN2|PRKAA1|FGFR4|GNB3|P…	http://www.gsea-msigdb.org/gsea/msigdb/cards/GOBP_REGULATION_OF_STEROID_METABOLIC_PROCESS	118	ENR	GOBP_REGULATION_OF_STEROID_METABOLIC_PROCESS	2.3811	0.002	GOBP_REGULATION_OF_STEROID_METABOLIC_PROCESS	FALSE	GOBP_REGULATION_OF_STEROID_METABOLIC_PROCESS
1	0.2033	0	0.001	SLAIN2|EVL|RAC1|TRPV4|CLIP1|SFRP1|GRB2|SPAST|SORBS3|ACTR3|ACTR2|WHAMM|SYNPO2L|AP1AR|PLXNA3|WHAMMP3|BAIAP2L1|PLEK|CORO1B|BAIAP2L2|PFDN2|MET|WASH3P|CFL2|DSTN|ICAM1|WNT11|LMOD1|SYNPO|ARPC3|MYOC|ARPC1B|CEP295|NF2|ARPC1A|NPHS1|SDC4|CDK5R1|RAPGEF3|PLK4|LMOD2|NTF3|TSC1|SYNPO2|NAV3|NTRK3|P2RX7|SCIN|TAC1|PAK1|NCK2|LMOD3|S100A10|ARHGEF10|MYO1C|GSN|TESK1|CKAP5|FHOD1|C15ORF62|TGFB3|TGFBR1|PFN3|SERPINF2|STAP1…	http://www.gsea-msigdb.org/gsea/msigdb/cards/GOBP_POSITIVE_REGULATION_OF_CYTOSKELETON_ORGANIZATION	205	ENR	GOBP_POSITIVE_REGULATION_OF_CYTOSKELETON_ORGANIZATION	3.0716	0	GOBP_POSITIVE_REGULATION_OF_CYTOSKELETON_ORGANIZATION	FALSE	GOBP_POSITIVE_REGULATION_OF_CYTOSKELETON_ORGANIZATION
1	0.1881	0.0001	0.043	LOX|WDPCP|LTBP3|TIMELESS|TNF|ATXN1L|PPP1CA|STRA6|JMJD6|TBX5|CREB1|SMPD3|ADA|ALDH1A3|PHEX|CHI3L1|KLF2|LEF1|YAP1|SHH|ZIC3|SMAD2|TMEM38B|ASXL1|DLX5|AIMP2|BMP4|SLC23A1|PDGFRA|FOXA1|ASCL1|FSTL3|MMP12|PDGFRB|BMPR1A|EGFR|BMPR2|SIX4|BASP1|RPGRIP1L|HHIP|PGR|PHOX2B|EPAS1|HES1|AP3B1|CELSR1|SOX9|TTC25|SP3|MAN1A2|DNAAF1|NFIB|CEBPA|CTSH|HEG1|CYP1A2|AARD|ATP7A|TULP3|TNC|WNT11|DAG1|CCDC39|HESX1|PTK7|FGF8|FGF9|FG…	http://www.gsea-msigdb.org/gsea/msigdb/cards/GOBP_RESPIRATORY_SYSTEM_DEVELOPMENT	181	ENR	GOBP_RESPIRATORY_SYSTEM_DEVELOPMENT	2.7161	0	GOBP_RESPIRATORY_SYSTEM_DEVELOPMENT	FALSE	GOBP_RESPIRATORY_SYSTEM_DEVELOPMENT
1	0.2451	0	0.007	CYP27B1|DCN|CASP8|ADA|GRB2|NSDHL|SETD2|APELA|LEF1|DLX3|PCDH12|RBM15|TRIM28|HIF1A|BMP5|PDGFB|BMP7|RSPO3|TPPP3|GCM1|BMPR2|GHRL|SNAI1|SOD1|CDX2|CDX4|EPAS1|HES1|BIRC2|PKD2|SOX15|HSD17B2|SP3|STC2|CEBPA|EPOR|CEBPB|AKT1|NCOA1|HSP90AB1|SPINT1|SPP1|ETV2|ADAM19|SPINT2|BPTF|ALKBH1|ST14|PPARD|ZFP36L1|PPARG|MED1|PLK4|STC1|STK3|STK4|PLAC1|FGFR2|BSG|VASH1|LHX4|CCNF|PRDX3|RBPJ|SOCS3|TMED2|ETNK2|IL10|NR2F2|PLCD3|…	http://www.gsea-msigdb.org/gsea/msigdb/cards/GOBP_PLACENTA_DEVELOPMENT	130	ENR	GOBP_PLACENTA_DEVELOPMENT	2.9482	0	GOBP_PLACENTA_DEVELOPMENT	FALSE	GOBP_PLACENTA_DEVELOPMENT
1	0.1673	0.0021	0.703	PF4|DEFA1B|IL17RC|RAC1|IL6|ADAM17|PIK3CD|ANXA1|LYN|IL23A|ADAM10|PF4V1|RPS19|HSD3B7|GBF1|PIKFYVE|MIF|PPBP|PREX1|PTPRO|RAC2|SLAMF8|BSG|NUP85|CXCL12|IL10|PIK3CG|LGALS3|EDN2|PLA2G1B|C1QBP|S1PR1|STAP1|ANO6|PPIA|S100A8|S100A9|CXCL6|ALOX5|AZU1|CXCL16|KIT|CCR6|SFTPD|IL6R|HRH1|SLC12A2|RIN3|LGALS9|BST1|CCR2|VAV3|TRPM4|C3AR1|VEGFA|VAV1|ZNF580|WNT5A|CXCL13|SLC8B1|TRPM2|DPP4|MDK|CHGA|VEGFC|CSF1|DNM1L|CALCA|MC…	http://www.gsea-msigdb.org/gsea/msigdb/cards/GOBP_LEUKOCYTE_CHEMOTAXIS	205	ENR	GOBP_LEUKOCYTE_CHEMOTAXIS	2.3218	0	GOBP_LEUKOCYTE_CHEMOTAXIS	FALSE	GOBP_LEUKOCYTE_CHEMOTAXIS
1	0.3079	0	0	PARP1|DEFA1B|SFRP1|RNF14|ISL1|RBFOX2|JAK2|WBP2|YAP1|DDX54|VPS18|NR0B1|FOXA1|PADI2|KCTD6|PGR|PHB|CALCOCO1|NEDD4|DDRGK1|DNAJA1|TP63|LATS1|HDAC6|ESR1|TADA3|PMEPA1|SRC|TRERF1|CRY2|DAXX|POU4F2|SAFB|STRN3|MED1|CARM1|ZBTB7A|SCGB2A1|VPS11|SCGB2A2|PIAS2|TRIP4|CRY1|PAK1|DAB2|PER1|EP300|CNOT1|AXIN1|GPAM|TCF21|DDX5|ZNF366|KDM5D|ARID1A|UFL1|PARK7|AR|PHB2|RUNX1|CBFB|SIRT1|PPARGC1B|CNOT2|KDM3A|TMF1|FOXH1|PPP5C|…	http://www.gsea-msigdb.org/gsea/msigdb/cards/GOBP_INTRACELLULAR_STEROID_HORMONE_RECEPTOR_SIGNALING_PATHWAY	106	ENR	GOBP_INTRACELLULAR_STEROID_HORMONE_RECEPTOR_SIGNALING_PATHWAY	3.4912	0	GOBP_INTRACELLULAR_STEROID_HORMONE_RECEPTOR_SIGNALING_PATHWAY	FALSE	GOBP_INTRACELLULAR_STEROID_HORMONE_RECEPTOR_SIGNALING_PATHWAY
1	0.2238	0.0005	0.221	GRIN2A|SERPINB12|USP7|KLHL40|GIPC1|GRIN2C|QRICH2|SF3B3|MAD2L1|SDCBP|RPL5|RPL11|CSNK2A1|SHH|SMAD3|RPS7|EIF3H|PRKCG|HFE|TLK2|EGFR|STYX|SMARCC1|PHB|SVIP|AQP11|UBXN1|SERPINE2|DDRGK1|FHIT|BANP|TIMP2|WNT1|TIMP3|ADGRB1|HSP90AB1|CTSA|LAMP3|SGTA|MYCBP2|CAMLG|DAB2IP|SUFU|F8A1|MGAT3|PDCL3|BAG5|SIRT2|UCHL5|LRIG2|IL10|USP25|ALAD|FLNA|EPHA4|SNX12|PIN1|PARK7|TRIM40|AZIN2|TIMP1|SNRNP70|TIMP4|MDM4|EFNA1|SNX3|WAC|…	http://www.gsea-msigdb.org/gsea/msigdb/cards/GOBP_NEGATIVE_REGULATION_OF_PROTEIN_CATABOLIC_PROCESS	110	ENR	GOBP_NEGATIVE_REGULATION_OF_PROTEIN_CATABOLIC_PROCESS	2.5313	0	GOBP_NEGATIVE_REGULATION_OF_PROTEIN_CATABOLIC_PROCESS	FALSE	GOBP_NEGATIVE_REGULATION_OF_PROTEIN_CATABOLIC_PROCESS
0.9961	0.4636	0.0041	0.935	SMARCE1|NFE2|GRWD1|TNP1|SMARCD3|ARID2|MAP1S|HMGA1|PADI2|SMARCB1|ARID1A|SUPT16H|SMARCC1|SMARCC2|SMARCA4|SMARCD1|SET|SMARCD2	http://www.gsea-msigdb.org/gsea/msigdb/cards/GOBP_CHROMATIN_DISASSEMBLY	18	ENR	GOBP_CHROMATIN_DISASSEMBLY	2.2043	0.0039	GOBP_CHROMATIN_DISASSEMBLY	FALSE	GOBP_CHROMATIN_DISASSEMBLY
1	0.1862	0.0006	0.262	PSMD14|CASP1|TNFSF18|FAS|IKBKB|TNF|TRAF6|TAX1BP1|CD40|ADAM17|TNFRSF8|AIM2|TP53|TNFRSF11B|CASP8|EDAR|CLDN18|JAK2|TMSB4X|TNFSF8|PIAS3|CHUK|LTBR|PSMB11|CD70|BAG4|TNFRSF13B|MIR24-1|SYK|MIR27B|TNFRSF17|BIRC2|EDARADD|TRAF1|TRAF2|TRAF3|TRAIP|TRAF5|CYLD|KRT18|TXNDC17|PTK2B|CCDC3|RBCK1|LAPTM5|CARD16|PIAS4|TNFRSF1A|CARD14|PYDC2|CASP4|PLVAP|CARD8|PSME4|COMMD7|ZNF675|TRIM32|IKBKG|PYDC1|F2RL1|MADD|TRADD|PELI3…	http://www.gsea-msigdb.org/gsea/msigdb/cards/GOBP_TUMOR_NECROSIS_FACTOR_MEDIATED_SIGNALING_PATHWAY	162	ENR	GOBP_TUMOR_NECROSIS_FACTOR_MEDIATED_SIGNALING_PATHWAY	2.5058	0	GOBP_TUMOR_NECROSIS_FACTOR_MEDIATED_SIGNALING_PATHWAY	FALSE	GOBP_TUMOR_NECROSIS_FACTOR_MEDIATED_SIGNALING_PATHWAY
1	0.1536	0	0.017	XCR1|TSPO|BCL3|TNF|ATG5|APLNR|CES1|TXN|IL6|PLCG1|DGAT2|NR1H2|IKBKE|ITGAV|NR1H3|GM2A|UVRAG|TMEM38B|TBCCD1|CALM3|JSRP1|LYN|HEXB|ATP2A1|RYR1|ERO1A|NPSR1|PLN|LETM1|GOPC|GSTO1|NFKBIE|CASQ2|ALKBH7|CLIC2|TPCN1|LATS1|HSPA5|TOPORS|TPCN2|TMSB15A|APOB|MCOLN3|PDIA2|JPH1|STAT5B|JPH2|TAF3|JPH3|SCIN|P2RY6|SLC30A7|SLC30A8|DDIT3|CER1|CCDC22|IL1B|FTH1|IL10|FTL|TMSB15B|GSN|TMEM38A|SLC25A23|ALB|PFN4|CAV1|PARK7|MSR1|…	http://www.gsea-msigdb.org/gsea/msigdb/cards/GOBP_MAINTENANCE_OF_LOCATION	299	ENR	GOBP_MAINTENANCE_OF_LOCATION	2.8183	0	GOBP_MAINTENANCE_OF_LOCATION	FALSE	GOBP_MAINTENANCE_OF_LOCATION
0.998	0.3132	0.0042	0.938	AK1|NT5C2|MAGI3|AK2|GUK1|AK3|MPP1|CASK|AMPD1|AMPD2|APRT|AMPD3|GMPS|ADA|LHPP|XDH|DCK|CARD11|NT5C|DLG2|NT5E|PPAT|DLG1|IMPDH1|IMPDH2|PFAS|NT5C1A|TJP2|GART|ATIC|PAICS|LRGUK|AK4|HPRT1|GMPR2|ADK|ADSL|DGUOK|AK9|NUDT2|PRPS2	http://www.gsea-msigdb.org/gsea/msigdb/cards/GOBP_PURINE_NUCLEOSIDE_MONOPHOSPHATE_METABOLIC_PROCESS	41	ENR	GOBP_PURINE_NUCLEOSIDE_MONOPHOSPHATE_METABOLIC_PROCESS	2.2007	0.002	GOBP_PURINE_NUCLEOSIDE_MONOPHOSPHATE_METABOLIC_PROCESS	FALSE	GOBP_PURINE_NUCLEOSIDE_MONOPHOSPHATE_METABOLIC_PROCESS
1	0.1964	0	0.017	TSPO|PPARGC1A|TNF|MID1IP1|CES1|ASAH1|DGAT2|NR1H2|EIF6|SLC45A3|MBTPS2|NR1H3|ABCA2|ANXA1|H6PD|BMP5|HMGCS1|BMP6|MIR185|SNAI1|SOD1|MIR29B1|ABCD1|ABCD2|APOB|ELOVL5|ELOVL6|STAR|IDH1|LPGAT1|SPHK2|TNFRSF1A|IGFBP7|GPAM|IL1B|PDGFA|ABCA3|FABP5|MIR548P|ACACA|LPCAT3|IFNG|ERLIN1|FASN|PMVK|LDLR|ACADL|ERLIN2|ACADVL|FBXW7|C3|SLC27A1|PDK4|APOA5|CLCN2|ADIPOR1|PRKAA1|PRKCD|PRKAB2|AVIL|MIR9-1|ABHD6|PTGS2|APOA4|LEP|SC…	http://www.gsea-msigdb.org/gsea/msigdb/cards/GOBP_REGULATION_OF_LIPID_BIOSYNTHETIC_PROCESS	194	ENR	GOBP_REGULATION_OF_LIPID_BIOSYNTHETIC_PROCESS	2.8142	0	GOBP_REGULATION_OF_LIPID_BIOSYNTHETIC_PROCESS	FALSE	GOBP_REGULATION_OF_LIPID_BIOSYNTHETIC_PROCESS
1	0.3629	0.0032	0.862	HES1|SALL1|TFAP2B|SOX9|PKD2|GDNF|WNT4|KIF26B|GREM1|LAMB2|CD34|HES5|FOXD1|CITED1|SMO|NPHS2|PAX8|SIX2|OSR1|IRX2|LHX1|LIF|STAT1|BMP4|ADIPOQ|SOX8|RET|TCF21|PDGFB|PDGFRA|PAX2|PDGFRB|LGR4|EGR1|FMN1|WNT9B|WT1|IRX1	http://www.gsea-msigdb.org/gsea/msigdb/cards/GOBP_METANEPHRIC_NEPHRON_DEVELOPMENT	38	ENR	GOBP_METANEPHRIC_NEPHRON_DEVELOPMENT	2.2457	0	GOBP_METANEPHRIC_NEPHRON_DEVELOPMENT	FALSE	GOBP_METANEPHRIC_NEPHRON_DEVELOPMENT
1	0.2358	0	0	TSPO|PPARGC1A|NUP37|PARP1|BID|CTNS|FIGNL1|ADPGK|TP53|INSR|SDHA|SLC25A33|PARG|EIF6|CLPX|GHITM|VCP|NUP214|SDHAF2|ENTPD5|SLC25A25|NUP93|ENPP3|MYH3|POM121|HIF1A|MYH8|NUP153|MYH7|PFKL|PGAM1|NUP160|PKM|ABCD1|RAE1|PDE12|MYH4|P2RX7|IGF1|SPHK2|NUP85|UQCR11|DDIT4|COX6B2|APP|NDUFA11|COX4I1|COX5B|ISCU|COX6A1|FAM20C|COX6A2|COX6B1|COX6C|COX7A1|COX7A2|COX7B|COX7C|COX8A|AK4|DNAJC15|COX15|SHMT2|SLC25A23|CYC1|DNAJ…	http://www.gsea-msigdb.org/gsea/msigdb/cards/GOBP_ATP_METABOLIC_PROCESS	262	ENR	GOBP_ATP_METABOLIC_PROCESS	4.1196	0	GOBP_ATP_METABOLIC_PROCESS	FALSE	GOBP_ATP_METABOLIC_PROCESS
0.9959	0.349	0.0055	0.983	GPSM2|BICD2|PARD3B|PKHD1|CCDC141|NDEL1|KIF5B|NUBP1|RANBP2|PLXNA2|EZR|MAD2L1|DLGAP5|ARPC5|NIN|AKAP9|AURKA|DLG1|DYNC1LI2|TBCCD1|CEP83|IFT20|SUN2|FHOD1|PARD3|MISP|SYNE2	http://www.gsea-msigdb.org/gsea/msigdb/cards/GOBP_MICROTUBULE_ORGANIZING_CENTER_LOCALIZATION	27	ENR	GOBP_MICROTUBULE_ORGANIZING_CENTER_LOCALIZATION	2.1475	0.0041	GOBP_MICROTUBULE_ORGANIZING_CENTER_LOCALIZATION	FALSE	GOBP_MICROTUBULE_ORGANIZING_CENTER_LOCALIZATION
1	0.4885	0.0017	0.619	TET3|ARID4A|TET2|BEND3|KMT2E|OGT|KMT2D|SETD1A|PRDM9|WDR82|CTR9|ZNF335|RTF1|WDR61|PRDM7|KMT2A|SETD1B	http://www.gsea-msigdb.org/gsea/msigdb/cards/GOBP_HISTONE_H3_K4_TRIMETHYLATION	17	ENR	GOBP_HISTONE_H3_K4_TRIMETHYLATION	2.3538	0	GOBP_HISTONE_H3_K4_TRIMETHYLATION	FALSE	GOBP_HISTONE_H3_K4_TRIMETHYLATION
1	0.2388	0.0001	0.045	TNF|NOD1|TRAF6|STK25|ARL6IP5|CCL19|CCL21|GADD45G|EDAR|SDCBP|NOD2|CARD9|CLEC7A|SCIMP|PDCD10|GDF6|TIRAP|SLAMF1|LTBR|NCF1|LYN|CCR7|DUSP15|MIR181A2|MIR181B1|SEMA3A|DUSP19|MAP3K3|MAP3K4|MAP3K5|TLR4|MID1|TPD52L1|TRAF1|MAP3K10|TRAF2|MAP3K11|TRAF3|MMP8|TRAF5|SH3RF2|MYD88|GADD45B|PTK2B|XDH|RELL1|STK3|AGER|DAB2IP|MINK1|ZC3H12A|GADD45A|APP|WNT16|AXIN1|FZD7|IL1B|PLCB1|SERPINF2|PRMT1|TLR9|F2RL1|TLR3|FCGR2B|SE…	http://www.gsea-msigdb.org/gsea/msigdb/cards/GOBP_POSITIVE_REGULATION_OF_STRESS_ACTIVATED_PROTEIN_KINASE_SIGNALING_CASCADE	115	ENR	GOBP_POSITIVE_REGULATION_OF_STRESS_ACTIVATED_PROTEIN_KINASE_SIGNALING_CASCADE	2.7116	0	GOBP_POSITIVE_REGULATION_OF_STRESS_ACTIVATED_PROTEIN_KINASE_SIGNALING_CASCADE	FALSE	GOBP_POSITIVE_REGULATION_OF_STRESS_ACTIVATED_PROTEIN_KINASE_SIGNALING_CASCADE
1	0.4205	0	0	MAGOHB|NUP37|UPF1|AKAP8L|U2AF1L4|THOC1|SETD2|DDX25|NUP214|RBM15B|PCID2|THOC6|NUP93|POM121|THOC7|NUP153|TPR|POM121C|UPF3B|NUP160|POLDIP3|THOC3|NUP98|SEH1L|SARNP|EIF4A3|SMG7|RBM8A|NUP50|CDC40|THOC2|CPSF3|RAE1|CPSF2|NUP35|ZC3H11A|NSUN2|ALKBH5|NUP85|NUP133|NUP155|POLR2D|EIF4E|NUP205|WDR33|NUP210|NXF1|NUP188|DDX19B|C12ORF50|NDC1|EIF5A|GLE1|SRSF3|SRSF4|SRSF7|NXT1|DDX19A|U2AF1|NXF5|NXF3|NXF2|NXF2B|FYTTD…	http://www.gsea-msigdb.org/gsea/msigdb/cards/GOBP_MRNA_EXPORT_FROM_NUCLEUS	105	ENR	GOBP_MRNA_EXPORT_FROM_NUCLEUS	4.7662	0	GOBP_MRNA_EXPORT_FROM_NUCLEUS	FALSE	GOBP_MRNA_EXPORT_FROM_NUCLEUS
1	0.1531	0.0044	0.953	IGF1R|PPARGC1A|CASP3|GYS2|RAC1|OPA1|NKX2-2|PIK3CA|ANGPT2|SESN2|PDX1|GRIK5|ZBED6|APOM|SMAD2|CDK16|PPP3CB|LRP1|PTPRN2|TXNIP|COL4A3|HIF1A|HNF4A|PFKL|EGR1|STX4|MIR221|GHRL|VAMP2|SERPINF1|PIH1D1|THBS1|EPHA5|TIAM1|UNC13B|ADRA2A|ZBED3|NKX6-1|DYNLL1|ICAM1|BAIAP3|KRT18|PTK2B|MLXIPL|PPARD|STAR|EIF2B4|GPR68|EIF2B2|EIF2B5|AGER|BRSK2|CFTR|EFNA5|SARM1|COL6A2|NR0B2|SLC30A8|LRP5L|SLC39A14|GPAM|PRKACA|TGFBR2|TH|C…	http://www.gsea-msigdb.org/gsea/msigdb/cards/GOBP_RESPONSE_TO_MONOSACCHARIDE	184	ENR	GOBP_RESPONSE_TO_MONOSACCHARIDE	2.1897	0	GOBP_RESPONSE_TO_MONOSACCHARIDE	FALSE	GOBP_RESPONSE_TO_MONOSACCHARIDE
1	0.2807	0	0.005	PSMD14|IKBKB|FCGR1A|ACE|ITGAV|FCER1G|CLEC4A|BCAP31|CHUK|ERAP2|NCF1|PSMB11|TAP1|HFE|TAP2|SNAP23|FCGR1B|CYBB|PSME4|CD207|IKBKG|AZGP1|PSMD10|HLA-A|HLA-B|HLA-C|HLA-E|HLA-F|CD36|HLA-G|HLA-H|MR1|B2M|LNPEP|PSMA1|PSMA2|PSMA3|PSMA4|PSMA5|PSMA6|PSMA7|PSMB1|PSMF1|PSMB2|PSMB3|PSMB4|PSMB5|PSMD13|PSMB6|PSMB7|PSMB8|PSMB9|PSMB10|PSMC1|PSMD6|PSMC2|PSMC3|TAPBPL|PSMC4|PSMC5|PSMA8|PSMC6|PSMD1|PSMD2|PSMD3|PSMD4|IFI30…	http://www.gsea-msigdb.org/gsea/msigdb/cards/GOBP_ANTIGEN_PROCESSING_AND_PRESENTATION_OF_PEPTIDE_ANTIGEN_VIA_MHC_CLASS_I	97	ENR	GOBP_ANTIGEN_PROCESSING_AND_PRESENTATION_OF_PEPTIDE_ANTIGEN_VIA_MHC_CLASS_I	2.9846	0	GOBP_ANTIGEN_PROCESSING_AND_PRESENTATION_OF_PEPTIDE_ANTIGEN_VIA_MHC_CLASS_I	FALSE	GOBP_ANTIGEN_PROCESSING_AND_PRESENTATION_OF_PEPTIDE_ANTIGEN_VIA_MHC_CLASS_I
1	0.3092	0.0013	0.491	ZNF830|DACH1|WDR18|ZRANB3|POLG2|ZMPSTE24|TIMELESS|KAT7|CHTF18|LIG3|GMNN|SLFN11|TICRR|E2F7|WRNIP1|FBXO5|RFC2|METTL4|BRCA2|RFC3|RFC4|DBF4|TIPIN|RFC5|E2F8|ATRX|STOML2|MSH3|PCNA|ATG7|CHEK2|NUGGC|INO80|DBF4B|CHTF8|NBN|SENP2|CDC7|BLM|BCL6|DSCC1|SMARCAL1|WIZ|CDT1|AICDA|DONSON	http://www.gsea-msigdb.org/gsea/msigdb/cards/GOBP_REGULATION_OF_DNA_DEPENDENT_DNA_REPLICATION	46	ENR	GOBP_REGULATION_OF_DNA_DEPENDENT_DNA_REPLICATION	2.4041	0	GOBP_REGULATION_OF_DNA_DEPENDENT_DNA_REPLICATION	FALSE	GOBP_REGULATION_OF_DNA_DEPENDENT_DNA_REPLICATION
1	0.284	0	0	PSMD14|RFPL1|MIIP|VPS4A|SKP1|PINX1|FZR1|PSMB11|PLK1|HUS1|AURKB|CHMP4C|CDC6|CDKN1A|TOPBP1|FOXN3|AURKA|FAM122A|SYF2|PSME4|FHL1|BABAM1|CUL1|DONSON|ZNF830|FBXL7|FOXO4|ORC1|TAOK3|DTL|UIMC1|PSMD10|GPR132|TAOK1|RAD17|RINT1|CLSPN|NABP1|CDK1|INTS3|PSMA1|PSMA2|HUS1B|PSMA3|PSMA4|BRCA1|PSMA5|MIR195|PSMA6|PSMA7|MIR21|PSMB1|PSMF1|PSMB2|PSMB3|NABP2|BRCC3|PSMB4|PSMB5|PSMD13|PSMB6|PSMB7|PSMB8|PSMB9|CDK5RAP3|HMGA2…	http://www.gsea-msigdb.org/gsea/msigdb/cards/GOBP_NEGATIVE_REGULATION_OF_CELL_CYCLE_G2_M_PHASE_TRANSITION	100	ENR	GOBP_NEGATIVE_REGULATION_OF_CELL_CYCLE_G2_M_PHASE_TRANSITION	3.2292	0	GOBP_NEGATIVE_REGULATION_OF_CELL_CYCLE_G2_M_PHASE_TRANSITION	FALSE	GOBP_NEGATIVE_REGULATION_OF_CELL_CYCLE_G2_M_PHASE_TRANSITION
1	0.1664	0	0	AKT3|RDX|CDKL3|GBA2|TRPV2|EVL|RAC1|PIK3CA|TRPV4|PLS1|EZR|GRB2|SSH1|SEMA5B|ELN|ACTR3|ACTR2|WHAMM|SEMA4D|AP1AR|PLXNA3|LRP1|PPP1R9A|AP2M1|SCTR|WHAMMP3|SEMA3A|BMPR2|TRIM46|SEMA3G|BAIAP2L1|AQP11|PLEK|RTN4|CORO1B|BAIAP2L2|TMEM123|NGF|LATS1|WASH3P|CFL2|HSP90AB1|PREX1|SPP1|DIP2B|TMSB15A|ISLR2|DSTN|ICAM1|LMOD1|TMOD4|ALS2|ARPC3|ADD3|TMOD2|ARPC1B|NEFL|SHTN1|ARPC1A|PLEKHH2|SEMA4G|KCNMA1|NPHS1|SLC12A9|KANK4|C…	http://www.gsea-msigdb.org/gsea/msigdb/cards/GOBP_REGULATION_OF_CELLULAR_COMPONENT_SIZE	344	ENR	GOBP_REGULATION_OF_CELLULAR_COMPONENT_SIZE	3.3141	0	GOBP_REGULATION_OF_CELLULAR_COMPONENT_SIZE	FALSE	GOBP_REGULATION_OF_CELLULAR_COMPONENT_SIZE
1	0.1256	0.0006	0.233	TFAP2B|SNX19|TNF|SLC25A4|RAC1|IL6|OR51E2|SFRP1|RASL10B|CD200|NR1H2|IRS1|EZR|ZBED6|SLC16A1|NR1H3|JAK2|GAL|ANXA1|PPP3CB|LRP1|SLC2A1|TMED10|HFE|HIF1A|BMP6|HNF4A|PFKL|P3H1|MIR29B1|PLEK|ADORA1|UNC13B|ADAM9|CARTPT|GPR68|HNF1B|RAPGEF3|TCIRG1|RAB1A|EXPH5|SUCNR1|PAX8|BRSK2|CFTR|IGF1|TACR2|NR0B2|SLC30A8|LRP5L|IL1A|IL1B|NMU|IL12B|TGFB3|PLA2G1B|INHBB|UQCC2|PARK7|KLF7|TREM2|ILDR2|EXOC1|IFNG|ADCYAP1|DRD3|PPIA|…	http://www.gsea-msigdb.org/gsea/msigdb/cards/GOBP_PEPTIDE_SECRETION	379	ENR	GOBP_PEPTIDE_SECRETION	2.5254	0	GOBP_PEPTIDE_SECRETION	FALSE	GOBP_PEPTIDE_SECRETION
1	0.1469	0.0038	0.923	RRM1|SALL1|BIK|SDC1|DMRTA1|SFRP1|SFRP2|RAD21L1|SCX|BCL2L11|MAMLD1|TSPY2|LHFPL2|CCDC182|SOX8|HMGB2|IRX5|HMGCS1|FSTL3|KLHL10|BMPR1B|CITED2|SLIT3|SEMA3A|HOXA11|BASP1|SOD1|FST|BOK|SOX9|SOX15|HSD17B4|CEBPB|FOXL2|PRDX4|HSPA5|SRC|SRD5A1|ICAM1|SRD5A2|SRY|BRCA2|STAR|STAT5B|IDH1|GPR149|TAF4|TCF21|TFAP2C|ING2|ADAM29|INHA|INHBA|DMC1|INHBB|TGFBR1|AR|NKX2-1|ADCYAP1|TLR3|TMF1|DACH2|RBMY1B|KIT|RXFP2|TSPY1|TSPY3|…	http://www.gsea-msigdb.org/gsea/msigdb/cards/GOBP_DEVELOPMENT_OF_PRIMARY_SEXUAL_CHARACTERISTICS	206	ENR	GOBP_DEVELOPMENT_OF_PRIMARY_SEXUAL_CHARACTERISTICS	2.2153	0	GOBP_DEVELOPMENT_OF_PRIMARY_SEXUAL_CHARACTERISTICS	FALSE	GOBP_DEVELOPMENT_OF_PRIMARY_SEXUAL_CHARACTERISTICS
1	0.4344	0.0029	0.829	GSK3A|CASP3|CLU|IFNG|IFNGR1|TNF|EFNA1|SLC2A13|SPON1|LRRTM3|SP1|ABCA2|AGER|GSAP|MIR346|CHRNA7|LYN|MIR206|EFNA3|ROCK2|RANBP9|EPHA4|PICALM|RELA|ABCG1	http://www.gsea-msigdb.org/gsea/msigdb/cards/GOBP_POSITIVE_REGULATION_OF_AMYLOID_PRECURSOR_PROTEIN_CATABOLIC_PROCESS	25	ENR	GOBP_POSITIVE_REGULATION_OF_AMYLOID_PRECURSOR_PROTEIN_CATABOLIC_PROCESS	2.2636	0	GOBP_POSITIVE_REGULATION_OF_AMYLOID_PRECURSOR_PROTEIN_CATABOLIC_PROCESS	FALSE	GOBP_POSITIVE_REGULATION_OF_AMYLOID_PRECURSOR_PROTEIN_CATABOLIC_PROCESS
0.998	0.3352	0.0033	0.869	CD46|ITGB6|THBS1|CDH3|ITGB8|LTBP3|LUM|FERMT1|TSKU|LRRC32|IL13|HSP90AB1|TYROBP|WNT11|GATA6|CD200|CREB1|LAPTM4B|FURIN|XCL1|ITGAV|CD34|NRROS|PTGS2|LTBP1|LGALS9|FOXP3|LILRB1|MIR149|ATF2|SMAD3|FN1|SERPINB7|HIF1A|CD24|SMAD4|MYB|ATP6AP2|CD2AP|SERPINF2	http://www.gsea-msigdb.org/gsea/msigdb/cards/GOBP_TRANSFORMING_GROWTH_FACTOR_BETA_PRODUCTION	40	ENR	GOBP_TRANSFORMING_GROWTH_FACTOR_BETA_PRODUCTION	2.2412	0.002	GOBP_TRANSFORMING_GROWTH_FACTOR_BETA_PRODUCTION	FALSE	GOBP_TRANSFORMING_GROWTH_FACTOR_BETA_PRODUCTION
1	0.1308	0.0002	0.091	IL2RA|IL5|RAC1|IL6|IL18|SFRP1|ADA|ITPKB|JAK3|TBC1D10C|SHH|LYN|BMP4|LILRB4|MIR27A|SOD1|SOS1|MERTK|CEBPB|MIF|SRC|TYROBP|MYD88|ZFP36L1|STAT5B|WNT3A|TAC1|PAK1|PAK3|XRCC6|FLOT2|CRTAM|DOCK8|LGALS3|TGFBR2|CD6|TLR9|CAMK4|CD2|LAX1|MIR181C|BANK1|IGLL5|IL6ST|MICA|PKN1|EBI3|PRKCZ|TYRO3|LILRB2|SIRPB1|BTN2A2|ZBTB1|VAV3|SCGB1A1|TNFSF13B|HSPH1|TWSG1|FGL2|MALT1|SPINK5|ZBTB16|ZP3|CD160|HHLA2|VSIG4|NLRP3|TNFRSF13C|…	http://www.gsea-msigdb.org/gsea/msigdb/cards/GOBP_REGULATION_OF_LYMPHOCYTE_ACTIVATION	410	ENR	GOBP_REGULATION_OF_LYMPHOCYTE_ACTIVATION	2.6333	0	GOBP_REGULATION_OF_LYMPHOCYTE_ACTIVATION	FALSE	GOBP_REGULATION_OF_LYMPHOCYTE_ACTIVATION
1	0.3746	0	0	PRMT6|AKT3|SIRT1|ZNF277|MAPKAPK5|PRKDC|TWIST1|NSMCE2|OPA1|MAP2K1|NEK4|TERC|TP53|MIR590|PML|KRAS|TERT|PRKCD|KAT6A|KIR2DL4|SLC30A10|HLA-G|MIR146A|MIR34A|B2M|ARNTL|BMPR1A|ABL1|HMGA1|MIR217|RSL1D1|MIR20B|RBL1|PNPT1|YBX1|TERF2|HMGA2|CDK6|ZMPSTE24|CDKN2A|MAP3K3|ULK3|CDKN2B|MAPK14|SMC6|NUAK1|FBXO5|PAWR|ARG2|ZKSCAN3|ID2|MIR543|CDKN1A|PLK2|MIR10A|YPEL3|SPI1|VASH1|MIR188|SRF|BCL2L12|CALR|WNT16|TBX3|NEK6|HR…	http://www.gsea-msigdb.org/gsea/msigdb/cards/GOBP_CELLULAR_SENESCENCE	71	ENR	GOBP_CELLULAR_SENESCENCE	3.274	0	GOBP_CELLULAR_SENESCENCE	FALSE	GOBP_CELLULAR_SENESCENCE
1	0.1774	0	0.007	EDNRA|LTBP3|TWIST1|SFRP1|TP53|CYP26C1|TBX5|SOX17|TEAD2|SEMA5B|SETD2|PITX2|DNMT3L|YAP1|SHH|N4BP2L2|WNT10A|SEMA4D|PEF1|KLHL12|RADIL|BMP4|PRICKLE1|SOX8|HIF1A|WNT8A|FOXA1|BMP7|BMPR1A|KBTBD8|SEMA3A|MLLT3|XRCC5|CDK13|SEMA3G|PHOX2B|HES1|SOX9|SOX5|TCOF1|A2M|NOLC1|SOX21|KRT18|GSC|LMBR1L|MEOX1|ALX1|SEMA4G|NRTN|NKX2-5|WNT3A|OSM|SETD6|RBPJ|ALDH1A2|SEMA3F|SEMA4A|SP7|RUNX1|JAG1|CBFB|SEMA4C|LDB1|KIT|OSR1|MTF2|M…	http://www.gsea-msigdb.org/gsea/msigdb/cards/GOBP_STEM_CELL_DIFFERENTIATION	239	ENR	GOBP_STEM_CELL_DIFFERENTIATION	2.9388	0	GOBP_STEM_CELL_DIFFERENTIATION	FALSE	GOBP_STEM_CELL_DIFFERENTIATION
1	0.2179	0	0	PPARGC1A|NUP37|RPA3|TRPV2|TRPV4|DNAJB6|MICB|DNAJA2|IRAK1|SUMO1|CD34|DNAJB4|VCP|NUP214|CAMK2A|HDAC2|LYN|NUP93|PCSK1N|POM121|TGFB1I1|STAC|NUP153|ERO1A|IER5|NUP160|SOD1|KCNK4|ADORA1|DNAJA1|HSPA1L|HSPA2|HSP90AB1|STUB1|BAG1|RAE1|CREBBP|HSP90AB4P|DNAJC3|DNAJC7|SLC12A5|IGF1|NUP85|IGFBP7|BAG5|BAG2|FKBP4|POLR2D|CXCL12|IL1A|PIRT|EIF2AK3|ADRB1|SCARA5|DRGX|THRA|ACOT11|TRPM3|ACADVL|SLC27A1|DNAJA3|NR2F6|HSPB8|…	http://www.gsea-msigdb.org/gsea/msigdb/cards/GOBP_RESPONSE_TO_TEMPERATURE_STIMULUS	215	ENR	GOBP_RESPONSE_TO_TEMPERATURE_STIMULUS	3.4576	0	GOBP_RESPONSE_TO_TEMPERATURE_STIMULUS	FALSE	GOBP_RESPONSE_TO_TEMPERATURE_STIMULUS
1	0.2378	0	0	IGF1R|USF1|TSC2|GKAP1|IRS4|PARP1|MMP13|OPA1|TP53|INSR|SESN2|SLC25A33|IRS1|HDAC5|EIF6|JAK2|PHEX|JAK3|PIP4K2A|BCL2L11|GNRHR2|KLF2|LRP1|LYN|SLC2A1|MIR145|BMP7|MIR200C|ZDHHC7|SMARCC1|SOS1|WNT1|ZBED3|SRC|SRD5A1|PRKCI|MYO5A|NEFL|KLF1|ZFP36L1|STAR|STAT3|KAT2B|STAT5B|BSG|PAK1|ARHGEF2|NUCKS1|ADCY3|CRHR2|MGARP|MYO1C|INPP5K|PIK3R2|PLA2G1B|ADCY7|TH|ERRFI1|TIMP1|JAG1|TREM2|TIMP4|C2CD5|PRLH|SIK2|PDK4|TLR2|PRKA…	http://www.gsea-msigdb.org/gsea/msigdb/cards/GOBP_RESPONSE_TO_PEPTIDE	498	ENR	GOBP_RESPONSE_TO_PEPTIDE	5.4183	0	GOBP_RESPONSE_TO_PEPTIDE	FALSE	GOBP_RESPONSE_TO_PEPTIDE
1	0.23	0.0007	0.277	ATP2B4|ITGA3|TREM2|RAMP3|IFNG|TNF|ARHGAP44|NKD2|VPS4A|RAB11FIP2|SQSTM1|MRAP|ZDHHC8|PTPN9|PIK3R1|CLIP3|PLS1|RER1|APPL1|KCNJ11|EZR|DPP10|ZDHHC2|PRKCE|VIL1|WNK3|DLG1|LRRC15|BCL2L1|RANGRF|LRP1|TMEM59|STAC3|NHLRC1|AP2M1|STAC2|PPP1R9B|SPTBN1|STAC|CNPY4|LDLRAP1|GRIPAP1|EGFR|STX3|STX4|CLN3|CSRP3|ZDHHC7|GOPC|PICALM|CSK|PID1|VTI1B|PPP2R5A|ITGB1|MIR223|GBP1|CIB1|PPFIA1|AKT1|RAB11A|KIF5B|PRKCI|MMP14|CNST|RHO…	http://www.gsea-msigdb.org/gsea/msigdb/cards/GOBP_REGULATION_OF_PROTEIN_LOCALIZATION_TO_PLASMA_MEMBRANE	95	ENR	GOBP_REGULATION_OF_PROTEIN_LOCALIZATION_TO_PLASMA_MEMBRANE	2.5016	0	GOBP_REGULATION_OF_PROTEIN_LOCALIZATION_TO_PLASMA_MEMBRANE	FALSE	GOBP_REGULATION_OF_PROTEIN_LOCALIZATION_TO_PLASMA_MEMBRANE
0.9961	0.2221	0.008	0.998	SLC40A1|HPX|HRG|HEPHL1|IFNG|IREB2|REP15|ARHGAP1|LCN2|LTF|MIR210|SLC11A2|ATP6V0A4|SLC22A17|SLC25A37|ATP6V1D|ATP6V1H|ATP6V1A|ATP6V1B1|ATP6V1B2|ATP6V0C|ATP6V1C1|ATP6V1E1|ATP6V0B|ATP6AP1|FTHL17|STEAP3|DNM2|FLVCR2|SLC48A1|B2M|MCOLN1|HFE|TTYH1|HAMP|SLC39A8|SLC6A9|SLC11A1|TF|TFR2|SLC25A28|ATP6V0E1|ATP6V1E2|ATP6V0D1|RAB11B|ATP6V1F|ASIC3|ATP7A|MMGT1|FTMT|ATP6V1G1|HEPH|ABCB6|TCIRG1|PGRMC2|SLC46A1|CLTC|C1OR…	http://www.gsea-msigdb.org/gsea/msigdb/cards/GOBP_IRON_ION_TRANSPORT	73	ENR	GOBP_IRON_ION_TRANSPORT	2.0738	0.0039	GOBP_IRON_ION_TRANSPORT	FALSE	GOBP_IRON_ION_TRANSPORT
1	0.3207	0.0022	0.733	HMGA2|PARP1|WDR48|RPA3|POLD3|RBX1|CUL4A|DNAJA1|POLD1|POLD2|UBA52|DTL|UBC|USP1|POLD4|RFC2|RFC3|RFC4|RFC5|PCNA|MRPS35|UBB|NEK1|UBE2B|MRPS26|MRPS9|DDB1|PNKP|SOX4|CUL4B|RPA2|RPS3|MRPS11|RPA1|RAD18|RFC1	http://www.gsea-msigdb.org/gsea/msigdb/cards/GOBP_DNA_DAMAGE_RESPONSE_DETECTION_OF_DNA_DAMAGE	36	ENR	GOBP_DNA_DAMAGE_RESPONSE_DETECTION_OF_DNA_DAMAGE	2.3111	0	GOBP_DNA_DAMAGE_RESPONSE_DETECTION_OF_DNA_DAMAGE	FALSE	GOBP_DNA_DAMAGE_RESPONSE_DETECTION_OF_DNA_DAMAGE
1	0.2874	0.0008	0.324	GSK3A|BNIP3L|ACAA2|JAM3|BID|MIR142|MT3|TP53|CASP8|YWHAG|TMEM102|BBC3|BCL2L11|MOAP1|YWHAH|BMF|MAPK8|RHOT1|SLC9A1|GSK3B|VDAC2|E2F1|SPG7|TFDP1|TFDP2|HEBP2|ZNF205|HIP1R|MIR29A|MIR29C|DEFA5|YWHAQ|BAD|PPP1R13B|PMAIP1|GZMB|MIR29B1|PPP3CC|SLC25A5|PPP3R1|TP53BP2|BOK|CHCHD10|TP63|TP73|BAK1|FZD9|NMT1|BAX|YWHAB|YWHAE|YWHAZ|LAPTM5|MUL1|BNIP3|MPV17L|ATF2|BLOC1S2|TMEM14A|SLC35F6|BCL2|RHOT2|STPG1|SFN|PPIF|EYA2|H…	http://www.gsea-msigdb.org/gsea/msigdb/cards/GOBP_POSITIVE_REGULATION_OF_MEMBRANE_PERMEABILITY	67	ENR	GOBP_POSITIVE_REGULATION_OF_MEMBRANE_PERMEABILITY	2.4735	0	GOBP_POSITIVE_REGULATION_OF_MEMBRANE_PERMEABILITY	FALSE	GOBP_POSITIVE_REGULATION_OF_MEMBRANE_PERMEABILITY
1	0.3676	0	0.007	TNF|FOS|FGF2|TP53|TERT|PRL|JUN|KLF4|SMAD3|ATOH8|HDAC4|APLN|BMP4|HIF1A|PDGFB|BMPR1A|FOXO3|EGR1|LILRB4|SMAD1|SMAD4|WT1|RELA|YY1|TEAD1|SMAD6|SOX9|NFATC3|NFATC4|NFIB|GATA2|ETS1|GATA3|GNL3|PPARD|PPARG|BMP2|STAT3|SMARCA4|NR3C1|SPI1|SREBF2|SRF|FOSL1|DDX5|KLF5|POU5F1|IL10|NGFR|PPARA|TGFB1	http://www.gsea-msigdb.org/gsea/msigdb/cards/GOBP_PRI_MIRNA_TRANSCRIPTION_BY_RNA_POLYMERASE_II	51	ENR	GOBP_PRI_MIRNA_TRANSCRIPTION_BY_RNA_POLYMERASE_II	2.9188	0	GOBP_PRI_MIRNA_TRANSCRIPTION_BY_RNA_POLYMERASE_II	FALSE	GOBP_PRI_MIRNA_TRANSCRIPTION_BY_RNA_POLYMERASE_II
1	0.2065	0.0001	0.047	CSTF2|CSTF3|KHNYN|ANGEL1|RCL1|RPP40|ERN2|UTP20|ZC3H12B|RNASE9|KRI1|RNASE13|NOP14|RRS1|BOP1|CSTF2T|LACTB2|ERI2|RNASE1|PARN|ERI3|ZC3H12C|NOL9|ERI1|TBL3|TSR1|YBEY|ABT1|UTP23|USB1|RRP36|BMS1|AGO1|RPS21|RNASEH2A|XRN1|PPP1R8|ISG20L2|NOB1|PNPT1|HELZ2|ELAC1|NUDT16|DBR1|RPPH1|ANGEL2|PCF11|CPSF3|RNASEH1|ELAC2|REXO2|CPSF2|RNASE10|FEN1|EXOSC8|SAMHD1|RMRP|PDE12|ENDOV|POLR2I|DIS3|POP7|EXOSC7|RPP30|ENDOU|RPP38|…	http://www.gsea-msigdb.org/gsea/msigdb/cards/GOBP_RNA_PHOSPHODIESTER_BOND_HYDROLYSIS	142	ENR	GOBP_RNA_PHOSPHODIESTER_BOND_HYDROLYSIS	2.71	0	GOBP_RNA_PHOSPHODIESTER_BOND_HYDROLYSIS	FALSE	GOBP_RNA_PHOSPHODIESTER_BOND_HYDROLYSIS
1	0.4014	0.006	0.986	HMG20A|PIAS3|PIAS4|MUL1|PIAS1|HMG20B|TOLLIP|RASD2|HDAC4|UBA2|CAPN3|CTNNB1|UBE2I|ARNT|FSCB|GNL3L|EGR1|GNL3|ZMIZ1|RELA|SAE1|PARK7	http://www.gsea-msigdb.org/gsea/msigdb/cards/GOBP_REGULATION_OF_PROTEIN_SUMOYLATION	22	ENR	GOBP_REGULATION_OF_PROTEIN_SUMOYLATION	2.1325	0	GOBP_REGULATION_OF_PROTEIN_SUMOYLATION	FALSE	GOBP_REGULATION_OF_PROTEIN_SUMOYLATION
0.996	0.2055	0.0082	0.999	GSK3A|PPARGC1A|USP7|SIRT1|DGKQ|ENPP1|IRS2|PPP1CA|PPP1CB|PPP1R3A|AVPR1B|P2RY1|PPP1R3C|FAM3A|PPP1R3D|NTSR1|INSR|SESN2|DGAT2|SMPD3|SLC35B4|IRS1|PTH|PPP1R3G|KAT2A|PPP1R3B|FBP1|DYRK2|PGP|GPT|MTOR|HRH1|LEP|PPP1R3F|PPP1R3E|LHCGR|WDR5|MIR103A1|MIR107|EPM2AIP1|GSK3B|HAS2|OGT|MST1|PTPN2|PTH1R|ADIPOQ|SIRT7|CD244|PDGFB|PDK2|PTAFR|FAM3C|MAS1|PLEK|MAEA|GCG|AKT1|NFKB1|ARPP19|RANBP2|CLK2|PTK2B|ESRRB|KAT2B|SOGA1|…	http://www.gsea-msigdb.org/gsea/msigdb/cards/GOBP_REGULATION_OF_CARBOHYDRATE_BIOSYNTHETIC_PROCESS	89	ENR	GOBP_REGULATION_OF_CARBOHYDRATE_BIOSYNTHETIC_PROCESS	2.0706	0.004	GOBP_REGULATION_OF_CARBOHYDRATE_BIOSYNTHETIC_PROCESS	FALSE	GOBP_REGULATION_OF_CARBOHYDRATE_BIOSYNTHETIC_PROCESS
1	0.2024	0.0001	0.031	PSMD14|BCL3|TLR6|TNF|MIR130A|NOD1|TRAF6|NMI|MIR329-1|NLRP12|CCL19|IL18|DDX3X|NLRC3|MIR590|LITAF|IRAK1|CD14|IKBKE|EDAR|NFKB2|CHI3L1|NOD2|TMSB4X|CD86|ADGRG3|SKP1|TIRAP|CHUK|IL23A|PSMB11|EDN1|BMP7|HAVCR2|EGFR|AKIP1|MIR27A|MAP3K7|MIR27B|MIR29B1|PHB|BIRC2|TLR4|AKT1|EDARADD|TRAF2|MMP8|CYLD|RBCK1|NFAT5|LAPTM5|AGER|C1QTNF4|ZC3H12A|CARD14|PYDC2|APP|EP300|RC3H1|IL1B|IL12B|PSME4|TNFRSF10B|TNFRSF10A|FBXW11|P…	http://www.gsea-msigdb.org/gsea/msigdb/cards/GOBP_NIK_NF_KAPPAB_SIGNALING	177	ENR	GOBP_NIK_NF_KAPPAB_SIGNALING	2.7688	0	GOBP_NIK_NF_KAPPAB_SIGNALING	FALSE	GOBP_NIK_NF_KAPPAB_SIGNALING
1	0.1663	0	0.001	LOX|SDC1|KLHL40|PLEKHO1|GLMN|P2RX2|ATG5|MEF2A|SMARCD3|MYF5|MIR590|TBX5|HDAC5|SMYD1|MYO18B|ZBED6|WNT10B|ALPK2|BNIP2|ACTC1|SHH|TNNT2|SYNPO2L|LBX2|KCNH1|STAC3|BMP4|MYH3|MIR145|WNT8A|RAMP2|MYL2|RYR1|BIN3|AGTR2|TNNT1|TNNT3|MIR221|CSRP3|MIR222|MIR23A|PARP2|MIR24-1|POPDC2|MIR26A1|KLHL41|RBM38|BHLHE41|HES1|DMPK|SOX9|DLL1|MESP1|WNT1|CTDP1|NEBL|ADGRB1|CFL2|PI16|MIR133B|LDB3|LMOD1|TMEM119|TMOD4|EPC1|TMOD2|M…	http://www.gsea-msigdb.org/gsea/msigdb/cards/GOBP_MUSCLE_CELL_DIFFERENTIATION	337	ENR	GOBP_MUSCLE_CELL_DIFFERENTIATION	3.1137	0	GOBP_MUSCLE_CELL_DIFFERENTIATION	FALSE	GOBP_MUSCLE_CELL_DIFFERENTIATION
1	0.2551	0.0003	0.105	KIF4A|IST1|CHMP2B|RTKN|VPS4A|ZFYVE26|CHMP2A|KIF4B|CHMP4A|SNX33|APC|CKAP2|PDCD6IP|CHMP1A|SPAST|NUSAP1|RACGAP1|ALKBH4|ANK3|KIF20A|CHMP5|ACTR3|ACTR2|SPIRE2|DCDC1|ESPL1|FMN2|ARF1|RHOB|CUL7|RHOC|SPIRE1|CHMP1B|ARL3|SPTBN1|MAP9|ROCK2|BIN3|CHMP6|RHOA|EFHC2|ANKRD53|CENPA|EFHC1|CNTROB|MYH10|UNC119|PLK1|USP8|LZTS2|CHMP7|KIF20B|SNX9|AURKB|STAMBP|CHMP4C|KIF23|VPS4B|JTB|ANLN|RAB35|TTC19|BBS4|SNX18|CEP55|DCTN3|…	http://www.gsea-msigdb.org/gsea/msigdb/cards/GOBP_CYTOSKELETON_DEPENDENT_CYTOKINESIS	77	ENR	GOBP_CYTOSKELETON_DEPENDENT_CYTOKINESIS	2.6196	0	GOBP_CYTOSKELETON_DEPENDENT_CYTOKINESIS	FALSE	GOBP_CYTOSKELETON_DEPENDENT_CYTOKINESIS
1	0.2046	0.002	0.695	GSK3A|BNIP3L|BIK|CLU|BID|SLC25A4|OPA1|TP53|CASP8|MLLT11|IFI6|JUN|YWHAG|FAM162A|GHITM|TMEM102|BBC3|BCL2L11|CIDEB|MOAP1|GGCT|HRK|BMF|PDCD5|TIMM50|RHOT1|CAMK2A|E2F1|ATP2A1|ZNF205|THEM4|YWHAQ|PPP1R13B|PMAIP1|GZMB|MIR29B1|PLAUR|PPP3CC|PPP3R1|TP53BP2|BOK|CHCHD10|TP63|TP73|AKT1|PRELID1|TNFSF10|YWHAB|YWHAE|YWHAZ|MUL1|IGF1|ATF2|AVP|IFIT2|SFN|PPIF|ERBB4|ACAA2|TRIAP1|FXN|GPX1|PSMD10|YWHAH|MAPK8|WDR35|CCAR2|…	http://www.gsea-msigdb.org/gsea/msigdb/cards/GOBP_APOPTOTIC_MITOCHONDRIAL_CHANGES	112	ENR	GOBP_APOPTOTIC_MITOCHONDRIAL_CHANGES	2.3268	0	GOBP_APOPTOTIC_MITOCHONDRIAL_CHANGES	FALSE	GOBP_APOPTOTIC_MITOCHONDRIAL_CHANGES
1	0.2037	0.0003	0.142	ABCB4|TSPO|RAB3GAP1|TNF|ABCA7|GALR1|FITM2|CES1|OXT|LRAT|ARL6IP5|ZDHHC8|ATP8A2|PLA2G10|IL6|FASLG|PLA2G3|NR1H2|IKBKE|ITGAV|NR1H3|ABCA2|GAL|SHH|ASXL1|C1QTNF1|LRP1|SCARB1|CYP4A11|EDN1|OSBPL6|BMP6|AGTR1|SSTR4|AGTR2|GHRL|MYB|MIR26A1|SYK|MIR27A|PCSK9|MIR27B|ACSL1|THBS1|MIR33B|ADORA1|EHD1|PLTP|AKT1|NFKB1|KMO|MIR301B|SPP1|PRELID1|APOB|TMEM30A|CYP8B1|CYP4F2|PPARD|PPARG|ARL6IP1|MIR302A|LIPG|MIR758|KDM5B|AGT…	http://www.gsea-msigdb.org/gsea/msigdb/cards/GOBP_REGULATION_OF_LIPID_LOCALIZATION	177	ENR	GOBP_REGULATION_OF_LIPID_LOCALIZATION	2.585	0	GOBP_REGULATION_OF_LIPID_LOCALIZATION	FALSE	GOBP_REGULATION_OF_LIPID_LOCALIZATION
0.9938	0.2823	0.0045	0.962	MTO1|HSD17B10|CHCHD10|YARS2|TRNT1|PPARGC1B|CDK5RAP1|POLRMT|TRIT1|TRMT10C|SARS2|DARS2|AARS2|TRMT5|MTERF4|ELAC2|MRPL12|METTL4|SLC25A33|TFAM|PRKAA1|FASTKD1|TEFM|MTERF1|TARS2|MTERF2|PUS1|PDE12|TBRG4|TRMT10A|TFB1M|TRMT61B|TFB2M|FOXO3|LRPPRC|GRSF1|PNPT1|SUPV3L1|SLIRP|WARS2|EARS2|TRMT10B	http://www.gsea-msigdb.org/gsea/msigdb/cards/GOBP_MITOCHONDRIAL_RNA_METABOLIC_PROCESS	42	ENR	GOBP_MITOCHONDRIAL_RNA_METABOLIC_PROCESS	2.1851	0.0062	GOBP_MITOCHONDRIAL_RNA_METABOLIC_PROCESS	FALSE	GOBP_MITOCHONDRIAL_RNA_METABOLIC_PROCESS
1	0.2225	0	0.005	HYOU1|SYVN1|CLU|PARP1|NME5|PLAGL2|BID|FIGNL1|OPA1|TP53|DDX3X|PDX1|SFRP2|GRINA|ERP29|SGMS1|BCL2L10|BBC3|BCL2L11|RPL11|BMF|SIAH1|RPS7|BCAP31|SKIL|HIF1A|HNRNPK|CREB3|YBX3|NONO|SNAI1|PMAIP1|PLEKHF1|MIR27B|SOD1|PLAUR|NCK1|BOK|EPO|ARMC10|DNAJA1|BECN1|AKT1|CDKN2D|MIF|SRC|NACC2|CYLD|BDKRB2|SERINC3|PIAS4|TAF9B|PRKRA|RNF183|ARHGEF2|BCL2L12|NCK2|BAG5|DDIT3|CXCL12|EIF2AK3|ZNF385A|DAPK2|ING2|TMEM161A|DDIAS|UB…	http://www.gsea-msigdb.org/gsea/msigdb/cards/GOBP_REGULATION_OF_INTRINSIC_APOPTOTIC_SIGNALING_PATHWAY	144	ENR	GOBP_REGULATION_OF_INTRINSIC_APOPTOTIC_SIGNALING_PATHWAY	2.9752	0	GOBP_REGULATION_OF_INTRINSIC_APOPTOTIC_SIGNALING_PATHWAY	FALSE	GOBP_REGULATION_OF_INTRINSIC_APOPTOTIC_SIGNALING_PATHWAY
0.9962	0.2794	0.0077	0.998	SLC25A5|TSPO|PPARGC1A|BOK|TSC2|ACAA2|CLU|USP30|MAPT|AKT1|HUWE1|NOL3|OPA1|TRIAP1|PRELID1|FZD9|DNM1L|FLCN|TP53|FXN|C11ORF65|GPX1|PSMD10|GHITM|MUL1|IGF1|BNIP3|MPV17L|BCL2L1|TMEM14A|AVP|VAT1|SLC35F6|FNIP1|ADCK1|HGF|OMA1|IAPP|TFRC|ARRB2|TIGAR|PPIF|HSPA1A|RNF41	http://www.gsea-msigdb.org/gsea/msigdb/cards/GOBP_NEGATIVE_REGULATION_OF_MITOCHONDRION_ORGANIZATION	44	ENR	GOBP_NEGATIVE_REGULATION_OF_MITOCHONDRION_ORGANIZATION	2.0808	0.0038	GOBP_NEGATIVE_REGULATION_OF_MITOCHONDRION_ORGANIZATION	FALSE	GOBP_NEGATIVE_REGULATION_OF_MITOCHONDRION_ORGANIZATION
0.998	0.3993	0.0063	0.987	DCTN1|DYNC1H1|KIF1A|SYNE3|TMEM201|CDC42|CAV3|HOOK3|PABPC1L|PAFAH1B1|DOCK7|CEP120|KIF25|SUN2|CLMN|BIN1|PCM1|FHOD1|NTN1|FBXW11|MTOR|SYNE2	http://www.gsea-msigdb.org/gsea/msigdb/cards/GOBP_NUCLEUS_LOCALIZATION	22	ENR	GOBP_NUCLEUS_LOCALIZATION	2.122	0.002	GOBP_NUCLEUS_LOCALIZATION	FALSE	GOBP_NUCLEUS_LOCALIZATION
1	0.2485	0	0	RFPL1|MIIP|STOX1|SMARCD3|TP53|WNT10B|YWHAG|TUBA4A|CTC1|DBF4B|CEP290|ALMS1|ACTR1A|TUBA1A|CDK2|CDC7|CEP78|OFD1|CEP76|SSNA1|CEP70|PHOX2B|HSPA2|HUS1|CEP41|SFI1|CETN2|PLK4|AURKA|HAUS8|APP|CEP135|CCP110|CKAP5|FBXL7|PPP2R1A|TUBG1|PSMA1|PSMA2|HUS1B|PSMA3|PSMA4|PSMA5|PSMA6|PSMA7|MIR21|PSMB1|PSMB2|PSMB3|PSMB4|PSMB5|PSMB6|PSMB7|PSMB8|DYRK3|PSMB9|DCTN1|PSMB10|PSMC1|PSMC2|PSMC3|PSMC4|PSMC5|PSMA8|PSMC6|PSMD1|P…	http://www.gsea-msigdb.org/gsea/msigdb/cards/GOBP_REGULATION_OF_CELL_CYCLE_G2_M_PHASE_TRANSITION	203	ENR	GOBP_REGULATION_OF_CELL_CYCLE_G2_M_PHASE_TRANSITION	3.9766	0	GOBP_REGULATION_OF_CELL_CYCLE_G2_M_PHASE_TRANSITION	FALSE	GOBP_REGULATION_OF_CELL_CYCLE_G2_M_PHASE_TRANSITION
1	0.1804	0	0.001	IGF1R|TSC2|TSG101|RASIP1|SFRP1|TP53|PIF1|SFRP2|CEP85|TFAP4|YWHAG|ZFP36|PIP4K2A|RPL5|RPL11|SPRED3|RPS7|HEXIM1|LYN|BMP4|MIR138-1|PARVA|BMP7|LILRB4|MIR218-1|MIR24-1|DUSP26|PKIG|CEBPA|DNAJA1|CIB1|HEXIM2|LATS1|HEG1|SRC|NF1|NF2|KAT2B|DNAJC3|PTPRO|DAB2IP|BAG5|BAG2|PRDX3|TARBP2|IL1B|DTX3L|POT1|INPP5K|PTPRB|TESK1|PIK3CB|ADAR|NPRL2|NR2F2|AJUBA|ZNF675|CAV1|PARK7|FABP4|ERRFI1|IFNG|PPIA|LAX1|FBXO7|PPP2R1A|CAM…	http://www.gsea-msigdb.org/gsea/msigdb/cards/GOBP_NEGATIVE_REGULATION_OF_TRANSFERASE_ACTIVITY	269	ENR	GOBP_NEGATIVE_REGULATION_OF_TRANSFERASE_ACTIVITY	3.1463	0	GOBP_NEGATIVE_REGULATION_OF_TRANSFERASE_ACTIVITY	FALSE	GOBP_NEGATIVE_REGULATION_OF_TRANSFERASE_ACTIVITY
1	0.3079	0.0034	0.885	HSPA14|PTGES3|HSPA1L|DNAJB12|HSPA2|HSPA5|CCT2|BAG1|FKBP1B|SDF2|TOR1A|DNAJC2|DNAJB4|ST13|HSPA13|CHCHD4|DNAJC7|ST13P4|DNAJB14|DNAJC18|ENTPD5|SDF2L1|HSPA1B|GAK|DNAJB5|TOR1B|TOR2A|HSPA6|HSPA8|HSPD1|HSPH1|ERO1A|DNAJB13|UGGT1|HSPA7|HSPA9|HSPA1A|DNAJB1|CD74	http://www.gsea-msigdb.org/gsea/msigdb/cards/GOBP_DE_NOVO_PROTEIN_FOLDING	39	ENR	GOBP_DE_NOVO_PROTEIN_FOLDING	2.2371	0	GOBP_DE_NOVO_PROTEIN_FOLDING	FALSE	GOBP_DE_NOVO_PROTEIN_FOLDING
1	0.2412	0.0019	0.675	TIFAB|TBX19|PRKDC|TDRD5|MYF5|SFRP1|TP53|PSEN1|SFRP2|TBX18|PLXNA2|PAX1|NLE1|FOXB1|KAT2A|RIPPLY1|HES5|CDX1|LEF1|DLL3|OSR1|MTF2|SMAD3|LHX1|FOXF1|FOXC2|BMP4|LRP6|BMPR1A|WNT5A|AXIN2|NRARP|SEMA3A|MLLT3|MAFB|EGR2|SMAD4|PLD6|WT1|BASP1|XRCC2|IRX1|CDX2|TDGF1|MESP2|NKD1|COBL|DLL1|MESP1|EPB41L5|DCANP1|TCF15|FZD5|WDR77|RIPPLY2|CRB2|DMRT2|LFNG|NRP2|MEOX1|MYF6|PCDH8|POGLUT1|MIB1|TCAP|WNT3A|SEMA3C|IRX3|FRS2|IRX2…	http://www.gsea-msigdb.org/gsea/msigdb/cards/GOBP_SEGMENTATION	91	ENR	GOBP_SEGMENTATION	2.3316	0	GOBP_SEGMENTATION	FALSE	GOBP_SEGMENTATION
1	0.3539	0	0.001	PARP1|MAPKAPK5|MAPK1|MAPK3|ACD|CCT3|HNRNPU|PIF1|ATR|PARN|DHX36|TERF1|CTC1|SLX4|PINX1|CCT6A|HNRNPA1|HNRNPC|MAP2K7|PRKCQ|XRN1|XRCC5|TERF2|HMBOX1|MAP3K4|TNKS|PKIB|ERCC4|CCT7|CCT4|NEK7|SRC|CCT2|AURKB|TINF2|CCT8|MAPK15|NAT10|DCP2|CCT5|ATM|NEK2|PNKP|TCP1|NAF1|SMG6|HNRNPA2B1|SMG5|GNL3L|POT1|TNKS2|FBXO4|EXOSC10	http://www.gsea-msigdb.org/gsea/msigdb/cards/GOBP_REGULATION_OF_TELOMERE_MAINTENANCE_VIA_TELOMERE_LENGTHENING	53	ENR	GOBP_REGULATION_OF_TELOMERE_MAINTENANCE_VIA_TELOMERE_LENGTHENING	3.0315	0	GOBP_REGULATION_OF_TELOMERE_MAINTENANCE_VIA_TELOMERE_LENGTHENING	FALSE	GOBP_REGULATION_OF_TELOMERE_MAINTENANCE_VIA_TELOMERE_LENGTHENING
1	0.3312	0	0.001	RPL7|RPL7A|FASTKD2|DHX30|MDN1|RRS1|NSA2|BOP1|NOP2|PES1|MRTO4|EIF6|RSL24D1|RRP15|NLE1|MRPL20|WDR12|BRIX1|DDX28|NOL9|RPF1|NIP7|RPL3|RPL35A|LAS1L|NOP16|RPL3L|MAK16|RPL5|RPL6|SURF6|URB1|RPL10|ZNF622|RPL11|RPL23A|RPL24|RPL38|RPLP0|RPF2|TRAF7|RPL26|EBNA1BP2|HEATR3|GTPBP4|RPL7L1|ZNHIT6|NIFK|DDX18|ZNHIT3|PAK1IP1|RSL1D1|SNU13|MRPL1|RPL14|MALSU1|RPL10L|RPL26L1|FTSJ3|NOC2L|WDR74|NPM1|SDAD1|NVL|RPL35|NHP2|GT…	http://www.gsea-msigdb.org/gsea/msigdb/cards/GOBP_RIBOSOMAL_LARGE_SUBUNIT_BIOGENESIS	68	ENR	GOBP_RIBOSOMAL_LARGE_SUBUNIT_BIOGENESIS	3.1575	0	GOBP_RIBOSOMAL_LARGE_SUBUNIT_BIOGENESIS	FALSE	GOBP_RIBOSOMAL_LARGE_SUBUNIT_BIOGENESIS
1	0.3119	0	0.006	PHB2|RUNX1|CBFB|SIRT1|PARP1|CNOT2|FOXH1|PPP5C|SFRP1|RNF14|CYP7B1|ISL1|LMO3|CLOCK|WBP2|PRMT2|NCOR2|YAP1|UFM1|SAFB2|VPS18|NCOR1|NR0B1|BRCA1|FOXA1|ARNTL|KCTD6|UBA5|PHB|DDRGK1|TRIM68|TP63|LATS1|HDAC6|ESR1|SRC|KANK2|CRY2|RNF6|HEYL|STRN3|MED1|CARM1|FOXP1|ZBTB7A|VPS11|SMARCA4|PIAS2|GHRHR|CRY1|PAK1|DAB2|PER1|HDAC1|KMT2D|EP300|CNOT1|CALR|AXIN1|GPAM|TCF21|DDX5|UFSP2|NODAL|ZNF366|KDM5D|UFL1|PARK7|AR	http://www.gsea-msigdb.org/gsea/msigdb/cards/GOBP_REGULATION_OF_INTRACELLULAR_STEROID_HORMONE_RECEPTOR_SIGNALING_PATHWAY	69	ENR	GOBP_REGULATION_OF_INTRACELLULAR_STEROID_HORMONE_RECEPTOR_SIGNALING_PATHWAY	2.9538	0	GOBP_REGULATION_OF_INTRACELLULAR_STEROID_HORMONE_RECEPTOR_SIGNALING_PATHWAY	FALSE	GOBP_REGULATION_OF_INTRACELLULAR_STEROID_HORMONE_RECEPTOR_SIGNALING_PATHWAY
1	0.2131	0	0	BNIP3L|CASP1|BIK|PARP1|FAS|FIGNL1|OPA1|SFRP1|TP53|SFRP2|IKBKE|ITGAV|MLLT11|IFI6|FAM162A|GHITM|JAK2|BCL2L10|BBC3|BCL2L11|CIDEB|MOAP1|GGCT|HRK|CSNK2A1|BMF|YAP1|GFRAL|SHH|PDCD5|TIMM50|FEM1B|SIAH1|BCAP31|LTBR|SKIL|BMP4|BMP5|GNAI3|ERO1A|BMPR1B|MIR221|MIR222|YWHAQ|SNAI1|PPP1R13B|GZMB|MIR27B|PIH1D1|SOD1|PPP3CC|PPP3R1|TP53BP2|BOK|SRPX|CEBPB|MAP3K5|CIB1|MIF|SRC|TYROBP|NACC2|ZDHHC3|BRCA2|KRT18|SSTR3|SERINC…	http://www.gsea-msigdb.org/gsea/msigdb/cards/GOBP_APOPTOTIC_SIGNALING_PATHWAY	543	ENR	GOBP_APOPTOTIC_SIGNALING_PATHWAY	5.1952	0	GOBP_APOPTOTIC_SIGNALING_PATHWAY	FALSE	GOBP_APOPTOTIC_SIGNALING_PATHWAY
1	0.227	0.0007	0.3	PSMD14|FBXL7|FBXL20|NCCRP1|FBXW7|FBXO44|FBXL3|FBXO2|FBXL5|FBXL4|PSMD10|FBXO9|BTRC|FBXL22|SKP1|CUL5|PSMB11|FBXO39|PSMA1|PSMA2|PSMA3|CUL4B|PSMA4|CUL2|PSMA5|PSMA6|PSMA7|PSMB1|PSMF1|FBXW5|PSMB2|AMN1|PSMB3|STYX|PSMB4|PSMB5|PSMD13|FBXO31|PSMB6|PSMB7|PSMB8|PSMB9|FBXL12|PSMB10|PSMC1|PSMD6|PSMC2|PSMC3|PSMC4|RBX1|PSMC5|CUL4A|PSMA8|PSMC6|PSMD1|PSMD2|PSMD3|PSMD4|PSMD5|WWTR1|PSMD7|PSMD8|PSMD9|PSMD11|PSMD12|PS…	http://www.gsea-msigdb.org/gsea/msigdb/cards/GOBP_SCF_DEPENDENT_PROTEASOMAL_UBIQUITIN_DEPENDENT_PROTEIN_CATABOLIC_PROCESS	88	ENR	GOBP_SCF_DEPENDENT_PROTEASOMAL_UBIQUITIN_DEPENDENT_PROTEIN_CATABOLIC_PROCESS	2.4912	0	GOBP_SCF_DEPENDENT_PROTEASOMAL_UBIQUITIN_DEPENDENT_PROTEIN_CATABOLIC_PROCESS	FALSE	GOBP_SCF_DEPENDENT_PROTEASOMAL_UBIQUITIN_DEPENDENT_PROTEIN_CATABOLIC_PROCESS
1	0.1945	0.0001	0.058	PSMD14|SERPINB12|JAM3|ACE|SFRP1|TP53|SMPD3|DHX36|HES5|KDR|LMO1|YAP1|SHH|MIXL1|N4BP2L2|YTHDF2|PSMB11|BMP4|PDGFRA|FSTL3|TNFRSF13B|OCIAD2|TMEM190|MLLT3|XRCC5|ZNF784|CSF1R|PRRC2C|HSPA9|MYB|LMO2|MLF1|KMT2A|ACP6|PDCD2|SOS1|HES1|PLEK|RBM47|AP3B1|FST|OCIAD1|AGPAT5|DHTKD1|ZFAT|TCF12|SLC7A6OS|TP73|KRT75|C12ORF29|ARMC6|SETD1A|LMBR1L|MEOX1|SLC8A3|OSM|SIPA1L3|PLD4|FOXC1|ITCH|ADAR|PSME4|UFL1|INHBA|SP7|RUNX1|CB…	http://www.gsea-msigdb.org/gsea/msigdb/cards/GOBP_HEMATOPOIETIC_PROGENITOR_CELL_DIFFERENTIATION	155	ENR	GOBP_HEMATOPOIETIC_PROGENITOR_CELL_DIFFERENTIATION	2.6903	0	GOBP_HEMATOPOIETIC_PROGENITOR_CELL_DIFFERENTIATION	FALSE	GOBP_HEMATOPOIETIC_PROGENITOR_CELL_DIFFERENTIATION
1	0.2342	0	0	RRS1|RNF212|RAD21L1|SYCE3|RACGAP1|NCAPH2|RNF212B|SMC4|ACTR3|ACTR2|CTCF|MEI4|C14ORF39|SYCP2|LATS1|KIF2B|SMC2|CENPC|P3H4|FEN1|STAG3|STAG2|PTTG2|AURKC|SYCP1|CTNNB1|BUB1|INCENP|DMC1|PHB2|TOP2A|TOP2B|FBXW7|KIFC1|TTK|C1ORF146|TUBG1|MEIKIN|M1AP|UBE2B|ESCO1|ESCO2|DDX11|DDX12P|STAG3L3|STAG3L2|STAG3L1|STAG3L4|MCMBP|AXIN2|TRAPPC12|MLH1|BAG6|MOS|EME1|MSH4|RAN|RMI1|HORMAD2|RIOK2|MUS81|UBE2DNL|AKAP8|KATNB1|NDC…	http://www.gsea-msigdb.org/gsea/msigdb/cards/GOBP_NUCLEAR_CHROMOSOME_SEGREGATION	246	ENR	GOBP_NUCLEAR_CHROMOSOME_SEGREGATION	4.0132	0	GOBP_NUCLEAR_CHROMOSOME_SEGREGATION	FALSE	GOBP_NUCLEAR_CHROMOSOME_SEGREGATION
0.998	0.336	0.002	0.692	USP7|MAPKAPK5|DCLRE1A|MAP3K4|TNKS|ERCC1|PKIB|PRKDC|MAPK1|ERCC4|MAPK3|ACD|NEK7|AURKB|TINF2|TFIP11|TERF1|HNRNPD|CTC1|MAPK15|RAD50|TERF2IP|NBN|MAP2K7|DCLRE1B|ATM|NEK2|PNKP|SMG6|PRKCQ|POT1|TNKS2|NABP2|DCLRE1C|TERF2|XRCC1	http://www.gsea-msigdb.org/gsea/msigdb/cards/GOBP_TELOMERE_CAPPING	36	ENR	GOBP_TELOMERE_CAPPING	2.3277	0.002	GOBP_TELOMERE_CAPPING	FALSE	GOBP_TELOMERE_CAPPING
1	0.2164	0.0004	0.155	RAB3GAP1|DPM1|DPM2|ATG12|ATG5|ZDHHC8|ZDHHC1|ZDHHC11|DGAT2|NOTUM|ITGAV|OLR1|PIK3C3|PGAP1|APOM|ZDHHC15|PIGQ|GOLGA7|IRGM|LRP1|ZDHHC19|MBOAT4|MAP6D1|ZDHHC20|ZDHHC24|ZDHHC23|ZDHHC7|PCSK9|SVIP|ZDHHC22|UGCG|ZDHHC13|GOLGA7B|ZDHHC16|APOB|ZDHHC9|APOL5|ZDHHC3|APOL4|ZDHHC4|LIPG|ZDHHC21|ZDHHC6|PEMT|ZDHHC14|ZDHHC18|ZDHHC12|PPARA|PPM1A|LYPLA1|LYPLAL1|RAB3GAP2|ABHD12|ABHD17B|ABHD10|PPT1|ABHD17C|ABHD17A|ABHD13|RA…	http://www.gsea-msigdb.org/gsea/msigdb/cards/GOBP_LIPOPROTEIN_METABOLIC_PROCESS	127	ENR	GOBP_LIPOPROTEIN_METABOLIC_PROCESS	2.572	0	GOBP_LIPOPROTEIN_METABOLIC_PROCESS	FALSE	GOBP_LIPOPROTEIN_METABOLIC_PROCESS
1	0.3915	0.0008	0.34	SVIP|UBXN1|USP7|MAP1A|DDRGK1|KLHL40|FHIT|GIPC1|WAC|BAG6|HSP90AB1|SGTA|SDCBP|USP14|PBK|RPL11|CAMLG|CCAR2|SHH|EIF3H|BAG5|OGT|UCHL5|HFE|N4BP1|TLK2|MTM1|STYX|SMARCC1|RYBP|PARK7	http://www.gsea-msigdb.org/gsea/msigdb/cards/GOBP_NEGATIVE_REGULATION_OF_PROTEASOMAL_UBIQUITIN_DEPENDENT_PROTEIN_CATABOLIC_PROCESS	31	ENR	GOBP_NEGATIVE_REGULATION_OF_PROTEASOMAL_UBIQUITIN_DEPENDENT_PROTEIN_CATABOLIC_PROCESS	2.4653	0	GOBP_NEGATIVE_REGULATION_OF_PROTEASOMAL_UBIQUITIN_DEPENDENT_PROTEIN_CATABOLIC_PROCESS	FALSE	GOBP_NEGATIVE_REGULATION_OF_PROTEASOMAL_UBIQUITIN_DEPENDENT_PROTEIN_CATABOLIC_PROCESS
0.9921	0.1875	0.0086	0.999	SALL1|TFAP2B|MYO1E|CD34|ADAMTS16|HES5|PBX1|DLG1|YAP1|SHH|ASXL1|MEF2C|BMP4|SOX8|AGTR2|HOXA11|SIX4|BASP1|MYC|IRX1|AQP11|HES1|SOX9|DLL1|PKD2|KLF15|WNT1|HOXD11|LZTS2|WNT4|PECAM1|PODXL|WNT11|POU3F3|AHI1|KIF26B|FAT4|MAGI2|NPHS1|WNK4|PTPRO|HNF1B|FOXD1|WNT6|FGF8|NPHS2|PAX8|AGT|IRX3|CALB1|IRX2|PROM1|FOXC1|TCF21|CTNNB1|FOXJ1|MTSS1|LGR4|JAG1|NOG|FGF1|UMOD|FGF2|GPC3|GREM1|IQGAP1|CTNNBIP1|KLHL3|SIX2|OSR1|LHX1…	http://www.gsea-msigdb.org/gsea/msigdb/cards/GOBP_NEPHRON_EPITHELIUM_DEVELOPMENT	104	ENR	GOBP_NEPHRON_EPITHELIUM_DEVELOPMENT	2.0602	0.0079	GOBP_NEPHRON_EPITHELIUM_DEVELOPMENT	FALSE	GOBP_NEPHRON_EPITHELIUM_DEVELOPMENT
1	0.1561	0.0003	0.105	TNF|EZR|ITGAV|TBC1D10C|APELA|KDR|TNFAIP8L3|SCIMP|SPRED3|TRAF7|SYT14P1|LRP1|LYN|MIR126|BMP4|MIR145|MIR185|MIR200C|MIR221|MIR222|MIR23A|MIR24-1|DUSP26|MIR27A|MIR27B|NELFE|SOX9|CIB1|MIF|SRC|ICAM1|MIR133B|NQO2|ZFP36L1|DAB2IP|IGF1|P2RY6|FRS2|APP|VRK3|DNAJC27|IL1B|PDE8A|PDGFA|PIN1|PLA2G2A|PLA2G5|SERPINF2|PHB2|ERRFI1|TREM2|NECAB2|ADCYAP1|MT3|FBXW7|FLCN|CAMK2N1|CHRNA9|PRKCA|IL26|LMO3|ATP6AP1|PRKCZ|KLF4|L…	http://www.gsea-msigdb.org/gsea/msigdb/cards/GOBP_ERK1_AND_ERK2_CASCADE	297	ENR	GOBP_ERK1_AND_ERK2_CASCADE	2.6189	0	GOBP_ERK1_AND_ERK2_CASCADE	FALSE	GOBP_ERK1_AND_ERK2_CASCADE
1	0.1662	0.0029	0.834	PSMD14|TNF|RAC1|SFRP1|TNFRSF11B|SFRP2|CD34|FZD3|SHH|SMURF2|WNT10A|GPC6|AP2M1|AP2S1|PSMB11|ARHGEF19|BMP4|PRICKLE1|SOX8|AP2A2|EDN1|PRICKLE2|BMP7|AP2B1|GPC4|BMPR1A|RSPO3|DAAM1|AGTR2|CELSR2|CITED2|FZD2|MLLT3|HOXA11|AJAP1|SIX4|PLEKHA4|GRHL3|TBX1|VANGL1|FZD6|ZNRF3|NKD1|CELSR1|SOX9|MESP1|TIAM1|WNT1|WNT4|WNT11|AHI1|MAGI2|VANGL2|PTK7|GATA5|DACT1|BTBD7|WNT3A|FGF8|ROR1|CLTC|FGF10|PAX8|AGT|DVL1|NTN4|FRS2|DAB…	http://www.gsea-msigdb.org/gsea/msigdb/cards/GOBP_REGULATION_OF_ANIMAL_ORGAN_MORPHOGENESIS	172	ENR	GOBP_REGULATION_OF_ANIMAL_ORGAN_MORPHOGENESIS	2.2583	0	GOBP_REGULATION_OF_ANIMAL_ORGAN_MORPHOGENESIS	FALSE	GOBP_REGULATION_OF_ANIMAL_ORGAN_MORPHOGENESIS
1	0.1749	0	0	PPARGC1A|NUP37|PARP1|ADPGK|OPA1|INSR|DGAT2|AMD1|ADA|EIF6|RAB23|AASS|VCP|ENTPD5|NUP93|POM121|GNAI3|NUP153|RAE1|PRPSAP1|SAMHD1|P2RX7|DDIT4|PAPSS2|ADCY3|PAPSS1|TJP2|PDE8A|ADCY7|ACACA|TREM2|SLC26A2|FASN|PMVK|NUDT4|LRRK2|FLCN|PDK4|ENO1|PRKAA1|FBP1|FOXK1|MYOG|NUDT10|LRGUK|SULT1C4|DBI|SULT1B1|HMGCS2|SLC4A1|BPGM|MVD|MVK|SEC13|NOS1|NUDT11|ACSS2|PANK2|ADCY1|ADCY2|AAAS|ADCY6|ACSBG2|SULT1E1|SULT1A2|SULT1A1|S…	http://www.gsea-msigdb.org/gsea/msigdb/cards/GOBP_PURINE_CONTAINING_COMPOUND_METABOLIC_PROCESS	404	ENR	GOBP_PURINE_CONTAINING_COMPOUND_METABOLIC_PROCESS	3.6979	0	GOBP_PURINE_CONTAINING_COMPOUND_METABOLIC_PROCESS	FALSE	GOBP_PURINE_CONTAINING_COMPOUND_METABOLIC_PROCESS
1	0.37	0.0003	0.131	NCK1|SYVN1|SVIP|AQP11|UBXN1|LPCAT3|CLU|DDRGK1|ABCA7|HSPA5|ALOX5|OPA1|DNAJB9|PPP1R15B|XBP1|LRRK2|PDX1|GRINA|NR1H2|SGTA|CREB3L1|WFS1|USP14|NR1H3|DNAJC3|PPP1R15A|PTPN1|BCL2L1|MAGEA3|NCK2|TMED2|HERPUD1|BFAR|USP25|CREB3|UFL1|ATF6B|HSPA1A|PARK7|TMBIM6	http://www.gsea-msigdb.org/gsea/msigdb/cards/GOBP_NEGATIVE_REGULATION_OF_RESPONSE_TO_ENDOPLASMIC_RETICULUM_STRESS	40	ENR	GOBP_NEGATIVE_REGULATION_OF_RESPONSE_TO_ENDOPLASMIC_RETICULUM_STRESS	2.5944	0	GOBP_NEGATIVE_REGULATION_OF_RESPONSE_TO_ENDOPLASMIC_RETICULUM_STRESS	FALSE	GOBP_NEGATIVE_REGULATION_OF_RESPONSE_TO_ENDOPLASMIC_RETICULUM_STRESS
1	0.2549	0.0013	0.502	TRIM32|NUDT16L1|MDM2|SIRT1|CLU|MUC1|BID|HELB|RECQL5|TWIST1|THOC1|TRIAP1|TRIP12|SFRP2|PPP1R10|PSMD10|TFIP11|CCAR2|BCL2L1|AUNIP|UBR5|MIR221|DDX39B|SNAI1|CD44|TERF2|DYRK3|XRCC1|CD74|HMGA2|MAD2L2|POLQ|ACKR3|PTTG1IP|RMI2|ERCC1|OTUB1|CDKN2D|ERCC4|MIF|THOC5|FANCB|RNF169|KDM1A|FBXO5|SMCHD1|USP47|SNAI2|CHEK2|DYRK1A|TAF9B|ELL3|BCL2L12|PARPBP|RIF1|BCL2|OTUB2|UBQLN4|CXCL12|ZNF385A|MAGEF1|RPS3|ING2|OGG1|TMEM1…	http://www.gsea-msigdb.org/gsea/msigdb/cards/GOBP_NEGATIVE_REGULATION_OF_RESPONSE_TO_DNA_DAMAGE_STIMULUS	69	ENR	GOBP_NEGATIVE_REGULATION_OF_RESPONSE_TO_DNA_DAMAGE_STIMULUS	2.4006	0	GOBP_NEGATIVE_REGULATION_OF_RESPONSE_TO_DNA_DAMAGE_STIMULUS	FALSE	GOBP_NEGATIVE_REGULATION_OF_RESPONSE_TO_DNA_DAMAGE_STIMULUS
1	0.183	0.0002	0.078	GSK3A|IGFBP3|PPARGC1A|MLYCD|IGFBP4|USP7|NUP37|DGKQ|ENPP1|PHKG2|PPP1CA|PPP1CB|PPP1R3A|P2RY1|PPP1R3C|TP53|PPP1R3D|FOXK2|INSR|SESN2|DGAT2|SLC35B4|SMPD3|GIT1|IRS1|EIF6|SLC45A3|PTH|PPP1R3G|PPP1R3B|DYRK2|SLC25A12|CBFA2T3|LCMT1|PPP1R3F|PPP1R3E|NUP214|NCOA2|SCARB2|EPM2AIP1|ENTPD5|C1QTNF1|HAS2|NUP93|MST1|PTH1R|POM121|HIF1A|CD244|SIRT7|PDGFB|NUP153|PRKAG2|TPR|PGAM1|POM121C|NUP160|PMAIP1|BCKDK|FAM3C|NUP98|S…	http://www.gsea-msigdb.org/gsea/msigdb/cards/GOBP_REGULATION_OF_CARBOHYDRATE_METABOLIC_PROCESS	191	ENR	GOBP_REGULATION_OF_CARBOHYDRATE_METABOLIC_PROCESS	2.6488	0	GOBP_REGULATION_OF_CARBOHYDRATE_METABOLIC_PROCESS	FALSE	GOBP_REGULATION_OF_CARBOHYDRATE_METABOLIC_PROCESS
0.9981	0.1281	0.0032	0.867	NAB1|NAB2|ESRP1|PTCH2|PITX2|BNC1|YAP1|SHH|TXNIP|BMP4|ALX4|SFRP4|GRHL3|SNAI1|SOD1|FZD6|SOS1|FST|SOX9|HOXB13|C1ORF68|KRTAP25-1|KRTAP21-3|KRTAP9-7|KRTAP16-1|KRTAP9-6|KRTAP29-1|SOX21|KRT40|RPTN|KRTAP13-1|KRT72|KRT80|KRT18|KRT28|SPRR4|FUZ|KRT24|KRT78|ST14|LCE4A|ZFP36L1|EMP1|ETV4|FLG|KAZN|LCE5A|KRTAP15-1|STK4|POU2F3|KRT23|LCE2B|ZDHHC21|KRTAP13-4|KRT73|KRTAP8-1|KRTAP11-1|KRTAP19-1|KRTAP13-2|KLK5|KRTAP13…	http://www.gsea-msigdb.org/gsea/msigdb/cards/GOBP_EPIDERMIS_DEVELOPMENT	441	ENR	GOBP_EPIDERMIS_DEVELOPMENT	2.2428	0.0019	GOBP_EPIDERMIS_DEVELOPMENT	FALSE	GOBP_EPIDERMIS_DEVELOPMENT
1	0.2212	0.0007	0.293	MLYCD|BDH2|TWIST1|SESN2|IRS1|PEX7|LPIN3|ACOX1|ECI2|ADTRP|ACAD10|ACOX3|LONP2|SLC27A2|CPT1C|ABCD1|ACOT8|HSD17B10|ABCD2|MCEE|ABHD1|HSD17B4|ACAA1|CPT1A|AKT1|ABCD3|ABCB11|ABCD4|PEX2|CRAT|ACOX2|PPARD|ACBD5|FAAH|ECI1|GLYATL2|MMAA|LPIN2|ABHD3|ECH1|ECHS1|EHHADH|ETFA|AIG1|ETFB|ETFDH|ABHD2|CPT2|PPARA|TYSND1|DECR1|SCP2|PCK1|ACAA2|LPIN1|PLA2G15|HADH|ACADL|IRS2|ACADVL|DECR2|FABP1|CEL|GCDH|MCAT|PCK2|NUDT7|CNR1|…	http://www.gsea-msigdb.org/gsea/msigdb/cards/GOBP_FATTY_ACID_CATABOLIC_PROCESS	100	ENR	GOBP_FATTY_ACID_CATABOLIC_PROCESS	2.4948	0	GOBP_FATTY_ACID_CATABOLIC_PROCESS	FALSE	GOBP_FATTY_ACID_CATABOLIC_PROCESS
1	0.3502	0.003	0.846	SRSF12|SRSF4|SRSF7|C1QBP|SRSF9|RNF20|RBM42|BARD1|RNF40|RBM10|PCBP4|DYRK1A|CDK9|SAP18|RNPS1|CELF4|RBMX|SUPT5H|HNRNPK|ZC3H14|CTR9|HNRNPA2B1|PTBP1|U2AF2|SRSF6|SFSWAP|CCNT1|SRSF10|NELFE	http://www.gsea-msigdb.org/gsea/msigdb/cards/GOBP_NEGATIVE_REGULATION_OF_MRNA_PROCESSING	29	ENR	GOBP_NEGATIVE_REGULATION_OF_MRNA_PROCESSING	2.2529	0	GOBP_NEGATIVE_REGULATION_OF_MRNA_PROCESSING	FALSE	GOBP_NEGATIVE_REGULATION_OF_MRNA_PROCESSING
1	0.3518	0.0042	0.943	RPL7|RPL7A|FTSJ3|NSA2|BOP1|NOP2|PES1|EIF6|RRP15|WDR12|NOL9|RPF1|LAS1L|MAK16|URB1|RPF2|RPL35|NHP2|GTPBP4|RPL7L1|ZNHIT6|NIFK|DDX18|ZNHIT3|RSL1D1|SNU13|MRPL1|RPL10A	http://www.gsea-msigdb.org/gsea/msigdb/cards/GOBP_MATURATION_OF_LSU_RRNA	28	ENR	GOBP_MATURATION_OF_LSU_RRNA	2.1979	0	GOBP_MATURATION_OF_LSU_RRNA	FALSE	GOBP_MATURATION_OF_LSU_RRNA
1	0.1768	0	0	F11R|SHANK1|RDX|GBA2|ARHGAP17|EVL|CORO2B|RAC1|PIK3CA|SFRP1|PIK3R1|GRB2|SSH1|RHOF|SORBS3|ELN|MYBPC3|ACTR3|TNNC1|ACTR2|WHAMM|SYNPO2L|MYLK2|ALMS1|AP1AR|LRP1|PPP1R9A|ARHGEF19|MIR138-1|WHAMMP3|ATP2A1|PLN|GRHL3|ACTG1|BAIAP2L1|PLEK|CELSR1|CORO1B|BAIAP2L2|ADORA1|CRK|MET|LATS1|WASH3P|CFL2|PREX1|TMSB15A|WNT11|DSTN|ICAM1|LMOD1|SYNPO|TMOD4|ARPC3|MYOC|ADD3|TMOD2|ARPC1B|DIXDC1|NF2|ARPC1A|PLEKHH2|NPHS1|SDC4|CDK…	http://www.gsea-msigdb.org/gsea/msigdb/cards/GOBP_REGULATION_OF_ACTIN_FILAMENT_BASED_PROCESS	363	ENR	GOBP_REGULATION_OF_ACTIN_FILAMENT_BASED_PROCESS	3.5918	0	GOBP_REGULATION_OF_ACTIN_FILAMENT_BASED_PROCESS	FALSE	GOBP_REGULATION_OF_ACTIN_FILAMENT_BASED_PROCESS
1	0.2088	0.0004	0.159	CLU|KLK6|JAM3|MAL|CLDN11|TG|NAB1|NAB2|PTPRZ1|ABCA2|DHH|HES5|POU3F2|SLC25A12|ORMDL3|OLIG2|DLG1|ADGRG6|MPP5|B4GALT5|FA2H|HEXB|NCSTN|TPPP|MPZ|EGR2|MIR26A1|PMP22|SOD1|MYRF|GNPAT|ABCD1|PIKFYVE|ABCD2|ACSBG1|MBP|AMIGO1|TMEM98|AKT1|PRX|MYOC|DAG1|TNFRSF21|NF1|PPARD|KIF14|EIF2B4|EIF2B2|EIF2B5|TSC1|CXCR4|NTRK2|MAL2|CMTM8|LGI4|SLC8A3|FAM126A|NCMAP|MOBP|PLLP|POU3F1|ZNF24|MARVELD1|NFASC|MALL|SERINC5|SBF2|EPB41…	http://www.gsea-msigdb.org/gsea/msigdb/cards/GOBP_ENSHEATHMENT_OF_NEURONS	124	ENR	GOBP_ENSHEATHMENT_OF_NEURONS	2.5657	0	GOBP_ENSHEATHMENT_OF_NEURONS	FALSE	GOBP_ENSHEATHMENT_OF_NEURONS
1	0.134	0.0019	0.673	NDFIP1|IL2RA|GLMN|TRAF6|CD28|MIR30B|IL27RA|RAC1|IL6|PIK3CA|IL18|PIK3R1|TARM1|ADA|GRB2|ITPKB|PNP|JAK3|SHH|ANXA1|PDCD1|LYN|IL23A|HFE|BMP4|PRKCQ|LILRB4|MIR27A|SOD1|SOS1|HES1|NKAP|IL20RB|CEBPB|SASH3|SRC|SIRPG|PAG1|SDC4|STAT5B|PRNP|RAC2|IGF1|IGFBP2|PAK1|PAK3|NCK2|FADD|RC3H1|DLG5|IHH|GPAM|IL1A|IL1B|IL4R|FLOT2|IL10|IL12B|SLC46A2|IDO1|CRTAM|DOCK8|LGALS3|TGFBR2|CD6|RAG1|CAV1|IL21|CAMK4|RUNX1|RUNX3|CBFB|CD…	http://www.gsea-msigdb.org/gsea/msigdb/cards/GOBP_REGULATION_OF_T_CELL_ACTIVATION	310	ENR	GOBP_REGULATION_OF_T_CELL_ACTIVATION	2.3319	0	GOBP_REGULATION_OF_T_CELL_ACTIVATION	FALSE	GOBP_REGULATION_OF_T_CELL_ACTIVATION
1	0.2214	0.0001	0.049	IRF8|PLCG2|NLRC5|POLR3GL|TRIM15|ZCCHC3|DHX9|RIOK3|NMI|IFI16|TAX1BP1|UBE2L6|DDX3X|NLRC3|IRAK1|CD14|POLR1C|IKBKE|IRF3|IRF7|NFKB2|DHX36|SETD2|TIRAP|CHUK|HMGB2|HAVCR2|MMP12|SIRPA|XRCC5|SYK|DDX41|TLR4|NFKB1|G3BP1|TRAF3|TRAIP|CREBBP|CYLD|MYD88|POLR3F|POLR3G|POLR3C|POLR2E|POLR2F|POLR2H|POLR2K|PTPRS|POLR3A|POLR2L|NLRP4|EP300|POLR3H|CTNNB1|XRCC6|IL10|ITCH|CACTIN|DTX4|LILRA4|PIN1|DDX58|RELB|TRIM32|TLR9|TLR…	http://www.gsea-msigdb.org/gsea/msigdb/cards/GOBP_TYPE_I_INTERFERON_PRODUCTION	118	ENR	GOBP_TYPE_I_INTERFERON_PRODUCTION	2.7067	0	GOBP_TYPE_I_INTERFERON_PRODUCTION	FALSE	GOBP_TYPE_I_INTERFERON_PRODUCTION
1	0.1469	0	0	RAB26|TSC2|USP7|STXBP6|SDC1|VTN|IL2RB|IL2RG|ATG5|RAC1|INSR|BICD1|RAB2B|ITGAV|RAB9A|NR1H3|APELA|LMAN2|TBC1D20|LRP1|LYN|AP2S1|MIR181B1|BET1L|MIR185|ARFGAP1|GOPC|RALA|SFRP4|MIR27A|MIR27B|SOD1|PPP3CC|C2|YIPF5|MERTK|SRC|CNST|RAB17|TULP1|INPP5F|ANKFY1|VAMP4|CDK5R1|NTF3|WNT3A|VPS11|RAB33B|STXBP1|CFTR|BTBD9|DAB2|PKDCC|CDK5R2|DOCK2|PIK3CB|LGALS3|EHD2|PLA2G5|TREM2|ZFYVE16|CALY|NECAB2|C2CD5|STAP1|DRD3|ANO6|…	http://www.gsea-msigdb.org/gsea/msigdb/cards/GOBP_REGULATION_OF_VESICLE_MEDIATED_TRANSPORT	482	ENR	GOBP_REGULATION_OF_VESICLE_MEDIATED_TRANSPORT	3.3051	0	GOBP_REGULATION_OF_VESICLE_MEDIATED_TRANSPORT	FALSE	GOBP_REGULATION_OF_VESICLE_MEDIATED_TRANSPORT
0.9962	0.2614	0.0049	0.974	C1QBP|FBLN1|FGA|RAC1|FGB|FERMT2|NRP1|FGG|DNM2|AP1AR|ITGB1BP1|HAS2|DOCK1|LIMS2|DOCK5|ABL1|ACTN4|APOA1|UNC13D|ILK|CASS4|CRKL|DMTN|MDK|PTK2|RREB1|CRK|GBP1|ARPC2|CDC42|CIB1|PREX1|MYOC|ARHGEF7|LIMS1|OLFM4|TACSTD2|RAC3|PDPN|POSTN|EFNA5|CSPG5|MYADM|KANK1|S100A10|RCC2|TRIOBP|CALR|SPRY4|NEDD9|TESK1|FLNA|CORO1C|P4HB	http://www.gsea-msigdb.org/gsea/msigdb/cards/GOBP_REGULATION_OF_SUBSTRATE_ADHESION_DEPENDENT_CELL_SPREADING	54	ENR	GOBP_REGULATION_OF_SUBSTRATE_ADHESION_DEPENDENT_CELL_SPREADING	2.1685	0.0038	GOBP_REGULATION_OF_SUBSTRATE_ADHESION_DEPENDENT_CELL_SPREADING	FALSE	GOBP_REGULATION_OF_SUBSTRATE_ADHESION_DEPENDENT_CELL_SPREADING
1	0.2582	0	0	IGF1R|USF1|TSC2|GKAP1|ARID1B|IRS4|PARP1|GPR173|CYP11B2|OPA1|PIK3CA|PIK3R1|INSR|SLC25A33|IRS1|HDAC5|GRB2|YWHAG|JAK2|LPIN3|JAK3|PIP4K2A|GNRHR2|SLC2A8|MZB1|CAMK2A|LYN|ECHDC3|MIR145|PRKCQ|AGTR1|AGTR2|CSRP3|ZDHHC7|SMARCC1|PKM|TNS2|CCNA2|PCSK9|AHCYL1|BAIAP2L1|SOS1|CRK|WNT1|SRC|SRD5A1|PRKCI|NR4A3|MYO5A|ZFP36L1|STAR|STAT3|KAT2B|STAT5B|TCIRG1|TSC1|CA2|LPIN2|ATP6V1G3|REG1A|PAK1|ATP6V0E2|NUCKS1|ADCY3|SLC39A…	http://www.gsea-msigdb.org/gsea/msigdb/cards/GOBP_CELLULAR_RESPONSE_TO_PEPTIDE_HORMONE_STIMULUS	309	ENR	GOBP_CELLULAR_RESPONSE_TO_PEPTIDE_HORMONE_STIMULUS	4.7134	0	GOBP_CELLULAR_RESPONSE_TO_PEPTIDE_HORMONE_STIMULUS	FALSE	GOBP_CELLULAR_RESPONSE_TO_PEPTIDE_HORMONE_STIMULUS
1	0.4724	0.0029	0.832	TMEM64|TREM2|IFNG|KLF10|TNF|PPARGC1B|TRAF6|TNFSF11|CSF1|FOS|TYROBP|CREB1|POU4F2|GPR68|GNAS|IL17A|ATP6AP1|CA2|IL23A|CCR1|SLC9B2|IL23R|IL20|POU4F1|IL12B|NOTCH2|OCSTAMP	http://www.gsea-msigdb.org/gsea/msigdb/cards/GOBP_POSITIVE_REGULATION_OF_OSTEOCLAST_DIFFERENTIATION	27	ENR	GOBP_POSITIVE_REGULATION_OF_OSTEOCLAST_DIFFERENTIATION	2.2606	0	GOBP_POSITIVE_REGULATION_OF_OSTEOCLAST_DIFFERENTIATION	FALSE	GOBP_POSITIVE_REGULATION_OF_OSTEOCLAST_DIFFERENTIATION
1	0.2339	0	0.005	CASP3|SDC1|STK25|TXN|IL6|SMPD3|ADA|JUN|PCNA|KLF2|PDCD10|ANXA1|TXNIP|HDAC2|DUSP1|PCGF2|PDGFRB|SIRPA|CRYAB|MYB|SOD1|CRK|MAP3K5|BECN1|MET|ADAM9|HDAC6|ETS1|SRC|NR4A3|PAWR|PTK2B|STAR|PDGFD|PRDX3|ECT2|PDE8A|SETX|IL10|PPIF|TRAP1|NET1|SIGMAR1|PARK7|ERN1|IMPACT|RIPK3|SIRT1|ZNF277|AXL|COL1A1|CYP1B1|NQO1|EEF2|ENDOG|LRRK2|FABP1|PPP5C|RIPK1|FKBP1B|KDM6B|ARG1|TRPC6|FXN|PRKAA1|GNAO1|PRKCD|EZH2|GPX1|HBA1|HBA2|SP…	http://www.gsea-msigdb.org/gsea/msigdb/cards/GOBP_RESPONSE_TO_HYDROGEN_PEROXIDE	127	ENR	GOBP_RESPONSE_TO_HYDROGEN_PEROXIDE	2.9574	0	GOBP_RESPONSE_TO_HYDROGEN_PEROXIDE	FALSE	GOBP_RESPONSE_TO_HYDROGEN_PEROXIDE
1	0.1754	0	0	PALM|SS18L2|CDKL3|TRPV2|MARK4|NEGR1|ENPP2|RAC1|OPA1|ATP8A2|PIK3CA|RP1|PIK3R1|PLXNA1|PLXNA2|PLXNB1|PLXNB3|ACTR3|ACTR2|SEMA4D|SCARB2|PLXNA3|LRP1|PPP1R9A|SKIL|LYN|DDX56|BMP5|BMP7|MIR200C|RELN|MIR221|BMPR2|MIR222|RALA|P3H1|PARP6|GPC2|CREB3L2|COBL|CORO1B|WNT1|NGF|AMIGO1|KIDINS220|AGRN|HSPA5|SRC|ISLR2|MIR133B|PRKCI|MAGI2|NEFL|TMEM30A|SHTN1|FUZ|PTK7|PTPRD|WNT3A|NTRK2|DPYSL3|NTRK3|ROR1|RAC2|STK11|CUX1|P2…	http://www.gsea-msigdb.org/gsea/msigdb/cards/GOBP_POSITIVE_REGULATION_OF_CELL_PROJECTION_ORGANIZATION	325	ENR	GOBP_POSITIVE_REGULATION_OF_CELL_PROJECTION_ORGANIZATION	3.3193	0	GOBP_POSITIVE_REGULATION_OF_CELL_PROJECTION_ORGANIZATION	FALSE	GOBP_POSITIVE_REGULATION_OF_CELL_PROJECTION_ORGANIZATION
0.9961	0.3421	0.0044	0.951	PARP1|TNKS|ERCC1|ERCC4|ACD|SRC|HNRNPU|PIF1|TINF2|TERF1|CTC1|RAD50|NAT10|SLX4|PINX1|TERF2IP|HNRNPA1|NBN|DCP2|HNRNPC|ATM|SMG6|GNL3L|POT1|XRN1|TNKS2|TERF2|EXOSC10|XRCC1	http://www.gsea-msigdb.org/gsea/msigdb/cards/GOBP_NEGATIVE_REGULATION_OF_TELOMERE_MAINTENANCE	29	ENR	GOBP_NEGATIVE_REGULATION_OF_TELOMERE_MAINTENANCE	2.1919	0.0039	GOBP_NEGATIVE_REGULATION_OF_TELOMERE_MAINTENANCE	FALSE	GOBP_NEGATIVE_REGULATION_OF_TELOMERE_MAINTENANCE
0.9937	0.142	0.0049	0.972	GOT2|PPARGC1A|USP7|CHST9|SLC25A11|INSR|SESN2|DGAT2|SLC35B4|CHST11|IRS1|FBP2|ST6GALNAC6|ST8SIA6|G6PC3|CHST10|ST3GAL2|MPDU1|ST6GALNAC5|HAS2|SLC2A1|PTH1R|CD244|PGAM1|SORD|PLEK|KAT2B|CLTC|IGF1|P2RY6|SLC39A14|INPP5K|PER2|AVPR1B|ENO1|FBP1|HRH1|LEP|LHCGR|MIR103A1|MIR107|NHLRC1|OGT|NR1D1|G6PD|PDK2|MAS1|GPI|B3GALT5|B3GNT3|SORBS1|GOT1|B3GNT2|SLC25A13|FUT9|AP2A1|AGL|B3GNT6|AKT2|EXT1|EXT2|PASK|GBE1|GCK|PGM2L…	http://www.gsea-msigdb.org/gsea/msigdb/cards/GOBP_CARBOHYDRATE_BIOSYNTHETIC_PROCESS	202	ENR	GOBP_CARBOHYDRATE_BIOSYNTHETIC_PROCESS	2.1699	0.0063	GOBP_CARBOHYDRATE_BIOSYNTHETIC_PROCESS	FALSE	GOBP_CARBOHYDRATE_BIOSYNTHETIC_PROCESS
1	0.2807	0	0	DNA2|TIMELESS|THOC1|TP53|FEM1B|CDK2|RPS27L|HUS1|AURKA|BUB1|TTK|HUS1B|MIR21|MAPK14|E2F7|E2F8|EME1|MSH2|MUS81|NDC80|NBN|ATM|CENPF|ZWINT|CASP2|WEE2|ANAPC15|VPS4A|BRIP1|APC|GEN1|HORMAD1|MAD2L1|DYNC1LI1|LCMT1|PCNA|SPDL1|FZR1|CDK5RAP2|PCID2|PSMG2|DUSP1|E2F1|TPR|XRCC3|EME2|CDT1|MAD1L1|USP44|KLHL22|PLK1|AURKB|CHMP4C|FANCD2|MAD2L1BP|KNTC1|CDC6|CDKN1A|CDKN1B|CARM1|PLK2|TOPBP1|FOXN3|CCNB1|CHEK2|NSUN2|FAM122…	http://www.gsea-msigdb.org/gsea/msigdb/cards/GOBP_CELL_CYCLE_CHECKPOINT	193	ENR	GOBP_CELL_CYCLE_CHECKPOINT	4.4329	0	GOBP_CELL_CYCLE_CHECKPOINT	FALSE	GOBP_CELL_CYCLE_CHECKPOINT
1	0.372	0.0003	0.136	PPP2R5B|SOS1|NDN|ZFYVE27|CASP3|NGF|KIDINS220|TMEM108|PTPN11|SRC|MAGI2|GRB2|DOK5|WASF1|NTF3|NTRK2|NTRK3|AGT|RAPGEF1|FRS2|RAF1|RAP1A|ZDHHC17|DDIT4|BDNF|CYFIP1|BCAR1|NGFR|AKT1S1|AGTR2|NTF4|HAP1|SPRY1|SPRY2|NTRK1|RAPGEF2|SORT1	http://www.gsea-msigdb.org/gsea/msigdb/cards/GOBP_NEUROTROPHIN_SIGNALING_PATHWAY	37	ENR	GOBP_NEUROTROPHIN_SIGNALING_PATHWAY	2.5908	0	GOBP_NEUROTROPHIN_SIGNALING_PATHWAY	FALSE	GOBP_NEUROTROPHIN_SIGNALING_PATHWAY
1	0.2007	0	0	NDFIP1|ZRANB3|PARP1|RPA3|TIMELESS|HELB|CD28|REC114|RECQL5|LIG3|IL27RA|FIGNL1|CD40|THOC1|RNF212|PIF1|RAD21L1|SETD2|SYCE3|MSH6|PSMC3IP|RNF212B|ACTR2|RAD50|AUNIP|CDC7|MEI4|HMGB2|C14ORF39|XRCC5|RUVBL2|HUS1|TPRKB|TEP1|SMC6|MORF4L1|HELQ|RAD51AP1|SFR1|BRCA2|ZSWIM7|SWSAP1|NSMCE1|FEN1|FAN1|MMS22L|SAMHD1|POLL|SWI5|TONSL|RNF138|GINS2|HDAC10|EXD2|AP5S1|KDM4D|RAD52|SYCP1|RECQL|REV3L|NUCKS1|RAD51AP2|WRN|PALB2|…	http://www.gsea-msigdb.org/gsea/msigdb/cards/GOBP_DNA_RECOMBINATION	247	ENR	GOBP_DNA_RECOMBINATION	3.4575	0	GOBP_DNA_RECOMBINATION	FALSE	GOBP_DNA_RECOMBINATION
1	0.3098	0.0004	0.147	ERN1|ATP2B4|GAB1|HRG|CADM4|SMOC2|MIR329-1|DCN|PIK3CA|PIK3CD|MT1G|GAS1|NRP1|SPHK1|KDR|FLT1|FLT3|ANXA1|FLT4|MAPKAPK2|ITGB1BP1|MAP2K3|CD63|VEGFA|PDGFRA|RAMP2|TSPAN12|PDGFRB|MIR16-1|PRKD1|MIR21|PGF|VCAM1|NUS1|MIR23A|SPRY2|MIR26A1|RELA|CCBE1|MIR27A|MIR27B|PRKD2|EGR3|DLL1|MAPK14|VEGFC|AKT1|ADGRA2|NR4A1|HSPB1|XDH|NRP2|IL12A|SEMA6A|ADAMTS12|DAB2IP|VEGFB|MIR196A1|MIR199A1|ADAMTS3|FOXC1|DLL4|IL12B|MYO1C|NO…	http://www.gsea-msigdb.org/gsea/msigdb/cards/GOBP_CELLULAR_RESPONSE_TO_VASCULAR_ENDOTHELIAL_GROWTH_FACTOR_STIMULUS	68	ENR	GOBP_CELLULAR_RESPONSE_TO_VASCULAR_ENDOTHELIAL_GROWTH_FACTOR_STIMULUS	2.5779	0	GOBP_CELLULAR_RESPONSE_TO_VASCULAR_ENDOTHELIAL_GROWTH_FACTOR_STIMULUS	FALSE	GOBP_CELLULAR_RESPONSE_TO_VASCULAR_ENDOTHELIAL_GROWTH_FACTOR_STIMULUS
1	0.2308	0	0	BNIP3L|TSPO|EXOC4|ATG13|MFN2|MPV17|SLC1A1|HOMER3|PAOX|SNAP25-AS1|PEX7|TIMM23|BHLHE40-AS1|CHCHD4|SAE1|TIMM23B|GRPEL2|TIMM17B|TOMM40|TIMM44|PDCD5|AP4B1|TIMM50|TOMM34|AP4S1|CHM|SCARB2|SEC63|BCAP31|RAB3IP|SLC51B|ZDHHC19|RTP1|TRAM1L1|EDEM1|VTI1A|UBL4B|ABLIM3|NACAD|AP4E1|TRAM1|SEC61G|ZDHHC20|ZDHHC24|ZDHHC23|SAMM50|ZDHHC7|TIMM10B|TIMM13|YWHAQ|TIMM10|TIMM9|TIMM8B|AP3M1|LMAN1|VPS41|RABGEF1|PIKFYVE|ZDHHC22…	http://www.gsea-msigdb.org/gsea/msigdb/cards/GOBP_PROTEIN_TARGETING	410	ENR	GOBP_PROTEIN_TARGETING	5.2365	0	GOBP_PROTEIN_TARGETING	FALSE	GOBP_PROTEIN_TARGETING
1	0.2822	0.0008	0.311	FGF2|CCL19|PIK3R1|KIT|CCL21|SOCS1|CD19|PIK3R4|IRS1|SOCS6|FGFR3|P2RY12|PIP4K2A|NOD2|KLF4|TNFAIP8L3|CISH|FLT1|FLT3|RBL2|PIK3R3|SOCS5|VAV3|PIK3R5|LYN|FPR2|RB1|CCR7|NRBF2|MIR138-1|PDGFB|PDGFRA|PDGFRB|PRKD1|VAV2|CCKBR|EEF1A2|RBL1|PPP2R5A|CD81|TEK|PIK3R6|PTK2|CDC42|F2|PIP4K2C|SRC|PTK2B|FGR|PIP4K2B|DAB2IP|DGKZ|SOCS7|SLA2|SOCS2|ATG14|WDR91|SOCS3|PIK3IP1|AGAP2|SOCS4|PIK3R2|AMBRA1|WDR81|EPHA8|TGFB1	http://www.gsea-msigdb.org/gsea/msigdb/cards/GOBP_REGULATION_OF_LIPID_KINASE_ACTIVITY	66	ENR	GOBP_REGULATION_OF_LIPID_KINASE_ACTIVITY	2.484	0	GOBP_REGULATION_OF_LIPID_KINASE_ACTIVITY	FALSE	GOBP_REGULATION_OF_LIPID_KINASE_ACTIVITY
1	0.1776	0	0	IGFBP4|IGFBP6|SDC1|SOX7|SFRP1|SFRP2|SOX17|NLE1|WNT10B|SOSTDC1|WNT8B|FZD3|JADE1|YAP1|SHH|SMURF2|VCP|DACT3|WNT10A|SULF2|SDHAF2|KLHL12|PRICKLE1|MIR145|WNT8A|ZNF703|FZD2|MLLT3|MIR222|RUVBL2|PLEKHA4|SFRP4|MIR29B1|FZD6|GPC5|ZNRF3|NKD1|SOX9|MESP1|WNT1|PFDN5|TBL1XR1|ZBED3|USP8|LATS1|LZTS2|SRC|WNT11|WNT9A|LMBR1L|LRRK1|DIXDC1|FUZ|PTK7|WNT5B|PTPRO|NKX2-5|FZD8|WNT3A|STK3|WNT6|STK4|STK11|DAB2IP|LGR6|IGFBP2|BI…	http://www.gsea-msigdb.org/gsea/msigdb/cards/GOBP_CANONICAL_WNT_SIGNALING_PATHWAY	321	ENR	GOBP_CANONICAL_WNT_SIGNALING_PATHWAY	3.4374	0	GOBP_CANONICAL_WNT_SIGNALING_PATHWAY	FALSE	GOBP_CANONICAL_WNT_SIGNALING_PATHWAY
1	0.1958	0.0003	0.137	PSMD14|CAMSAP3|WDR1|RAC1|SFRP1|SFRP2|FZD3|SMURF2|GPC6|AP2M1|AP2S1|PSMB11|ARHGEF19|PRICKLE1|AP2A2|SYNE4|PRICKLE2|AP2B1|GPC4|RSPO3|DAAM1|CELSR2|ASTN2|FZD2|MLLT3|ZDHHC7|AJAP1|PLEKHA4|RPGRIP1L|GRHL3|ACTG1|VANGL1|FZD6|ZNRF3|NKD1|CELSR1|TIAM1|WNT1|TCF15|TP63|WNT11|AHI1|MAGI2|FUZ|VANGL2|PTK7|DACT1|ROR1|CLTC|DVL1|BRSK2|ACTB|DAB2|DVL2|DVL3|FOXF2|DLG5|IFT20|FZD7|MED12|PSME4|CTHRC1|SPEF1|INTU|GPC3|TRAF3IP1|…	http://www.gsea-msigdb.org/gsea/msigdb/cards/GOBP_MORPHOGENESIS_OF_A_POLARIZED_EPITHELIUM	137	ENR	GOBP_MORPHOGENESIS_OF_A_POLARIZED_EPITHELIUM	2.5891	0	GOBP_MORPHOGENESIS_OF_A_POLARIZED_EPITHELIUM	FALSE	GOBP_MORPHOGENESIS_OF_A_POLARIZED_EPITHELIUM
1	0.2554	0	0	EXOC4|MYO1E|GRIA1|BBS5|CNIH1|BET1|TFG|AREG|KIF1A|BBS7|TRAPPC6B|TRAPPC5|TBC1D20|AP1AR|MYO1G|ANKRD28|PEF1|TMED10|KLHL12|TRAPPC3|TRAPPC2L|SERPINA1|TRAPPC2|TRIM46|GBF1|TRAPPC10|TRAPPC6A|AP3M1|LMAN1|TRAPPC9|ARFGAP2|GOSR1|KIF1C|RAB17|BLOC1S4|CEP19|MYO1B|MYO5A|TCIRG1|RAB1A|STK11|BRSK2|KIF3B|TRIP11|TMED2|ARL6|MYO1H|MYO1C|TESK1|TRAPPC1|PIK3CG|RAB27A|GOSR2|GORASP1|CTSC|VPS33A|FNBP1L|STARD3|TRAK2|MYO1F|MYO1…	http://www.gsea-msigdb.org/gsea/msigdb/cards/GOBP_VESICLE_LOCALIZATION	205	ENR	GOBP_VESICLE_LOCALIZATION	4.0623	0	GOBP_VESICLE_LOCALIZATION	FALSE	GOBP_VESICLE_LOCALIZATION
0.998	0.4066	0.0006	0.259	WAPL|NCAPH|HMGA2|MCPH1|AKAP8L|TOP2A|ERN2|BANF2|SMC2|PRM1|PRM2|CHMP1A|NUSAP1|PRM3|DFFB|GPER1|NCAPH2|CCNB1|SMC4|NCAPG2|AKAP8|ACIN1|NCAPG|NCAPD2|TTN|CDCA5|INCENP|PHF13|BANF1|SMC5|NCAPD3|AIFM1	http://www.gsea-msigdb.org/gsea/msigdb/cards/GOBP_CHROMOSOME_CONDENSATION	32	ENR	GOBP_CHROMOSOME_CONDENSATION	2.5074	0.002	GOBP_CHROMOSOME_CONDENSATION	FALSE	GOBP_CHROMOSOME_CONDENSATION
1	0.2054	0	0.005	PIK3C2A|PLA2G2E|PIK3C2B|PLCG2|SBF1|PIK3C2G|PI4KA|PI4KB|DPM1|PIP5K1C|DPM2|INPP4B|MTMR8|PLA2G10|PIK3CA|MTMR12|TTC7A|PLA2G12A|PIK3CD|PLCH2|PIK3R1|MTMR10|PLCG1|PLA2G3|PI4K2B|PIK3R4|PI4K2A|SOCS6|MTMR14|TPTE|ITPKB|VAC14|PIK3C3|PGAP1|PIP4K2A|SYNJ2|PIGQ|MTMR7|PIP5K1A|MTMR1|MTMR3|MTMR6|PITPNM2|PIK3R3|TPTE2|SOCS5|RAB14|RAB5A|BMX|PDGFB|PLCD4|PDGFRB|CSF1R|PLEKHA4|PLEKHA3|MTMR9|BPNT1|PLEK|PIK3R6|PIKFYVE|PI4KA…	http://www.gsea-msigdb.org/gsea/msigdb/cards/GOBP_PHOSPHATIDYLINOSITOL_METABOLIC_PROCESS	179	ENR	GOBP_PHOSPHATIDYLINOSITOL_METABOLIC_PROCESS	2.9617	0	GOBP_PHOSPHATIDYLINOSITOL_METABOLIC_PROCESS	FALSE	GOBP_PHOSPHATIDYLINOSITOL_METABOLIC_PROCESS
0.998	0.3213	0.0034	0.888	FST|BCL11B|MDK|CDH3|FERMT1|TLR4|TP63|SDR16C5|EREG|STXBP4|CASK|INTU|KDF1|FGF7|KLF9|ZFP36|PPARD|OVOL2|ZFP36L1|CRNN|IRF6|KRT2|MED1|SNAI2|AREG|FGF10|EPPK1|TGM1|YAP1|FGFR2|MIR125B1|HAS2|SLURP1|VDR|WNT16|REG3A|MIR181B1|KLK8|REG3G|PRKD1|MIR21|NOTCH2|CD109|SFN|CDH13|SRSF6|PTCH1|PTPRK	http://www.gsea-msigdb.org/gsea/msigdb/cards/GOBP_KERATINOCYTE_PROLIFERATION	48	ENR	GOBP_KERATINOCYTE_PROLIFERATION	2.2346	0.002	GOBP_KERATINOCYTE_PROLIFERATION	FALSE	GOBP_KERATINOCYTE_PROLIFERATION
0.998	0.2257	0.0058	0.986	RIPK3|SIRT1|AXL|CCL5|EFNA1|BLK|IRS2|CD3G|ADAM17|PIK3CD|CCL19|TP53|PIP|CCL21|CD274|ADA|IRF7|ITPKB|JAK3|NOD2|ORMDL3|LGALS14|LGALS9|LILRB1|ANXA1|ST3GAL1|PDCD1|LYN|SLC39A10|MEF2C|BMP4|CD27|FNIP1|CCR7|HIF1A|PRKCQ|WNT5A|TSC22D3|HCAR2|RAPGEF2|PTEN|CD74|MERTK|GAS6|BTK|CDKN2A|KITLG|PRELID1|AURKB|ARG2|BAX|NOC2L|LGALS16|GIMAP8|PTCRA|FOXP1|ZC3H8|IL2|IL7R|BIRC7|LGALS13|GHSR|HCLS1|FADD|SLC7A11|GPAM|CXCL12|TCP1…	http://www.gsea-msigdb.org/gsea/msigdb/cards/GOBP_REGULATION_OF_LEUKOCYTE_APOPTOTIC_PROCESS	78	ENR	GOBP_REGULATION_OF_LEUKOCYTE_APOPTOTIC_PROCESS	2.1375	0.002	GOBP_REGULATION_OF_LEUKOCYTE_APOPTOTIC_PROCESS	FALSE	GOBP_REGULATION_OF_LEUKOCYTE_APOPTOTIC_PROCESS
1	0.1515	0.0011	0.425	TFAP2A|FAIM2|TFAP2B|PPARGC1A|PARP1|FAS|TNF|BID|SLC1A1|PIK3CA|TP53|TERT|WFS1|SNCB|FAM162A|JAK2|BCL2L11|POU4F3|GFRAL|SIAH1|LRP1|HIF1A|PCSK9|SOD1|BOK|DIO3|NGF|CEBPB|HSPA5|HSP90AB1|MAP3K11|TYROBP|PRKCI|NEFL|NF1|NQO2|STAR|CDK5R1|NTF3|PRNP|GDF5|NTRK2|STXBP1|PAK3|BDNF|APP|BARHL1|FADD|NDNF|DDIT3|CRLF1|CTNNB1|IL10|PIN1|POLB|TGFB3|SIGMAR1|PARK7|DLX1|THRB|PPT1|TRIM2|ATN1|ITGAM|MIR181C|NQO1|MT3|FBXW7|EN1|KRA…	http://www.gsea-msigdb.org/gsea/msigdb/cards/GOBP_NEURON_APOPTOTIC_PROCESS	216	ENR	GOBP_NEURON_APOPTOTIC_PROCESS	2.425	0	GOBP_NEURON_APOPTOTIC_PROCESS	FALSE	GOBP_NEURON_APOPTOTIC_PROCESS
1	0.2703	0	0.009	VAMP1|FER1L5|STXBP6|SYT11|CHMP2B|VPS4A|SNAPIN|GRIK5|BET1|PIP4K2A|STX19|VCPIP1|UVRAG|ANXA1|MFN1|VPS18|CPLX3|TAP1|VTI1A|TAP2|GNAI3|STX1A|STX3|STX4|VAMP2|CHP1|STX6|VTI1B|VPS41|PIKFYVE|RAB39A|RAB20|STX2|GOSR1|DOC2B|TMEM175|BNIP1|STX11|SNAP23|SYT7|ANKFY1|SNAP29|VAMP4|PIP4K2B|VPS11|STXBP1|SYT13|TSNARE1|SOX30|VPS39|STX12|PLA2G5|GOSR2|C2CD5|NKD2|CAV2|SYT1|SYT4|RAB7B|EEA1|SPHK1|VAMP7|VAV3|STX17|SPG11|CLN3…	http://www.gsea-msigdb.org/gsea/msigdb/cards/GOBP_ORGANELLE_MEMBRANE_FUSION	99	ENR	GOBP_ORGANELLE_MEMBRANE_FUSION	2.8893	0	GOBP_ORGANELLE_MEMBRANE_FUSION	FALSE	GOBP_ORGANELLE_MEMBRANE_FUSION
0.9958	0.2459	0.0078	0.998	USP7|KLHL40|EFNA1|GIPC1|WAC|PML|PSEN1|QRICH2|SDCBP|USP14|PBK|RPL5|RPL11|CSNK2A1|CCAR2|SHH|RPL23|RPS7|EIF3H|PRKCG|OGT|HFE|N4BP1|TLK2|PSMF1|STYX|SMARCC1|RYBP|SVIP|AQP11|UBXN1|MAP1A|DDRGK1|FHIT|WNT1|BAG6|HSP90AB1|CSNK2A2|LAMP3|SGTA|USP19|HIPK2|CAMLG|GABARAPL2|SUFU|F8A1|PDCL3|BAG5|UCHL5|TAF1|USP25|ALAD|EPHA4|MTM1|OPHN1|PARK7	http://www.gsea-msigdb.org/gsea/msigdb/cards/GOBP_NEGATIVE_REGULATION_OF_PROTEOLYSIS_INVOLVED_IN_CELLULAR_PROTEIN_CATABOLIC_PROCESS	56	ENR	GOBP_NEGATIVE_REGULATION_OF_PROTEOLYSIS_INVOLVED_IN_CELLULAR_PROTEIN_CATABOLIC_PROCESS	2.0802	0.0042	GOBP_NEGATIVE_REGULATION_OF_PROTEOLYSIS_INVOLVED_IN_CELLULAR_PROTEIN_CATABOLIC_PROCESS	FALSE	GOBP_NEGATIVE_REGULATION_OF_PROTEOLYSIS_INVOLVED_IN_CELLULAR_PROTEIN_CATABOLIC_PROCESS
1	0.1386	0.0006	0.239	GRIN2A|PDE6B|USF1|ZRANB3|BCL3|PARP1|PLEKHB1|PRIMPOL|SDF4|LRRN4|ASIC2|CTNS|ATP8A2|RRH|RP1|NR2E3|PIK3R1|TP53|GRM6|RGR|SEMA5B|B4GALT2|MSH6|BMF|HIF1A|CUL4B|HMGCS1|GNAT2|TRPM1|RUVBL2|CABP4|RDH13|MAP3K4|UNC119|GNAT1|XPA|GNGT1|HUS1|MFAP4|PDE6C|UBE4B|USP1|CREBBP|ROM1|CRY2|BRCA2|ELOVL4|TULP1|FEN1|NF1|NETO1|GRK4|SAG|DCT|SLC4A10|STK11|WRN|APP|PDE6G|NMU|CNGB1|IL12B|DDB2|OGG1|GRK7|GPR52|RAG1|TH|BHLHE40|OPN4|F…	http://www.gsea-msigdb.org/gsea/msigdb/cards/GOBP_RESPONSE_TO_LIGHT_STIMULUS	294	ENR	GOBP_RESPONSE_TO_LIGHT_STIMULUS	2.5192	0	GOBP_RESPONSE_TO_LIGHT_STIMULUS	FALSE	GOBP_RESPONSE_TO_LIGHT_STIMULUS
0.9959	0.2447	0.0023	0.744	MLYCD|BAAT|DHRS4|MPV17|UBA52|DECR2|UBC|UBE2D1|UBE2D3|PAOX|PEX7|NUDT7|ACOX1|UBB|ECI2|HMGCL|DDO|PEX12|ACOT2|ACOX3|NUDT19|LONP2|SLC27A2|ACOT4|GNPAT|ABCD1|ACOT8|ABCD2|NOS2|HSD17B4|ACAA1|ABCD3|ABCD4|CAT|PEX2|CRAT|PEX19|IDE|PEX5L|RAB8B|PEX1|ACOX2|PEX6|PEX10|GSTK1|ZFAND6|DAO|EPHX2|IDH1|HAO2|PEX26|PIPOX|PEX5|PEX14|UBE2D2|ECH1|AGXT|EHHADH|CROT|HACL1|PEX13|PHYH|HAO1|PECR|PEX3|TYSND1|AGPS|USP9X|SCP2|PEX16	http://www.gsea-msigdb.org/gsea/msigdb/cards/GOBP_PEROXISOMAL_TRANSPORT	70	ENR	GOBP_PEROXISOMAL_TRANSPORT	2.3055	0.0041	GOBP_PEROXISOMAL_TRANSPORT	FALSE	GOBP_PEROXISOMAL_TRANSPORT
1	0.1548	0	0.007	TFAP2A|SALL1|TFAP2B|WDPCP|SDC1|MYO1E|MPV17|ANGPT2|SFRP1|STRA6|SOX17|NLE1|WFS1|CD34|ZBTB14|BCL2L11|YAP1|SHH|CEP290|ANXA1|FEM1B|SULF2|HAS2|TMED10|ADAMTS6|BMP4|COL4A3|SOX8|COL4A4|CYP4A11|CYP26A1|BMP6|AP1B1|FOXA1|BMP7|FSTL3|AP2B1|AGTR1|AGTR2|EMX2|ENPEP|ANKS6|TBC1D32|HOXA11|SMARCC1|NUP160|HOXA13|BASP1|RPGRIP1L|TNS2|IRX1|PCSK9|HOXD13|GCNT1|HPGD|AQP11|HES1|GPR4|CYP4A22|SMAD6|SOX9|HOXB13|OSR2|DLL1|KLF15|…	http://www.gsea-msigdb.org/gsea/msigdb/cards/GOBP_UROGENITAL_SYSTEM_DEVELOPMENT	314	ENR	GOBP_UROGENITAL_SYSTEM_DEVELOPMENT	2.9366	0	GOBP_UROGENITAL_SYSTEM_DEVELOPMENT	FALSE	GOBP_UROGENITAL_SYSTEM_DEVELOPMENT
1	0.176	0	0.001	CASP1|PPARGC1A|FAS|IKBKB|TNF|TRAF6|TAX1BP1|CD40|ADAM17|TNFRSF8|ASAH1|AIM2|SFRP1|TP53|TNFRSF11B|CLDN18|ZFP36|JAK2|KLF2|PIAS3|YTHDC2|HAS2|LTBR|ADAM10|MIR181B1|MIR24-1|MIR27B|BIRC2|CEBPA|MAP3K5|CIB1|ADAM9|EDARADD|APOB|ICAM1|KRT18|RBCK1|ZFAND6|ZFP36L1|ADAMTS12|DAB2IP|TNFRSF1A|ARHGEF2|CLDN1|GBP3|INPP5K|PRPF8|ZNF675|FABP4|TRIM32|DCSTAMP|RORA|COL1A1|PELI3|MIR142|ENDOG|CXCL16|TNFRSF19|GCH1|KRT8|ABCC2|MYO…	http://www.gsea-msigdb.org/gsea/msigdb/cards/GOBP_RESPONSE_TO_TUMOR_NECROSIS_FACTOR	298	ENR	GOBP_RESPONSE_TO_TUMOR_NECROSIS_FACTOR	3.1348	0	GOBP_RESPONSE_TO_TUMOR_NECROSIS_FACTOR	FALSE	GOBP_RESPONSE_TO_TUMOR_NECROSIS_FACTOR
1	0.2961	0	0	PPARGC1A|ESRP1|RBM15|RBM7|TCERG1|STRAP|SNRPA1|DDX20|SRPK1|KHDRBS1|CELF1|BRDT|DDX5|RNU4ATAC|RNU6ATAC|LGALS3|RNU6-9|CD2BP2|PRPF8|SRSF10|SRSF12|PRPF6|AAR2|PRPF31|C1QBP|RNU5F-1|RNU5E-1|RNU5D-1|RNU5A-1|RNU5B-1|RNU4-2|RNU4-1|PPP2R1A|LSM2|USP4|PRPF3|SART3|RNVU1-8|RBM5|RNVU1-4|RNVU1-14|RNVU1-15|RNVU1-17|RNVU1-3|RNVU1-1|RNVU1-6|RNVU1-19|SF3A1|SLU7|CELF2|USP39|TXNL4A|SF3A3|PSIP1|CELF3|OVAAL|DDX1|PUF60|SNRN…	http://www.gsea-msigdb.org/gsea/msigdb/cards/GOBP_RNA_SPLICING	434	ENR	GOBP_RNA_SPLICING	6.6942	0	GOBP_RNA_SPLICING	FALSE	GOBP_RNA_SPLICING
1	0.2564	0.0012	0.467	ZFPM2|ITGB8|HEY1|JUNB|TGFBR3L|GLMN|HEY2|HIF1AN|AMOT|APLNR|MYO1E|MIR1-1|EGFL7|ASB4|FBXW7|RIN2|RASIP1|AGGF1|TMEM100|MYOCD|TBX5|TGFBR3|TIE1|TNNI3|SOX17|TEAD2|ITGAV|MYO18B|CD34|TBX20|QKI|SETD2|APELA|KDR|YAP1|SHH|FOXF1|HAS2|CUL7|ADM|VEGFA|RAMP2|PDGFRB|WNT7A|WNT7B|ZMIZ1|HOXA13|WT1|EMP2|WARS2|RAPGEF2|TIPARP|ACKR3|ENG|HEG1|PAXIP1|XDH|SPRED1|GDF2|ZFP36L1|SGPL1|NKX2-5|CITED1|NTRK2|SMO|GJC1|RAP1A|RASA1|SOX1…	http://www.gsea-msigdb.org/gsea/msigdb/cards/GOBP_VASCULOGENESIS	78	ENR	GOBP_VASCULOGENESIS	2.4123	0	GOBP_VASCULOGENESIS	FALSE	GOBP_VASCULOGENESIS
1	0.1184	0.0013	0.513	CSAD|ADI1|MLYCD|ENOPH1|MCCC1|BHMT|BAAT|BLMH|SMS|GAL3ST4|LUM|TST|MRI1|ADO|CBS|PDP2|CTNS|TKTL1|SLC1A1|CHST9|DGAT2|AMD1|CHST11|MCCC2|ACOT6|CHST1|ACLY|B4GALT4|B4GALT3|B4GALT2|AASS|GAL3ST3|HEXA|SULT1C2|GGCT|BTD|TDO2|CHST2|CHST3|PRELP|ST3GAL1|ST3GAL2|HSD17B8|MICAL2|HEXB|GLRX3|HMGCS1|SCD5|ACSF2|LIAS|BGN|BCAN|PDHX|B4GAT1|SLC35D2|XYLT1|GSTO1|KERA|ACOT2|B3GALT6|EGFLAM|SOD1|AHCYL1|ACOT4|HS3ST5|HACD2|ABCD1|F…	http://www.gsea-msigdb.org/gsea/msigdb/cards/GOBP_SULFUR_COMPOUND_METABOLIC_PROCESS	353	ENR	GOBP_SULFUR_COMPOUND_METABOLIC_PROCESS	2.394	0	GOBP_SULFUR_COMPOUND_METABOLIC_PROCESS	FALSE	GOBP_SULFUR_COMPOUND_METABOLIC_PROCESS
1	0.305	0.0016	0.581	MCM7|ERRFI1|SOX9|ID1|COL1A1|SYAP1|BECN1|CAD|AKT1|MAPK1|MAPK3|KNSTRN|CBL|PTPN11|EEF1A1|PTPN12|PLCG1|DUSP22|IQGAP1|ZFP36L1|ZFP36|CFLAR|MED1|STAT5B|SNAI2|VIL1|DAB2IP|DUSP3|ZPR1|PPP1R9B|GSTP1|FOXC1|BAG4|PDE8A|ASCL1|TPR|PAX2|EGFR|INPP5K|ZFP36L2|ERBB2|PDPK1|ERBB4|TDGF1	http://www.gsea-msigdb.org/gsea/msigdb/cards/GOBP_RESPONSE_TO_EPIDERMAL_GROWTH_FACTOR	44	ENR	GOBP_RESPONSE_TO_EPIDERMAL_GROWTH_FACTOR	2.3673	0	GOBP_RESPONSE_TO_EPIDERMAL_GROWTH_FACTOR	FALSE	GOBP_RESPONSE_TO_EPIDERMAL_GROWTH_FACTOR
0.996	0.3526	0.0087	0.999	PTGFR|ACACA|GNG2|AKR1C3|AKT1|OXT|TNC|APOB|CCL19|SFRP1|CCL21|TGFBR3|PRKAA1|GNB1|PTGER4|PPARG|PRKCE|P2RY4|AKR1C2|AKAP8|PPP1R9B|ADCY6|CCR7|EDN1|PRKAA2|AANAT|PTGER2|TNFSF4|GNRH1|YY1	http://www.gsea-msigdb.org/gsea/msigdb/cards/GOBP_RESPONSE_TO_PROSTAGLANDIN	30	ENR	GOBP_RESPONSE_TO_PROSTAGLANDIN	2.0559	0.004	GOBP_RESPONSE_TO_PROSTAGLANDIN	FALSE	GOBP_RESPONSE_TO_PROSTAGLANDIN
1	0.2492	0	0	PMEL|VAMP1|SNX19|STXBP6|SDC1|TSG101|GRIA1|VPS37A|CD34|CNIH1|BET1|TFG|PIP4K2A|AREG|FABP9|TRAPPC6B|UVRAG|ANXA1|TRAPPC5|CCDC136|TYRP1|SCARB2|TBC1D20|VPS37D|ANKRD28|RAB14|AP2M1|PEF1|TMED10|KLHL12|TAP1|VTI1A|TRAPPC3|TAP2|GNAI3|TRAPPC2L|SERPINA1|TRAPPC2|GBF1|TRAPPC10|TRAPPC6A|LMAN1|VPS41|TRAPPC9|AQP11|PIKFYVE|ARFGAP2|RAB39A|RAB20|GOSR1|UNC13B|SRPX|TMEM175|USP8|HOOK3|WASH3P|SPINK2|PRKCI|BLOC1S4|ALS2|EPS…	http://www.gsea-msigdb.org/gsea/msigdb/cards/GOBP_VESICLE_ORGANIZATION	311	ENR	GOBP_VESICLE_ORGANIZATION	4.7722	0	GOBP_VESICLE_ORGANIZATION	FALSE	GOBP_VESICLE_ORGANIZATION
0.998	0.2806	0.0069	0.993	TMEM64|CAMK4|TREM2|CCL3|IFNG|KLF10|TLR3|TNF|PPARGC1B|TRAF6|TNFSF11|LTF|FOS|FBXW7|PIK3R1|SFRP1|CREB1|TCTA|CLDN18|GPR137|LRRC17|MTOR|ATP6AP1|FSHB|PIAS3|LILRB1|TFE3|GPR55|IL23A|GPR137B|CCR1|SLC9B2|MITF|IL20|FSTL3|LILRB4|MAFB|OCSTAMP|LILRB3|RASSF2|CEBPB|TLR4|CSF1|CARTPT|FBN1|TYROBP|POU4F2|GPR68|GNAS|IL4|IL17A|CA2|TOB2|UBASH3B|INPP5D|IL23R|POU4F1|TMEM178A|IL12B|NOTCH2|ZNF675	http://www.gsea-msigdb.org/gsea/msigdb/cards/GOBP_REGULATION_OF_OSTEOCLAST_DIFFERENTIATION	61	ENR	GOBP_REGULATION_OF_OSTEOCLAST_DIFFERENTIATION	2.1042	0.002	GOBP_REGULATION_OF_OSTEOCLAST_DIFFERENTIATION	FALSE	GOBP_REGULATION_OF_OSTEOCLAST_DIFFERENTIATION
1	0.1795	0	0.007	IGF1R|TSC2|TSG101|RASIP1|SFRP1|SFRP2|CEP85|TFAP4|YWHAG|PIP4K2A|SPRED3|HEXIM1|LYN|BMP4|MIR138-1|PARVA|BMP7|LILRB4|MIR218-1|MIR24-1|DUSP26|PKIG|CEBPA|DNAJA1|CIB1|HEXIM2|LATS1|HEG1|NF1|NF2|KAT2B|DNAJC3|PTPRO|DAB2IP|PRDX3|TARBP2|IL1B|INPP5K|PTPRB|TESK1|PIK3CB|ADAR|NPRL2|NR2F2|AJUBA|ZNF675|CAV1|PARK7|FABP4|ERRFI1|IFNG|PPIA|LAX1|FBXO7|PPP2R1A|CAMK2N1|THY1|PRKCD|PKN1|MIR103A1|MIR34A|LRP6|SRCIN1|SPRY1|SP…	http://www.gsea-msigdb.org/gsea/msigdb/cards/GOBP_NEGATIVE_REGULATION_OF_KINASE_ACTIVITY	241	ENR	GOBP_NEGATIVE_REGULATION_OF_KINASE_ACTIVITY	2.9453	0	GOBP_NEGATIVE_REGULATION_OF_KINASE_ACTIVITY	FALSE	GOBP_NEGATIVE_REGULATION_OF_KINASE_ACTIVITY
0.994	0.3425	0.0066	0.988	TLR9|CD81|NFATC2|SASH3|TLR4|IL13|MIF|IRS2|CD40|IL5|PELI1|TNFRSF13C|ADA|CLCF1|IL7|CARD11|CDKN1A|WNT3A|IL2|IL4|CD38|BST1|CD320|TIRAP|VAV3|FCRL3|SLC39A10|TICAM1|GPR183|MEF2C|BCL2|TNFRSF4|NCKAP1L|TNFSF13B|PTPRC|BCL6|TFRC|CHRNB2|IL21|CD74	http://www.gsea-msigdb.org/gsea/msigdb/cards/GOBP_POSITIVE_REGULATION_OF_B_CELL_PROLIFERATION	40	ENR	GOBP_POSITIVE_REGULATION_OF_B_CELL_PROLIFERATION	2.115	0.006	GOBP_POSITIVE_REGULATION_OF_B_CELL_PROLIFERATION	FALSE	GOBP_POSITIVE_REGULATION_OF_B_CELL_PROLIFERATION
1	0.2551	0	0	GSK3A|PPARGC1A|NUP37|ENPP1|PHKG2|PPP1CA|PPP1CB|PIK3CA|PPP1R3A|PPP1R3C|PPP1R3D|TP53|INSR|SLC25A33|GIT1|IRS1|EIF6|PTH|PPP1R3G|GHITM|PPP1R3B|DYRK2|SLC25A12|CBFA2T3|PPP1R3F|PPP1R3E|VCP|NUP214|EPM2AIP1|ENTPD5|NUP93|POM121|HIF1A|NUP153|PRKAG2|TPR|PGAM1|POM121C|PNPT1|NUP160|NUP98|SEH1L|ABCD1|NUP50|AKT1|SLC2A6|ATP7A|PRELID1|RAE1|NUP35|MLXIPL|PDE12|COX17|ZBTB7A|CCNB1|P2RX7|IGF1|SPHK2|NUP85|DDIT4|NUP133|NU…	http://www.gsea-msigdb.org/gsea/msigdb/cards/GOBP_REGULATION_OF_GENERATION_OF_PRECURSOR_METABOLITES_AND_ENERGY	143	ENR	GOBP_REGULATION_OF_GENERATION_OF_PRECURSOR_METABOLITES_AND_ENERGY	3.3328	0	GOBP_REGULATION_OF_GENERATION_OF_PRECURSOR_METABOLITES_AND_ENERGY	FALSE	GOBP_REGULATION_OF_GENERATION_OF_PRECURSOR_METABOLITES_AND_ENERGY
1	0.1476	0	0	PARP1|IL2RA|ATG5|IL5|IL6|IL11|IL18|SFRP1|TP53|PAX1|ADA|HDAC5|CLDN18|ITPKB|JAK3|PIAS3|SHH|APCS|LTBR|LYN|BMP4|MIR145|FSTL3|LILRB4|C1QC|SOD1|SOS1|MERTK|SP3|WNT1|CEBPA|CEBPB|SRC|TYROBP|LRRK1|LFNG|ZFP36L1|STAT3|GPR68|STAT5B|STK11|TOB2|ZFPM1|XRCC6|DOCK2|CRTAM|DCLRE1C|TGFBR2|DHRS2|ZNF675|RELB|NHEJ1|TMEM64|TLR9|CAMK4|DCSTAMP|TREM2|CD2|TLR3|FASN|SBNO2|FBXW7|TLR2|GPC3|C17ORF99|CCR6|GPR137|PRKCA|IL6R|EZH2|C…	http://www.gsea-msigdb.org/gsea/msigdb/cards/GOBP_LEUKOCYTE_DIFFERENTIATION	512	ENR	GOBP_LEUKOCYTE_DIFFERENTIATION	3.3112	0	GOBP_LEUKOCYTE_DIFFERENTIATION	FALSE	GOBP_LEUKOCYTE_DIFFERENTIATION
1	0.416	0	0.001	ATAD2B|ZMIZ2|ARID1B|CHEK1|TAF1D|CDCA4|ELOF1|TAF1A|ASF1A|BAZ1B|POLR1C|DDX21|DEK|POLR1E|POLR2E|POLR2F|KAT2A|POLR1B|TAF1C|POLR2H|TAF1B|SERTAD2|KAT2B|POLR2K|POLR2L|SMARCD1|SERTAD1|WBP2|SPHK2|SMARCA5|POLR1A|ACTB|SF3B1|PABPC1L|ATAD2|EP300|TBP|HMGA1|MYO1C|PADI2|ARID1A|MYBBP1A|ZMIZ1	http://www.gsea-msigdb.org/gsea/msigdb/cards/GOBP_POSITIVE_REGULATION_OF_GENE_EXPRESSION_EPIGENETIC	43	ENR	GOBP_POSITIVE_REGULATION_OF_GENE_EXPRESSION_EPIGENETIC	3.1742	0	GOBP_POSITIVE_REGULATION_OF_GENE_EXPRESSION_EPIGENETIC	FALSE	GOBP_POSITIVE_REGULATION_OF_GENE_EXPRESSION_EPIGENETIC
1	0.2671	0	0	PSMD14|STOX1|UBA52|RGS14|UBC|TP53|SESN2|VHL|MBTPS2|JUN|KLF2|INO80|CA9|ATF6|PSMB11|HIF1A|CUL2|RPS6KA3|CREB3L3|EGR1|CITED2|ATF3|ATF4|NCK1|EPAS1|NEDD4|EPO|CEBPB|HSPA5|CREBBP|NCK2|SIRT2|EP300|RBPJ|DDIT3|PSME4|IMPACT|CHD6|RPS6KA1|MUC1|HIF1AN|MT3|CREB3L1|PSMD10|HMOX1|MAPK7|UBB|BAG3|PSMA1|VEGFA|NFE2L2|PSMA2|PSMA3|ARNT|PSMA4|PSMA5|PSMA6|PSMA7|PSMB1|PSMF1|PSMB2|PSMB3|EGLN1|PSMB4|PSMB5|PSMD13|PSMB6|RELA|PS…	http://www.gsea-msigdb.org/gsea/msigdb/cards/GOBP_REGULATION_OF_DNA_TEMPLATED_TRANSCRIPTION_IN_RESPONSE_TO_STRESS	109	ENR	GOBP_REGULATION_OF_DNA_TEMPLATED_TRANSCRIPTION_IN_RESPONSE_TO_STRESS	3.2179	0	GOBP_REGULATION_OF_DNA_TEMPLATED_TRANSCRIPTION_IN_RESPONSE_TO_STRESS	FALSE	GOBP_REGULATION_OF_DNA_TEMPLATED_TRANSCRIPTION_IN_RESPONSE_TO_STRESS
1	0.2094	0.0013	0.504	USF1|VTN|DUOX2|CADM4|FERMT1|TNF|DUOX1|SMOC2|ADAMTS18|CLDN3|FERMT2|CD34|WFDC1|TBXA2R|OCLN|CLEC7A|EPPK1|ENPP4|ANXA1|APCS|ADTRP|SMAD3|F12|C1QTNF1|KLKB1|REG3A|EDN1|PDGFB|PDGFRA|TFPI|MIR892B|MIR221|AJAP1|ACTG1|PLAU|PLAUR|F11|PRDX2|SERPINE2|DMTN|THBS1|CRK|ADRA2A|F2|CASK|WNT4|SERPING1|KNG1|VKORC1|PLG|CXCR4|HBEGF|PROC|CLDN1|KANK1|PRKG1|CLDN19|F3|PDGFA|F7|FAP|CLASP2|EPHB2|INSL3|THBD|CAV1|SERPINF2|F2R|HRG|…	http://www.gsea-msigdb.org/gsea/msigdb/cards/GOBP_REGULATION_OF_WOUND_HEALING	128	ENR	GOBP_REGULATION_OF_WOUND_HEALING	2.3988	0	GOBP_REGULATION_OF_WOUND_HEALING	FALSE	GOBP_REGULATION_OF_WOUND_HEALING
1	0.3277	0.0002	0.078	LDB1|RECQL5|THOC1|HNRNPU|ZMYND11|BTBD18|EZH2|HTATSF1|CCAR2|SHH|SCAF8|GTF2F1|HEXIM1|LARP7|TCERG1|CDK12|CDK13|SUPT16H|DDX39B|NELFE|ALYREF|CDC73|KAT7|SETD5|THOC5|BRD4|TSFM|RN7SK|WDR43|NELFB|HMGN1|ZNF326|NELFCD|EAPP|EAF2|TCEA2|ELL3|ELL|EAF1|SUPT4H1|SUPT5H|RNF8|POU4F1|LEO1|RNF168|SUPT6H|CCNK|CCNT1|CCNT2	http://www.gsea-msigdb.org/gsea/msigdb/cards/GOBP_REGULATION_OF_DNA_TEMPLATED_TRANSCRIPTION_ELONGATION	49	ENR	GOBP_REGULATION_OF_DNA_TEMPLATED_TRANSCRIPTION_ELONGATION	2.6485	0	GOBP_REGULATION_OF_DNA_TEMPLATED_TRANSCRIPTION_ELONGATION	FALSE	GOBP_REGULATION_OF_DNA_TEMPLATED_TRANSCRIPTION_ELONGATION
1	0.206	0.0004	0.159	ATP2B4|CASP3|NR2E1|DMRTA2|PAFAH1B1|P2RY12|SRGAP2C|PAX5|POU3F2|TACC1|DAB1|LEF1|MPP5|PLXNA3|BCL2A1|TACC2|LRP1|GNG12|TMEM14B|PPP1R9B|SLC2A1|GART|ATIC|HIF1A|ASCL1|HTR5A|HTR6|RELN|EMX2|BCAN|FBXO45|EFHC1|EMX1|TRAPPC9|CDK6|RTN4|EPHA5|CRK|LHX5|MCPH1|MBOAT7|NCOA1|PHACTR1|SLC38A2|SRD5A1|POU3F3|CEP120|FAT4|DIXDC1|NEFL|IGF2BP1|NF1|NF2|KIF14|BTBD3|CDK5R1|PTPRS|TSC1|WNT3A|NTRK2|FGF8|DAB2IP|LHX6|XRN2|CDON|NPY|C…	http://www.gsea-msigdb.org/gsea/msigdb/cards/GOBP_PALLIUM_DEVELOPMENT	146	ENR	GOBP_PALLIUM_DEVELOPMENT	2.5656	0	GOBP_PALLIUM_DEVELOPMENT	FALSE	GOBP_PALLIUM_DEVELOPMENT
1	0.3651	0	0	BCL11B|IREB2|PLAGL2|CELA1|MYO1E|MORC3|MFAP2|PSEN1|CHST11|ARID5B|BCL2L11|TAL2|MTOR|KLF4|SCN9A|SMAD2|STK36|LHX1|MECP2|BMP4|DSCAM|VEGFA|ALX4|PPP1R13L|ABL1|CCDC47|RC3H2|CSRNP1|ZFX|EMX1|GABRG2|TIPARP|ALDH5A1|NDN|FZD5|ERCC1|HEG1|CYP1A2|FBN1|GATA3|ACO1|BAK1|EFEMP1|NR4A2|ERCC2|APOB|BAX|ATRX|SGPL1|GNAS|SEMA3C|RAB3A|SLC4A10|KDM5B|FGFR2|IGF2R|SLC18A2|ITPR1|PLEKHA1|MYO7A|ATM|BCL2|SCUBE1|ETNK2|SZT2|AGO2|CRB1|…	http://www.gsea-msigdb.org/gsea/msigdb/cards/GOBP_POST_EMBRYONIC_DEVELOPMENT	71	ENR	GOBP_POST_EMBRYONIC_DEVELOPMENT	3.3687	0	GOBP_POST_EMBRYONIC_DEVELOPMENT	FALSE	GOBP_POST_EMBRYONIC_DEVELOPMENT
1	0.2673	0.0045	0.958	JAG1|NOG|MYO1E|MPV17|ANGPT2|IQGAP1|IL6R|CD34|CFLAR|OSR1|LHX1|SULF2|ASXL1|FOXC2|MEF2C|BMP4|ADIPOQ|COL4A3|COL4A4|PDGFB|PDGFRA|BMP7|PAX2|PDGFRB|EGR1|ENPEP|WT1|BASP1|HES1|TEK|GPR4|KIRREL3|KLF15|MIR125A|NID1|WWTR1|PECAM1|PODXL|MAGI2|LAMB2|HEYL|ACTA2|ANGPT1|NPHS1|PTPRO|NPHS2|PDGFD|PLCE1|SERPINB7|PROM1|BCL2|FOXC1|RET|TCF21|FOXJ1|CD24|MTSS1|NOTCH1|LGR4|NOTCH2|SULF1|EXT1	http://www.gsea-msigdb.org/gsea/msigdb/cards/GOBP_GLOMERULUS_DEVELOPMENT	62	ENR	GOBP_GLOMERULUS_DEVELOPMENT	2.1878	0	GOBP_GLOMERULUS_DEVELOPMENT	FALSE	GOBP_GLOMERULUS_DEVELOPMENT
0.996	0.3852	0.0066	0.988	MAVS|SIRT1|LILRB1|CD36|CHGA|HLA-G|TLR4|GPRC5B|TICAM1|KIT|NR4A3|DDX21|BCL6|WNT5A|DHX36|CUEDC2|TGFB1|TGFB3|DDX58|LAPTM5|BCL10|HMOX1|SEMA7A|CD74	http://www.gsea-msigdb.org/gsea/msigdb/cards/GOBP_MYELOID_LEUKOCYTE_CYTOKINE_PRODUCTION	24	ENR	GOBP_MYELOID_LEUKOCYTE_CYTOKINE_PRODUCTION	2.1149	0.004	GOBP_MYELOID_LEUKOCYTE_CYTOKINE_PRODUCTION	FALSE	GOBP_MYELOID_LEUKOCYTE_CYTOKINE_PRODUCTION
0.998	0.4362	0.0073	0.995	TLR9|DAB2IP|DDRGK1|TLR3|IKBKB|TNF|TLR4|CHUK|AKT1|PRDX4|CX3CR1|TLR7|TRAF2|ERC1|TLR2|IKBKE|SIRPA|CX3CL1|MAP3K7|MIR27B	http://www.gsea-msigdb.org/gsea/msigdb/cards/GOBP_I_KAPPAB_PHOSPHORYLATION	20	ENR	GOBP_I_KAPPAB_PHOSPHORYLATION	2.0924	0.002	GOBP_I_KAPPAB_PHOSPHORYLATION	FALSE	GOBP_I_KAPPAB_PHOSPHORYLATION
0.996	0.2797	0.0035	0.891	GGA1|ZNF423|DZIP1L|LRRC6|ATP6V1D|BBS1|WDR35|CCDC66|TUB|TCTN1|INVS|TCTN2|FSIP2|ARL3|ARF4|IFT80|RAB11FIP3|LZTFL1|FAM149B1|ARL13A|TTC21A|IFT122|TBC1D32|ARL13B|BBIP1|TTC25|EHD1|NPHP4|GAS8|WDR19|TULP3|CSNK1D|TTC21B|ROM1|ZDHHC3|TULP1|CCDC39|BBS4|EFCAB7|ZMYND10|ROPN1|SNX10|TTC26|RABEP1|MAPK15|DYNC2H1|DZIP1|INPP5E|ROPN1B|BBS9|IFT20|ARL6|CROCC|IFT140|CCDC88A|SPATA7|RAB29|TULP2	http://www.gsea-msigdb.org/gsea/msigdb/cards/GOBP_PROTEIN_LOCALIZATION_TO_CILIUM	58	ENR	GOBP_PROTEIN_LOCALIZATION_TO_CILIUM	2.2304	0.004	GOBP_PROTEIN_LOCALIZATION_TO_CILIUM	FALSE	GOBP_PROTEIN_LOCALIZATION_TO_CILIUM
0.996	0.2529	0.0043	0.95	BNIP3L|TSPO|CASP1|PARP1|BID|STOX1|DCN|CTNS|ARL6IP5|SLC25A36|NNT|LRRK2|SLC25A33|PPA2|MLLT11|IFI6|STOML2|BCO2|KDR|UBB|SLC25A27|VCP|BCL2L1|MFN1|UCP2|NDUFS1|OPRD1|MIR181B1|ABL1|HEBP2|BAD|PMAIP1|PID1|SOD1|PYCR1|ABCD1|BOK|ALOX12|MAPT|AKT1|BAK1|TUSC2|PRELID1|SRC|FZD9|RNF122|MYOC|BAX|CCK|MUL1|PANK2|BNIP3|PPP2R3C|PRDX3|TCL1A|BCL2|GCLM|GOT1|AKT2|PIP5KL1|CLIC1|PARK7	http://www.gsea-msigdb.org/gsea/msigdb/cards/GOBP_REGULATION_OF_MITOCHONDRIAL_MEMBRANE_POTENTIAL	62	ENR	GOBP_REGULATION_OF_MITOCHONDRIAL_MEMBRANE_POTENTIAL	2.1937	0.004	GOBP_REGULATION_OF_MITOCHONDRIAL_MEMBRANE_POTENTIAL	FALSE	GOBP_REGULATION_OF_MITOCHONDRIAL_MEMBRANE_POTENTIAL
1	0.172	0	0	RRM1|PPARGC1A|TXNRD1|NUP37|PARP1|ADPGK|OPA1|INSR|DGAT2|AMD1|PARG|ADA|EIF6|GNPDA1|RAB23|AASS|VCP|RAD50|ENTPD5|NUP93|POM121|GNAI3|NUP153|GFPT1|GFPT2|UGGT2|UGGT1|RAE1|REXO2|PRPSAP1|ASMTL|SAMHD1|EXTL2|APOBEC3D|B4GALNT2|APOBEC3H|P2RX7|DPAGT1|SLC35A3|DDIT4|PAPSS2|ADCY3|PAPSS1|TJP2|APOBEC3C|GNPNAT1|UAP1|UAP1L1|PDE8A|OGG1|NT5C3A|ADCY7|PARK7|ACACA|TREM2|SLC26A2|FASN|PMVK|NUDT4|LRRK2|FLCN|PDK4|ENO1|PRKAA1|…	http://www.gsea-msigdb.org/gsea/msigdb/cards/GOBP_NUCLEOBASE_CONTAINING_SMALL_MOLECULE_METABOLIC_PROCESS	548	ENR	GOBP_NUCLEOBASE_CONTAINING_SMALL_MOLECULE_METABOLIC_PROCESS	4.2049	0	GOBP_NUCLEOBASE_CONTAINING_SMALL_MOLECULE_METABOLIC_PROCESS	FALSE	GOBP_NUCLEOBASE_CONTAINING_SMALL_MOLECULE_METABOLIC_PROCESS
1	0.3459	0.0001	0.031	NAPEPLD|CCL3|ZNF639|EIF2AK4|CCL5|CCL8|CAV2|IFI27|LTF|CHD1|TARDBP|VAPA|FMR1|SFTPD|TFAP4|STOM|SMARCB1|RAB9A|JUN|SP1|LEF1|AQP1|APCS|TBC1D20|SNW1|YTHDC2|CFL1|HSPA8|HPN|MIR221|MIR222|CSF1R|REST|PHB|TAF11|HMGA2|PC|PSMC3|RRP1B|CTDP1|ZNF502|PPIB|PTX3|SUGT1|FBXL2|SMARCA4|POU2F3|ANXA2|IGF2R|CRP|ZC3H12A|NUCKS1|HDAC1|EP300|LRRC19|INPP5K|CCNK|CCNT1|APOE	http://www.gsea-msigdb.org/gsea/msigdb/cards/GOBP_MODULATION_BY_HOST_OF_SYMBIONT_PROCESS	59	ENR	GOBP_MODULATION_BY_HOST_OF_SYMBIONT_PROCESS	2.7706	0	GOBP_MODULATION_BY_HOST_OF_SYMBIONT_PROCESS	FALSE	GOBP_MODULATION_BY_HOST_OF_SYMBIONT_PROCESS
1	0.2391	0	0.011	PSMD14|PLCG2|IKBKB|ZCCHC3|TRAF6|CLEC4C|IFI16|CLEC6A|AIM2|MNDA|FCER1G|CARD9|CLEC4A|FCN1|SKP1|CHUK|HEXIM1|LYN|PSMB11|XRCC5|NONO|SYK|MAP3K7|TLR4|NFKB1|SRC|TYROBP|CREBBP|PAK1|PSPC1|PAK3|PYHIN1|EP300|XRCC6|MUC20|PSME4|PRKACA|PRKACB|FBXW11|PRKACG|CUL1|CLEC4D|RELB|IKBKG|TRIM5|MUC1|MUC2|MUC4|PRKDC|FFAR2|MUC6|TBK1|KRAS|MUC13|PRKCD|CD209|PSMD10|BTRC|TAB2|HSP90AA1|PSMA1|PSMA2|HCK|PSMA3|PSMA4|PSMA5|PSMA6|PSM…	http://www.gsea-msigdb.org/gsea/msigdb/cards/GOBP_ACTIVATION_OF_INNATE_IMMUNE_RESPONSE	137	ENR	GOBP_ACTIVATION_OF_INNATE_IMMUNE_RESPONSE	2.8833	0	GOBP_ACTIVATION_OF_INNATE_IMMUNE_RESPONSE	FALSE	GOBP_ACTIVATION_OF_INNATE_IMMUNE_RESPONSE
1	0.2695	0.0014	0.527	KIF4A|CALY|TRAK1|SNAPIN|TMEM108|TRAK2|OPA1|HNRNPU|BLOC1S6|PAFAH1B1|APBA1|DST|SPAST|KIF1A|MAPK8IP3|ARMCX3|HIF1A|SPG11|HSPA8|PURA|KIF3A|TRIM46|KIF17|DTNBP1|SOD1|TERF2|AP3M1|AP3B1|MAP1A|MAP2|KIF1C|AP3M2|MAPT|NDEL1|KIF5A|KIF5B|KLC3|KIF5C|SFPQ|BLOC1S4|AP3B2|AP3S1|HSPB1|NEFL|ARL8B|SYBU|ACTR10|WASF1|DLG2|RAB27B|RAB21|ARL8A|DYNC1H1|KIF1B|BLOC1S2|AGBL4|KIF3B|APP|CNIH2|MGARP|BLOC1S3|HAP1|FEZ1|FBXW11|AP3D1	http://www.gsea-msigdb.org/gsea/msigdb/cards/GOBP_AXO_DENDRITIC_TRANSPORT	65	ENR	GOBP_AXO_DENDRITIC_TRANSPORT	2.3885	0	GOBP_AXO_DENDRITIC_TRANSPORT	FALSE	GOBP_AXO_DENDRITIC_TRANSPORT
1	0.3314	0	0.001	PRMT1|CASP2|MDM2|MDM4|MUC1|CNOT2|CNOT3|CNOT4|PRKDC|TRIAP1|GTSE1|TP53|PML|RFWD3|PIDD1|CNOT11|PCBP4|PCNA|CNOT6|RBL2|RPL26|CDK2|RPS27L|CDK1|E2F1|SOX4|TFDP1|TFDP2|CDC25C|BTG2|FBXO31|TNKS1BP1|CRADD|CNOT8|E2F7|BAX|E2F8|CDKN1A|CDKN1B|CARM1|PLK2|AURKA|CCNB1|CHEK2|PLK3|PLK5|GADD45A|ARID3A|E2F4|ATM|CCND1|EP300|CNOT1|CNOT6L|CNOT10|ZNF385A|RPA2|GML|SFN|RGCC|CNOT7	http://www.gsea-msigdb.org/gsea/msigdb/cards/GOBP_MITOTIC_G1_S_TRANSITION_CHECKPOINT	61	ENR	GOBP_MITOTIC_G1_S_TRANSITION_CHECKPOINT	3.0906	0	GOBP_MITOTIC_G1_S_TRANSITION_CHECKPOINT	FALSE	GOBP_MITOTIC_G1_S_TRANSITION_CHECKPOINT
1	0.1295	0.0057	0.986	F11R|TNF|IL2RA|TRAF6|CD28|MIR30B|IL27RA|RAC1|IL6|PIK3CA|IL18|PIK3R1|IRAK1|CEACAM6|ADA|GRB2|ITPKB|PNP|JAK1|JAK3|SHH|ANXA1|PDCD1|HAS2|LYN|IL23A|FOXA1|BMP7|FSTL3|PRKCQ|CITED2|LILRB4|PLAUR|HES1|NKAP|SASH3|SRC|ICAM1|PODXL|NR4A3|RNASE10|SIRPG|KIF26B|STAT5B|WNT3A|IGF1|TJP1|IGFBP2|PAK1|PAK3|NCK2|FADD|DENND6A|IHH|GPAM|IL1A|MAGI1|IL1B|IL4R|FLOT2|IL10|IL12B|DOCK8|TGFBR2|CD6|RAG1|CAV1|SERPINF2|IL21|RUNX1|RUN…	http://www.gsea-msigdb.org/gsea/msigdb/cards/GOBP_POSITIVE_REGULATION_OF_CELL_CELL_ADHESION	264	ENR	GOBP_POSITIVE_REGULATION_OF_CELL_CELL_ADHESION	2.1415	0	GOBP_POSITIVE_REGULATION_OF_CELL_CELL_ADHESION	FALSE	GOBP_POSITIVE_REGULATION_OF_CELL_CELL_ADHESION
0.998	0.2762	0.0029	0.827	PHB2|WAPL|NSMCE2|FBXW7|HDAC8|HORMAD1|RAD21L1|KIF22|MEIKIN|STAG1|CHTF8|ESPL1|SLF2|ESCO1|CTCF|ESCO2|DDX11|RB1|DDX12P|STAG3L3|CDC20|STAG3L2|STAG3L1|STAG3L4|MCMBP|AXIN2|REC8|NIPBL|DSCC1|NAA50|NAA10|SLF1|TNKS|PLK1|SFPQ|BOD1|FEN1|ATRX|STAG3|STAG2|HORMAD2|RAD51C|CTNNB1|SMC1B|BUB1|CDCA5|SMC3|PDS5B|SMC1A|POGZ|SMC5|PDS5A|MAU2	http://www.gsea-msigdb.org/gsea/msigdb/cards/GOBP_SISTER_CHROMATID_COHESION	53	ENR	GOBP_SISTER_CHROMATID_COHESION	2.2648	0.002	GOBP_SISTER_CHROMATID_COHESION	FALSE	GOBP_SISTER_CHROMATID_COHESION
1	0.2712	0	0	PSMD14|SALL1|FRAT1|TMEM9|SFRP1|DDX3X|LYPD6|SFRP2|TMEM198|TERT|NLE1|WNT10B|PRDM15|RSPO1|CSNK2A1|ZRANB1|YAP1|SHH|RECK|SMURF2|VCP|SMAD3|SULF2|LBX2|DKK2|WNK2|DLX5|RSPO4|PSMB11|MIR145|GSKIP|RSPO3|EGFR|NRARP|MLLT3|MIR222|PLEKHA4|SFRP4|RNF220|MIR29B1|GPC5|NKD1|LGR5|CDC73|CDH3|RUVBL1|TBL1XR1|TNKS|ZBED3|USP8|NFKB1|SRC|CSNK1D|JRK|SCEL|LRRK1|DIXDC1|PTK7|WNT5B|DACT1|WNT3A|WNK1|FGF10|MBD2|FGFR2|LGR6|DAB2|DAPK…	http://www.gsea-msigdb.org/gsea/msigdb/cards/GOBP_POSITIVE_REGULATION_OF_WNT_SIGNALING_PATHWAY	175	ENR	GOBP_POSITIVE_REGULATION_OF_WNT_SIGNALING_PATHWAY	3.8274	0	GOBP_POSITIVE_REGULATION_OF_WNT_SIGNALING_PATHWAY	FALSE	GOBP_POSITIVE_REGULATION_OF_WNT_SIGNALING_PATHWAY
1	0.2623	0.0001	0.02	AXL|RAD23A|CCL5|CHMP2B|PPIA|CAV2|DHX9|VPS4A|CD28|NR5A2|CHMP2A|TMPRSS4|TSG101|TOP2A|TOP2B|VAPA|DDX3X|KPNA6|TRIM11|FMR1|LGALS1|CD209|TMEM39B|TMEM39A|TYRO3|LGALS9|GTF2F1|GTF2F2|CD4|TBC1D20|FKBP6|CLEC4G|SRPK2|TMPRSS2|RAB7A|NELFE|CD74|PC|HACD3|VPS37B|CTDP1|ZNF502|ADARB1|SRPK1|CHMP4C|VPS4B|TRIM38|POLR2A|POLR2B|POLR2C|POLR2E|POLR2F|POLR2H|PDE12|POLR2I|POLR2J|POLR2K|POLR2L|NELFB|TRIM21|KPNA2|LARP1|NELFCD…	http://www.gsea-msigdb.org/gsea/msigdb/cards/GOBP_POSITIVE_REGULATION_OF_VIRAL_PROCESS	87	ENR	GOBP_POSITIVE_REGULATION_OF_VIRAL_PROCESS	2.8039	0	GOBP_POSITIVE_REGULATION_OF_VIRAL_PROCESS	FALSE	GOBP_POSITIVE_REGULATION_OF_VIRAL_PROCESS
1	0.3998	0	0.007	AKT3|SIRT1|ZNF277|PRKDC|TWIST1|NEK4|TERC|TP53|MIR590|KRAS|TERT|KIR2DL4|SLC30A10|HLA-G|MIR146A|FZR1|MIR34A|B2M|FOXM1|ARNTL|BMPR1A|ABL1|HMGA1|MIR21|MIR217|RSL1D1|MIR20B|RBL1|PNPT1|YBX1|TERF2|PTEN|LMNA|HMGA2|CDK6|ZMPSTE24|CDKN2A|MAP3K3|WNT1|MIF|NUAK1|FBXO5|PAWR|ARG2|ZKSCAN3|MIR543|PLK2|MIR10A|YPEL3|VASH1|MIR188|BCL2L12|NEK6|BCL6|ING2	http://www.gsea-msigdb.org/gsea/msigdb/cards/GOBP_REGULATION_OF_CELL_AGING	55	ENR	GOBP_REGULATION_OF_CELL_AGING	2.9446	0	GOBP_REGULATION_OF_CELL_AGING	FALSE	GOBP_REGULATION_OF_CELL_AGING
1	0.183	0.0003	0.14	SMOC2|RAC1|IL6|ADAM17|ANGPT2|SEMA5B|KDR|YTHDF1|SEMA4D|PLXNA3|LYN|IL23A|ADAM10|SEMA3A|BMPR2|SEMA3G|CORO1B|MET|MIF|ZSWIM5|ZSWIM6|SEMA4G|PTPRO|NTF3|WNT3A|NTRK3|RAC2|CCR4|SUCNR1|SLAMF8|CXCL12|SEMA3F|SEMA4A|EDN2|ITGA2|HRG|TREM2|C1QBP|S1PR1|STAP1|ANO6|ZSWIM4|SEMA4C|ELANE|AZU1|CCR6|IL6R|RIN3|LGALS9|BST1|CCR2|MIR34A|C3AR1|VEGFA|SEMA6D|MIR16-1|PRKD1|WNT3|ZNF580|WNT5A|CXCL13|SLC8B1|DPP4|MDK|VEGFC|CSF1|ADGR…	http://www.gsea-msigdb.org/gsea/msigdb/cards/GOBP_REGULATION_OF_CHEMOTAXIS	213	ENR	GOBP_REGULATION_OF_CHEMOTAXIS	2.5875	0	GOBP_REGULATION_OF_CHEMOTAXIS	FALSE	GOBP_REGULATION_OF_CHEMOTAXIS
1	0.2642	0	0	GSK3A|TRIB1|USP7|RFPL1|CLU|KLHL40|GLMN|GIPC1|SUMO1|RNF14|QRICH2|RNF144A|ARAF|SDCBP|WNT10B|RPL5|CBFA2T3|BBS7|RPL11|CSNK2A1|SHH|VCP|SMAD7|RPS7|EIF3H|BCAP31|FZR1|SOCS5|HSPBP1|HFE|PRICKLE1|SUMO2|CDC20B|TLK2|DNAJB2|STYX|SMARCC1|COMMD1|SVIP|UBXN1|PIAS1|DDRGK1|FHIT|WNT1|CEBPA|PLK1|ZYG11B|LATS1|AKT1|HSP90AB1|STUB1|CSNK1D|SH3RF2|ARIH2|PTK2B|SGTA|UBQLN2|LAPTM5|PLK2|USP5|AURKA|DVL1|CAMLG|FAM122A|RNF19B|PLK3…	http://www.gsea-msigdb.org/gsea/msigdb/cards/GOBP_REGULATION_OF_UBIQUITIN_DEPENDENT_PROTEIN_CATABOLIC_PROCESS	150	ENR	GOBP_REGULATION_OF_UBIQUITIN_DEPENDENT_PROTEIN_CATABOLIC_PROCESS	3.59	0	GOBP_REGULATION_OF_UBIQUITIN_DEPENDENT_PROTEIN_CATABOLIC_PROCESS	FALSE	GOBP_REGULATION_OF_UBIQUITIN_DEPENDENT_PROTEIN_CATABOLIC_PROCESS
-1	-0.3273	0.0011	0.062	OPN3|PDE6B|GNGT2|BEST1|PLEKHB1|GUCY2F|GUCY2D|ASIC2|ATP8A2|RRH|RP1|NR2E3|TRPC3|OPN1MW|GRM6|GPR88|RGR|FNTA|CDS1|SEMA5B|RHO|RPE65|NMT2|OPN1LW|CCDC66|OPN5|METAP1|OPN1SW|GJA10|GNAT2|GRK1|RS1|CEP250|PRPH2|CABP4|UNC119|GNAT1|AIPL1|GNGT1|PDE6C|CACNA1F|ROM1|ELOVL4|TULP1|NMT1|GNB1|CNGA1|GRK4|CAMKMT|SAG|GNA11|CACNA2D4|METAP2|CALM1|GUCA1A|GUCA1B|PITPNM1|PDE6G|REEP6|RCVRN|EYS|GUCA1C|CNGB1|CRB1|RGS9BP|GNAQ|GRK…	http://www.gsea-msigdb.org/gsea/msigdb/cards/GOBP_DETECTION_OF_LIGHT_STIMULUS	73	ENR	GOBP_DETECTION_OF_LIGHT_STIMULUS	-2.6801	0	GOBP_DETECTION_OF_LIGHT_STIMULUS	FALSE	GOBP_DETECTION_OF_LIGHT_STIMULUS
1	0.3444	0	0	GSK3A|PPARGC1A|NUP37|IFNG|GCKR|PHKG2|MIR210|PPP1CA|PPP1CB|PPP1R3D|TP53|INSR|PSEN1|GIT1|PRKAA1|EIF6|GPD1|FBP1|PPP1R3B|SLC25A12|CBFA2T3|MYOG|NUP214|NUP43|SCARB2|ENTPD5|HDAC4|OGT|NUP93|ACTN3|NCOR1|POM121|HIF1A|ARNT|NUP153|PRKAG2|TPR|PGAM1|NUP107|POM121C|SLC4A1|NUP160|JMJD8|NUP98|SEH1L|NUP50|SLC2A6|PFKFB1|PFKFB3|PFKFB4|RAE1|RANBP2|GAPDHS|NUP35|NUPR1|NUP54|ESRRB|MLXIPL|SLC4A4|PFKFB2|SEC13|ZBTB7A|NUP88…	http://www.gsea-msigdb.org/gsea/msigdb/cards/GOBP_REGULATION_OF_CARBOHYDRATE_CATABOLIC_PROCESS	83	ENR	GOBP_REGULATION_OF_CARBOHYDRATE_CATABOLIC_PROCESS	3.3882	0	GOBP_REGULATION_OF_CARBOHYDRATE_CATABOLIC_PROCESS	FALSE	GOBP_REGULATION_OF_CARBOHYDRATE_CATABOLIC_PROCESS
1	0.1685	0	0.005	TSPO|CASP1|PPARGC1A|PF4|CD180|DEFA1B|UPF1|TNF|TRAF6|CD40|IL6|ADAM17|IL18|LITAF|IRAK1|IRAK2|HDAC5|NFKB2|ZFP36|NR1H3|JAK2|SCIMP|HDAC2|LYN|HMGB2|BMP6|PF4V1|RPS6KA3|LIAS|HPGD|SMAD6|CDC73|CEBPB|ADAM9|PPBP|SRC|APOB|ICAM1|MYD88|STAR|DAB2IP|NOCT|TAC1|VIM|CLDN1|PRDX3|IL1A|IL1B|IL10|IL12B|IDO1|CD6|TH|PRPF8|THBD|TLR9|TREM2|TIMP4|STAP1|S100A8|S100A9|SBNO2|LTF|MIR142|CXCL6|IL13|ELANE|SELP|SPARC|TLR1|TLR2|ARG1…	http://www.gsea-msigdb.org/gsea/msigdb/cards/GOBP_RESPONSE_TO_MOLECULE_OF_BACTERIAL_ORIGIN	326	ENR	GOBP_RESPONSE_TO_MOLECULE_OF_BACTERIAL_ORIGIN	2.993	0	GOBP_RESPONSE_TO_MOLECULE_OF_BACTERIAL_ORIGIN	FALSE	GOBP_RESPONSE_TO_MOLECULE_OF_BACTERIAL_ORIGIN
1	0.2665	0	0	MRPL43|GFM1|ZNF598|NEMF|MRPL33|SECISBP2L|MRPL19|EEF1A1|RPL30|MRPL20|GRM5|RPLP1|RPLP2|ERAL1|MRPS7|MRPS11|MRPL1|SECISBP2|EIF4A3|GADD45GIP1|USP16|MRPL12|HBS1L|ALKBH1|GTPBP2|MRPS36|MRPL44|GTPBP1|DIO2|EIF5AL1|EIF5A|MRPL18|EEF2|EIF5A2|CPEB3|DPH3P1|DPH3|EEF2K|MRPS31|MRPL28|MRPS30|MRPL3|MRPL54|CHCHD1|MRPL52|MRPL10|MRPL55|EEF1A2|OXA1L|EEF1B2|EEF1D|MRPL21|MRPS27|LTN1|DNAJC24|MRPL46|CPEB2|MRPS28|MRPS18B|DPH…	http://www.gsea-msigdb.org/gsea/msigdb/cards/GOBP_TRANSLATIONAL_ELONGATION	122	ENR	GOBP_TRANSLATIONAL_ELONGATION	3.4011	0	GOBP_TRANSLATIONAL_ELONGATION	FALSE	GOBP_TRANSLATIONAL_ELONGATION
1	0.2485	0.0002	0.074	DTWD2|ELP4|TYW1B|DPH3P1|ADAT2|ELP5|MOCS3|DUS4L|DPH3|CTU2|ANKRD16|ELP6|ELP2|TRMU|URM1|CDKAL1|CTU1|WDR4|QTRT1|SSB|TRMT61A|MTFMT|TYW3|DUS2|METTL6|TYW1|C9ORF64|TYW5|BCDIN3D|TRMT44|TRDMT1|TRMT10B|NSUN6|MTO1|OSGEP|FTSJ1|HSD17B10|THUMPD3|METTL2A|DUS3L|METTL1|CDK5RAP1|DTWD1|TRMT6|TRIT1|TRMT13|TRMT10C|TRMT12|TRMT1|TPRKB|METTL2B|AARS2|TRMT5|TRMT11|THADA|TARBP1|METTL8|TRMT2B|THUMPD2|ALKBH1|TRMT1L|PUS1|GTPBP…	http://www.gsea-msigdb.org/gsea/msigdb/cards/GOBP_TRNA_MODIFICATION	81	ENR	GOBP_TRNA_MODIFICATION	2.6551	0	GOBP_TRNA_MODIFICATION	FALSE	GOBP_TRNA_MODIFICATION
1	0.4564	0.0024	0.763	GNPAT|PIKFYVE|NCMAP|MPP5|ITGB4|MOBP|MTMR2|EPB41L3|CNTNAP1|CD9|ERCC2|TLR2|TENM4|TPPP|UGT8|ABCA2|PMP22|DICER1|GPC1	http://www.gsea-msigdb.org/gsea/msigdb/cards/GOBP_MYELIN_ASSEMBLY	19	ENR	GOBP_MYELIN_ASSEMBLY	2.2952	0	GOBP_MYELIN_ASSEMBLY	FALSE	GOBP_MYELIN_ASSEMBLY
1	0.2022	0.0002	0.06	ARAP1|KIF16B|BECN2|PLCG2|RAMP3|GRIA1|INSR|FMR1|PIK3R4|EZR|SDCBP|GRB2|SH3GLB1|HTR1B|ABCA2|FCER1G|RSPO1|APELA|CHMP5|UVRAG|DNM2|AP1AR|LRP1|ARR3|AP2M1|RAB5A|CD63|AP2S1|SORL1|GPRASP1|AP2A2|RAMP2|AP2B1|LILRB4|SFRP4|SYK|OPTN|PCSK9|ZNRF3|NEDD4|BECN1|ARFGEF2|TBC1D16|AHI1|MAGI2|ECE1|EPS15|INPP5F|NSG1|GRK4|UBQLN2|EHD3|SAG|TRAT1|LAPTM5|NTF3|WNT3A|DLG4|DRD2|CLTC|DRD4|CACNG7|LMTK2|ARC|EGF|SNX25|DTX3L|ITCH|WDR5…	http://www.gsea-msigdb.org/gsea/msigdb/cards/GOBP_RECEPTOR_METABOLIC_PROCESS	158	ENR	GOBP_RECEPTOR_METABOLIC_PROCESS	2.6886	0	GOBP_RECEPTOR_METABOLIC_PROCESS	FALSE	GOBP_RECEPTOR_METABOLIC_PROCESS
1	0.1912	0.0088	0.999	NDFIP1|TMEM199|SLC1A1|TTC7A|MT1G|MT1DP|MT1A|MT1B|MT1E|MT1F|MT1H|MT1M|MT1X|MT2A|SCO1|MT1HL1|SKP1|CYBRD1|CCDC115|MT4|HFE|HIF1A|GLRX3|BMP6|COX19|MYC|SOD1|AP3B1|ATP7A|CAND1|ABCB6|PRNP|SLC30A9|SLC46A1|SLC31A1|SLC31A2|CP|SLC30A7|SLC30A8|ABCB7|SLC39A12|APP|TMPRSS6|ISCU|SLC39A14|ATP6V0A2|CCDC22|FTH1|FTL|SLC39A6|SLC39A5|SCARA5|FLVCR1|CUL1|SLC40A1|HPX|HEPHL1|IFNG|IREB2|S100A8|S100A9|LCN2|LTF|MIR210|MT3|ATO…	http://www.gsea-msigdb.org/gsea/msigdb/cards/GOBP_CELLULAR_TRANSITION_METAL_ION_HOMEOSTASIS	111	ENR	GOBP_CELLULAR_TRANSITION_METAL_ION_HOMEOSTASIS	2.0539	0	GOBP_CELLULAR_TRANSITION_METAL_ION_HOMEOSTASIS	FALSE	GOBP_CELLULAR_TRANSITION_METAL_ION_HOMEOSTASIS
1	0.4084	0	0	CRKL|F2R|ADORA1|MAP3K1|CRK|MAP3K3|MAP3K4|NGF|MAP3K5|KIDINS220|ADAM9|LAMTOR3|CARTPT|MAPK1|MAPK3|MAP3K9|MAP3K10|MAP3K11|LRRK2|RIPK1|TAOK2|MAP3K2|RIPK2|MOS|PSEN1|ARAF|JAK2|MAP3K12|TNIK|MAP3K14|MAP3K6|MAP3K13|RAPGEF1|MAP3K15|FRS2|LAMTOR2|RAF1|GRM1|EIF2AK2|BMP4|EGF|MAP3K8|BRAF|MLKL|EGFR|TGFBR1|MAP3K7|NTRK1	http://www.gsea-msigdb.org/gsea/msigdb/cards/GOBP_ACTIVATION_OF_MAPKK_ACTIVITY	48	ENR	GOBP_ACTIVATION_OF_MAPKK_ACTIVITY	3.22	0	GOBP_ACTIVATION_OF_MAPKK_ACTIVITY	FALSE	GOBP_ACTIVATION_OF_MAPKK_ACTIVITY
1	0.2985	0	0	ZRANB3|PARP1|DNA2|HELB|DHX9|RECQL5|CHD1|HFM1|CHD2|UBA52|BRIP1|CHD4|UBC|TP53|DDX3X|PIF1|DHX36|INO80|GTF2H5|GTF2F2|ANXA1|RAD54L|RAD50|CHTF8|MCM8|HMGB2|CUL4B|ASCC3|XRCC5|DSCC1|CHD3|RUVBL2|SUPV3L1|RUVBL1|XPA|GTF2H1|G3BP1|GTF2H3|GTF2H4|CHD1L|HELQ|MTERF1|ATRX|CETN2|ERCC6L|IGHMBP2|RECQL|NAV2|WRN|DDB1|CHD9|RECQL4|SETX|XRCC6|POT1|DDB2|ERCC3|SMARCAL1|CHD7|CHD6|CHTF18|TOP2A|WRNIP1|RFC2|RFC3|RFC4|RFC5|SMARCA…	http://www.gsea-msigdb.org/gsea/msigdb/cards/GOBP_DNA_GEOMETRIC_CHANGE	104	ENR	GOBP_DNA_GEOMETRIC_CHANGE	3.5164	0	GOBP_DNA_GEOMETRIC_CHANGE	FALSE	GOBP_DNA_GEOMETRIC_CHANGE
1	0.3553	0.0017	0.618	PTGES3|MAPKAPK5|HMBOX1|MAP3K4|TNKS|PKIB|MAPK1|HSP90AB1|MAPK3|ACD|CCT4|NEK7|CCT2|AURKB|PARM1|GREM1|PARN|GRHL2|KLF4|MAPK15|HSP90AA1|NVL|MAP2K7|WRAP53|NEK2|PNKP|TCP1|NAF1|PRKCQ|POT1|XRCC5|MYC	http://www.gsea-msigdb.org/gsea/msigdb/cards/GOBP_POSITIVE_REGULATION_OF_TELOMERASE_ACTIVITY	32	ENR	GOBP_POSITIVE_REGULATION_OF_TELOMERASE_ACTIVITY	2.3551	0	GOBP_POSITIVE_REGULATION_OF_TELOMERASE_ACTIVITY	FALSE	GOBP_POSITIVE_REGULATION_OF_TELOMERASE_ACTIVITY
1	0.2951	0	0	IGFBP3|PPP1R7|PPP2R1B|PPP2R2A|PPP2R2B|PPP2R2C|PPP2R3A|IKBKB|PPP6R3|TNF|PPP3R2|PPP4R1L|IGBP1|PPP1R1B|PHACTR4|JAK2|PPP1R3B|CDH5|SHOC2|PPP1R14C|CD33|PPP1R16A|CD300A|CALM3|CALM2|PPP1R14A|SWAP70|PPP6R2|FCRL3|SMPD1|PPP1R9B|PPP1R26|PDGFRB|AGTR2|PPP1R8|MASTL|DUSP26|PPP2R5A|PPP2R5B|PPP3R1|PPP2R5C|PPP2R5D|DMPK|PPP2R5E|ADORA1|HSP90AB1|BOD1|PHACTR1|SH3RF2|ARPP19|CRY2|BOD1L1|MAGI2|YWHAB|YWHAE|SAG|TSC1|PPP1R16…	http://www.gsea-msigdb.org/gsea/msigdb/cards/GOBP_REGULATION_OF_PROTEIN_DEPHOSPHORYLATION	134	ENR	GOBP_REGULATION_OF_PROTEIN_DEPHOSPHORYLATION	3.6869	0	GOBP_REGULATION_OF_PROTEIN_DEPHOSPHORYLATION	FALSE	GOBP_REGULATION_OF_PROTEIN_DEPHOSPHORYLATION
1	0.1848	0.0019	0.661	DGKA|LCP2|DGKB|F11R|DGKG|PF4|PLCG2|F2RL3|DGKH|DGKQ|FIBP|ADAMTS18|DGKI|CD40|IL6|P2RX1|PIK3CA|P2RY1|PIK3R1|P2RY12|F2RL2|FCER1G|GP6|ENTPD2|CLEC1B|PRKCG|C1QTNF1|METAP1|LYN|PDGFB|PDGFRA|PF4V1|PRKCQ|STXBP3|SYK|ACTG1|FZD6|MERTK|PLEK|PIK3R6|SERPINE2|PLSCR1|DMTN|ADRA2A|GNG2|TLR4|F2|SRC|BLOC1S4|GNB1|PRKCH|GP5|YWHAZ|GP9|WNT3A|STXBP1|ACTB|PRKG1|COL1A2|PDGFA|PLA2G4A|FLNA|GNA15|PIK3CB|GNAQ|PIK3CG|CLIC1|THBD|RA…	http://www.gsea-msigdb.org/gsea/msigdb/cards/GOBP_PLATELET_ACTIVATION	153	ENR	GOBP_PLATELET_ACTIVATION	2.3366	0	GOBP_PLATELET_ACTIVATION	FALSE	GOBP_PLATELET_ACTIVATION
1	0.4766	0.0004	0.155	PRMT1|PJA2|MAP3K3|MAP3K4|MAP3K5|GADD45B|GADD45G|XDH|MIR181D|BMP2|RELL1|EMC10|SPHK1|AGER|RELL2|LEP|GDF6|MINK1|SPI1|MFHAS1|SASH1|ZC3H12A|GADD45A|NCF1|VEGFA|IL1B|MIR181A2|MIR181B1|HAND2	http://www.gsea-msigdb.org/gsea/msigdb/cards/GOBP_POSITIVE_REGULATION_OF_P38MAPK_CASCADE	29	ENR	GOBP_POSITIVE_REGULATION_OF_P38MAPK_CASCADE	2.572	0	GOBP_POSITIVE_REGULATION_OF_P38MAPK_CASCADE	FALSE	GOBP_POSITIVE_REGULATION_OF_P38MAPK_CASCADE
1	0.4682	0.001	0.392	MIR223|DOCK4|TPM1|ATP7A|MIR499A|MYOCD|MIR638|NR4A3|DOCK7|TERT|IQGAP1|SSH1|MIR503|ADAMTS1|MIR1298|FGF9|PAK1|IGFBP5|LRP1|MIR34A|MIR140|PRKG1|MEF2C|DOCK5|ADIPOQ|MIR182|NFE2L2|PDGFB|MIR15A|MIR362|MIR21|MIR451A|MIR665|MIR218-1|MIR221|MIR135B|MIR448|MIR26A1	http://www.gsea-msigdb.org/gsea/msigdb/cards/GOBP_VASCULAR_ASSOCIATED_SMOOTH_MUSCLE_CELL_MIGRATION	38	ENR	GOBP_VASCULAR_ASSOCIATED_SMOOTH_MUSCLE_CELL_MIGRATION	2.4418	0	GOBP_VASCULAR_ASSOCIATED_SMOOTH_MUSCLE_CELL_MIGRATION	FALSE	GOBP_VASCULAR_ASSOCIATED_SMOOTH_MUSCLE_CELL_MIGRATION
1	0.3526	0.0044	0.952	CRKL|NR2C1|AKR1C3|CYP26C1|PML|NR1H2|TRIM16|EZH2|PPARG|CYP26B1|KLF2|CTBP2|PRAME|RARG|ASXL1|SNW1|DHRS3|CNOT1|CALR|ALDH1A2|CYP26A1|PTF1A|ZNF536|RARA|ACTN4|RARB|CREM|RXRB|ESRRG|RXRG|TBX1	http://www.gsea-msigdb.org/gsea/msigdb/cards/GOBP_RETINOIC_ACID_RECEPTOR_SIGNALING_PATHWAY	31	ENR	GOBP_RETINOIC_ACID_RECEPTOR_SIGNALING_PATHWAY	2.1901	0	GOBP_RETINOIC_ACID_RECEPTOR_SIGNALING_PATHWAY	FALSE	GOBP_RETINOIC_ACID_RECEPTOR_SIGNALING_PATHWAY
1	0.1991	0.0002	0.083	TNFSF18|CLU|TLR6|IKBKB|TNF|TRIM15|NOD1|DHX9|TRAF6|RPS6KA4|CD40|UBA52|UBC|AIM2|IL18|IRAK1|IRAK2|CX3CL1|NFKB2|TRIM14|SLCO3A1|NOD2|RNF25|RIPK4|TIRAP|CHUK|CAMK2A|TRIM62|PRKCQ|TRIM37|MAP3K7|TRAPPC9|DDRGK1|TLR4|CIB1|NFKB1|TRAF1|TRAF2|TRAF5|ICAM1|PRKCI|TRIM22|MYD88|UBE2N|TRIM38|RBCK1|PRKCH|CRNN|STAT3|ZBTB7A|AGER|CARD16|ROR1|AGT|ARHGEF2|CARD14|CX3CR1|APP|LAMTOR5|PRDX3|FER|IL1B|FLOT2|MID2|TRIML2|PLA2G1B|C…	http://www.gsea-msigdb.org/gsea/msigdb/cards/GOBP_POSITIVE_REGULATION_OF_NF_KAPPAB_TRANSCRIPTION_FACTOR_ACTIVITY	148	ENR	GOBP_POSITIVE_REGULATION_OF_NF_KAPPAB_TRANSCRIPTION_FACTOR_ACTIVITY	2.6441	0	GOBP_POSITIVE_REGULATION_OF_NF_KAPPAB_TRANSCRIPTION_FACTOR_ACTIVITY	FALSE	GOBP_POSITIVE_REGULATION_OF_NF_KAPPAB_TRANSCRIPTION_FACTOR_ACTIVITY
1	0.3983	0.0001	0.031	MAPKAPK5|HMBOX1|MAP3K4|TNKS|PKIB|MAPK1|MAPK3|ACD|CCT7|CCT4|NEK7|CCT2|CCT3|AURKB|ATR|PARN|DHX36|CCT8|MAPK15|CCT6A|HNRNPA1|CCT5|ATM|MAP2K7|NEK2|PNKP|TCP1|NAF1|HNRNPA2B1|PRKCQ|POT1|TNKS2|FBXO4|XRCC5	http://www.gsea-msigdb.org/gsea/msigdb/cards/GOBP_POSITIVE_REGULATION_OF_TELOMERE_MAINTENANCE_VIA_TELOMERE_LENGTHENING	34	ENR	GOBP_POSITIVE_REGULATION_OF_TELOMERE_MAINTENANCE_VIA_TELOMERE_LENGTHENING	2.7709	0	GOBP_POSITIVE_REGULATION_OF_TELOMERE_MAINTENANCE_VIA_TELOMERE_LENGTHENING	FALSE	GOBP_POSITIVE_REGULATION_OF_TELOMERE_MAINTENANCE_VIA_TELOMERE_LENGTHENING
0.996	0.1292	0.0069	0.993	CSAD|GOT2|BCAT1|MLYCD|BDH2|GLS|MCCC1|BLMH|TST|ADO|CBS|NPL|CARNS1|BCAT2|TWIST1|BCKDHA|BCKDHB|CYP26C1|SESN2|MCCC2|IRS1|GNPDA1|SHMT1|PEX7|LPIN3|AASS|TAT|TDO2|XYLB|CYP4A11|CYP26A1|ASRGL1|ACAD10|ACOX3|LONP2|SLC27A2|ACOT4|SORD|ABCD1|ABCD2|MCEE|ABHD1|HSD17B4|GPT2|ACAA1|PHYKPL|ABCD3|ABCB11|ABCD4|PEX2|CYP4F12|CRYM|KYNU|ACOX2|SLC25A21|CYP4F2|ACBD5|LPIN2|CRYL1|ABHD2|CPT2|IDO1|SHMT2|DECR1|ACAA2|HADH|ACADL|AC…	http://www.gsea-msigdb.org/gsea/msigdb/cards/GOBP_ORGANIC_ACID_CATABOLIC_PROCESS	245	ENR	GOBP_ORGANIC_ACID_CATABOLIC_PROCESS	2.1039	0.004	GOBP_ORGANIC_ACID_CATABOLIC_PROCESS	FALSE	GOBP_ORGANIC_ACID_CATABOLIC_PROCESS
0.998	0.3387	0.0034	0.888	CDC73|LDB1|RECQL5|HNRNPU|ZMYND11|BTBD18|BRD4|EZH2|RN7SK|WDR43|NELFB|NELFCD|SHH|GTF2F1|EAPP|EAF2|ELL|HEXIM1|EAF1|SUPT4H1|RNF8|LARP7|TCERG1|CDK12|LEO1|RNF168|SUPT6H|CDK13|SUPT16H|NELFE	http://www.gsea-msigdb.org/gsea/msigdb/cards/GOBP_REGULATION_OF_TRANSCRIPTION_ELONGATION_FROM_RNA_POLYMERASE_II_PROMOTER	30	ENR	GOBP_REGULATION_OF_TRANSCRIPTION_ELONGATION_FROM_RNA_POLYMERASE_II_PROMOTER	2.2347	0.002	GOBP_REGULATION_OF_TRANSCRIPTION_ELONGATION_FROM_RNA_POLYMERASE_II_PROMOTER	FALSE	GOBP_REGULATION_OF_TRANSCRIPTION_ELONGATION_FROM_RNA_POLYMERASE_II_PROMOTER
0.9958	0.2514	0.0082	0.999	TRAF3IP1|IFT172|IFT81|WDR35|DYNC2LI1|TUB|ARL3|IFT80|IFT46|HSPB11|KIF3A|IFT52|TTC21A|IFT57|IFT122|SSNA1|KIF17|MAK|RPGR|IFT22|SSX2IP|WDR19|RABL2B|DYNLL1|IFT43|TTC21B|DYNLRB2|PCM1|DYNLRB1|LCA5L|TTC30B|TTC26|DYNLL2|DYNC2H1|TTC30A|KIFAP3|KIF3C|TNPO1|IFT74|IFT88|KIF3B|CLUAP1|TRIP11|CEP131|IFT20|IFT27|IFT140|BBS12|LCA5	http://www.gsea-msigdb.org/gsea/msigdb/cards/GOBP_INTRACILIARY_TRANSPORT	49	ENR	GOBP_INTRACILIARY_TRANSPORT	2.0696	0.0042	GOBP_INTRACILIARY_TRANSPORT	FALSE	GOBP_INTRACILIARY_TRANSPORT
1	0.3728	0.0003	0.105	IPO5|IFNG|HDAC3|ZIC1|MAPK14|MAPK1|NUTF2|HSP90AB1|TARDBP|DMAP1|HYAL2|PIK3R1|PSEN1|PRKCD|EFCAB7|JAK2|SMO|LEP|RAN|MAVS|SHH|ARHGEF5|PDCD5|SMAD3|ZPR1|ZC3H12A|BAG3|HCLS1|TRIM28|RBM22|ECT2|UBR5|TPR|FLNA|CDH1|GLI3|PIK3R2|TGFB1|JUP|CHP2	http://www.gsea-msigdb.org/gsea/msigdb/cards/GOBP_POSITIVE_REGULATION_OF_PROTEIN_IMPORT	40	ENR	GOBP_POSITIVE_REGULATION_OF_PROTEIN_IMPORT	2.6194	0	GOBP_POSITIVE_REGULATION_OF_PROTEIN_IMPORT	FALSE	GOBP_POSITIVE_REGULATION_OF_PROTEIN_IMPORT
1	0.2224	0.0023	0.753	IGF1R|LZTS3|ITGA3|ABHD17B|SHANK1|SHANK3|NGEF|FCGR2B|ARHGAP44|EFNA1|MIR30B|CAPRIN2|SIPA1L1|OPA1|LRRK2|TANC2|INSR|PLS1|PSEN1|ZMYND8|CTNND2|DHX36|PICK1|ZDHHC15|KIF1A|ACTR2|DBN1|LRP8|MTMR2|ZNF804A|CHRNA7|UBE3A|GSK3B|ARF1|PPP1R9A|DOCK10|EEF2K|CFL1|ATP1A3|HOMER1|ADAM10|SRCIN1|BHLHB9|FYN|RELN|WNT7A|CAMK2B|CUX2|PTEN|DCTN1|ABCD1|ABCD2|MAP1A|ITPKA|TIAM1|EPHB3|CDC42|ABI2|PPFIA2|HDAC6|DNM1L|ZNF365|CDK5|DNM3|…	http://www.gsea-msigdb.org/gsea/msigdb/cards/GOBP_NEURON_PROJECTION_ORGANIZATION	89	ENR	GOBP_NEURON_PROJECTION_ORGANIZATION	2.301	0	GOBP_NEURON_PROJECTION_ORGANIZATION	FALSE	GOBP_NEURON_PROJECTION_ORGANIZATION
0.9962	0.3307	0.0033	0.869	FAIM2|FAS|SERPINE1|TRADD|FGA|FGB|TRAF2|PEA15|FASLG|ICAM1|RIPK1|TNFSF10|DDX3X|SFRP2|CASP8|FGG|GPX1|CFLAR|FAIM|HMOX1|TNFAIP3|RAF1|BCL2L1|ARHGEF2|GSK3B|FADD|BMP5|HGF|HMGB2|NOS3|BRCA1|RNF34|MIR221|ITPRIP|MIR222|TNFRSF10B|TNFRSF10A|SCRT2|PARK7	http://www.gsea-msigdb.org/gsea/msigdb/cards/GOBP_NEGATIVE_REGULATION_OF_EXTRINSIC_APOPTOTIC_SIGNALING_PATHWAY_VIA_DEATH_DOMAIN_RECEPTORS	39	ENR	GOBP_NEGATIVE_REGULATION_OF_EXTRINSIC_APOPTOTIC_SIGNALING_PATHWAY_VIA_DEATH_DOMAIN_RECEPTORS	2.2415	0.0038	GOBP_NEGATIVE_REGULATION_OF_EXTRINSIC_APOPTOTIC_SIGNALING_PATHWAY_VIA_DEATH_DOMAIN_RECEPTORS	FALSE	GOBP_NEGATIVE_REGULATION_OF_EXTRINSIC_APOPTOTIC_SIGNALING_PATHWAY_VIA_DEATH_DOMAIN_RECEPTORS
1	0.2333	0	0.001	CASP1|NLRC5|CCL5|IKBKB|TNF|DHX9|TAX1BP1|IL3|IL6|ADAM17|IRAK1|SUMO1|IRAK2|NR1H2|IKBKE|IRF3|CASP8|IRF7|NR1H3|JAK1|JAK2|PALM3|IRGM|CHUK|YTHDF2|HIF1A|MIR138-1|EDN1|MMP12|PADI2|SLIT3|PARP14|MIR24-1|MIR26A1|SYK|MIR27A|MIR27B|MIR29B1|BIRC2|PIAS1|TLR4|MIR125A|HSP90AB1|TRAF1|TRAF2|TRAIP|CYLD|VRK2|CCDC3|RBCK1|SAMHD1|PPARG|MED1|LAPTM5|CXCR4|PARP9|CARD16|C1QTNF4|PIAS4|MUL1|TNFRSF1A|USP18|PYDC2|MIRLET7A1|CASP…	http://www.gsea-msigdb.org/gsea/msigdb/cards/GOBP_REGULATION_OF_RESPONSE_TO_CYTOKINE_STIMULUS	174	ENR	GOBP_REGULATION_OF_RESPONSE_TO_CYTOKINE_STIMULUS	3.1324	0	GOBP_REGULATION_OF_RESPONSE_TO_CYTOKINE_STIMULUS	FALSE	GOBP_REGULATION_OF_RESPONSE_TO_CYTOKINE_STIMULUS
1	0.399	0.0005	0.203	OPN3|MIR223|FGF21|KLF15|ITLN1|FGF19|MAPK14|RNASEL|AKT1|MEF2A|IRS2|PTPN11|PIK3R1|PRKCI|GPC3|INSR|ADIPOR2|ARPP19|APPL1|IRS1|TERT|POU4F2|PTH|OCLN|CAPN10|IGF1|RAP1A|CLTCL1|ADIPOQ|NFE2L2|OSBPL8|SORBS1|RHOQ|AKT2|CREBL2	http://www.gsea-msigdb.org/gsea/msigdb/cards/GOBP_POSITIVE_REGULATION_OF_GLUCOSE_IMPORT	35	ENR	GOBP_POSITIVE_REGULATION_OF_GLUCOSE_IMPORT	2.5444	0	GOBP_POSITIVE_REGULATION_OF_GLUCOSE_IMPORT	FALSE	GOBP_POSITIVE_REGULATION_OF_GLUCOSE_IMPORT
1	0.1948	0.0003	0.112	NDFIP1|TNFSF18|RDX|CASP3|IL2RA|GLMN|MIR30B|ADAMTS18|GPNMB|DTX1|TRPV4|CCL21|TARM1|CCL25|SOCS6|TIGIT|XCL1|JAK2|JAK3|CD80|CD86|DLG1|FGL1|SHH|CD300A|ANXA1|ADTRP|SMAD7|C1QTNF1|SWAP70|SOCS5|YTHDF2|HFE|BMP4|GTPBP4|BMP6|PPM1F|ZNF703|HAVCR2|AKNA|LILRB4|NRARP|MIR221|MIR222|MIR27A|PRDX2|MAD1L1|SERPINE2|MBP|IL20RB|EPB41L5|WNT1|CEBPB|AKT1|LRRC32|MIR125A|PLA2G2D|PODXL|FXYD5|PAWR|SPINT2|TNFRSF21|ZBTB7B|PAG1|NF2…	http://www.gsea-msigdb.org/gsea/msigdb/cards/GOBP_NEGATIVE_REGULATION_OF_CELL_CELL_ADHESION	181	ENR	GOBP_NEGATIVE_REGULATION_OF_CELL_CELL_ADHESION	2.6144	0	GOBP_NEGATIVE_REGULATION_OF_CELL_CELL_ADHESION	FALSE	GOBP_NEGATIVE_REGULATION_OF_CELL_CELL_ADHESION
1	0.5394	0	0.015	NCK1|IMPACT|EIF2AK4|RPS6KA1|NCK2|PPP1CA|EIF4G1|EIF2AK2|PPP1R15B|TMED2|DDX3X|EIF2AK3|SESN2|RPS6KA3|EIF2AK1|EIF2S1|DNAJC3|NPM1|PPP1R15A|ATF4	http://www.gsea-msigdb.org/gsea/msigdb/cards/GOBP_REGULATION_OF_TRANSLATION_IN_RESPONSE_TO_STRESS	20	ENR	GOBP_REGULATION_OF_TRANSLATION_IN_RESPONSE_TO_STRESS	2.848	0	GOBP_REGULATION_OF_TRANSLATION_IN_RESPONSE_TO_STRESS	FALSE	GOBP_REGULATION_OF_TRANSLATION_IN_RESPONSE_TO_STRESS
1	0.3929	0	0	MAGOHB|NUP37|NEMF|UPF1|AKAP8L|DHX9|IFI27|THOC1|U2AF1L4|TXN|TP53|RRS1|EIF6|SETD2|DDX25|NUP214|RBM15B|HNRNPA1|PCID2|THOC6|NUP93|POM121|SIRT7|THOC7|NUP153|RPS15|TPR|SSB|STYX|EGR2|UPF3B|POM121C|NUP160|CHP1|HSPA9|POLDIP3|THOC3|NUP98|SEH1L|SARNP|AHCYL1|ANKLE1|EIF4A3|SMG7|RBM8A|NUP50|CDC40|THOC2|LZTS2|NUTF2|CPSF3|RAE1|CPSF2|KHDRBS1|NUP35|YWHAE|ZC3H11A|CSE1L|RAPGEF3|TSC1|NSUN2|ALKBH5|NUP85|NUP133|DUSP16|…	http://www.gsea-msigdb.org/gsea/msigdb/cards/GOBP_NUCLEAR_EXPORT	190	ENR	GOBP_NUCLEAR_EXPORT	5.9212	0	GOBP_NUCLEAR_EXPORT	FALSE	GOBP_NUCLEAR_EXPORT
1	0.1696	0.0061	0.987	TRIB1|PF4|KLF10|TNF|IL2RA|TRAF6|IL5|CCL19|IL18|PLA2G3|CREB1|CASP8|ADA|CD83|ITPKB|JUN|PNP|CD80|CD86|LEF1|DUSP10|SHH|CD101|ANXA1|SOCS5|PCID2|IL23A|CCR1|RB1|MIR145|IL20|TOX|LILRB4|TESPA1|MYB|SYK|IL34|AP3B1|PIK3R6|NKAP|SASH3|TYROBP|IL36B|ZBTB7B|POU4F2|ZFP36L1|GPR68|STAT5B|AGER|CA2|TESC|FADD|FES|IHH|POU4F1|XRCC6|IL4R|IL10|IL12B|TGFBR2|RAG1|TMEM64|RUNX1|DCSTAMP|RUNX3|TREM2|CBFB|PCK1|IFNG|AXL|PPARGC1B|T…	http://www.gsea-msigdb.org/gsea/msigdb/cards/GOBP_POSITIVE_REGULATION_OF_HEMOPOIESIS	152	ENR	GOBP_POSITIVE_REGULATION_OF_HEMOPOIESIS	2.13	0	GOBP_POSITIVE_REGULATION_OF_HEMOPOIESIS	FALSE	GOBP_POSITIVE_REGULATION_OF_HEMOPOIESIS
1	0.1647	0.0043	0.946	IST1|ZFYVE27|DERL2|TRPV2|SLC23A2|SYT2|BRAT1|SYT17|ADAM17|SFRP1|DDX3X|PLAA|CRABP2|SFRP2|SLC25A33|SDCBP|CPNE9|KRT17|CSNK2A1|INO80|DBN1|SEMA4D|SMAD7|SYT14P1|LRP1|KDM2B|DSCAM|DDX49|ADAM10|EDN1|RPS6KA3|EGFR|MEGF8|BMPR2|PARP2|EIF4G2|SUPV3L1|SLC44A4|KLHL22|NGF|CIB1|AKT1|RAB11A|F2|ISLR2|PTK2B|POU4F2|SHTN1|CPNE5|RUFY3|CXCR4|WNT3A|EXTL3|PRSS2|UNC13A|EXOSC2|MUL1|FAM122A|HBEGF|IGF1|TAF9B|CACNG7|REG1A|PAK1|BD…	http://www.gsea-msigdb.org/gsea/msigdb/cards/GOBP_POSITIVE_REGULATION_OF_CELL_GROWTH	148	ENR	GOBP_POSITIVE_REGULATION_OF_CELL_GROWTH	2.1968	0	GOBP_POSITIVE_REGULATION_OF_CELL_GROWTH	FALSE	GOBP_POSITIVE_REGULATION_OF_CELL_GROWTH
1	0.2558	0.0003	0.12	GSK3A|ATG5|MEF2A|MIR499A|HNRNPU|MIR590|TBX5|ISL1|MYO18B|ALPK2|MAP2K4|ACTC1|CBY1|MEF2C|BMP4|EDN1|WNT8A|PDGFRA|EFNB2|MYL2|PDGFRB|TTN|AGTR2|MYLK3|CSRP3|MIR222|MIR23A|PARP2|MIR24-1|ZMPSTE24|ADRA1A|DLL1|MESP1|CTDP1|NEBL|PI16|TCAP|NKX2-5|TSC1|WNT3A|CCNB1|IGF1|MYH11|FRS2|PAK1|NEB|SIK1|ACVR1|RBPJ|TBX3|IFT20|FZD7|PPARA|PIN1|SORBS2|OBSL1|HEY2|CAV3|MIR1-1|MYOCD|KDM6B|NRAP|ACTN2|TBX18|GREM1|KAT2A|PROX1|MTOR|…	http://www.gsea-msigdb.org/gsea/msigdb/cards/GOBP_CARDIAC_MUSCLE_CELL_DIFFERENTIATION	110	ENR	GOBP_CARDIAC_MUSCLE_CELL_DIFFERENTIATION	2.6077	0	GOBP_CARDIAC_MUSCLE_CELL_DIFFERENTIATION	FALSE	GOBP_CARDIAC_MUSCLE_CELL_DIFFERENTIATION
1	0.2579	0	0.017	ARAP1|PALM|MARK4|RAC1|PIK3CA|RP1|CCL19|PIK3R1|APC|CCL21|FMR1|P2RY12|WRAP73|OCLN|ACTR3|ACTR2|DNM2|CCR7|RALA|COBL|CDC42EP5|WNT1|AGRN|KCTD17|ATP7A|DYNLL1|FAM98A|MIEN1|CEP120|FUZ|SAXO1|NLGN1|DPYSL3|RAC2|P2RX7|DZIP1|PLCE1|CYFIP1|PLEK2|CEP135|MNS1|CROCC|CCP110|EPS8|RHOQ|CDC42EP4|C15ORF62|TGFB3|TGFBR1|NEURL1|F2RL1|FNBP1L|AUTS2|KIT|DEF8|AKIRIN1|ZMYND8|NRP1|AVIL|CLRN1|GPM6A|MTOR|TENM2|FSCN1|HDAC4|ARHGAP35…	http://www.gsea-msigdb.org/gsea/msigdb/cards/GOBP_POSITIVE_REGULATION_OF_PLASMA_MEMBRANE_BOUNDED_CELL_PROJECTION_ASSEMBLY	98	ENR	GOBP_POSITIVE_REGULATION_OF_PLASMA_MEMBRANE_BOUNDED_CELL_PROJECTION_ASSEMBLY	2.8291	0	GOBP_POSITIVE_REGULATION_OF_PLASMA_MEMBRANE_BOUNDED_CELL_PROJECTION_ASSEMBLY	FALSE	GOBP_POSITIVE_REGULATION_OF_PLASMA_MEMBRANE_BOUNDED_CELL_PROJECTION_ASSEMBLY
1	0.3136	0	0.001	PHB2|GSK3A|BNIP3L|TSPO|PPARGC1A|TSC2|VDAC1|ATG9A|MAP1LC3B|USP30|ATG12|ATG5|ATG13|SQSTM1|MFN2|FBXO7|FBXW7|CAMKK2|TP53|HIF1A|OPTN|GABARAP|HTT|RB1CC1|GBA|FZD5|BECN1|HDAC6|HUWE1|MAP1LC3A|DNM1L|CSNK2A2|FIS1|HAX1|ATG7|MUL1|WDR45|GABARAPL2|BNIP3|SPATA18|FUNDC1|CTSK|MARK2|SREBF1|CTTN|SREBF2|ATG14|ATG2A|ATP13A2|GABARAPL1|GABARAPL3|WIPI2|HTRA2|ATG9B|HK2|MAP1LC3C|CISD2|TOMM7|VPS13C|WIPI1|ATG2B|VPS13D|AMBRA1…	http://www.gsea-msigdb.org/gsea/msigdb/cards/GOBP_AUTOPHAGY_OF_MITOCHONDRION	71	ENR	GOBP_AUTOPHAGY_OF_MITOCHONDRION	3.0529	0	GOBP_AUTOPHAGY_OF_MITOCHONDRION	FALSE	GOBP_AUTOPHAGY_OF_MITOCHONDRION
1	0.3442	0.001	0.406	ITGA7|MMP15|HMGA2|ITGB2|ITGA5|CDC73|MESP1|VTN|MMP2|NANOG|MMP8|MMP9|MMP14|LAMA3|GATA6|LAMB1|SOX17|ITGAV|SETD2|SOX2|MIXL1|FN1|DKK1|CTR9|COL5A2|COL6A1|POU5F1|COL11A1|NODAL|PAF1|LEO1|COL4A2|RTF1|COL5A1|COL8A1|HSBP1|INHBA|COL12A1|EOMES|ITGA4|ITGB5	http://www.gsea-msigdb.org/gsea/msigdb/cards/GOBP_ENDODERMAL_CELL_DIFFERENTIATION	41	ENR	GOBP_ENDODERMAL_CELL_DIFFERENTIATION	2.4355	0	GOBP_ENDODERMAL_CELL_DIFFERENTIATION	FALSE	GOBP_ENDODERMAL_CELL_DIFFERENTIATION
0.9979	0.2316	0.0071	0.995	ATP2B4|TSPO|CLU|DUOXA2|IFNG|TLR6|TNF|CTNS|RAC1|ALOX5|DUOXA1|MIR590|INSR|SLC25A33|P2RX4|CD34|CFLAR|JAK2|AGXT2|HBB|PTGS2|CLEC7A|MTOR|KLF4|KLF2|WDR35|HSP90AA1|SLC30A10|DNM2|SMAD3|CD36|CD47|HDAC4|EDN1|MIR181A2|MIR181B1|ROCK2|NOS1AP|SIRPA|AGTR2|FYN|MIR21|ZNF205|PAGE4|MIR24-1|ABCD1|ITGB2|PIKFYVE|ABCD2|SOD2|PKD2|UCP1|TLR4|MIR99B|AKT1|ADGRB1|HSP90AB1|DYNLL1|GLA|MMP8|ICAM1|PTX3|ARG2|PTK2B|ASS1|DDAH2|DDAH1…	http://www.gsea-msigdb.org/gsea/msigdb/cards/GOBP_REGULATION_OF_REACTIVE_OXYGEN_SPECIES_BIOSYNTHETIC_PROCESS	89	ENR	GOBP_REGULATION_OF_REACTIVE_OXYGEN_SPECIES_BIOSYNTHETIC_PROCESS	2.0976	0.0021	GOBP_REGULATION_OF_REACTIVE_OXYGEN_SPECIES_BIOSYNTHETIC_PROCESS	FALSE	GOBP_REGULATION_OF_REACTIVE_OXYGEN_SPECIES_BIOSYNTHETIC_PROCESS
1	0.4584	0.0003	0.119	NCK1|IMPACT|DAZL|HABP4|EIF2AK4|CCL5|TNF|DDX3X|KHDRBS1|UHMK1|METTL3|DNAJC3|EIF2B5|DHX29|PPP1R15A|MTOR|LARP1|YTHDF1|RPS6KB2|CDC123|YTHDF2|POLR2D|POLR2G|YTHDF3|BOLL|RPS6KB1	http://www.gsea-msigdb.org/gsea/msigdb/cards/GOBP_POSITIVE_REGULATION_OF_TRANSLATIONAL_INITIATION	26	ENR	GOBP_POSITIVE_REGULATION_OF_TRANSLATIONAL_INITIATION	2.6092	0	GOBP_POSITIVE_REGULATION_OF_TRANSLATIONAL_INITIATION	FALSE	GOBP_POSITIVE_REGULATION_OF_TRANSLATIONAL_INITIATION
1	0.3043	0.0004	0.172	NDUFS7|NDUFAF6|TAZ|NDUFAF3|NDUFAF4|NDUFA1|NDUFA3|NDUFA5|NDUFA6|NDUFA7|NDUFA8|NDUFA9|TIMMDC1|NDUFA10|NDUFB1|NDUFB2|NDUFB3|NDUFB4|NDUFB5|FOXRED1|NDUFB6|NDUFB7|NDUFB8|COA1|NDUFB9|TMEM126B|NDUFB10|NDUFC1|NDUFS1|NDUFS4|NDUFS2|NDUFS3|NDUFV1|NDUFAF5|NDUFS5|NDUFS6|NUBPL|TMEM126A|NDUFS8|NDUFV2|NDUFV3|OXA1L|NDUFA13|NDUFAF1|TIMM21|NDUFB11|NDUFA12|NDUFAB1|NDUFA2|NDUFAF7|ACAD9|NDUFAF2|NDUFA11|BCS1L	http://www.gsea-msigdb.org/gsea/msigdb/cards/GOBP_NADH_DEHYDROGENASE_COMPLEX_ASSEMBLY	54	ENR	GOBP_NADH_DEHYDROGENASE_COMPLEX_ASSEMBLY	2.5548	0	GOBP_NADH_DEHYDROGENASE_COMPLEX_ASSEMBLY	FALSE	GOBP_NADH_DEHYDROGENASE_COMPLEX_ASSEMBLY
1	0.1994	0	0.002	EDNRA|TGFBR3L|TWIST1|IL6|SFRP1|CYP26C1|TMEM100|MIR590|TBX5|SFRP2|TGFBR3|SEMA5B|PITX2|SHH|VASN|DACT3|WNT10A|SEMA4D|SPRED3|HNRNPAB|SDHAF2|TRIM28|HAS2|TRIM62|HDAC2|PEF1|KLHL12|RADIL|S100A4|BMP4|SOX8|MIR573|HIF1A|BMP5|TGFB1I1|WNT8A|LDLRAD4|FOXA1|BMP7|ZNF703|BMPR1A|AKNA|KBTBD8|SEMA3A|MIR221|MIR222|SEMA3G|SNAI1|STRAP|PHOX2B|MIR29B1|HES1|RTN4|SOX9|EPB41L5|TCOF1|ZNF750|NOLC1|WNT11|GSC|FUZ|ALX1|SEMA4G|GAT…	http://www.gsea-msigdb.org/gsea/msigdb/cards/GOBP_MESENCHYMAL_CELL_DIFFERENTIATION	218	ENR	GOBP_MESENCHYMAL_CELL_DIFFERENTIATION	3.0289	0	GOBP_MESENCHYMAL_CELL_DIFFERENTIATION	FALSE	GOBP_MESENCHYMAL_CELL_DIFFERENTIATION
0.9963	0.2763	0.0097	1	CDKN2B-AS1|ATAD2B|HOTAIR|CDC45|SIRT1|EED|DYDC2|DOT1L|TNP1|MSL3|KCNQ1OT1|ASF1A|SIN3A|MORF4L1|SMCHD1|DYDC1|HDAC5|EZH1|MSL3P1|EZH2|DPY30|CTBP1|UBE2B|SIRT6|ATAD2|SIRT2|HDAC2|MIER1|MORF4L2|KMT2D|MECP2|RIF1|PCGF2|HMGB1|PCGF1|HMGA1|PPM1D|MTHFR|HAT1|UBR2	http://www.gsea-msigdb.org/gsea/msigdb/cards/GOBP_CHROMATIN_SILENCING	40	ENR	GOBP_CHROMATIN_SILENCING	2.035	0.0037	GOBP_CHROMATIN_SILENCING	FALSE	GOBP_CHROMATIN_SILENCING
1	0.5543	0.0001	0.038	AKT3|PIK3C2A|RHOJ|MAP3K3|CIB1|GATA2|SRPX2|FGF2|MIR487B|PTGS2|PLK2|HMOX1|MIRLET7F1|MIR101-1|KDR|MIR10A|MIR10B|MIR132|ANXA1|MIR150|MIR146A|HDAC7|FOXC2|MIR126|VEGFA|MIR296|HDAC9|MIR31|FGFBP1|ABL1|MIR23A|MIR27A|MIR27B	http://www.gsea-msigdb.org/gsea/msigdb/cards/GOBP_POSITIVE_REGULATION_OF_CELL_MIGRATION_INVOLVED_IN_SPROUTING_ANGIOGENESIS	33	ENR	GOBP_POSITIVE_REGULATION_OF_CELL_MIGRATION_INVOLVED_IN_SPROUTING_ANGIOGENESIS	2.7366	0	GOBP_POSITIVE_REGULATION_OF_CELL_MIGRATION_INVOLVED_IN_SPROUTING_ANGIOGENESIS	FALSE	GOBP_POSITIVE_REGULATION_OF_CELL_MIGRATION_INVOLVED_IN_SPROUTING_ANGIOGENESIS
0.998	0.1734	0.0022	0.724	IGF1R|PPARGC1A|GPR3|ID1|TNF|DBH|TRPV2|MFN2|OXT|OXTR|ADAM17|IL18|APC|NPR3|NR1H2|GADD45G|HCRT|WNT10B|NR1H3|JAK2|YBX2|ALMS1|RB1|EDNRB|EGR1|GHRL|NOVA1|NOVA2|SYK|PHOX2B|ATF4|EPAS1|ACSL1|ADORA1|CEBPB|TLR4|EHMT1|ADRB2|DOCK7|ADRB3|ELOVL6|ZBTB7B|ELOVL3|STAT3|CXCR4|DYNC1H1|DRD2|STK11|PEMT|RBPJ|DDIT3|IL1A|IL1B|IL4R|NMU|ADAMTS5|LGR4|OMA1|CPT2|ADRB1|DECR1|DIO2|EDN2|PGAM5|ESRRG|ALDH1A1|CAV1|FABP4|THRA|FABP5|NA…	http://www.gsea-msigdb.org/gsea/msigdb/cards/GOBP_TEMPERATURE_HOMEOSTASIS	167	ENR	GOBP_TEMPERATURE_HOMEOSTASIS	2.3145	0.002	GOBP_TEMPERATURE_HOMEOSTASIS	FALSE	GOBP_TEMPERATURE_HOMEOSTASIS
0.9961	0.3241	0.0096	1	HSPA14|PTGES3|HSPA1L|DNAJB12|HSPA2|HSPA5|BAG1|SDF2|TOR1A|DNAJB4|ST13|HSPA13|DNAJC7|ST13P4|DNAJB14|DNAJC18|SDF2L1|HSPA1B|GAK|DNAJB5|TOR1B|TOR2A|HSPA6|HSPA8|HSPH1|ERO1A|DNAJB13|HSPA7|HSPA9|HSPA1A|DNAJB1|CD74	http://www.gsea-msigdb.org/gsea/msigdb/cards/GOBP_CHAPERONE_COFACTOR_DEPENDENT_PROTEIN_REFOLDING	32	ENR	GOBP_CHAPERONE_COFACTOR_DEPENDENT_PROTEIN_REFOLDING	2.0367	0.0039	GOBP_CHAPERONE_COFACTOR_DEPENDENT_PROTEIN_REFOLDING	FALSE	GOBP_CHAPERONE_COFACTOR_DEPENDENT_PROTEIN_REFOLDING
1	0.2191	0.0013	0.491	CASP2|TRIM32|BCL3|SIRT1|CLU|TNF|MUC1|BID|IFI16|PRKDC|TRIAP1|PIK3R1|TP53|SHISA5|SFRP2|PML|IKBKE|BCL2L10|DYRK2|BCL2L11|CIDEB|MSH6|HMOX1|MOAP1|USP28|CCAR2|FNIP2|BCL2L1|BCL2A1|SNW1|RPL26|SKIL|RPS27L|HIPK1|E2F1|HNRNPK|BRCA1|AEN|MAEL|ABL1|SNAI1|TMEM109|BAD|CD44|CRIP1|CD74|CASP9|BOK|ACKR3|NFATC4|TP63|MLH1|TP73|CDKN2D|MIF|BAG6|TOPORS|BAK1|NACC2|BRCA2|KDM1A|BAX|NUPR1|CDKN1A|USP47|SNAI2|MSH2|CHEK2|PIAS4|HI…	http://www.gsea-msigdb.org/gsea/msigdb/cards/GOBP_INTRINSIC_APOPTOTIC_SIGNALING_PATHWAY_IN_RESPONSE_TO_DNA_DAMAGE	92	ENR	GOBP_INTRINSIC_APOPTOTIC_SIGNALING_PATHWAY_IN_RESPONSE_TO_DNA_DAMAGE	2.4041	0	GOBP_INTRINSIC_APOPTOTIC_SIGNALING_PATHWAY_IN_RESPONSE_TO_DNA_DAMAGE	FALSE	GOBP_INTRINSIC_APOPTOTIC_SIGNALING_PATHWAY_IN_RESPONSE_TO_DNA_DAMAGE
1	0.1836	0.0009	0.359	PSMD14|PDE6B|RAC1|SFRP1|SFRP2|FZD3|FZD10|LEF1|SMURF2|PPP3CB|LBX2|CAMK2A|GPC6|AP2M1|AP2S1|PSMB11|SFRP5|ARHGEF19|PRICKLE1|IFT80|AP2A2|PRICKLE2|AGO1|GNAT2|AP2B1|AGO4|GPC4|RSPO3|DAAM1|CELSR2|FZD2|MLLT3|PLEKHA4|SFRP4|GRHL3|MAP3K7|VANGL1|FZD6|PPP3R1|ZNRF3|NKD1|CELSR1|TIAM1|WNT1|GNG2|WNT4|CSNK1D|WNT11|MYOC|MAGI2|GNB1|VANGL2|PTK7|WNT5B|DACT1|FZD8|TNRC6B|ROR1|CLTC|DVL1|CALM1|DAB2|TNRC6A|DVL2|DVL3|DAAM2|PD…	http://www.gsea-msigdb.org/gsea/msigdb/cards/GOBP_NON_CANONICAL_WNT_SIGNALING_PATHWAY	149	ENR	GOBP_NON_CANONICAL_WNT_SIGNALING_PATHWAY	2.455	0	GOBP_NON_CANONICAL_WNT_SIGNALING_PATHWAY	FALSE	GOBP_NON_CANONICAL_WNT_SIGNALING_PATHWAY
1	0.2737	0	0.017	GSK3A|TFAP2A|CASP2|TFAP2B|CCL3|CASP3|CLU|PARP1|IFNG|TLR6|FCGR2B|TNF|ITGAM|BACE1|FOS|NQO1|FBXW7|FASLG|TP53|C1QA|CASP8|GRIK5|PITX3|JUN|SSH1|CDC34|EIF2S1|RAPSN|BCL2L11|MAP2K4|MTOR|ELK1|MIR125B1|GSK3B|HDAC4|DKK1|AIMP2|ASCL1|EFNB2|SRPK2|FOXO3|ABL1|EGR1|FYN|WNT5A|PICALM|MIR98|MYB|BAD|PPP1R13B|PCSK9|REST|ATF4|ITGB2|TP53BP2|ADORA1|CDC42|MAP3K5|TLR4|MAPT|KMO|MAP3K11|TYROBP|MYBL2|GRN|CDK5|BAX|DAXX|NUPR1|NF…	http://www.gsea-msigdb.org/gsea/msigdb/cards/GOBP_POSITIVE_REGULATION_OF_NEURON_DEATH	89	ENR	GOBP_POSITIVE_REGULATION_OF_NEURON_DEATH	2.8234	0	GOBP_POSITIVE_REGULATION_OF_NEURON_DEATH	FALSE	GOBP_POSITIVE_REGULATION_OF_NEURON_DEATH
1	0.2181	0	0.016	ARAP1|PALM|F11R|CCL2|RDX|CCL3|WDPCP|RHOBTB1|FGD4|PLEKHO1|CCL7|WDR1|CCL11|CCL13|RAC1|P2RY1|PLXNA1|PLXNA2|CCL24|PLXNB1|PLXNB3|EZR|BRWD1|FERMT2|FGD5|RHOF|KDR|DLG1|FBLIM1|SYNE3|PALMD|ANXA1|TBCCD1|SEMA4D|COCH|PLXNA3|DIAPH1|HEXB|SPTA1|PARVA|FGD6|ARHGAP15|CDC42SE1|CSF1R|CDC42SE2|EPB41|EPB42|DMTN|ATP10A|ZMPSTE24|RHOJ|CDC42EP5|CRK|STRIP2|ERMN|F2|FAM171A1|ICAM1|SHROOM3|FGD1|DAG1|PTK2B|FGR|RAC2|RAC3|ALDOA|R…	http://www.gsea-msigdb.org/gsea/msigdb/cards/GOBP_REGULATION_OF_CELL_SHAPE	143	ENR	GOBP_REGULATION_OF_CELL_SHAPE	2.8306	0	GOBP_REGULATION_OF_CELL_SHAPE	FALSE	GOBP_REGULATION_OF_CELL_SHAPE
1	0.3753	0.0022	0.726	MKNK2|CPEB2|SRRT|ZFAND1|SLC38A2|DDX3X|GSTO2|TNFRSF11B|RNF4|DAXX|NEFL|ABCC2|DHX36|CDKN1A|HMOX1|VCP|ZC3H12A|MAPK13|HNRNPA1|CYP1A1|ALAD|GSTO1|SERPINF1|HSF1|PPIF|ATF3|FECH|ATF4|PTEN	http://www.gsea-msigdb.org/gsea/msigdb/cards/GOBP_RESPONSE_TO_ARSENIC_CONTAINING_SUBSTANCE	29	ENR	GOBP_RESPONSE_TO_ARSENIC_CONTAINING_SUBSTANCE	2.314	0	GOBP_RESPONSE_TO_ARSENIC_CONTAINING_SUBSTANCE	FALSE	GOBP_RESPONSE_TO_ARSENIC_CONTAINING_SUBSTANCE
0.998	0.2619	0.0053	0.979	NDFIP1|CD28|PRKDC|IL27RA|CD40|THOC1|CCR6|MSH6|SWAP70|HSPD1|UNG|CD40LG|LIG4|YY1|AICDA|PARP3|MAD2L2|POLQ|EXOSC6|ERCC1|MLH1|SLC15A4|PMS2P1|PAXIP1|PMS2P5|PMS2|MCM3AP|CLCF1|TBX21|SAMHD1|POLL|IL2|MSH2|IL4|MSH3|FOXP3|EXOSC3|NBN|RIF1|RNF8|CTNNBL1|HMCES|PTPRC|IL10|BCL6|RNF168|BATF|SUPT6H|TCF3|TFRC|POLB|TGFB1|TP53BP1|TNFSF4|XRCC4|EXO1	http://www.gsea-msigdb.org/gsea/msigdb/cards/GOBP_SOMATIC_DIVERSIFICATION_OF_IMMUNOGLOBULINS	56	ENR	GOBP_SOMATIC_DIVERSIFICATION_OF_IMMUNOGLOBULINS	2.1557	0.002	GOBP_SOMATIC_DIVERSIFICATION_OF_IMMUNOGLOBULINS	FALSE	GOBP_SOMATIC_DIVERSIFICATION_OF_IMMUNOGLOBULINS
1	0.2312	0	0.007	TSC2|CASP3|GLMN|TRAF6|TWIST1|OPA1|PIK3CD|SFRP1|LMO4|SFRP2|STIL|EDAR|TEAD2|PHACTR4|SETD2|HES5|FZD3|BCL2L11|SHH|CEP290|ATOH8|RPS7|KDM2B|BMP4|PRICKLE1|SOX8|SDCCAG8|HIF1A|BMP5|BMP7|LIAS|FZD2|IFT52|IFT57|IFT122|RALA|SIX4|LUZP1|GRHL3|IRX1|FZD6|COBL|CELSR1|SOX9|DEAF1|SPINT1|TULP3|WNT4|KIF20B|PODXL|SHROOM3|SPINT2|FUZ|HESX1|VANGL2|PTK7|ST14|SDC4|TCAP|TSC1|STK3|TGM2|WNT6|FGF8|STK4|FGF10|PAX8|DVL1|IRX3|TRIM…	http://www.gsea-msigdb.org/gsea/msigdb/cards/GOBP_TUBE_FORMATION	137	ENR	GOBP_TUBE_FORMATION	2.9082	0	GOBP_TUBE_FORMATION	FALSE	GOBP_TUBE_FORMATION
1	0.2793	0.0058	0.986	NUMA1|DCTN1|CAMSAP2|CLASP1|SLAIN2|CAMSAP3|MAP1B|PSRC1|MAP2|GBA2|CAV3|EML2|MAPT|MET|RAC1|CLIP1|CLIP3|DRG1|CAMSAP1|CDH5|INPP5J|CDK5R1|OCLN|NIN|TBCD|NAV3|AKAP9|SNCA|DYRK1A|TUBB4A|PAK1|RANGRF|CDK5RAP2|HSPA1B|SLC39A12|MECP2|FKBP4|FES|MAPRE1|MAPRE3|STMN2|ABL1|CKAP5|RPS3|ANKRD53|HSPA1A	http://www.gsea-msigdb.org/gsea/msigdb/cards/GOBP_REGULATION_OF_MICROTUBULE_POLYMERIZATION	46	ENR	GOBP_REGULATION_OF_MICROTUBULE_POLYMERIZATION	2.1387	0	GOBP_REGULATION_OF_MICROTUBULE_POLYMERIZATION	FALSE	GOBP_REGULATION_OF_MICROTUBULE_POLYMERIZATION
1	0.3637	0	0	GORASP1|CTSC|PPP6R3|FOLR1|GRIA1|CNIH1|BET1|TFG|AREG|PREB|TRAPPC6B|TRAPPC5|TBC1D20|F8|AP1AR|TMED9|ANKRD28|CD59|PEF1|TMED10|KLHL12|TRAPPC3|SAR1A|ARFGAP3|TRAPPC2L|SERPINA1|TRAPPC2|GBF1|TRAPPC10|TRAPPC6A|LMAN1|TRAPPC9|F5|TGFA|ARFGAP2|STX5|CUL3|GOSR1|SEC23IP|SEC23A|CSNK1D|SEC24A|NAPA|SEC31A|SEC24B|CEP19|RAB1B|SAR1B|SEC13|SEC22B|SEC24C|USO1|RAB1A|CNIH3|MAPK15|SEC16B|PPP6C|PPP6R1|TMED2|SCFD1|SEC24D|CNIH…	http://www.gsea-msigdb.org/gsea/msigdb/cards/GOBP_VESICLE_TARGETING_TO_FROM_OR_WITHIN_GOLGI	69	ENR	GOBP_VESICLE_TARGETING_TO_FROM_OR_WITHIN_GOLGI	3.5597	0	GOBP_VESICLE_TARGETING_TO_FROM_OR_WITHIN_GOLGI	FALSE	GOBP_VESICLE_TARGETING_TO_FROM_OR_WITHIN_GOLGI
0.9958	0.2098	0.0074	0.997	MLYCD|BAAT|DHRS4|MPV17|UBA52|PEX11B|DECR2|UBC|PEX11G|UBE2D1|UBE2D3|PAOX|PEX7|NUDT7|ACOX1|UBB|ECI2|HMGCL|DDO|PEX12|ACOT2|ACOX3|NUDT19|LONP2|SLC27A2|ACOT4|GNPAT|ABCD1|ACOT8|ABCD2|NOS2|HSD17B4|ACAA1|ABCD3|ABCD4|CAT|PEX2|CRAT|DNM1L|PEX19|IDE|PEX5L|RAB8B|PEX1|ACOX2|PEX6|PEX10|GSTK1|ZFAND6|FIS1|DAO|EPHX2|IDH1|HAO2|PEX26|PIPOX|PEX5|PEX14|MFF|MAVS|SEC16B|TMEM135|UBE2D2|PEX11A|ECH1|AGXT|EHHADH|CROT|HACL1|…	http://www.gsea-msigdb.org/gsea/msigdb/cards/GOBP_PEROXISOME_ORGANIZATION	79	ENR	GOBP_PEROXISOME_ORGANIZATION	2.0888	0.0042	GOBP_PEROXISOME_ORGANIZATION	FALSE	GOBP_PEROXISOME_ORGANIZATION
1	0.2712	0.0049	0.97	MDM2|PARP1|ZMPSTE24|CCL7|PRKDC|HSPA5|GATA3|BAK1|CBL|TP53|PML|FANCD2|KDM1A|BRCA2|BAX|ATR|PRKAA1|GPX1|CDKN1A|POLG|ELK1|CHEK2|RAD51|YAP1|DCUN1D3|CXCL10|GTF2H5|RPL26|WRN|ATM|BCL2|MEN1|XRCC6|PTPRC|HRAS|TLK2|EGR1|CRYAB|XRCC5|POLB|LIG4|HSF1|TIGAR|MYC|XRCC2|TMEM109|TSPYL5|NOX4	http://www.gsea-msigdb.org/gsea/msigdb/cards/GOBP_RESPONSE_TO_GAMMA_RADIATION	48	ENR	GOBP_RESPONSE_TO_GAMMA_RADIATION	2.1713	0	GOBP_RESPONSE_TO_GAMMA_RADIATION	FALSE	GOBP_RESPONSE_TO_GAMMA_RADIATION
1	0.5002	0.0026	0.795	HMGA2|AKT3|CDK6|SIRT1|SLC30A10|MAP3K3|PRKDC|BCL2L12|TWIST1|TERC|MIR590|FBXO5|ZKSCAN3|ABL1|TERT|BCL6|RBL1|MIR543|YBX1|PLK2|TERF2	http://www.gsea-msigdb.org/gsea/msigdb/cards/GOBP_NEGATIVE_REGULATION_OF_CELLULAR_SENESCENCE	21	ENR	GOBP_NEGATIVE_REGULATION_OF_CELLULAR_SENESCENCE	2.2791	0	GOBP_NEGATIVE_REGULATION_OF_CELLULAR_SENESCENCE	FALSE	GOBP_NEGATIVE_REGULATION_OF_CELLULAR_SENESCENCE
1	0.1693	0	0	TSPO|LOX|PARP1|SDC1|DEFA1B|NR2E1|TNF|NR2C1|IL6|NKX2-2|OR51E2|NR2E3|SFRP1|GPR83|CBX3|KLF9|TFAP4|ZFP36|NR1H3|ABCA2|JAK2|BCL2L11|WBP2|YAP1|TAT|ANXA1|NCOA2|CALM3|TXNIP|BMP4|HMGB2|BMP6|RAMP2|FOXA1|BMP7|AGTR2|SLIT3|KCTD6|HSD11B2|ACSBG1|DDRGK1|DNAJA1|USP8|ADAM9|LATS1|HDAC6|SPP1|SRC|SRD5A1|ICAM1|TRERF1|NR4A3|CRY2|SSTR2|NEFL|SSTR3|SAFB|ZFP36L1|STAR|FBXO32|IDH1|STC1|PGRMC2|CPN1|VPS11|CA2|CATSPER3|IGFBP2|PA…	http://www.gsea-msigdb.org/gsea/msigdb/cards/GOBP_RESPONSE_TO_STEROID_HORMONE	315	ENR	GOBP_RESPONSE_TO_STEROID_HORMONE	3.189	0	GOBP_RESPONSE_TO_STEROID_HORMONE	FALSE	GOBP_RESPONSE_TO_STEROID_HORMONE
1	0.2051	0.0003	0.118	NUMA1|TRIM54|EML3|SLAIN2|CAMSAP3|CHMP2B|GBA2|CHMP2A|MID1IP1|RAC1|TRPV4|HNRNPU|CLIP1|APC|ATXN7|BICD1|CHMP1A|SPAST|CDH5|OCLN|TBCD|AKAP9|CHMP5|CDK2AP2|APC2|TUBB4A|CDK5RAP2|FSD1|GAS2L1|CEP97|MECP2|CHMP1B|MAPRE2|STMN2|TPR|BORA|TPPP|MAP9|MAP6D1|FAM107A|RASSF1|ANKRD53|CEP70|RASSF7|STMN4|PSRC1|PLK1|CIB1|MET|HDAC6|CCSAP|TTBK2|RAE1|CHMP4C|CYLD|VPS4B|CAMSAP1|DIXDC1|CDK5R1|WNT3A|NAV3|DYNC1H1|CLTC|MAPK15|DYRK…	http://www.gsea-msigdb.org/gsea/msigdb/cards/GOBP_REGULATION_OF_MICROTUBULE_CYTOSKELETON_ORGANIZATION	126	ENR	GOBP_REGULATION_OF_MICROTUBULE_CYTOSKELETON_ORGANIZATION	2.61	0	GOBP_REGULATION_OF_MICROTUBULE_CYTOSKELETON_ORGANIZATION	FALSE	GOBP_REGULATION_OF_MICROTUBULE_CYTOSKELETON_ORGANIZATION
1	0.3957	0.0001	0.033	AKT3|PIK3C2A|NR2E1|MIR329-1|MIR410|MIR494|FBXW7|MIR497|FGF2|MAP2K5|MIR483|HDAC5|MIR487B|TBXA2R|PTGS2|HMOX1|KDR|MMRN2|KLF4|PDCD10|ANXA1|MIR146A|ITGB1BP1|HDAC7|STARD13|FOXC2|MIR126|VEGFA|MIR15A|HDAC9|MIR193A|FGFBP1|ABL1|MIR16-1|MIR2355|MIR200C|MIR221|RHOA|MIR29C|MIR23A|MIR26A1|MIR27A|MIR27B|THBS1|RHOJ|MAP3K3|CIB1|GATA2|SRPX2|CARD10|SPRED1|MIR503|PLK2|MIRLET7F1|MIR101-1|MIR10A|MIR10B|MIR132|MIR149|M…	http://www.gsea-msigdb.org/gsea/msigdb/cards/GOBP_REGULATION_OF_CELL_MIGRATION_INVOLVED_IN_SPROUTING_ANGIOGENESIS	72	ENR	GOBP_REGULATION_OF_CELL_MIGRATION_INVOLVED_IN_SPROUTING_ANGIOGENESIS	2.7605	0	GOBP_REGULATION_OF_CELL_MIGRATION_INVOLVED_IN_SPROUTING_ANGIOGENESIS	FALSE	GOBP_REGULATION_OF_CELL_MIGRATION_INVOLVED_IN_SPROUTING_ANGIOGENESIS
1	0.281	0	0	PARP1|DEFA1B|NR2E1|NR2C1|PAQR7|OR51E2|NR2E3|SFRP1|RNF14|ISL1|RBFOX2|JAK2|LEF1|WBP2|YAP1|DDX54|VPS18|BMP4|NR0B1|FOXA1|BMP7|PADI2|PAQR8|KCTD6|PGR|PHB|CALCOCO1|NEDD4|DDRGK1|DNAJA1|TP63|LATS1|HDAC6|ESR1|TADA3|PMEPA1|SRC|TRERF1|NR4A3|CRY2|DAXX|POU4F2|SAFB|PPARD|STRN3|MED1|CARM1|ZBTB7A|PGRMC2|SCGB2A1|VPS11|SCGB2A2|PIAS2|TRIP4|CRY1|PAK1|DAB2|PER1|EP300|CNOT1|AXIN1|GPAM|TCF21|DDX5|ABHD2|ZNF366|PPARA|KDM5…	http://www.gsea-msigdb.org/gsea/msigdb/cards/GOBP_STEROID_HORMONE_MEDIATED_SIGNALING_PATHWAY	126	ENR	GOBP_STEROID_HORMONE_MEDIATED_SIGNALING_PATHWAY	3.4295	0	GOBP_STEROID_HORMONE_MEDIATED_SIGNALING_PATHWAY	FALSE	GOBP_STEROID_HORMONE_MEDIATED_SIGNALING_PATHWAY
1	0.3967	0	0	SUN1|ANKLE2|CTDNEP1|PPP2R2A|TMEM170A|LPIN1|NEMP1|LEMD3|SUN3|TOR1AIP1|AKAP8L|LEMD2|VPS4A|CHMP2A|TMEM43|PPP2R1A|CNEP1R1|TARDBP|PRKCA|VRK1|SPAST|REEP4|NUP93|CDK1|UBXN2A|TOR1B|SUN2|PARP11|BANF1|UBXN2B|DCTN1|LMNA|SUN5|DMPK|ZMPSTE24|NSFL1C|SPAG4|PLK1|NDEL1|NEK9|CHMP7|TOR1A|GPER1|CCNB1|PRKCB|NUP155|PPP2CA|NEK6|EMD|CHMP4B|REEP3|CCNB2	http://www.gsea-msigdb.org/gsea/msigdb/cards/GOBP_NUCLEAR_ENVELOPE_ORGANIZATION	52	ENR	GOBP_NUCLEAR_ENVELOPE_ORGANIZATION	3.3257	0	GOBP_NUCLEAR_ENVELOPE_ORGANIZATION	FALSE	GOBP_NUCLEAR_ENVELOPE_ORGANIZATION
0.9979	0.1091	0.0059	0.986	VDAC1|STXBP6|TRIM15|ATG5|RAC1|SEMG1|YRDC|IL11|SFRP1|GNB5|IRS1|ADA|ITGAV|RAB23|NR1H3|SHH|NUP153|MIR181B1|MIR185|WWP2|GOPC|SFRP4|YWHAQ|PKIG|MIR26A1|MIR27A|MIR27B|LMAN1|MIR29B1|TCAF2|SPINK1|TRAT1|STC1|RAB33B|OSM|TACR2|TNFRSF1A|PKDCC|INPP5K|LGALS3|PARK7|TLR9|NECAB2|ADCYAP1|DRD3|MIR128-1|LRRK2|TLR2|GPM6B|SH3GL3|PRKCE|CNR1|WNK3|ACVR1C|LILRB2|OSR1|MIR146A|UCN|FOXF1|UCP2|PRKG2|VIP|PRKD1|SIRT4|CRH|CRHBP|N…	http://www.gsea-msigdb.org/gsea/msigdb/cards/GOBP_NEGATIVE_REGULATION_OF_TRANSPORT	414	ENR	GOBP_NEGATIVE_REGULATION_OF_TRANSPORT	2.1367	0.0021	GOBP_NEGATIVE_REGULATION_OF_TRANSPORT	FALSE	GOBP_NEGATIVE_REGULATION_OF_TRANSPORT
1	0.2767	0	0.001	MMP15|KIF16B|EXOC4|TXNRD1|VTN|SOX7|TRIM15|TBX19|SFRP2|SCX|SOX17|ITGAV|SETD2|APELA|LEF1|MIXL1|SMAD2|SMAD3|ATOH8|DUSP1|BMP4|MIR145|BMP7|BMPR1A|MIR200C|BMPR2|HOXA11|SNAI1|MESP2|CDC73|MESP1|EPB41L5|ETV2|NANOG|MMP8|WNT11|NF2|WNT3A|DUSP2|FGFR2|DUSP4|DUSP5|ACVR1|FOXC1|COL5A2|FZD7|COL6A1|EPHA2|POU5F1|PAF1|INHBA|PRKACA|ITGA2|ITGA3|PRKAR1A|ITGA5|ITGB4|NOG|MIR1-1|KDM6B|HAND1|TBX20|KLF4|SIX2|LHX1|FN1|FOXF1|D…	http://www.gsea-msigdb.org/gsea/msigdb/cards/GOBP_FORMATION_OF_PRIMARY_GERM_LAYER	111	ENR	GOBP_FORMATION_OF_PRIMARY_GERM_LAYER	3.1675	0	GOBP_FORMATION_OF_PRIMARY_GERM_LAYER	FALSE	GOBP_FORMATION_OF_PRIMARY_GERM_LAYER
1	0.162	0.0009	0.377	MLYCD|BDH2|GBA2|ENPP2|TWIST1|ABHD16A|ASAH1|CYP26C1|PLCG1|SESN2|IRS1|NEU3|NEU4|PEX7|LPIN3|GM2A|HEXA|NEU1|FABP9|NEU2|LRP1|HEXB|CYP26A1|ACAD10|ACOX3|LONP2|SLC27A2|ABCD1|ABCD2|MCEE|ABHD1|HSD17B4|ACAA1|ABCD3|ABCB11|ABCD4|PEX2|APOB|ACOX2|INPP5F|ACBD5|IDH1|LIPG|LPIN2|ABHD2|CPT2|PIK3CG|DECR1|PLA2G5|FABP4|FABP5|ABHD12|NAPEPLD|PPT1|ACAA2|LDLR|HADH|ACADL|CYP1B1|ACADVL|MT3|FABP1|APOA5|PRKCD|ZPBP2|ACER1|ABHD6…	http://www.gsea-msigdb.org/gsea/msigdb/cards/GOBP_CELLULAR_LIPID_CATABOLIC_PROCESS	221	ENR	GOBP_CELLULAR_LIPID_CATABOLIC_PROCESS	2.4479	0	GOBP_CELLULAR_LIPID_CATABOLIC_PROCESS	FALSE	GOBP_CELLULAR_LIPID_CATABOLIC_PROCESS
1	0.2893	0	0	CASP2|BCL3|BID|TWIST1|TP53|SESN2|TFAP4|GRB2|PCNA|SPRED3|KAT5|FZR1|CDK2|RPS27L|E2F1|PPM1D|SNAI1|PMAIP1|ZMPSTE24|WNT1|PLK1|MIF|BRCA2|SPRED1|ATRX|CDKN1A|CDKN1B|CARM1|PLK2|AURKA|CCNB1|CHEK2|DYRK1A|PLK3|GADD45A|PYHIN1|ARID3A|E2F4|EP300|CNOT1|CNOT6L|DDX5|CNOT10|ZNF385A|SPRED2|PLA2R1|PRPF19|GML|SFN|RGCC|BABAM1|CNOT7|PRMT1|MDM2|SIRT1|MDM4|MUC1|CNOT2|CNOT3|CNOT4|PRKDC|TRIAP1|GTSE1|DTL|UIMC1|PML|ATR|SMYD2|…	http://www.gsea-msigdb.org/gsea/msigdb/cards/GOBP_SIGNAL_TRANSDUCTION_IN_RESPONSE_TO_DNA_DAMAGE	122	ENR	GOBP_SIGNAL_TRANSDUCTION_IN_RESPONSE_TO_DNA_DAMAGE	3.6336	0	GOBP_SIGNAL_TRANSDUCTION_IN_RESPONSE_TO_DNA_DAMAGE	FALSE	GOBP_SIGNAL_TRANSDUCTION_IN_RESPONSE_TO_DNA_DAMAGE
0.9979	0.3303	0.0039	0.925	FABP5|PHOSPHO1|LPCAT3|LPCAT1|SLC44A4|LPIN1|MFSD2A|RAB38|SLC27A1|APOA2|CHKA|CSNK2A2|SLC44A1|CEPT1|CDS1|STARD10|LPIN3|PCYT1B|ACHE|GPAT4|ACSL3|STARD7|PCTP|CHPT1|LPIN2|CSNK2A1|ABHD3|SLC44A3|PEMT|SLC44A2|CHAT|FABP3|APOA1|CAPN2|CSNK2B|SLC44A5|PCYT1A	http://www.gsea-msigdb.org/gsea/msigdb/cards/GOBP_PHOSPHATIDYLCHOLINE_BIOSYNTHETIC_PROCESS	37	ENR	GOBP_PHOSPHATIDYLCHOLINE_BIOSYNTHETIC_PROCESS	2.2132	0.0021	GOBP_PHOSPHATIDYLCHOLINE_BIOSYNTHETIC_PROCESS	FALSE	GOBP_PHOSPHATIDYLCHOLINE_BIOSYNTHETIC_PROCESS
1	0.3618	0	0.005	GORASP1|RAB26|GGA1|ARHGAP44|ZDHHC2|BBS1|GOLGA4|AMN|ANK3|GOLGA7|KIF13A|SPTBN1|GRIPAP1|CLN3|GOPC|VAMP2|RILPL2|RAB7A|OPTN|ARFRP1|CSK|RILPL1|GORASP2|RAB31|GGA3|RAB11A|VAMP5|CNST|GRIP2|KRT18|BBS2|NSG1|GOLPH3L|PREPL|C16ORF70|ACSL3|VPS35|BLZF1|GOLPH3|RAB8A|RAB10|PKDCC|GGA2|AKAP5|VAMP3|GRIP1|SEC16A|MACF1|LYPLA1	http://www.gsea-msigdb.org/gsea/msigdb/cards/GOBP_ESTABLISHMENT_OF_PROTEIN_LOCALIZATION_TO_PLASMA_MEMBRANE	49	ENR	GOBP_ESTABLISHMENT_OF_PROTEIN_LOCALIZATION_TO_PLASMA_MEMBRANE	2.9577	0	GOBP_ESTABLISHMENT_OF_PROTEIN_LOCALIZATION_TO_PLASMA_MEMBRANE	FALSE	GOBP_ESTABLISHMENT_OF_PROTEIN_LOCALIZATION_TO_PLASMA_MEMBRANE
0.998	0.1149	0.0049	0.972	KIF16B|STARD9|CAMSAP3|TSSK4|PRDM14|SEMG1|OPA1|SEMG2|SLC9C1|EFCAB9|BICD1|DNAI2|IFT81|DST|SPAST|MEIG1|RACGAP1|TEKT3|KIF1A|ACTR3|ACTR2|ARMCX3|IFT80|HIF1A|OFD1|IFT52|IFT57|TRIM46|IFT122|SSNA1|SOD1|AP3M1|SORD|TTC25|KIF1C|DNAJA1|HDAC6|KIF2B|APOB|KIF20B|BLOC1S4|RNASE10|CCDC39|NEFL|CCDC65|DNAH17|ACTR10|RAB1A|STK11|CATSPER3|UXT|DYNC2H1|KIFC2|TACR2|DRC1|TACR1|IFT74|CCDC114|ADCY3|TACR3|IFT88|KIF3B|APP|TRIP1…	http://www.gsea-msigdb.org/gsea/msigdb/cards/GOBP_MICROTUBULE_BASED_MOVEMENT	334	ENR	GOBP_MICROTUBULE_BASED_MOVEMENT	2.1705	0.002	GOBP_MICROTUBULE_BASED_MOVEMENT	FALSE	GOBP_MICROTUBULE_BASED_MOVEMENT
1	0.2936	0	0.011	DRD3|ZFYVE26|VPS4A|GIPC1|MRGPRX2|CENPV|FLCN|AHCTF1|OR1A2|TEX14|OPN1MW|GIT1|PIK3R4|TAS2R13|SH3GLB1|RXFP3|PRKCE|SETD2|PIK3C3|SPAST|RACGAP1|KIF20A|KLHL9|OPN1LW|KIF13A|MAP10|CXCR5|SSTR5|UVRAG|SVIL|DCDC1|BCL2L1|OR2A4|CSPP1|CALM3|CALM2|FSD1|TAS1R2|PKP4|KLHL13|RAB11FIP3|KLHL21|MAP9|CDC25B|RHOA|ANKRD53|BIRC6|CUL3|CDC42|PLK1|ZFYVE19|BECN1|CDC14B|RAB11A|PRC1|KIF20B|E2F7|AURKB|CHMP4C|KIF23|BRCA2|E2F8|CDC14A…	http://www.gsea-msigdb.org/gsea/msigdb/cards/GOBP_REGULATION_OF_CYTOKINESIS	85	ENR	GOBP_REGULATION_OF_CYTOKINESIS	2.8832	0	GOBP_REGULATION_OF_CYTOKINESIS	FALSE	GOBP_REGULATION_OF_CYTOKINESIS
1	0.1939	0.0046	0.965	TET2|KMT2C|RBBP5|DYDC1|SMYD1|JARID2|PAX5|SETD2|DPY30|SETD1B|ASH2L|KMT2B|PHF19|MECP2|SETDB2|MEN1|ZNF274|CXXC1|EHMT2|PRDM5|MYB|ZNF304|KMT2A|PIH1D1|PHF1|NELFE|SETDB1|WDR5B|METTL21EP|TET3|METTL21A|EEF2KMT|SETD5|SUV39H2|METTL21C|MLLT6|EHMT1|SETD1A|SETD4|METTL22|VCPKMT|ATRX|CAMKMT|SMYD3|KDM4D|KDM6A|SETD6|WDR82|CTNNB1|SETD7|PYGO2|ZNF335|WDR61|SUZ12|PRDM7|SETD3|BCOR|PRMT6|MECOM|DNMT1|DNMT3B|TTLL12|SIRT1|…	http://www.gsea-msigdb.org/gsea/msigdb/cards/GOBP_PEPTIDYL_LYSINE_METHYLATION	105	ENR	GOBP_PEPTIDYL_LYSINE_METHYLATION	2.1822	0	GOBP_PEPTIDYL_LYSINE_METHYLATION	FALSE	GOBP_PEPTIDYL_LYSINE_METHYLATION
1	0.2069	0	0	BIK|PARP1|STXBP6|SLAIN2|CAMSAP3|GBA2|RIOK3|IL5|RAC1|CLIP1|TP53|LMO4|BCL2L11|TBCD|HRK|BMF|ACTR3|ACTR2|GTF2H5|WHAMM|VCP|WHAMMP3|LDLRAD4|PIH1D1|SMAD6|SOX9|UNC13B|XPA|GTF2H1|MET|WASH3P|GTF2H3|GTF2H4|CHD1L|SRC|ARPC3|ARPC1B|ARPC1A|NPHS1|CDK5R1|VPS11|NAV3|PEX5|STXBP1|SCIN|DAB2IP|PAK1|PAK3|SPTBN5|MYO1C|GSN|CKAP5|LGALS3|ABCA3|PARK7|THRA|CALY|TTBK1|TPPP2|PRKCD|AVIL|PRKCE|ARPC5|CDH17|PRKCZ|SOST|MAPK9|FCHSD2…	http://www.gsea-msigdb.org/gsea/msigdb/cards/GOBP_REGULATION_OF_PROTEIN_CONTAINING_COMPLEX_ASSEMBLY	408	ENR	GOBP_REGULATION_OF_PROTEIN_CONTAINING_COMPLEX_ASSEMBLY	4.5793	0	GOBP_REGULATION_OF_PROTEIN_CONTAINING_COMPLEX_ASSEMBLY	FALSE	GOBP_REGULATION_OF_PROTEIN_CONTAINING_COMPLEX_ASSEMBLY
1	0.2374	0	0.007	GSK3A|TRIB1|RFPL1|CLU|KLHL40|SUMO1|RNF14|FMR1|RNF144A|RNF40|CBFA2T3|BBS7|VCP|SMAD7|BCAP31|FZR1|SOCS5|HSPBP1|PRICKLE1|SUMO2|CDC20B|OSBPL7|DNAJB2|PIAS1|DDRGK1|CEBPA|PLK1|ZYG11B|AKT1|STUB1|CSNK1D|SH3RF2|ARIH2|PTK2B|SGTA|UBQLN2|LAPTM5|PLK2|USP5|AURKA|DVL1|FAM122A|RNF19B|PLK3|DAB2IP|DAB2|PYHIN1|SIRT2|BAG2|AXIN1|EGF|CCDC22|RNF217|RGN|UBQLN1|CAV1|CSNK1A1|MDM2|TREM2|CHFR|CTSC|TMTC3|RAD23A|NKD2|CAV3|RNF14…	http://www.gsea-msigdb.org/gsea/msigdb/cards/GOBP_POSITIVE_REGULATION_OF_PROTEOLYSIS_INVOLVED_IN_CELLULAR_PROTEIN_CATABOLIC_PROCESS	119	ENR	GOBP_POSITIVE_REGULATION_OF_PROTEOLYSIS_INVOLVED_IN_CELLULAR_PROTEIN_CATABOLIC_PROCESS	2.9298	0	GOBP_POSITIVE_REGULATION_OF_PROTEOLYSIS_INVOLVED_IN_CELLULAR_PROTEIN_CATABOLIC_PROCESS	FALSE	GOBP_POSITIVE_REGULATION_OF_PROTEOLYSIS_INVOLVED_IN_CELLULAR_PROTEIN_CATABOLIC_PROCESS
0.998	0.2848	0.0029	0.83	NUMA1|ZW10|CLASP1|ASPM|PAFAH1B1|KIF25|KPNB1|MAD2L1|NUSAP1|ACTR3|ACTR2|SPDL1|SPIRE2|ESPL1|FMN2|CDK5RAP2|SPIRE1|CFL1|SPRY1|SPRY2|CENPA|LLGL2|MISP|LLGL1|UBXN2B|DCTN1|GPSM2|HTT|ITGB1|INSC|PKHD1|MCPH1|MAP4|NSFL1C|PLK1|DYNLT1|ZBED3|NLRP5|NDEL1|SAPCD2|MOS|OOEP|TLE6|WASL|DYNC1H1|FGF10|GJA1|MYH9|NDC80|CLASP2|FBXW11	http://www.gsea-msigdb.org/gsea/msigdb/cards/GOBP_SPINDLE_LOCALIZATION	51	ENR	GOBP_SPINDLE_LOCALIZATION	2.2616	0.002	GOBP_SPINDLE_LOCALIZATION	FALSE	GOBP_SPINDLE_LOCALIZATION
0.998	0.3674	0.0082	0.999	PCGF3|PCGF5|OTUB1|TRIP12|RING1|PCGF6|UBE2A|SKP1|UBE2B|KDM2B|DDB1|OTUB2|RNF8|PCGF2|CUL4B|UBR5|PCGF1|DTX3L|DDB2|RNF168|RNF2|TRIM37|BCOR|UBR2|RYBP	http://www.gsea-msigdb.org/gsea/msigdb/cards/GOBP_HISTONE_H2A_UBIQUITINATION	25	ENR	GOBP_HISTONE_H2A_UBIQUITINATION	2.0703	0.002	GOBP_HISTONE_H2A_UBIQUITINATION	FALSE	GOBP_HISTONE_H2A_UBIQUITINATION
1	0.3573	0	0.003	MTERF3|C1QBP|PRKDC|FASTKD2|DHX30|MDN1|DDX3X|RRS1|BOP1|NOP2|MRTO4|EIF6|RSL24D1|NLE1|MRPL20|BRIX1|DDX28|NIP7|RPL3|DHX29|RPL3L|RPL5|RPL6|RPL10|RPL11|RPL23A|RPL24|RPL38|RPLP0|EIF2A|RPF2|TRAF7|ERAL1|RRP7A|ABT1|RPSA|RPS27L|MRPS7|PWP2|RPS5|RPS14|RPS15|RPS19|RPS27|RPS28|MRPS11|XRCC5|RRP7BP|RPL10L|MRPL22|DHX37|MRPS2|MTERF4|SBDS|VCX|NPM1|MPV17L2	http://www.gsea-msigdb.org/gsea/msigdb/cards/GOBP_RIBOSOME_ASSEMBLY	57	ENR	GOBP_RIBOSOME_ASSEMBLY	3.0094	0	GOBP_RIBOSOME_ASSEMBLY	FALSE	GOBP_RIBOSOME_ASSEMBLY
0.998	0.2843	0.008	0.998	ENTPD8|CAD|AMPD1|AMPD2|APRT|AMPD3|GMPS|CMPK1|ADA|RFK|LHPP|UPP2|DCK|PPAT|PRPS1L1|UCKL1|DHODH|TK1|TK2|IMPDH1|IMPDH2|UPP1|PFAS|TYMS|UCK1|DCTD|DUT|UMPS|GART|ATIC|PAICS|HPRT1|ADK|ADSL|DGUOK|UPRT|NUDT2|PRPS1|PRPS2	http://www.gsea-msigdb.org/gsea/msigdb/cards/GOBP_NUCLEOSIDE_MONOPHOSPHATE_BIOSYNTHETIC_PROCESS	39	ENR	GOBP_NUCLEOSIDE_MONOPHOSPHATE_BIOSYNTHETIC_PROCESS	2.0747	0.002	GOBP_NUCLEOSIDE_MONOPHOSPHATE_BIOSYNTHETIC_PROCESS	FALSE	GOBP_NUCLEOSIDE_MONOPHOSPHATE_BIOSYNTHETIC_PROCESS
1	0.2712	0	0.003	USP7|PARP1|RPA3|LIG3|UBA52|BRIP1|UBC|TP53|COPS5|PCNA|GTF2H5|SLX4|NTHL1|CETN1|CUL4B|COMMD1|CCNH|CDK7|ERCC1|XPA|GTF2H1|ERCC4|GTF2H3|GTF2H4|HUS1|CHD1L|FANCC|BRCA2|POLR2A|POLR2B|POLR2C|FAN1|POLR2E|CETN2|POLR2F|POLR2H|POLL|POLR2I|POLR2J|POLR2K|POLR2L|SLC30A9|HMGN1|RAD52|DDB1|EP300|POLR2D|PNKP|POLR2G|XAB2|DDB2|ERCC3|PRPF19|OGG1|RPA4|ZNF830|SIRT1|UVSSA|RAD23A|POLD3|POLK|POLD1|POLD2|TCEA1|POLD4|RFC2|RFC3…	http://www.gsea-msigdb.org/gsea/msigdb/cards/GOBP_NUCLEOTIDE_EXCISION_REPAIR	101	ENR	GOBP_NUCLEOTIDE_EXCISION_REPAIR	3.0029	0	GOBP_NUCLEOTIDE_EXCISION_REPAIR	FALSE	GOBP_NUCLEOTIDE_EXCISION_REPAIR
1	0.1991	0.0001	0.038	BHMT|TET2|PRMT5|PRDM14|KMT2C|PRDM4|RBBP5|DYDC1|SMYD1|JARID2|PAX5|SETD2|DPY30|AASS|SETD1B|LCMT1|ASH2L|KMT2B|PHF19|RAB3D|MECP2|CTCF|SETDB2|MEN1|SIRT7|ZNF274|CXXC1|EHMT2|PRDM5|MYB|ZNF304|KMT2A|PIH1D1|PHF1|NELFE|TET1|SETDB1|WDR5B|PRMT3|PCMTD1|METTL21EP|TET3|METTL11B|METTL21A|EEF2KMT|SETD5|SUV39H2|METTL21C|MLLT6|ICMT|COPRS|PRMT9|EHMT1|SETD1A|FAM98A|PCMT1|SETD4|CREBBP|PRMT8|PCMTD2|PRMT7|NDUFAF7|METTL22…	http://www.gsea-msigdb.org/gsea/msigdb/cards/GOBP_PROTEIN_METHYLATION	151	ENR	GOBP_PROTEIN_METHYLATION	2.7351	0	GOBP_PROTEIN_METHYLATION	FALSE	GOBP_PROTEIN_METHYLATION
1	0.1754	0	0	F11R|RDX|TSC2|AMOT|ARHGAP17|MFN2|RAC1|RASIP1|GRB2|ITPKB|JAK2|RHOF|RACGAP1|ARHGEF25|SYNPO2L|ARHGAP12|LYN|ARHGEF19|ARHGAP15|RELN|ARFGAP1|CDC42SE1|GBF1|CDC42SE2|SOS1|GPR4|RHOJ|CRK|NGF|MET|A2M|HEG1|ARHGAP42|PREX1|SRC|ALS2|MYOC|RAC2|FBXO8|RAC3|RAP1GAP|DAB2IP|IGF1|ARHGAP26|ARHGEF2|IQSEC2|CDON|PLCE1|ARHGEF10|RHOV|PIK3CB|PIK3CG|ARHGEF28|PIK3R2|ARHGAP40|INPP5B|NET1|ITGA3|RTN4R|ARHGEF11|ARHGAP1|SQSTM1|IQSE…	http://www.gsea-msigdb.org/gsea/msigdb/cards/GOBP_REGULATION_OF_SMALL_GTPASE_MEDIATED_SIGNAL_TRANSDUCTION	301	ENR	GOBP_REGULATION_OF_SMALL_GTPASE_MEDIATED_SIGNAL_TRANSDUCTION	3.2834	0	GOBP_REGULATION_OF_SMALL_GTPASE_MEDIATED_SIGNAL_TRANSDUCTION	FALSE	GOBP_REGULATION_OF_SMALL_GTPASE_MEDIATED_SIGNAL_TRANSDUCTION
1	0.2226	0	0	ADD1|LOX|VTN|ID1|SNAPIN|SMARCD3|ACE|PPP1CA|PTPRF|TGFBR3|CCL23|TERT|HDAC5|TFIP11|RPL11|ATP2A2|LEF1|GTF2F1|LRP1|SORL1|HFE|BMP4|SPTA1|MEN1|PDGFB|RAMP2|DNAJB2|STYX|RUVBL2|PCSK9|MIR27B|EPB41|MARK3|EPB41L5|NFATC4|TIAM1|CRK|PLK1|AKT1|HSP90AB1|CRMP1|STUB1|SRC|TTBK2|AURKB|PRMT8|ADRB2|NES|PRMT7|ADAM15|RALB|CDKN1A|DACT1|XIRP1|WNT3A|STK3|PLK2|STK4|AURKA|CARD16|DVL1|DERL1|MITD1|CLDN5|ACTB|MARK2|DZIP1|PLXND1|N…	http://www.gsea-msigdb.org/gsea/msigdb/cards/GOBP_REGULATION_OF_PROTEIN_BINDING	185	ENR	GOBP_REGULATION_OF_PROTEIN_BINDING	3.2998	0	GOBP_REGULATION_OF_PROTEIN_BINDING	FALSE	GOBP_REGULATION_OF_PROTEIN_BINDING
1	0.4331	0.0014	0.527	GPR4|ITGB3|PRCP|TNF|SERPINE1|SMOC2|MCAM|GATA2|ETS1|ALOX5|XBP1|ADIPOR2|DAG1|CD34|GPX1|CXCR4|MIR1298|KDR|B4GALT1|SLC12A2|TNFAIP3|SRF|MIR34A|MIR200B|FOXC2|NDNF|VEGFA|MIR451A|HPSE	http://www.gsea-msigdb.org/gsea/msigdb/cards/GOBP_ANGIOGENESIS_INVOLVED_IN_WOUND_HEALING	29	ENR	GOBP_ANGIOGENESIS_INVOLVED_IN_WOUND_HEALING	2.3883	0	GOBP_ANGIOGENESIS_INVOLVED_IN_WOUND_HEALING	FALSE	GOBP_ANGIOGENESIS_INVOLVED_IN_WOUND_HEALING
1	0.2208	0.002	0.695	GSK3A|SLC2A9|EDNRA|TNF|ENPP1|SLC23A2|MEF2A|PIK3R1|INSR|SESN2|IRS1|TERT|PTH|SLC45A3|OCLN|SLC2A8|CLTCL1|SLC2A1|EDN1|SLC23A1|PRKAG2|BRAF|STXBP3|ZDHHC7|PID1|KLF15|ITLN1|AKT1|SLC2A6|PPBP|PRKCI|NR4A3|ARPP19|POU4F2|PPARD|SLC2A10|TSC1|IGF1|IL1B|SLC5A4|INPP5K|RHOQ|PLA2G1B|FABP5|OPN3|C2CD5|RNASEL|STXBP4|IRS2|C3|PEA15|SLC27A1|CLIP3|GPC3|APPL1|SLC2A3|SLC2A5|LEP|CAPN10|SLC25A27|MIR103A1|MIR107|GRB10|ADIPOQ|NF…	http://www.gsea-msigdb.org/gsea/msigdb/cards/GOBP_CARBOHYDRATE_TRANSMEMBRANE_TRANSPORT	104	ENR	GOBP_CARBOHYDRATE_TRANSMEMBRANE_TRANSPORT	2.3266	0	GOBP_CARBOHYDRATE_TRANSMEMBRANE_TRANSPORT	FALSE	GOBP_CARBOHYDRATE_TRANSMEMBRANE_TRANSPORT
1	0.1877	0.0009	0.377	NDFIP1|TNFSF18|PLCG2|LY9|BCL3|CD180|CD1C|AP1G1|CD28|IL27RA|CD40|THOC1|IL6|CCL19|IL18|TP53|CD19|ADA|GAPT|FCER1G|JAK3|CD80|MSH6|CD86|LEF1|ITM2A|ANXA1|ST3GAL1|SMAD7|SWAP70|SOCS5|IL23A|DOCK10|CD244|HAVCR2|IL27|MYB|ZNF683|UNC13D|DLL1|ERCC1|TLR4|TMEM98|POU2AF1|APBB1IP|ATP7A|ICAM1|PTK2B|LFNG|ZBTB7B|ITFG2|IFNL1|STAT3|TSC1|IFNK|ZC3H12A|ENTPD7|ZFPM1|GPR183|RC3H1|RNF8|IL4R|IL10|IL12B|SEMA4A|RNF168|LGALS3|RA…	http://www.gsea-msigdb.org/gsea/msigdb/cards/GOBP_LYMPHOCYTE_ACTIVATION_INVOLVED_IN_IMMUNE_RESPONSE	179	ENR	GOBP_LYMPHOCYTE_ACTIVATION_INVOLVED_IN_IMMUNE_RESPONSE	2.4482	0	GOBP_LYMPHOCYTE_ACTIVATION_INVOLVED_IN_IMMUNE_RESPONSE	FALSE	GOBP_LYMPHOCYTE_ACTIVATION_INVOLVED_IN_IMMUNE_RESPONSE
1	0.3088	0	0.005	TMEM64|CAMK4|DCSTAMP|OSTM1|TREM2|CCL3|GAB2|IFNG|KLF10|IREB2|TLR3|JUNB|TNF|PPARGC1B|TRAF6|SBNO2|TNFSF11|LTF|FOS|FBXW7|PIK3R1|SFRP1|GPC3|TNFRSF11A|CREB1|TCTA|CLDN18|GPR137|LRRC17|MTOR|ATP6AP1|FSHB|PIAS3|LILRB1|FARP2|TFE3|GPR55|IL23A|GPR137B|CCR1|SLC9B2|EFNA2|MITF|IL20|FSTL3|LILRB4|TF|MAFB|CSF1R|OCSTAMP|LILRB3|CD81|RASSF2|CEBPB|MAPK14|TLR4|CSF1|CARTPT|FBN1|SRC|TYROBP|LRRK1|POU4F2|GPR68|OSCAR|GNAS|TC…	http://www.gsea-msigdb.org/gsea/msigdb/cards/GOBP_OSTEOCLAST_DIFFERENTIATION	89	ENR	GOBP_OSTEOCLAST_DIFFERENTIATION	2.9771	0	GOBP_OSTEOCLAST_DIFFERENTIATION	FALSE	GOBP_OSTEOCLAST_DIFFERENTIATION
0.9958	0.4089	0.0088	0.999	PTGFR|ACACA|P2RY4|AKR1C2|AKAP8|GNG2|AKR1C3|AKT1|TNC|APOB|ADCY6|SFRP1|PRKAA1|PRKAA2|GNB1|PTGER4|PTGER2|PPARG|PRKCE|TNFSF4	http://www.gsea-msigdb.org/gsea/msigdb/cards/GOBP_CELLULAR_RESPONSE_TO_PROSTAGLANDIN_STIMULUS	20	ENR	GOBP_CELLULAR_RESPONSE_TO_PROSTAGLANDIN_STIMULUS	2.0536	0.0042	GOBP_CELLULAR_RESPONSE_TO_PROSTAGLANDIN_STIMULUS	FALSE	GOBP_CELLULAR_RESPONSE_TO_PROSTAGLANDIN_STIMULUS
1	0.3849	0.0002	0.088	NUMA1|MCPH1|NSFL1C|MARK4|HOOK3|CSNK1D|APC|C2CD3|BICD1|STIL|PARD6A|WRAP73|PCM1|BBS4|CCDC14|AURKA|SNX10|NEDD1|GSK3B|NUDCD3|PIBF1|DCTN2|CEP83|CEP192|SPAG5|GOLGB1|CEP131|MAPRE1|KIAA0753|CEP72|CEP350|CEP250|UBXN2B	http://www.gsea-msigdb.org/gsea/msigdb/cards/GOBP_PROTEIN_LOCALIZATION_TO_MICROTUBULE_ORGANIZING_CENTER	33	ENR	GOBP_PROTEIN_LOCALIZATION_TO_MICROTUBULE_ORGANIZING_CENTER	2.6377	0	GOBP_PROTEIN_LOCALIZATION_TO_MICROTUBULE_ORGANIZING_CENTER	FALSE	GOBP_PROTEIN_LOCALIZATION_TO_MICROTUBULE_ORGANIZING_CENTER
1	0.1506	0	0.001	SALL1|IL3|MMP16|MYF5|TP53|STRA6|LBX1|CHST11|STIL|ADA|SOX17|PITX2|APELA|KDR|YAP1|SHH|TRIM28|BMP4|BMP5|ALX4|IRX5|PPP1R13L|BMP7|BMPR1A|CITED2|FZD2|IFT52|IFT57|IFT122|GRHL3|SNAI1|SOD1|CDX2|FZD6|CDX4|COBL|SOX9|OSR2|MESP1|SOX15|SP3|WNT1|CEBPA|CEBPB|TEAD4|NAGLU|SPINT1|TULP3|WNT11|SPINT2|GSC|FUZ|ST14|ZFP36L1|VPS52|TCAP|PLK4|NKX2-5|WNT3A|STK3|STK4|PRKRA|FRS2|ZFPM1|PALB2|PKDCC|TMED2|WNT16|TBX3|TCF21|TBX4|P…	http://www.gsea-msigdb.org/gsea/msigdb/cards/GOBP_EMBRYONIC_ORGAN_DEVELOPMENT	401	ENR	GOBP_EMBRYONIC_ORGAN_DEVELOPMENT	3.087	0	GOBP_EMBRYONIC_ORGAN_DEVELOPMENT	FALSE	GOBP_EMBRYONIC_ORGAN_DEVELOPMENT
0.9979	0.3055	0.0063	0.987	HRG|FRMD7|DMTN|WNT1|ARPC2|CDC42|ABI2|ATP7A|RAC1|WASF2|AUTS2|PIK3CA|PIK3R1|SLIT2|TWF1|PLXNB3|AKIRIN1|BRK1|AVIL|MSTN|CLRN1|OCLN|MTOR|RAC2|ACTR3|ACTR2|DNM2|NCKAP1|MIR196A1|FSCN1|HDAC4|PLCE1|CYFIP1|FER|EPHA2|BIN3|TWF2|CAPZB|WAS	http://www.gsea-msigdb.org/gsea/msigdb/cards/GOBP_REGULATION_OF_LAMELLIPODIUM_ASSEMBLY	39	ENR	GOBP_REGULATION_OF_LAMELLIPODIUM_ASSEMBLY	2.1214	0.0021	GOBP_REGULATION_OF_LAMELLIPODIUM_ASSEMBLY	FALSE	GOBP_REGULATION_OF_LAMELLIPODIUM_ASSEMBLY
1	0.2832	0	0	NUMA1|KIF4A|SPC25|NUF2|EML3|CEP126|CHMP2B|CHMP2A|KIF4B|HNRNPU|STIL|KPNB1|CENPH|WRAP73|RMDN1|CHMP1A|SPAST|RACGAP1|TACC1|TBCE|CHMP5|STAG1|MAP10|CCDC61|VCP|TACC2|FSD1|DCTN6|CEP97|MECP2|CHMP1B|TPR|BORA|MAP9|EFHC2|ANKRD53|EFHC1|PSRC1|TNKS|PLK1|RAB11A|CCSAP|PRC1|RAE1|AURKB|CHMP4C|SPICE1|KIF23|VPS4B|DLGAP5|PLK2|STAG2|DYNC1H1|AURKA|CCNB1|CHEK2|CLTC|AURKC|KIFC2|EML1|KIF3B|ARHGEF10|TPX2|CKAP5|FLNA|SMC3|CLA…	http://www.gsea-msigdb.org/gsea/msigdb/cards/GOBP_MITOTIC_SPINDLE_ORGANIZATION	106	ENR	GOBP_MITOTIC_SPINDLE_ORGANIZATION	3.3439	0	GOBP_MITOTIC_SPINDLE_ORGANIZATION	FALSE	GOBP_MITOTIC_SPINDLE_ORGANIZATION
1	0.1999	0.0008	0.322	SPRY3|WEE2|CASP3|RGS14|RASIP1|SFRP1|APC|SFRP2|TFAP4|DUSP21|YWHAG|DUSP14|DUSP10|CD300A|AIDA|STK38|SPRED3|INCA1|HEXIM1|LYN|SMPD1|SORL1|DUSP1|BMP4|RB1|MEN1|PRKAG2|BMP7|MIR218-1|DUSP19|MIR24-1|PKIG|CDKN1C|CDKN2A|CEBPA|CDK5RAP1|CDKN2B|DUSP18|DNAJA1|PLK1|PKIB|CIB1|HEXIM2|PRKAR1B|LATS1|CDKN2C|AKT1|PRKAR2A|HEG1|CDKN2D|PAQR3|UCHL1|SPRED1|NF1|CDKN1A|KAT2B|CDKN1B|SLC8A3|AGT|DAB2IP|DUSP2|DUSP3|DUSP4|DUSP5|DU…	http://www.gsea-msigdb.org/gsea/msigdb/cards/GOBP_NEGATIVE_REGULATION_OF_PROTEIN_SERINE_THREONINE_KINASE_ACTIVITY	133	ENR	GOBP_NEGATIVE_REGULATION_OF_PROTEIN_SERINE_THREONINE_KINASE_ACTIVITY	2.4745	0	GOBP_NEGATIVE_REGULATION_OF_PROTEIN_SERINE_THREONINE_KINASE_ACTIVITY	FALSE	GOBP_NEGATIVE_REGULATION_OF_PROTEIN_SERINE_THREONINE_KINASE_ACTIVITY
1	0.3423	0	0.009	FAIM2|FAS|MADD|TRADD|FGA|FGB|PEA15|FASLG|SFRP1|RIPK1|DDX3X|SFRP2|CASP8|FGG|GPX1|CFLAR|FAIM|HMOX1|FEM1B|BCL2L1|GSK3B|SKIL|BMP5|HMGB2|NOS3|BRCA1|BMPR1B|STX4|MIR221|MIR222|PMAIP1|ATF3|PTEN|THBS1|TIMP3|SERPINE1|TRAF2|ICAM1|TNFSF10|TMC8|STK3|STK4|TNFAIP3|SP100|RAF1|ARHGEF2|FADD|FAF1|HGF|ZSWIM2|RNF34|ITPRIP|TNFRSF10B|LGALS3|TNFRSF10A|SCRT2|PARK7	http://www.gsea-msigdb.org/gsea/msigdb/cards/GOBP_REGULATION_OF_EXTRINSIC_APOPTOTIC_SIGNALING_PATHWAY_VIA_DEATH_DOMAIN_RECEPTORS	57	ENR	GOBP_REGULATION_OF_EXTRINSIC_APOPTOTIC_SIGNALING_PATHWAY_VIA_DEATH_DOMAIN_RECEPTORS	2.8857	0	GOBP_REGULATION_OF_EXTRINSIC_APOPTOTIC_SIGNALING_PATHWAY_VIA_DEATH_DOMAIN_RECEPTORS	FALSE	GOBP_REGULATION_OF_EXTRINSIC_APOPTOTIC_SIGNALING_PATHWAY_VIA_DEATH_DOMAIN_RECEPTORS
1	0.173	0	0.012	NDFIP1|RDX|IL2RA|GLMN|MIR30B|CORO2B|TRPV4|ANGPT2|PIK3R1|TARM1|PLXNA1|PLXNA2|PLXNB1|PLXNB3|JAK2|JAK3|TBCD|SHH|ANXA1|SEMA4D|AP1AR|PLXNA3|LRP1|HFE|BMP4|MIR138-1|ADAM10|GTPBP4|BMP6|ZNF703|AKNA|LILRB4|MIR221|MIR222|AJAP1|MIR27A|MBP|IL20RB|EPB41L5|WNT1|CEBPB|MIR125A|TGFBI|TNC|SRC|PODXL|FXYD5|SPINT2|MYOC|PAG1|NF2|SDC4|PTPRO|CDSN|PRNP|B4GALNT2|ADAMDEC1|PRKG1|SPOCK1|RC3H1|DLG5|IHH|CXCL12|ACVRL1|IL4R|IL10|…	http://www.gsea-msigdb.org/gsea/msigdb/cards/GOBP_NEGATIVE_REGULATION_OF_CELL_ADHESION	281	ENR	GOBP_NEGATIVE_REGULATION_OF_CELL_ADHESION	2.8734	0	GOBP_NEGATIVE_REGULATION_OF_CELL_ADHESION	FALSE	GOBP_NEGATIVE_REGULATION_OF_CELL_ADHESION
1	0.2432	0	0	NDFIP1|PF4|PARP1|KLF10|TNF|TRAF6|IL5|PIK3CD|PIK3R1|SFRP1|MT1G|CLDN18|PIAS3|APCS|LTBR|LYN|IL23A|BMP4|MIR145|FSTL3|LILRB4|C1QC|SP3|CEBPA|CEBPB|CARTPT|SRC|TYROBP|LRRK1|ZFP36L1|GPR68|TCIRG1|CA2|PRTN3|TOB2|ZFPM1|APP|FADD|RBPJ|IL12B|INHA|INHBA|TGFBR2|DHRS2|ZNF675|RELB|TMEM64|CAMK4|RUNX1|DCSTAMP|TREM2|IFNG|ITGB8|IREB2|TLR3|FASN|JUNB|PPARGC1B|SBNO2|LTF|IL15|FBXW7|TLR2|KIT|GPC3|GPR137|PRKCA|ATP6AP1|TFE3|L…	http://www.gsea-msigdb.org/gsea/msigdb/cards/GOBP_MYELOID_LEUKOCYTE_DIFFERENTIATION	198	ENR	GOBP_MYELOID_LEUKOCYTE_DIFFERENTIATION	3.4889	0	GOBP_MYELOID_LEUKOCYTE_DIFFERENTIATION	FALSE	GOBP_MYELOID_LEUKOCYTE_DIFFERENTIATION
1	0.1383	0.0022	0.737	MOGS|DPY19L2|GBA2|EDEM3|POMK|ST6GAL2|B4GALT4|B4GALT3|B4GALT2|ABCA2|ST6GALNAC3|ST6GALNAC4|ST6GALNAC6|ST8SIA6|ST8SIA3|ST3GAL1|ST3GAL2|ST8SIA4|MPDU1|ST8SIA2|SLC51B|ST6GALNAC5|ENTPD5|B3GALT4|SDF2L1|ST3GAL5|GFPT1|GFPT2|UGGT2|UGGT1|B4GAT1|GALNT5|COG6|B3GALT6|SERP1|GCNT1|LMAN1|AQP11|GCNT4|ST3GAL3|C1GALT1|POGLUT1|EXTL2|EXTL3|ALG12|B4GALNT2|DPAGT1|MGAT3|ST6GAL1|CLN5|TRIP11|POMGNT2|GCNT3|GORASP1|MUC2|MUC4|…	http://www.gsea-msigdb.org/gsea/msigdb/cards/GOBP_GLYCOSYLATION	247	ENR	GOBP_GLYCOSYLATION	2.3099	0	GOBP_GLYCOSYLATION	FALSE	GOBP_GLYCOSYLATION
0.9979	0.2149	0.0029	0.831	DLX2|JAG1|JAG2|HEY1|HEY2|HIF1AN|GSX2|AAK1|EGFL7|FBXW7|DTX1|TSPAN5|SLC35C2|SLC35C1|KIT|BEND6|TSPAN15|GALNT11|CBFA2T2|CNTN6|IL6ST|TSPEAR|RFNG|METTL3|DLK2|HES5|NOD2|TM2D3|DLK1|MIR1224|ARRDC1|YAP1|PDCD10|ITGB1BP1|MAGEA1|SNW1|YTHDF2|MIR126|EPN2|ADAM10|NOS3|ASCL1|BMP7|BMP2K|EGFR|NRARP|ARRB1|WWP2|MAML3|ZMIZ1|LLGL2|LLGL1|YJEFN3|CD46|HES1|DLL1|MESP1|CHAC1|ELF3|WNT1|ENHO|MAML2|TP63|GAS2|AKT1|GATA2|TSPAN14|…	http://www.gsea-msigdb.org/gsea/msigdb/cards/GOBP_REGULATION_OF_NOTCH_SIGNALING_PATHWAY	96	ENR	GOBP_REGULATION_OF_NOTCH_SIGNALING_PATHWAY	2.2613	0.0021	GOBP_REGULATION_OF_NOTCH_SIGNALING_PATHWAY	FALSE	GOBP_REGULATION_OF_NOTCH_SIGNALING_PATHWAY
1	0.2217	0.0061	0.987	TLR9|F2RL1|TLR3|FCGR2B|TNF|NOD1|TRAF6|TNFSF11|MTURN|UNC5CL|TAOK3|CCL19|RIPK1|CCL21|RIPK2|TNFRSF19|GADD45G|DUSP22|EDAR|SDCBP|ANKRD6|NOD2|CARD9|ZNF622|TAOK1|FLT4|MFHAS1|TIRAP|SLAMF1|LTBR|NCF1|CD27|CCR7|DUSP15|MAPK8IP1|WNT5A|WNT7A|SEMA3A|WNT7B|DUSP19|TRAF4|RASSF2|RB1CC1|PJA2|FGF19|CDC42|MAP3K5|TLR4|TPD52L1|TRAF1|MAP3K10|TRAF2|MAP3K11|TRAF3|MMP8|TRAF5|SH3RF2|TAOK2|NOX1|MYD88|GADD45B|PTK2B|SH3RF1|STK3…	http://www.gsea-msigdb.org/gsea/msigdb/cards/GOBP_POSITIVE_REGULATION_OF_JNK_CASCADE	83	ENR	GOBP_POSITIVE_REGULATION_OF_JNK_CASCADE	2.1293	0	GOBP_POSITIVE_REGULATION_OF_JNK_CASCADE	FALSE	GOBP_POSITIVE_REGULATION_OF_JNK_CASCADE
1	0.1814	0	0.012	CTPS2|RRM1|PPARGC1A|MLYCD|PARP1|PDP2|ADA|ACLY|PNP|VCP|RAD50|HSD17B8|SCD5|PDHX|RNLS|PKM|HACD2|ACSL1|ACSBG1|ACSL6|ELOVL2|ELOVL5|ELOVL1|GMPS|ELOVL4|ELOVL6|KYNU|ELOVL7|PRPSAP1|ELOVL3|HACD1|PARP9|SPHK2|PAPSS2|ADCY3|PAPSS1|AK4|IDO1|DNAJC30|ADCY7|DGUOK|AK9|ACACA|TREM2|SLC26A2|PPT1|FASN|FLCN|PDK4|ENO1|ATP6V1A|ATP6V0C|PTGS2|LDHC|SCD|UMPS|NOS3|PDK2|UPRT|CAD|PPCS|UQCC3|NOS1|SLC22A13|ACSS2|PANK2|ADCY1|ADCY2|…	http://www.gsea-msigdb.org/gsea/msigdb/cards/GOBP_NUCLEOSIDE_PHOSPHATE_BIOSYNTHETIC_PROCESS	221	ENR	GOBP_NUCLEOSIDE_PHOSPHATE_BIOSYNTHETIC_PROCESS	2.8792	0	GOBP_NUCLEOSIDE_PHOSPHATE_BIOSYNTHETIC_PROCESS	FALSE	GOBP_NUCLEOSIDE_PHOSPHATE_BIOSYNTHETIC_PROCESS
0.998	0.3377	0.0035	0.891	GSK3A|BNIP3L|TSPO|HTT|TSC2|VDAC1|USP30|FZD5|HDAC6|FBXO7|FBXW7|DNM1L|CAMKK2|TP53|CSNK2A2|HAX1|BNIP3|SREBF1|CTTN|SREBF2|ATP13A2|HTRA2|HIF1A|VPS13C|VPS13D|TIGAR|USP36|RNF41|PARK7	http://www.gsea-msigdb.org/gsea/msigdb/cards/GOBP_REGULATION_OF_AUTOPHAGY_OF_MITOCHONDRION	29	ENR	GOBP_REGULATION_OF_AUTOPHAGY_OF_MITOCHONDRION	2.2298	0.002	GOBP_REGULATION_OF_AUTOPHAGY_OF_MITOCHONDRION	FALSE	GOBP_REGULATION_OF_AUTOPHAGY_OF_MITOCHONDRION
0.998	0.5003	0.002	0.695	RDX|MTMR2|DAB2|SNX3|PTPN23|MAP2K2|DNAJC13|MSN|MAPK1|MAPK3|MAP2K1|SRC|EZR|SNX12|RAB21|VPS11	http://www.gsea-msigdb.org/gsea/msigdb/cards/GOBP_REGULATION_OF_EARLY_ENDOSOME_TO_LATE_ENDOSOME_TRANSPORT	16	ENR	GOBP_REGULATION_OF_EARLY_ENDOSOME_TO_LATE_ENDOSOME_TRANSPORT	2.3266	0.002	GOBP_REGULATION_OF_EARLY_ENDOSOME_TO_LATE_ENDOSOME_TRANSPORT	FALSE	GOBP_REGULATION_OF_EARLY_ENDOSOME_TO_LATE_ENDOSOME_TRANSPORT
1	0.1625	0	0	VTN|IKBKB|ZCCHC3|RAC1|CLEC6A|AIM2|ADA|WIPF3|HLA-DQA1|HLA-DQA2|HLA-DQB1|HLA-DQB2|ACTR3|HLA-DRB4|ACTR2|HLA-DRB5|APCS|CFI|C1RL|SUSD4|MYO1G|HEXIM1|LYN|BMX|LILRB4|C1QB|C1QC|ACTG1|C1R|C1S|C2|C4BPA|C4BPB|C7|C8A|C8B|C8G|COLEC10|MASP2|A2M|FCN2|KLHL6|MBL2|CD247|MFAP4|MASP1|SRC|TYROBP|SERPING1|COLEC11|CREBBP|FCN3|ARPC3|ARPC1B|KHDRBS1|ARPC1A|CFHR4|TRAT1|CPN1|CPN2|STK11|WIPF2|FCGR3A|PAK1|PAK3|RFTN1|XRCC6|MYH2…	http://www.gsea-msigdb.org/gsea/msigdb/cards/GOBP_ACTIVATION_OF_IMMUNE_RESPONSE	433	ENR	GOBP_ACTIVATION_OF_IMMUNE_RESPONSE	3.3469	0	GOBP_ACTIVATION_OF_IMMUNE_RESPONSE	FALSE	GOBP_ACTIVATION_OF_IMMUNE_RESPONSE
1	0.2174	0.0092	0.999	SPRY3|LAX1|CAV3|PPP2R1A|RGS14|HYAL2|SFRP1|SFRP2|PRKCD|DUSP21|DUSP14|DUSP10|CD300A|AIDA|STK38|SPRED3|LYN|SMPD1|SORL1|DUSP1|BMP4|ADIPOQ|CBLC|DEFB114|BMP7|MAPK8IP1|MIR218-1|DUSP19|SPRY1|SPRY2|CDK5RAP3|PTPN22|GBA|DUSP18|DNAJA1|PTPN6|PAQR3|UCHL1|SPRED1|NF1|PTPN1|GPS2|PTPRJ|AGT|GPS1|DAB2IP|DUSP2|DUSP3|DUSP4|DUSP5|DUSP6|DUSP7|DUSP8|DUSP16|DUSP9|GSTP1|PPP2CA|SPRY4|RGS3|RGS4|IL1B|RGS2|SH2B3|SPRED2|INPP5K|…	http://www.gsea-msigdb.org/gsea/msigdb/cards/GOBP_NEGATIVE_REGULATION_OF_MAP_KINASE_ACTIVITY	72	ENR	GOBP_NEGATIVE_REGULATION_OF_MAP_KINASE_ACTIVITY	2.0457	0	GOBP_NEGATIVE_REGULATION_OF_MAP_KINASE_ACTIVITY	FALSE	GOBP_NEGATIVE_REGULATION_OF_MAP_KINASE_ACTIVITY
1	0.2349	0.0057	0.986	ERRFI1|SPRY3|TNIP1|FBLN1|EIF3A|RGS14|FLCN|CAMK2N1|CHRNA9|EZR|EMILIN1|LMO3|TBC1D10C|KLF4|DLG1|DUSP10|SPRED3|LIF|ITGB1BP1|SIRT3|WNK2|LYN|PTPN2|DUSP1|ADIPOQ|MIR185|ABL1|SIRPA|MIR200C|MIR21|ARRB1|CRYBA1|MIR221|SMAD4|SPRY1|DUSP26|SPRY2|CSK|ATF3|PHB|PTEN|GBP1|TIMP3|CHRNA10|TLR4|MIR133B|CNKSR3|RPS6KA6|SPRED1|MIR503|NLRP6|SEMA6A|GPER1|PTPN1|C3ORF33|PTPRR|DAB2IP|RAPGEF1|DUSP3|PSCA|DUSP4|DUSP6|DUSP9|VRK3|G…	http://www.gsea-msigdb.org/gsea/msigdb/cards/GOBP_NEGATIVE_REGULATION_OF_ERK1_AND_ERK2_CASCADE	72	ENR	GOBP_NEGATIVE_REGULATION_OF_ERK1_AND_ERK2_CASCADE	2.1415	0	GOBP_NEGATIVE_REGULATION_OF_ERK1_AND_ERK2_CASCADE	FALSE	GOBP_NEGATIVE_REGULATION_OF_ERK1_AND_ERK2_CASCADE
1	0.2887	0.001	0.399	ERN1|SYVN1|SIRT1|OPA1|ERN2|XBP1|LRRK2|TP53|PDX1|PML|GRINA|CREB3L1|ERP29|BBC3|BCL2L11|PPP1R15A|APAF1|BCL2L1|UBE2K|MAGEA3|PTPN2|ATP2A3|TRIB3|HERPUD1|ATP2A1|ERO1A|DNAJC10|CREB3|RNF186|PMAIP1|ATF4|NCK1|BOK|CHAC1|CEBPB|MAP3K5|BAG6|TMEM117|BAK1|TRAF2|BAX|SERINC3|PTPN1|BRSK2|DAB2IP|RNF183|ITPR1|NCK2|CASP4|BCL2|DDIT3|EIF2AK3|TNFRSF10B|HSPA1A|AIFM1|PARK7|TMBIM6	http://www.gsea-msigdb.org/gsea/msigdb/cards/GOBP_INTRINSIC_APOPTOTIC_SIGNALING_PATHWAY_IN_RESPONSE_TO_ENDOPLASMIC_RETICULUM_STRESS	57	ENR	GOBP_INTRINSIC_APOPTOTIC_SIGNALING_PATHWAY_IN_RESPONSE_TO_ENDOPLASMIC_RETICULUM_STRESS	2.4397	0	GOBP_INTRINSIC_APOPTOTIC_SIGNALING_PATHWAY_IN_RESPONSE_TO_ENDOPLASMIC_RETICULUM_STRESS	FALSE	GOBP_INTRINSIC_APOPTOTIC_SIGNALING_PATHWAY_IN_RESPONSE_TO_ENDOPLASMIC_RETICULUM_STRESS
1	0.2401	0.0002	0.092	PSMD14|PLCG2|IKBKB|TRAF6|CLEC4C|CLEC6A|FCER1G|CARD9|CLEC4A|FCN1|SKP1|CHUK|LYN|PSMB11|SYK|MAP3K7|NFKB1|SRC|TYROBP|CREBBP|PAK1|PAK3|EP300|MUC20|PSME4|PRKACA|PRKACB|FBXW11|PRKACG|CUL1|CLEC4D|RELB|IKBKG|MUC1|MUC2|MUC4|FFAR2|MUC6|KRAS|MUC13|PRKCD|CD209|PSMD10|BTRC|TAB2|PSMA1|PSMA2|HCK|PSMA3|PSMA4|PSMA5|PSMA6|PSMA7|FYN|PSMB1|PSMF1|PSMB2|PSMB3|TAB3|PSMB4|PSMB5|PSMD13|MALT1|PSMB6|RELA|PSMB7|PSMB8|PSMB9|P…	http://www.gsea-msigdb.org/gsea/msigdb/cards/GOBP_INNATE_IMMUNE_RESPONSE_ACTIVATING_SIGNAL_TRANSDUCTION	114	ENR	GOBP_INNATE_IMMUNE_RESPONSE_ACTIVATING_SIGNAL_TRANSDUCTION	2.6314	0	GOBP_INNATE_IMMUNE_RESPONSE_ACTIVATING_SIGNAL_TRANSDUCTION	FALSE	GOBP_INNATE_IMMUNE_RESPONSE_ACTIVATING_SIGNAL_TRANSDUCTION
0.9981	0.1977	0.0021	0.703	NT5C2|CBR4|GUK1|PRPSAP2|AK3|NME5|GBA2|NME7|NME9|NME3|NME4|OPA1|APOBEC3F|APOBEC3G|AMD1|ADA|APOBEC2|UPP2|AKR7A2|DCK|DTYMK|PNP|RAB23|ERH|NT5C|NT5E|TYW1B|UCKL1|DHODH|NT5M|TK1|DERA|TK2|DLG1|UPP1|CDADC1|ENPP4|UCK1|NT5C1A|MFN1|ATIC|GNAI3|CDA|APOBEC1|FUCA1|TYW1|FUCA2|AICDA|NME6|AKR1A1|GUSBP3|AKR1C3|CASK|GLA|GMPS|XDH|DLG2|PPAT|PRPS1L1|APOBEC3D|APOBEC3H|DPYD|DPYS|ENTPD7|TJP2|APOBEC3C|PEMT|AKR1B1|AK4|GTPBP1…	http://www.gsea-msigdb.org/gsea/msigdb/cards/GOBP_GLYCOSYL_COMPOUND_METABOLIC_PROCESS	116	ENR	GOBP_GLYCOSYL_COMPOUND_METABOLIC_PROCESS	2.3214	0.0019	GOBP_GLYCOSYL_COMPOUND_METABOLIC_PROCESS	FALSE	GOBP_GLYCOSYL_COMPOUND_METABOLIC_PROCESS
1	0.4493	0.0002	0.069	BICD2|ARL5A|OBSL1|PAQR3|CSNK1D|ARL5C|ARL1|RAB33B|ZDHHC15|GOLPH3|GBP5|COG7|ARL5B|LACRT|TMED10|GAK|SORL1|GCC2|IFT20|VPS13C|PACS1|VPS13D|VPS13A|RAB6A|GBF1|OPTN|ARFRP1	http://www.gsea-msigdb.org/gsea/msigdb/cards/GOBP_PROTEIN_LOCALIZATION_TO_GOLGI_APPARATUS	27	ENR	GOBP_PROTEIN_LOCALIZATION_TO_GOLGI_APPARATUS	2.6663	0	GOBP_PROTEIN_LOCALIZATION_TO_GOLGI_APPARATUS	FALSE	GOBP_PROTEIN_LOCALIZATION_TO_GOLGI_APPARATUS
1	0.2254	0	0	IGFBP3|LOX|TNF|MEF2D|FIGNL1|TWIST1|IL6|SFRP1|SFRP2|WNT10B|YAP1|SHH|SEMA4D|PTH1R|BMP4|SOX8|IFT80|MIR138-1|GTPBP4|BMP6|RPS15|BMP7|BMPR1A|MIR200C|BMPR1B|BMPR2|RSL1D1|SNAI1|MIR27A|MIR29B1|NBR1|BMP3|SMAD6|SOX9|HSD17B4|CEBPA|CEBPB|SPP1|TNC|WNT11|TMEM119|MYOC|TOB1|NF1|TCIRG1|WNT3A|CLTC|IGF1|RUNX2|NOCT|CHRD|IGFBP5|LRP5L|IHH|DDX5|TNN|MIR665|ADAR|MYBBP1A|CTHRC1|TWIST2|CLIC1|SP7|CYP24A1|TMEM64|JAG1|CBFB|COL…	http://www.gsea-msigdb.org/gsea/msigdb/cards/GOBP_OSTEOBLAST_DIFFERENTIATION	207	ENR	GOBP_OSTEOBLAST_DIFFERENTIATION	3.3656	0	GOBP_OSTEOBLAST_DIFFERENTIATION	FALSE	GOBP_OSTEOBLAST_DIFFERENTIATION
0.998	0.3619	0.0056	0.983	ATP2A2|PACS2|TMCO1|BCAP31|ITPR1|KCTD17|APP|BAK1|RAP1GDS1|BCL2|CAMK2D|HERPUD1|THADA|ATP2A1|PML|PSEN1|GRINA|BAX|WFS1|CCDC47|FIS1|TMTC4|TGM2|TMBIM6	http://www.gsea-msigdb.org/gsea/msigdb/cards/GOBP_ENDOPLASMIC_RETICULUM_CALCIUM_ION_HOMEOSTASIS	24	ENR	GOBP_ENDOPLASMIC_RETICULUM_CALCIUM_ION_HOMEOSTASIS	2.1452	0.002	GOBP_ENDOPLASMIC_RETICULUM_CALCIUM_ION_HOMEOSTASIS	FALSE	GOBP_ENDOPLASMIC_RETICULUM_CALCIUM_ION_HOMEOSTASIS
0.9938	0.1803	0.0051	0.977	WDPCP|ENPP1|DCDC2|CD3E|DZIP1L|GPR161|NKX2-2|SFRP1|PTCH2|PDX1|STIL|RFX4|WNT10B|IFT81|NSDHL|DHH|HES5|DYRK2|BBS7|SHH|VCP|STK36|GORAB|IFT80|RB1|FOXA1|MEGF8|IFT52|IFT57|IFT122|SSNA1|TBC1D32|KCTD6|ARL13B|RPGRIP1L|HHIP|GPC2|PDCL|HES1|SERPINE2|ULK3|NKX6-1|MAP3K10|TULP3|TTBK2|CREBBP|FUZ|FGF10|FGFR2|DYNC2H1|SUFU|DZIP1|CDON|UCHL5|PRRX1|KCTD21|DLG5|IHH|GLIS2|IFT20|IFT27|IFT140|PRKACA|PRKACB|TGFBR2|ZNF423|ROR…	http://www.gsea-msigdb.org/gsea/msigdb/cards/GOBP_SMOOTHENED_SIGNALING_PATHWAY	122	ENR	GOBP_SMOOTHENED_SIGNALING_PATHWAY	2.1631	0.0062	GOBP_SMOOTHENED_SIGNALING_PATHWAY	FALSE	GOBP_SMOOTHENED_SIGNALING_PATHWAY
0.9981	0.2647	0.002	0.696	ITGA2|ITGA3|PRKAR1A|EXOC4|ITGB4|TXNRD1|TRIM15|TBX19|NOG|MIR1-1|KDM6B|SFRP2|SCX|HAND1|TBX20|SETD2|APELA|KLF4|LEF1|SIX2|SMAD2|SMAD3|FOXF1|DKK1|FOXC2|BMP4|MIR145|BMP7|TLX2|PAX2|BMPR1A|WNT3|MIR200C|WNT5A|SMAD1|TWSG1|BMPR2|HOXA11|SNAI1|HMGA2|MESP2|ITGB3|ITGB1|MESP1|EPB41L5|ITGA8|ETV2|CRB2|WNT11|NF2|WNT3A|FGFR2|MIR150|GJA1|SRF|ACVR1|FOXC1|TBX3|EPHA2|TAL1|NODAL|TBX6|INHBA|PRKACA|EXT2|EYA2|POFUT2|EOMES|M…	http://www.gsea-msigdb.org/gsea/msigdb/cards/GOBP_MESODERM_MORPHOGENESIS	69	ENR	GOBP_MESODERM_MORPHOGENESIS	2.3252	0.0019	GOBP_MESODERM_MORPHOGENESIS	FALSE	GOBP_MESODERM_MORPHOGENESIS
1	0.3976	0	0	SIRT1|NUP37|RPA3|MAPK1|MAPK3|DNAJB6|HSPB8|ATR|CD34|CHORDC1|MTOR|CCAR2|HSP90AA1|NUP214|NUP43|MAPKAPK2|BAG3|GSK3B|CAMK2A|HSPA1B|NUP93|POM121|CAMK2D|BAG4|HSPA8|NUP153|TPR|HSPH1|IER5|CRYAB|NUP107|CAMK2B|POM121C|NUP160|NUP98|SEH1L|PTGES3|NUP50|HSPA1L|MAPT|HSP90AB1|BAG1|RAE1|CREBBP|RANBP2|NUP35|NUP54|DNAJC2|YWHAE|SEC13|MLST8|NUP88|DNAJC7|NUP85|NUP133|BAG5|NUP155|BAG2|ATM|EP300|AAAS|FKBP4|NUP205|RPA2|CA…	http://www.gsea-msigdb.org/gsea/msigdb/cards/GOBP_REGULATION_OF_CELLULAR_RESPONSE_TO_HEAT	75	ENR	GOBP_REGULATION_OF_CELLULAR_RESPONSE_TO_HEAT	3.9495	0	GOBP_REGULATION_OF_CELLULAR_RESPONSE_TO_HEAT	FALSE	GOBP_REGULATION_OF_CELLULAR_RESPONSE_TO_HEAT
0.9958	0.1933	0.006	0.986	ID3|TNF|TWIST1|IL6|SFRP1|SFRP2|FERMT2|WNT10B|YAP1|SMAD3|SEMA4D|MEF2C|BMP4|MIR138-1|MEN1|BMP6|BMP7|BMPR1A|MIR200C|BMPR1B|BMPR2|MIR27A|ATF4|CDK6|NBR1|SMAD6|SOX9|CEBPA|CEBPB|TP63|WNT4|TMEM119|TOB1|PPARG|TCIRG1|FGFR2|IGF1|SUFU|RUNX2|NOCT|CHRD|IGFBP5|FGF23|ACVR1|DDX5|TNN|MIR665|CTHRC1|PRKACA|TWIST2|CLIC1|TMEM64|JAG1|BAMBI|ACVR2A|NOG|LTF|MIR210|GREM1|IL6R|CTNNBIP1|IL6ST|JUND|LRP3|MIR9-1|ATP6AP1|ACVR2B|…	http://www.gsea-msigdb.org/gsea/msigdb/cards/GOBP_REGULATION_OF_OSTEOBLAST_DIFFERENTIATION	120	ENR	GOBP_REGULATION_OF_OSTEOBLAST_DIFFERENTIATION	2.1312	0.0042	GOBP_REGULATION_OF_OSTEOBLAST_DIFFERENTIATION	FALSE	GOBP_REGULATION_OF_OSTEOBLAST_DIFFERENTIATION
1	0.302	0	0	NUP37|TNF|WTIP|DHX9|DND1|ELAVL1|MAP2K1|IL6|XPO5|TP53|RIPK1|MYOCD|DDX6|FMR1|FXR1|TERT|NEAT1|ZFP36|LIN28B|MYCN|ZC3H10|NCOR2|NUP214|PUM1|NUP43|MAP2K2|NUP93|EIF4E2|BMP4|NCOR1|POM121|NUP153|AGO1|TPR|EGFR|MAEL|NUP107|POM121C|NUP160|BCDIN3D|NUP98|SEH1L|ZMPSTE24|IPO8|NUP50|ESR1|RAE1|RANBP2|POLR2A|LIN28A|NUP35|POLR2B|NUP54|POLR2C|POLR2E|POLR2F|SEC13|POLR2H|PPARG|RMRP|POLR2I|STAT3|POLR2J|POLR2K|POLR2L|NUP8…	http://www.gsea-msigdb.org/gsea/msigdb/cards/GOBP_REGULATION_OF_GENE_SILENCING_BY_RNA	92	ENR	GOBP_REGULATION_OF_GENE_SILENCING_BY_RNA	3.3276	0	GOBP_REGULATION_OF_GENE_SILENCING_BY_RNA	FALSE	GOBP_REGULATION_OF_GENE_SILENCING_BY_RNA
1	0.3599	0	0	SEC31B|GORASP1|CTSC|PPP6R3|FOLR1|GRIA1|VAPA|CNIH1|BET1|TFG|AREG|PREB|TRAPPC6B|TRAPPC5|TBC1D20|F8|ANKRD28|CD59|PEF1|TMED10|KLHL12|SCAP|TRAPPC3|SAR1A|TRAPPC2L|SERPINA1|TRAPPC2|TRAPPC10|TRAPPC6A|LMAN1|TRAPPC9|F5|TGFA|SEC23B|STX5|CUL3|SEC23IP|SEC23A|CSNK1D|SEC24A|NAPA|SEC31A|SEC24B|RAB1B|SAR1B|MIA3|SEC13|SEC22B|SEC24C|USO1|RAB1A|CNIH3|MAPK15|SEC16B|PPP6C|PPP6R1|VAPB|TMED2|SCFD1|SEC24D|CNIH2|TRAPPC1|M…	http://www.gsea-msigdb.org/gsea/msigdb/cards/GOBP_COPII_COATED_VESICLE_BUDDING	68	ENR	GOBP_COPII_COATED_VESICLE_BUDDING	3.4628	0	GOBP_COPII_COATED_VESICLE_BUDDING	FALSE	GOBP_COPII_COATED_VESICLE_BUDDING
1	0.3442	0	0	PLCG2|FCGR2B|FCGR1A|MAPK1|BLK|RAC1|CD3G|MAPK3|ELMO2|PIK3CA|PIK3R1|WIPF1|PLCG1|APPL1|CYFIP2|ELMO1|PRKCD|GRB2|WIPF3|PRKCE|FCER1G|ARPC5|FCGR2A|ACTR3|ACTR2|HSP90AA1|CD47|PLA2G6|MYO1G|VAV3|DOCK1|LYN|CD226|HCK|NCKAP1L|VAV1|ABL1|VAV2|FYN|YES1|SYK|CSK|ACTG1|NCK1|PLSCR1|PTK2|CRK|ARPC2|CDC42|HSP90AB1|CD247|WASF2|SRC|NR4A3|ARPC3|ARPC1B|FGR|BAIAP2|BRK1|ARPC1A|LIMK1|WASL|APPL2|ABI1|PTPRJ|WIPF2|RAPGEF1|FCGR3A|…	http://www.gsea-msigdb.org/gsea/msigdb/cards/GOBP_FC_RECEPTOR_MEDIATED_STIMULATORY_SIGNALING_PATHWAY	82	ENR	GOBP_FC_RECEPTOR_MEDIATED_STIMULATORY_SIGNALING_PATHWAY	3.4605	0	GOBP_FC_RECEPTOR_MEDIATED_STIMULATORY_SIGNALING_PATHWAY	FALSE	GOBP_FC_RECEPTOR_MEDIATED_STIMULATORY_SIGNALING_PATHWAY
1	0.2777	0.0003	0.11	FBLN5|SIRT1|PARP1|TLR6|PPIA|NME5|STOX1|SESN3|FBXO7|ALOX5|FBXW7|TXN|ENDOG|LRRK2|RIPK1|SESN2|GCH1|SESN1|GPX1|OXR1|MAPK7|CD36|GPR37L1|MIR34A|MMP3|HIF1A|NFE2L2|BMP7|MIR195|FYN|MIR21|PAGE4|STK26|NONO|REST|SOD1|LANCL1|MIR29B1|ATF4|PYCR1|ABCD1|MCTP1|SOD2|FUT8|WNT1|TLR4|MET|AKT1|HDAC6|NOL3|SFPQ|GATA4|NOX1|NR4A3|PAWR|DHFR|HSPB1|ACOX2|TSC1|ATG7|GGT7|GPR37|AIFM2|MIR132|MAPKAP1|NCOA7|BAG5|SLC7A11|HTRA2|HGF|P…	http://www.gsea-msigdb.org/gsea/msigdb/cards/GOBP_REGULATION_OF_RESPONSE_TO_OXIDATIVE_STRESS	77	ENR	GOBP_REGULATION_OF_RESPONSE_TO_OXIDATIVE_STRESS	2.6159	0	GOBP_REGULATION_OF_RESPONSE_TO_OXIDATIVE_STRESS	FALSE	GOBP_REGULATION_OF_RESPONSE_TO_OXIDATIVE_STRESS
1	0.3246	0.0027	0.797	SIRT1|TRIM68|KDM3A|TMF1|DNAJA1|HDAC6|FOXH1|PMEPA1|SFRP1|RNF14|DAXX|RNF6|HEYL|FOXP1|ZBTB7A|SCGB2A1|SMARCA4|SCGB2A2|PRMT2|PIAS2|NCOR2|SAFB2|UBE3A|DAB2|HDAC1|DDX17|EP300|NCOR1|TCF21|DDX5|NKX3-1|NODAL|KDM5D|CST11|ARID1A|ZMIZ1|PARK7|AR|PHB	http://www.gsea-msigdb.org/gsea/msigdb/cards/GOBP_ANDROGEN_RECEPTOR_SIGNALING_PATHWAY	39	ENR	GOBP_ANDROGEN_RECEPTOR_SIGNALING_PATHWAY	2.2783	0	GOBP_ANDROGEN_RECEPTOR_SIGNALING_PATHWAY	FALSE	GOBP_ANDROGEN_RECEPTOR_SIGNALING_PATHWAY
1	0.16	0	0	USF1|NLRC5|LILRA5|IKBKB|TRIM15|ZCCHC3|RIOK3|NLRP12|RAC1|CLEC6A|IL6|AIM2|IL18|IKBKE|JAK2|KDR|SCIMP|LRP1|HEXIM1|LYN|MIR126|ADAM10|BMP6|MIR181B1|MIR221|BMPR2|MIR222|CEBPA|CEBPB|MET|SRC|TYROBP|MMP8|CREBBP|STAT5B|NTF3|TGM2|NTRK3|CCR4|OSM|TAC1|PAK1|TNFRSF1A|PAK3|KLK5|XRCC6|CRTAM|PIK3CG|PLA2G2A|PGC|PLA2G5|CLEC4D|THBD|PARK7|SERPINF2|RELB|TLR9|TREM2|CTSC|C1QBP|S1PR1|STAP1|ANO6|KLK7|TLR3|MIR520E|MIR128-1|M…	http://www.gsea-msigdb.org/gsea/msigdb/cards/GOBP_POSITIVE_REGULATION_OF_RESPONSE_TO_EXTERNAL_STIMULUS	479	ENR	GOBP_POSITIVE_REGULATION_OF_RESPONSE_TO_EXTERNAL_STIMULUS	3.4042	0	GOBP_POSITIVE_REGULATION_OF_RESPONSE_TO_EXTERNAL_STIMULUS	FALSE	GOBP_POSITIVE_REGULATION_OF_RESPONSE_TO_EXTERNAL_STIMULUS
1	0.3124	0	0	BECN2|PIK3C2B|ATG9A|RAB3GAP1|MAP1LC3B|PACS2|LRSAM1|ATG12|ATG5|ATG13|MFN2|CHMP4A|LRRK2|PSEN1|RAB19|RUFY4|SH3GLB1|RAB23|TMEM41B|PIK3C3|PIP4K2A|ATG16L1|TMEM39B|TMEM39A|ATG101|PHF23|ATG16L2|IRGM|MTMR3|BAG3|TRAPPC8|RAB5A|STX17|UBXN2A|TBC1D14|RAB7A|TP53INP2|GABARAP|ULK1|UBXN2B|C9ORF72|PIKFYVE|RB1CC1|GBA|NSFL1C|BECN1|PIP4K2C|MAP1LC3A|SMURF1|RNF5|RAB1B|NUPR1|RALB|UBQLN2|ADPRH|PIP4K2B|SEC22B|TCIRG1|SYNPO2…	http://www.gsea-msigdb.org/gsea/msigdb/cards/GOBP_AUTOPHAGOSOME_ORGANIZATION	94	ENR	GOBP_AUTOPHAGOSOME_ORGANIZATION	3.5213	0	GOBP_AUTOPHAGOSOME_ORGANIZATION	FALSE	GOBP_AUTOPHAGOSOME_ORGANIZATION
0.9962	0.4168	0.0067	0.993	HGS|ARRDC1|IFNG|SDC1|VPS4A|CHMP2A|TSG101|RAB11A|ATP13A2|SNF8|ARRDC4|SMPD3|VPS4B|SDCBP|STAM|CD34|COPS5|SDC4|PDCD6IP|RAB27A|RAB7A	http://www.gsea-msigdb.org/gsea/msigdb/cards/GOBP_EXTRACELLULAR_VESICLE_BIOGENESIS	21	ENR	GOBP_EXTRACELLULAR_VESICLE_BIOGENESIS	2.1096	0.0038	GOBP_EXTRACELLULAR_VESICLE_BIOGENESIS	FALSE	GOBP_EXTRACELLULAR_VESICLE_BIOGENESIS
1	0.2826	0.0024	0.763	PHB2|RUNX1|CBFB|PARP1|DEFA1B|PPARGC1B|CNOT2|FOXH1|ESR2|CYP7B1|ISL1|RBFOX2|WBP2|YAP1|UFM1|DDX54|VPS18|BRCA1|FOXA1|PADI2|DEFA3|KCTD6|UBA5|DDRGK1|TP63|LATS1|ESR1|TADA3|SRC|KANK2|POU4F2|SAFB|STRN3|MED1|CARM1|VPS11|TRIP4|PAK1|NCOA4|DDX17|KMT2D|CNOT1|AXIN1|GPAM|DDX5|TAF7|UFSP2|ZNF366|ARID1A|UFL1|AR	http://www.gsea-msigdb.org/gsea/msigdb/cards/GOBP_INTRACELLULAR_ESTROGEN_RECEPTOR_SIGNALING_PATHWAY	51	ENR	GOBP_INTRACELLULAR_ESTROGEN_RECEPTOR_SIGNALING_PATHWAY	2.2961	0	GOBP_INTRACELLULAR_ESTROGEN_RECEPTOR_SIGNALING_PATHWAY	FALSE	GOBP_INTRACELLULAR_ESTROGEN_RECEPTOR_SIGNALING_PATHWAY
1	0.174	0	0	MMP15|F11R|COL6A3|LOX|BCL3|VTN|LTBP3|NR2E1|LUM|TNF|MATN3|SMOC2|MYO1E|MMP13|MPV17|MMP16|IL6|MYF5|VWA1|ADAMTS14|TNFRSF11B|SFRP2|TIE1|SCX|ITGAV|NFKB2|ELN|KDR|CTRB1|TGM3|TMEM38B|DPT|SULF2|LRP1|HAS2|ADAMTS6|COL4A3|HAPLN2|COL4A4|ADAM10|RAMP2|ADAMTS15|ADAMTS17|ADAMTS19|ERO1A|BGN|BCAN|EGFLAM|MIR29B1|BMP1|FMOD|SOX9|CRTAP|TCF15|AGRN|A2M|TGFBI|COLGALT1|PRDX4|SPINT1|TLL1|NID1|MFAP4|HPSE2|SPP1|TNC|MMP8|PECAM1…	http://www.gsea-msigdb.org/gsea/msigdb/cards/GOBP_EXTERNAL_ENCAPSULATING_STRUCTURE_ORGANIZATION	375	ENR	GOBP_EXTERNAL_ENCAPSULATING_STRUCTURE_ORGANIZATION	3.466	0	GOBP_EXTERNAL_ENCAPSULATING_STRUCTURE_ORGANIZATION	FALSE	GOBP_EXTERNAL_ENCAPSULATING_STRUCTURE_ORGANIZATION
1	0.2319	0.0015	0.562	SRSF7|SIRT1|SYNGR1|KDM3A|SBNO2|NR5A2|TNFSF11|ADAM23|LRAT|DTX1|HNRNPU|FGF4|TEX14|CREB1|PML|SOX17|JARID2|ARID5B|SHMT1|SRM|MSC|KLF4|PDCD10|MTF2|WDR35|SMAD7|PIGA|UBXN2A|CACYBP|GFPT2|PADI2|XRCC5|MYNN|EFHC2|PRDM5|SPRY2|PARP16|ILDR1|SLC25A5|RNF125|MRPL15|INA|EIF4A2|VEGFC|ABCG4|BSPRY|ABCD4|ICAM1|MYBL2|PFKP|BCLAF1|NEFH|SSTR1|NUP35|NRP2|PMM1|SPOCK2|RNMT|RNF138|CTBP2|SNX10|SOX1|KDM5B|PCOLCE2|MRAS|RARG|SMARC…	http://www.gsea-msigdb.org/gsea/msigdb/cards/GOBP_RESPONSE_TO_LEUKEMIA_INHIBITORY_FACTOR	79	ENR	GOBP_RESPONSE_TO_LEUKEMIA_INHIBITORY_FACTOR	2.3745	0	GOBP_RESPONSE_TO_LEUKEMIA_INHIBITORY_FACTOR	FALSE	GOBP_RESPONSE_TO_LEUKEMIA_INHIBITORY_FACTOR
1	0.2881	0	0	IGFBP3|PPP1R7|PPP2R1B|PPP2R2A|PPP2R2B|PPP2R2C|PPP2R3A|IKBKB|PPP6R3|TNF|PPP3R2|PPP4R1L|IGBP1|PPP1R1B|PHACTR4|JAK2|PPP1R3B|SHOC2|PPP1R14C|CD33|PPP1R16A|CD300A|CALM3|CALM2|PPP1R14A|PPP6R2|FCRL3|PPP1R9B|PPP1R26|PDGFRB|AGTR2|PPP1R8|MASTL|PPP2R5A|PPP2R5B|PPP3R1|PPP2R5C|PPP2R5D|DMPK|PPP2R5E|HSP90AB1|BOD1|PHACTR1|SH3RF2|ARPP19|CRY2|BOD1L1|MAGI2|SAG|TSC1|PPP1R16B|DRD2|PHACTR2|FAM122A|CALM1|VRK3|LMTK2|ENSA…	http://www.gsea-msigdb.org/gsea/msigdb/cards/GOBP_REGULATION_OF_PHOSPHOPROTEIN_PHOSPHATASE_ACTIVITY	112	ENR	GOBP_REGULATION_OF_PHOSPHOPROTEIN_PHOSPHATASE_ACTIVITY	3.2615	0	GOBP_REGULATION_OF_PHOSPHOPROTEIN_PHOSPHATASE_ACTIVITY	FALSE	GOBP_REGULATION_OF_PHOSPHOPROTEIN_PHOSPHATASE_ACTIVITY
1	0.1973	0	0	CDKL3|TRPV2|MEIS1|SYT17|ATP8A2|PIK3CA|MIR590|INSR|PLS1|TBX5|TGFBR3|EZR|SEMA5B|BCL2L11|POU3F2|NPY1R|YAP1|SEMA4D|SYT14P1|PLXNA3|LRP1|BMP4|SLC6A4|BMPR1A|SEMA3A|BMPR2|TRIM46|MIR222|SEMA3G|PARP2|BASP1|SOD1|MIR29B1|RTN4|NKD1|DLL1|SOX15|DIO3|NGF|SASH3|AGRN|LATS1|CTDP1|SPP1|DIP2B|PI16|ISLR2|WWC2|SHTN1|CPNE5|SEMA4G|MIR25|STAT5B|CDK5R1|PTPRS|GDF5|WNT3A|STK3|GPAT4|STK4|IGF1|CACNG7|REG1A|PAK1|BDNF|APP|RBPJ|G…	http://www.gsea-msigdb.org/gsea/msigdb/cards/GOBP_REGULATION_OF_DEVELOPMENTAL_GROWTH	309	ENR	GOBP_REGULATION_OF_DEVELOPMENTAL_GROWTH	3.4769	0	GOBP_REGULATION_OF_DEVELOPMENTAL_GROWTH	FALSE	GOBP_REGULATION_OF_DEVELOPMENTAL_GROWTH
1	0.1625	0.0039	0.927	CYP27B1|USF1|TSPO|SLC6A19|PIM1|CD3E|CD40|LRAT|BRIP1|NNT|BCKDHB|SFRP1|PDX1|TNFRSF11B|SFRP2|ALDH3A1|ADA|PTH|TYR|SLC16A1|PHEX|NOD2|TBXA2R|DNMT3A|SLC6A4|CYP26A1|HMGCS1|ASCL1|BMP7|EGFR|TSHB|PKM|C2|GNPAT|SETDB1|ACSL1|TTPA|BCHE|EPO|STC2|TNKS|CDKN2B|ERCC1|BECN1|AKR1C3|NCOA1|CDKN2D|SPP1|TNC|ACSL4|KYNU|PPARD|PPARG|STAR|MED1|STC1|LIPG|ACSL3|IGFBP2|FGF23|PEMT|COX4I1|ALDH1A2|FES|CYBB|ENSA|GSN|ALAD|F7|OGG1|TGF…	http://www.gsea-msigdb.org/gsea/msigdb/cards/GOBP_RESPONSE_TO_NUTRIENT	160	ENR	GOBP_RESPONSE_TO_NUTRIENT	2.2126	0	GOBP_RESPONSE_TO_NUTRIENT	FALSE	GOBP_RESPONSE_TO_NUTRIENT
1	0.3147	0.0037	0.91	SLC7A5|SLC36A1|ITGB1|SLC1A2|SLC1A5|PER2|SLC6A1|SLC6A6|SLC47A1|SLC6A13|ARL6IP5|SLC1A1|SLC7A2|SLC1A4|SLC16A2|NTSR1|SLC3A2|PSEN1|SLC7A8|SLC22A4|SLC7A3|SFXN3|CLN8|ARL6IP1|SLC7A1|SLC43A1|KCNJ10|ATP1A2|SFXN1|SLC1A3|SLC1A6|ACE2|SLC22A2|GRM1|SLC7A11|SLC6A5|TSPO2|RGS4|SLC6A9|RGS2|SLC6A20|SLC6A14|SLC25A38|SFXN2|SLC36A4|SLC43A2	http://www.gsea-msigdb.org/gsea/msigdb/cards/GOBP_AMINO_ACID_IMPORT	46	ENR	GOBP_AMINO_ACID_IMPORT	2.2223	0	GOBP_AMINO_ACID_IMPORT	FALSE	GOBP_AMINO_ACID_IMPORT
1	0.229	0.0002	0.06	CCL1|TNFSF18|CCL3|CCL5|CCL26|CCL7|SMOC2|RAC1|IL6|ADAM17|CCL19|CCL21|XCL1|P2RY12|TMEM102|TMSB4X|KDR|SMAD3|TIRAP|SWAP70|IL23A|CCR1|DSCAM|CCR7|ADAM10|EDN1|PDGFB|PPM1F|PDGFRB|STX3|PGF|STX4|MEGF8|CREB3|BMPR2|CSF1R|XCL2|CDH13|PLA2G7|IL34|THBS1|TIAM1|MET|TPBG|C5AR1|PTK2B|RARRES2|NTF3|CXCR4|SCG2|AGER|NTRK3|RAC2|WNK1|CCR4|FGF10|SUCNR1|CCL27|THBS4|VEGFB|PDGFD|LPAR1|EDN3|CXCL12|AIF1|F3|DAPK2|F7|EDN2|CASR|DE…	http://www.gsea-msigdb.org/gsea/msigdb/cards/GOBP_POSITIVE_REGULATION_OF_CHEMOTAXIS	135	ENR	GOBP_POSITIVE_REGULATION_OF_CHEMOTAXIS	2.6866	0	GOBP_POSITIVE_REGULATION_OF_CHEMOTAXIS	FALSE	GOBP_POSITIVE_REGULATION_OF_CHEMOTAXIS
1	0.3775	0.0003	0.145	UPF1|DND1|METTL14|TARDBP|RBM24|FTO|CELF1|DHX36|ZFP36L1|ZFP36|LIN28B|METTL3|HNRNPD|HNRNPR|TRIM71|YTHDF1|CPEB3|GIGYF2|PUM1|ZC3H12D|ZC3H12A|MOV10|MEX3D|YTHDF2|METTL16|RC3H1|CNOT6L|DXO|PLEKHN1|ROCK2|YTHDF3|ROCK1|ZFP36L2	http://www.gsea-msigdb.org/gsea/msigdb/cards/GOBP_RNA_DESTABILIZATION	33	ENR	GOBP_RNA_DESTABILIZATION	2.5795	0	GOBP_RNA_DESTABILIZATION	FALSE	GOBP_RNA_DESTABILIZATION
1	0.1742	0.0001	0.037	TSPO|SS18L2|TNF|CDKL3|TRPV2|DMRTA2|GSX2|SMARCD3|OPA1|IL6|NKX2-2|PLXNA1|PLXNA2|PLXNB1|PLXNB3|FZD3|OLIG2|SHH|ACTR2|SEMA4D|PLXNA3|LRP1|SKIL|HDAC2|LYN|SOX8|HIF1A|RELN|MIR221|BMPR2|XRCC5|MIR222|PARP6|RASSF10|HES1|NGF|AMIGO1|SPINT1|ISLR2|PRKCI|NEFL|SHTN1|PRKCH|PTPRD|STAR|DCT|WNT3A|NTRK2|STK11|CUX1|PAK1|PAK3|BDNF|NKX6-2|CXCL12|CTNNB1|IL1B|ZNF335|TRIM32|IFNG|CAPRIN2|MIR142|CDKL5|TLR2|KIT|TTBK1|IL6ST|RHEB…	http://www.gsea-msigdb.org/gsea/msigdb/cards/GOBP_POSITIVE_REGULATION_OF_NEUROGENESIS	214	ENR	GOBP_POSITIVE_REGULATION_OF_NEUROGENESIS	2.7457	0	GOBP_POSITIVE_REGULATION_OF_NEUROGENESIS	FALSE	GOBP_POSITIVE_REGULATION_OF_NEUROGENESIS
1	0.2166	0.0021	0.716	SIRT1|PARP1|TIMELESS|DHX9|PRKDC|UIMC1|FMR1|FXR1|ATR|PRKCD|CBX8|PCNA|CCAR2|ACTR2|SPRED3|SPIRE2|FMN2|SLF2|PRKCG|RPL26|TRIM28|SKIL|SETMAR|SPIRE1|CEBPG|FXR2|DDX11|FOXM1|BRCA1|EGFR|ERCC8|BRCC3|MYC|PMAIP1|XRCC1|ANKLE1|PARP3|HMGA2|NUDT16|MAD2L2|SLF1|KHDC3L|WDR48|EYA4|EYA1|EYA3|ARID2|NACC2|FAM168A|FANCB|UBE2N|PAXIP1|BCLAF1|RAD51AP1|SMCHD1|SPIDR|NSMCE1|SPRED1|FUS|OOEP|ANKRD1|PARP9|FGF10|HDAC10|PIAS4|MGMT|…	http://www.gsea-msigdb.org/gsea/msigdb/cards/GOBP_POSITIVE_REGULATION_OF_RESPONSE_TO_DNA_DAMAGE_STIMULUS	94	ENR	GOBP_POSITIVE_REGULATION_OF_RESPONSE_TO_DNA_DAMAGE_STIMULUS	2.318	0	GOBP_POSITIVE_REGULATION_OF_RESPONSE_TO_DNA_DAMAGE_STIMULUS	FALSE	GOBP_POSITIVE_REGULATION_OF_RESPONSE_TO_DNA_DAMAGE_STIMULUS
1	0.3549	0.0018	0.633	MAD1L1|NUF2|BUB3|CDC42|BECN1|EML4|CHAMP1|KNSTRN|BOD1|HNRNPU|AURKB|CENPC|APC|TEX14|RMDN1|RACGAP1|CCNB1|AURKC|NDC80|SIRT2|RCC2|SPAG5|CENPE|ECT2|NEK2|RB1|KIF2C|MIS12|CDT1|SEH1L	http://www.gsea-msigdb.org/gsea/msigdb/cards/GOBP_ATTACHMENT_OF_SPINDLE_MICROTUBULES_TO_KINETOCHORE	30	ENR	GOBP_ATTACHMENT_OF_SPINDLE_MICROTUBULES_TO_KINETOCHORE	2.3473	0	GOBP_ATTACHMENT_OF_SPINDLE_MICROTUBULES_TO_KINETOCHORE	FALSE	GOBP_ATTACHMENT_OF_SPINDLE_MICROTUBULES_TO_KINETOCHORE
1	0.2806	0	0.005	UQCRQ|BID|UQCR10|MIR210|NDUFS7|COA6|UQCRHL|SDHA|TAZ|GHITM|NDUFA1|NDUFA3|NDUFA4|NDUFA5|DLD|NDUFA6|NDUFA7|NDUFA8|NDUFA9|NDUFA10|NDUFB1|NDUFB2|NDUFB3|NDUFB4|NDUFB5|SDHAF2|NDUFB6|NDUFB7|NDUFB8|NDUFB9|CDK1|NDUFB10|NDUFC1|NDUFS4|NDUFS1|NDUFS2|NDUFS3|NDUFV1|NDUFS5|NDUFS6|NDUFS8|NDUFV2|NDUFV3|NDUFA13|NDUFAF1|CHCHD2|CYCS|NDUFB11|NDUFA12|NDUFAB1|COQ9|SDHC|SDHD|COX10|NDUFA2|UQCRB|UQCRC1|UQCRC2|UQCRFS1|UQCRH…	http://www.gsea-msigdb.org/gsea/msigdb/cards/GOBP_ATP_SYNTHESIS_COUPLED_ELECTRON_TRANSPORT	83	ENR	GOBP_ATP_SYNTHESIS_COUPLED_ELECTRON_TRANSPORT	2.9744	0	GOBP_ATP_SYNTHESIS_COUPLED_ELECTRON_TRANSPORT	FALSE	GOBP_ATP_SYNTHESIS_COUPLED_ELECTRON_TRANSPORT
1	0.2247	0	0	HYOU1|BCL3|PARP1|TNF|BID|PERP|FIGNL1|OPA1|PIK3R1|TP53|SFRP2|IKBKE|MLLT11|IFI6|JAK2|BCL2L10|BBC3|BCL2L11|CIDEB|MSH6|MOAP1|RPL11|BMF|SIAH1|CUL5|RPS7|BCAP31|SKIL|RPS27L|HIF1A|ATP2A1|CUL2|ERO1A|SNAI1|PPP1R13B|MIR27B|SOD1|PLAUR|TP53BP2|BOK|FHIT|CEBPB|DNAJA1|MAP3K5|MIF|TOPORS|SRC|NACC2|MELK|BRCA2|SERINC3|STK11|BRSK2|DAB2IP|PRKRA|RNF183|TNFRSF1A|ARHGEF2|DDIT4|NCK2|BAG5|DDIT3|CXCL12|DDX5|EIF2AK3|ING2|MYB…	http://www.gsea-msigdb.org/gsea/msigdb/cards/GOBP_INTRINSIC_APOPTOTIC_SIGNALING_PATHWAY	263	ENR	GOBP_INTRINSIC_APOPTOTIC_SIGNALING_PATHWAY	4.1645	0	GOBP_INTRINSIC_APOPTOTIC_SIGNALING_PATHWAY	FALSE	GOBP_INTRINSIC_APOPTOTIC_SIGNALING_PATHWAY
1	0.1158	0.0003	0.121	TSPO|CASP1|PPARGC1A|NLRC5|SEMG1|SEMG2|IL6|IL18|LITAF|IRAK1|IRAK2|HDAC5|NR1H3|JAK2|SCIMP|GKN2|LYN|BMP6|MIR181B1|RPS6KA3|LIAS|WFDC2|SPAG11B|C4BPA|C4BPB|SMAD6|CEBPB|FCN2|MBL2|SRC|MYD88|ST13|STAR|CCR4|DAB2IP|TAC1|TNFRSF1A|KLK5|CLDN1|PRDX3|OAS2|PLA2G1B|PLA2G2A|CD6|PGC|TH|PRPF8|THBD|TLR9|JCHAIN|TREM2|TIMP4|STAP1|KLK7|TLR3|TMF1|RNASE6|SBNO2|MIR142|BANK1|ELANE|C3|DEFB118|AZU1|TLR1|TLR2|GPC3|IGLL5|ABCC2|P…	http://www.gsea-msigdb.org/gsea/msigdb/cards/GOBP_RESPONSE_TO_BACTERIUM	582	ENR	GOBP_RESPONSE_TO_BACTERIUM	2.6064	0	GOBP_RESPONSE_TO_BACTERIUM	FALSE	GOBP_RESPONSE_TO_BACTERIUM
-1	-0.166	0.0045	0.273	MEF2A|SLC1A1|FOXN4|TNNI3|ADA|JAK2|APELA|TNNT2|TMEM38B|CALM3|GLRX3|ATP2A1|MYH7|MYL2|RYR1|MYL3|AGTR2|MYL4|PLN|SEMA3A|CSRP3|GSTO1|RNLS|POPDC2|MIR26A1|SPX|KCNH6|CASQ2|AHCYL1|CHRM2|DMPK|CLIC2|ADORA1|ATP1B3|DES|FXYD1|FXYD3|FXYD7|ABCC9|FXYD4|EHD3|KCNJ12|CORIN|NKX2-5|STC1|ASPH|CACNG7|TAC1|TACR3|SCN1B|NMU|CACNA1S|ADRB1|PIK3CG|TMEM38A|EDN2|TH|CAV1|THRA|THRB|CACNG3|CACNG2|ATP1B2|GJD3|MC3R|TMEM65|FKBP1B|TBX1…	http://www.gsea-msigdb.org/gsea/msigdb/cards/GOBP_REGULATION_OF_HEART_CONTRACTION	230	ENR	GOBP_REGULATION_OF_HEART_CONTRACTION	-2.4918	0	GOBP_REGULATION_OF_HEART_CONTRACTION	FALSE	GOBP_REGULATION_OF_HEART_CONTRACTION
1	0.3644	0.0002	0.074	SYNE1|SUN1|TSPO|CHCHD10|BCL3|TAPT1|AKT1|HSPA5|TOPORS|TXN|KDELR1|KDELR2|MORC3|HK1|HNRNPU|KDELR3|ARL2BP|INSIG2|BARD1|ANKRD13C|RER1|PML|CDK5|GRIK5|PDIA2|BBS4|SUPT7L|TAF3|OS9|NR5A1|SP100|SKP1|GJA1|HK2|SUN2|GPAA1|RANGAP1|TAF8|INSIG1|PARK7	http://www.gsea-msigdb.org/gsea/msigdb/cards/GOBP_MAINTENANCE_OF_PROTEIN_LOCALIZATION_IN_ORGANELLE	40	ENR	GOBP_MAINTENANCE_OF_PROTEIN_LOCALIZATION_IN_ORGANELLE	2.6586	0	GOBP_MAINTENANCE_OF_PROTEIN_LOCALIZATION_IN_ORGANELLE	FALSE	GOBP_MAINTENANCE_OF_PROTEIN_LOCALIZATION_IN_ORGANELLE
1	0.2949	0	0.001	NGEF|EFNA1|PSEN2|SIPA1L1|RAC1|PSEN1|GIT1|SDCBP|ARPC5|SS18|ACTR3|EPHA10|ACTR2|EPHA6|VAV3|AP2M1|LYN|AP2S1|AP2A2|EFNA2|EFNA3|EFNA4|NCSTN|EFNB1|AP2B1|EFNB2|ROCK2|EFNB3|VAV2|FYN|RHOA|YES1|ACTG1|NCK1|EPHA1|PTK2|EPHA5|TIAM1|CRK|EPHB3|ARPC2|EPHB4|CDC42|EPHB6|MMP2|APH1A|PTPN11|SRC|MMP9|ARPC3|ARPC1B|DNM1|ARPC1A|ARHGEF7|CDK5R1|WASL|EFNA5|ITSN1|PAK1|ACTB|GRIN1|PAK3|APH1B|EPHA3|ANKS1A|GRIN2B|RASA1|NCK2|KALRN|…	http://www.gsea-msigdb.org/gsea/msigdb/cards/GOBP_EPHRIN_RECEPTOR_SIGNALING_PATHWAY	85	ENR	GOBP_EPHRIN_RECEPTOR_SIGNALING_PATHWAY	3.0682	0	GOBP_EPHRIN_RECEPTOR_SIGNALING_PATHWAY	FALSE	GOBP_EPHRIN_RECEPTOR_SIGNALING_PATHWAY
1	0.2558	0	0	EXOC4|OPA1|BICD1|RAD21L1|EIF6|CNIH1|BET1|SPAST|TFG|AREG|ACTR3|ACTR2|TRAPPC6B|TRAPPC5|TBC1D20|MYO1G|ANKRD28|LYN|PEF1|KLHL12|TRAPPC3|TRAPPC2L|TRAPPC2|TRIM46|TRAPPC10|TRAPPC6A|AP3M1|LMAN1|TRAPPC9|ARFGAP2|GOSR1|KIF1C|ZBED3|HOOK3|KIF2B|CENPC|RAB17|CEP19|DOCK7|MYO1B|MYO5A|NEFL|STK11|STXBP1|KIF3B|CEP83|TRIP11|TMED2|ARL6|CROCC|MGARP|MYO1C|TESK1|PIK3CG|GOSR2|CTSC|FNBP1L|STARD3|ABCE1|LRRK2|PRKCZ|UBB|UBE2B|…	http://www.gsea-msigdb.org/gsea/msigdb/cards/GOBP_ESTABLISHMENT_OF_ORGANELLE_LOCALIZATION	400	ENR	GOBP_ESTABLISHMENT_OF_ORGANELLE_LOCALIZATION	5.6316	0	GOBP_ESTABLISHMENT_OF_ORGANELLE_LOCALIZATION	FALSE	GOBP_ESTABLISHMENT_OF_ORGANELLE_LOCALIZATION
1	0.2482	0	0	IGF1R|USF1|TSC2|GKAP1|IRS4|ARID1B|PARP1|KLF10|TIMELESS|GPR173|CYP11B2|OPA1|PIK3CA|TP53|PIK3R1|INSR|SLC25A33|IRS1|HDAC5|GRB2|YWHAG|JAK2|LPIN3|JAK3|PIP4K2A|BCL2L11|GNRHR2|KLF2|SLC2A8|MZB1|LRP1|CAMK2A|LYN|ECHDC3|MIR145|PRKCQ|AGTR1|AGTR2|CSRP3|ZDHHC7|SMARCC1|PKM|TNS2|CCNA2|PCSK9|AHCYL1|SOS1|BAIAP2L1|KLF15|WNT1|CRK|SRC|SRD5A1|PRKCI|ICAM1|NR4A3|MYO5A|KLF1|ZFP36L1|STAR|STAT3|KAT2B|STAT5B|TCIRG1|PRNP|TSC…	http://www.gsea-msigdb.org/gsea/msigdb/cards/GOBP_CELLULAR_RESPONSE_TO_PEPTIDE	374	ENR	GOBP_CELLULAR_RESPONSE_TO_PEPTIDE	5.0032	0	GOBP_CELLULAR_RESPONSE_TO_PEPTIDE	FALSE	GOBP_CELLULAR_RESPONSE_TO_PEPTIDE
1	0.3385	0.0026	0.787	TCF7L1|SOX9|CDC73|PYGO1|BCL9|RUVBL1|TLE2|TLE4|RBBP5|CREBBP|TERT|DACT1|SMARCA4|BCL9L|LEF1|ASH2L|TLE3|KAT5|TCF7|HDAC1|KMT2D|EP300|MEN1|CTNNB1|PYGO2|LEO1|AXIN2|TCF7L2|TLE1|MYC	http://www.gsea-msigdb.org/gsea/msigdb/cards/GOBP_BETA_CATENIN_TCF_COMPLEX_ASSEMBLY	30	ENR	GOBP_BETA_CATENIN_TCF_COMPLEX_ASSEMBLY	2.2823	0	GOBP_BETA_CATENIN_TCF_COMPLEX_ASSEMBLY	FALSE	GOBP_BETA_CATENIN_TCF_COMPLEX_ASSEMBLY
1	0.3044	0.0001	0.05	POLG2|MAPKAPK5|CHTF18|SMOC2|MAPK1|MAPK3|ACD|FGF2|CCT3|RFC2|RFC3|GREM1|ATR|RFC4|RFC5|FGFR4|PARN|PCNA|KLF4|HSP90AA1|CHTF8|CCT6A|HNRNPA1|MAP2K7|PDGFB|PDGFRB|PRKCQ|XRCC5|DSCC1|ARRB2|DDX39B|MYC|PRKD2|PTGES3|HMBOX1|MAP3K4|TNKS|PKIB|HSP90AB1|CCT7|CCT4|NEK7|SRC|CCT2|AURKB|PARM1|PTK2B|CCT8|GRHL2|MAPK15|NVL|PAK3|CCT5|ATM|WRAP53|NEK2|PNKP|HGF|TCP1|NAF1|POT1|TNKS2|FBXO4|RGCC	http://www.gsea-msigdb.org/gsea/msigdb/cards/GOBP_POSITIVE_REGULATION_OF_DNA_BIOSYNTHETIC_PROCESS	64	ENR	GOBP_POSITIVE_REGULATION_OF_DNA_BIOSYNTHETIC_PROCESS	2.7047	0	GOBP_POSITIVE_REGULATION_OF_DNA_BIOSYNTHETIC_PROCESS	FALSE	GOBP_POSITIVE_REGULATION_OF_DNA_BIOSYNTHETIC_PROCESS
1	0.1702	0.0002	0.067	SLC7A5|EDNRA|ASIC2|ATG5|SLC1A1|AVPR2|TRPV4|SLC1A4|INSR|HTR1A|SLC16A1|ABCA2|KLF2|LRP1|SLC2A1|SLC6A4|BMP6|RAMP2|AGTR1|SLC19A1|AGTR2|BMPR2|MIR23A|SOD1|CHRM3|GPR4|ADORA1|ARHGAP42|SRC|ICAM1|ABCC9|ECE1|HTR1D|HTR7|ACTA2|KCNMA1|SLC2A10|TJP3|ZDHHC21|TJP1|CLDN5|TACR2|TJP2|PRKG1|RAP1GDS1|SCNN1B|SLC38A3|ADRB1|EDN2|CAV1|SERPINF2|SH3GL2|FABP5|DOCK4|ABCC5|PER2|SLCO2B1|SLC2A13|ATP1B2|SLC27A1|AVPR1B|AZU1|FGFBP3|S…	http://www.gsea-msigdb.org/gsea/msigdb/cards/GOBP_VASCULAR_PROCESS_IN_CIRCULATORY_SYSTEM	236	ENR	GOBP_VASCULAR_PROCESS_IN_CIRCULATORY_SYSTEM	2.6732	0	GOBP_VASCULAR_PROCESS_IN_CIRCULATORY_SYSTEM	FALSE	GOBP_VASCULAR_PROCESS_IN_CIRCULATORY_SYSTEM
1	0.364	0.0049	0.972	SRSF12|SRSF4|SRSF7|PTBP3|C1QBP|SRSF9|RBM42|RBM10|PCBP4|DYRK1A|SAP18|RNPS1|CELF4|RBMX|RPS13|HNRNPK|HNRNPA2B1|PTBP1|PTBP2|RPS26|U2AF2|SRSF6|SFSWAP|SRSF10|TMBIM6	http://www.gsea-msigdb.org/gsea/msigdb/cards/GOBP_NEGATIVE_REGULATION_OF_RNA_SPLICING	25	ENR	GOBP_NEGATIVE_REGULATION_OF_RNA_SPLICING	2.1699	0	GOBP_NEGATIVE_REGULATION_OF_RNA_SPLICING	FALSE	GOBP_NEGATIVE_REGULATION_OF_RNA_SPLICING
0.9981	0.3395	0.0048	0.97	IGF1R|TREM2|PARP1|TLR6|FCGR2B|TLR4|BACE1|ICAM1|ADRB2|CACNB1|PSEN1|CDK5|SNX6|BCL2L11|PRNP|MIRLET7F1|AGER|GRM5|IGF1|CD36|MIR106B|MIR146A|GJA1|GSK3B|LRP1|MIR140|MIR200A|CASP4|APP|CACNA1A|LGMN|CACNA2D1|FPR2|ABCC1|ATP1A3|NGFR|FYN|VCAM1|EPHA4|MIR98|ITGA4	http://www.gsea-msigdb.org/gsea/msigdb/cards/GOBP_CELLULAR_RESPONSE_TO_AMYLOID_BETA	41	ENR	GOBP_CELLULAR_RESPONSE_TO_AMYLOID_BETA	2.1733	0.0019	GOBP_CELLULAR_RESPONSE_TO_AMYLOID_BETA	FALSE	GOBP_CELLULAR_RESPONSE_TO_AMYLOID_BETA
1	0.268	0	0	FASTKD2|DHX30|MDN1|RRS1|BOP1|NOP2|MRTO4|EIF6|RSL24D1|EIF2D|NLE1|EIF2S3|MRPL20|EIF4B|BRIX1|EIF5|DDX28|MCTS1|RPL3|DHX29|RPL3L|RPL5|DENR|EIF3M|RPL6|EIF3K|RPL10|EIF3L|RPL11|RPL23A|RPL24|EIF3B|RPL38|RPLP0|VCP|EIF3D|RPF2|EIF3F|TRAF7|EIF3G|EIF3H|ERAL1|EIF3I|RRP7A|EIF3J|ABT1|RPSA|RPS27L|MRPS7|PWP2|RPS5|RPS14|RPS15|ZNHIT6|RPS19|RPS27|RPS28|MRPS11|ZNHIT3|XRCC5|RRP7BP|RUVBL2|PIH1D2|STRAP|NUFIP1|DDX20|PIH1D1…	http://www.gsea-msigdb.org/gsea/msigdb/cards/GOBP_RIBONUCLEOPROTEIN_COMPLEX_SUBUNIT_ORGANIZATION	207	ENR	GOBP_RIBONUCLEOPROTEIN_COMPLEX_SUBUNIT_ORGANIZATION	4.1111	0	GOBP_RIBONUCLEOPROTEIN_COMPLEX_SUBUNIT_ORGANIZATION	FALSE	GOBP_RIBONUCLEOPROTEIN_COMPLEX_SUBUNIT_ORGANIZATION
0.998	0.3492	0.0089	0.999	RNF111|THBS1|CDKN1C|FERMT1|CDKN2B|GIPC1|MIR30B|HSP90AB1|ADAM17|FLCN|CREBBP|MYOCD|TGFBR3|LRG1|SDCBP|SLC2A10|CITED1|STK11|HIPK2|DAB2|SNW1|EP300|MEN1|TGFB1I1|GOT1|MIR21|CITED2|ING2|SMAD4	http://www.gsea-msigdb.org/gsea/msigdb/cards/GOBP_POSITIVE_REGULATION_OF_CELLULAR_RESPONSE_TO_TRANSFORMING_GROWTH_FACTOR_BETA_STIMULUS	29	ENR	GOBP_POSITIVE_REGULATION_OF_CELLULAR_RESPONSE_TO_TRANSFORMING_GROWTH_FACTOR_BETA_STIMULUS	2.0525	0.002	GOBP_POSITIVE_REGULATION_OF_CELLULAR_RESPONSE_TO_TRANSFORMING_GROWTH_FACTOR_BETA_STIMULUS	FALSE	GOBP_POSITIVE_REGULATION_OF_CELLULAR_RESPONSE_TO_TRANSFORMING_GROWTH_FACTOR_BETA_STIMULUS
1	0.1629	0	0.013	LCP2|USF1|F11R|PF4|VTN|HMG20B|P2RX2|CD40|MFN2|RAC1|SEMG1|SEMG2|IL6|PIK3CA|PIK3R1|CD34|JMJD1C|JAK2|GP6|SHH|CLEC1B|HDAC2|LYN|PF4V1|PRKCQ|HNF4A|SERPINA1|ACTG1|F9|PLAU|F10|HS3ST5|LMAN1|PLAUR|FZD6|F11|MERTK|PLEK|PLSCR1|C4BPB|GNG2|MAFK|A2M|SRC|SERPING1|BLOC1S4|VKORC1|PRKCH|CYP4F2|EHD3|GATA5|RBSN|WNT3A|PRTN3|P2RX7|STXBP1|PROC|ACTB|ZFPM1|PRKG1|CD177|PDGFA|PIK3CB|PIK3CG|DOCK8|HPS4|RAB27A|CLIC1|EHD2|SERPIN…	http://www.gsea-msigdb.org/gsea/msigdb/cards/GOBP_COAGULATION	321	ENR	GOBP_COAGULATION	2.8678	0	GOBP_COAGULATION	FALSE	GOBP_COAGULATION
1	0.2222	0.001	0.388	NDFIP1|DACH1|ZRANB3|PARP1|HELB|RECQL5|TWIST1|THOC1|TRIP12|HNRNPU|TP53|PIF1|TFIP11|MSH6|DNMT3L|CTC1|NMNAT1|RAD50|SLX4|PINX1|AUNIP|HNRNPA1|TRIM28|HNRNPC|DUSP1|MAPT-AS1|MEN1|CERS1|XRN1|SUB1|MIR221|BMPR2|XRCC5|KMT2A|TNKS|ERCC1|ERCC4|SRC|RNF169|TINF2|DNAJC2|PPARG|CDKN1A|GZMA|DPPA3|ACVRL1|GNL3L|POT1|OGG1|RGN|NUDT16L1|ACD|ZNF91|TERF1|DFFA|ZNF93|MIR146A|ADIPOQ|UBR5|TERF2|XRCC1|PARP3|HMGA2|MAD2L2|POLQ|RMI…	http://www.gsea-msigdb.org/gsea/msigdb/cards/GOBP_NEGATIVE_REGULATION_OF_DNA_METABOLIC_PROCESS	99	ENR	GOBP_NEGATIVE_REGULATION_OF_DNA_METABOLIC_PROCESS	2.4443	0	GOBP_NEGATIVE_REGULATION_OF_DNA_METABOLIC_PROCESS	FALSE	GOBP_NEGATIVE_REGULATION_OF_DNA_METABOLIC_PROCESS
0.9979	0.2246	0.0013	0.509	RUNX1|RUNX3|SNX19|LTBP3|TSKU|MEF2D|TRPS1|SMPD3|SFRP2|CHST11|FGF18|SCX|GREM1|PTH|MEX3C|FGFR3|WNT10B|CYTL1|LOXL2|SIX2|OSR1|GDF6|SMAD3|SMAD7|MAF|SULF2|ADAMTS7|MEF2C|PTH1R|BMP4|IFT80|COL2A1|MBOAT2|NKX3-2|BMP6|BMPR1A|COL11A1|BMPR1B|AXIN2|RARB|WNT7A|BMPR2|COMP|WNT2B|HOXA11|CREB3L2|CHADL|HMGA2|PTHLH|ZBTB16|SOX9|MDK|OSR2|SOX5|ECM1|NFIB|MAPK14|TGFBI|EFEMP1|PTPN11|CHSY1|WNT9A|SHOX2|AMELX|ZNF219|WNT5B|GLG1|…	http://www.gsea-msigdb.org/gsea/msigdb/cards/GOBP_CHONDROCYTE_DIFFERENTIATION	93	ENR	GOBP_CHONDROCYTE_DIFFERENTIATION	2.3954	0.0021	GOBP_CHONDROCYTE_DIFFERENTIATION	FALSE	GOBP_CHONDROCYTE_DIFFERENTIATION
1	0.2168	0	0	PPARGC1A|SDC1|MPV17|TXN|IL6|SESN2|ADA|KLF2|ANXA1|CDK2|TXNIP|HDAC2|HIF1A|PCGF2|BMP7|CCNA2|SOD1|CRK|MAP3K5|MET|ADAM9|HDAC6|SRC|NR4A3|STAR|PRDX3|PDE8A|IL10|PPIF|TRAP1|NET1|SIGMAR1|PARK7|FBLN5|TXNRD2|RIPK3|ZNF277|AGAP3|COL1A1|PPARGC1B|ROMO1|CRYGD|SESN3|CYP1B1|CYP2E1|NQO1|MT3|EEF2|ENDOG|LRRK2|FABP1|PPP5C|FKBP1B|KDM6B|ARG1|TRPC6|FXN|PRDX5|GCH1|PRKAA1|SESN1|GNAO1|PRKCD|EZH2|GPX1|HBA1|HBA2|HBB|HMOX1|HNRN…	http://www.gsea-msigdb.org/gsea/msigdb/cards/GOBP_RESPONSE_TO_REACTIVE_OXYGEN_SPECIES	207	ENR	GOBP_RESPONSE_TO_REACTIVE_OXYGEN_SPECIES	3.2807	0	GOBP_RESPONSE_TO_REACTIVE_OXYGEN_SPECIES	FALSE	GOBP_RESPONSE_TO_REACTIVE_OXYGEN_SPECIES
1	0.3003	0.0002	0.091	ZNF598|PCGF3|UBE3D|PCGF5|TSG101|WAC|DTL|UBE2D3|RNF40|RING1|UBB|UBE2T|SKP1|UBE2B|KDM2B|PEF1|KLHL12|PCGF2|CTR9|CUL4B|KBTBD8|MGRN1|TRIM37|PEX12|RYBP|BIRC2|UBE2R2|CDC73|CUL3|WDR48|KLHL22|RBX1|UBE2W|FANCM|RNF126|HUWE1|RNF20|TOPORS|CBL|ATXN7L3|UBE2O|FBXL2|TRIM21|PCGF6|UHRF1|UBE2E1|DDB1|FANCL|PCGF1|DTX3L|PAF1|LEO1|DDB2|RNF168|RNF2|BCOR|RAG1|CUL1|NEURL1|RAD18	http://www.gsea-msigdb.org/gsea/msigdb/cards/GOBP_PROTEIN_MONOUBIQUITINATION	60	ENR	GOBP_PROTEIN_MONOUBIQUITINATION	2.6332	0	GOBP_PROTEIN_MONOUBIQUITINATION	FALSE	GOBP_PROTEIN_MONOUBIQUITINATION
1	0.1945	0.0005	0.203	CSH2|CSHL1|TNFSF18|CTF1|LILRA5|VTN|DGKQ|DOCK3|CCL5|TNF|FCGR1A|IL3|CD3E|ENPP2|CD40|IL5|ACE|IL6|ADAM17|IL11|IL18|TP53|ARL2BP|RICTOR|GH2|ISL1|JAK2|HES5|NOD2|CD80|AREG|DOK7|CLEC7A|GRM5|EHD4|NCAPG2|SEMA4D|NCF1|HDAC2|LYN|IL23A|PDGFB|BMP6|IL20|AFAP1L2|IL31RA|RELN|MIR221|PARP14|GHRL|CSF1R|BTC|SYK|CASS4|TDGF1|CSPG4|HES1|IL34|TGFA|ADRA1A|ADORA1|EPO|UNC119|ADRA2A|STAP2|EREG|MIF|SRC|PECAM1|ICAM1|PTK6|LRRK1|P…	http://www.gsea-msigdb.org/gsea/msigdb/cards/GOBP_POSITIVE_REGULATION_OF_PEPTIDYL_TYROSINE_PHOSPHORYLATION	186	ENR	GOBP_POSITIVE_REGULATION_OF_PEPTIDYL_TYROSINE_PHOSPHORYLATION	2.5444	0	GOBP_POSITIVE_REGULATION_OF_PEPTIDYL_TYROSINE_PHOSPHORYLATION	FALSE	GOBP_POSITIVE_REGULATION_OF_PEPTIDYL_TYROSINE_PHOSPHORYLATION
1	0.2936	0	0.016	SEC31B|TMEM33|TRAM2|LPCAT3|ZFYVE27|TMEM170A|ATL1|RAB3GAP1|CAV2|UMOD|LRRK2|EMC4|SMPD4|LMAN2|VCPIP1|REEP2|TRDN|ESYT2|TMEM38B|REEP4|RAB18|STX18|JAGN1|TRAM1L1|GAK|TOR1B|TRAM1|CCDC47|SPTSSB|CASQ1|LMAN1L|LMAN1|RTN3|RTN4|SEC61A1|ESYT1|ZBED3|RNF112|BNIP1|BAG6|MMGT1|SEC31A|GET4|SGTA|SHTN1|TLE6|ESYT3|MIA3|ARL6IP1|EMC10|EMC8|TOR1AIP2|TMCC1|MAPK15|EMC1|SEC16B|ATL3|EMC9|EMC3|EMC7|LMAN2L|ATL2|MOSPD3|VAPB|REEP1…	http://www.gsea-msigdb.org/gsea/msigdb/cards/GOBP_ENDOPLASMIC_RETICULUM_ORGANIZATION	77	ENR	GOBP_ENDOPLASMIC_RETICULUM_ORGANIZATION	2.8327	0	GOBP_ENDOPLASMIC_RETICULUM_ORGANIZATION	FALSE	GOBP_ENDOPLASMIC_RETICULUM_ORGANIZATION
1	0.2615	0	0.001	ATP2B4|RAMP3|TNF|BID|ZDHHC8|PTPN9|PIK3R1|TP53|PLS1|CASP8|EZR|STOM|DPP10|SSH1|YWHAG|BBC3|DLG1|PDCD5|SLC51B|LRP1|STAC3|STAC2|PPP1R9B|E2F1|SPTBN1|STAC|CNPY4|AP2B1|EGFR|STX3|STX4|CHP1|YWHAQ|PPP1R13B|PMAIP1|GZMB|PPP3CC|PPP3R1|TP53BP2|TCAF2|TP63|CIB1|TP73|AKT1|RAB11A|PRKCI|CNST|CEMIP|PDZK1|YWHAB|PRKCH|YWHAE|YWHAZ|CDK5R1|PRNP|WNT3A|ACSL3|PAK1|EPHA3|EPHA2|MYO1C|SFN|LGALS3|EPHB2|ERBB2|HPCA|MTCL1|KCNB1|ITG…	http://www.gsea-msigdb.org/gsea/msigdb/cards/GOBP_POSITIVE_REGULATION_OF_PROTEIN_LOCALIZATION_TO_MEMBRANE	123	ENR	GOBP_POSITIVE_REGULATION_OF_PROTEIN_LOCALIZATION_TO_MEMBRANE	3.148	0	GOBP_POSITIVE_REGULATION_OF_PROTEIN_LOCALIZATION_TO_MEMBRANE	FALSE	GOBP_POSITIVE_REGULATION_OF_PROTEIN_LOCALIZATION_TO_MEMBRANE
1	0.5567	0	0	TOMM20L|NUP37|NUP50|RAE1|RANBP2|TOMM20|NUP35|NUP54|SEC13|NUP88|RAN|NUP214|NUP85|NUP43|NUP133|NUP155|NUP93|AAAS|POM121|NUP153|NUP205|TPR|NUP210|NOL6|NUP107|NUP188|SSB|XPOT|POM121C|NUP160|YBX1|NDC1|NUP98|SEH1L	http://www.gsea-msigdb.org/gsea/msigdb/cards/GOBP_TRNA_TRANSPORT	34	ENR	GOBP_TRNA_TRANSPORT	3.7805	0	GOBP_TRNA_TRANSPORT	FALSE	GOBP_TRNA_TRANSPORT
0.9981	0.374	0.0039	0.925	SYVN1|SVIP|UBAC2|DERL2|TMEM129|NPLOC4|SEL1L|RHBDD1|SEC61B|OS9|DERL1|BRSK2|EDEM2|VCP|HM13|ERLEC1|BCAP31|AUP1|UBE2G2|FAF2|EDEM1|UBE2J1|HERPUD1|YOD1|DERL3	http://www.gsea-msigdb.org/gsea/msigdb/cards/GOBP_ENDOPLASMIC_RETICULUM_TO_CYTOSOL_TRANSPORT	25	ENR	GOBP_ENDOPLASMIC_RETICULUM_TO_CYTOSOL_TRANSPORT	2.2132	0.0019	GOBP_ENDOPLASMIC_RETICULUM_TO_CYTOSOL_TRANSPORT	FALSE	GOBP_ENDOPLASMIC_RETICULUM_TO_CYTOSOL_TRANSPORT
1	0.2996	0	0	ARAP1|PFN2|F11R|EVL|CORO2B|PPM1E|RAC1|LIMCH1|PIK3R1|SFRP1|FERMT2|SORBS3|ELN|SYNPO2L|SMAD3|ALMS1|CD47|PPP1R9A|GPR65|PDLIM1|MIR138-1|BAG4|PPM1F|ACTG1|EPHA1|CUL3|MET|PPFIA1|FAM171A1|WNT4|SRC|PHACTR1|WNT11|MYOC|PTK2B|NF2|SDC4|RAPGEF3|TSC1|ARHGEF5|TJP1|TAC1|PAK1|S100A10|ARHGEF10|LPAR1|ARHGEF18|INPP5K|TESK1|FHOD1|TGFB3|CLASP2|RGCC|TGFBR1|TMEFF2|SERPINF2|S1PR1|CLASP1|NRP1|ASAP3|MTOR|SLC9A1|ITGB1BP1|RHOC…	http://www.gsea-msigdb.org/gsea/msigdb/cards/GOBP_STRESS_FIBER_ASSEMBLY	99	ENR	GOBP_STRESS_FIBER_ASSEMBLY	3.265	0	GOBP_STRESS_FIBER_ASSEMBLY	FALSE	GOBP_STRESS_FIBER_ASSEMBLY
1	0.3126	0	0.001	NUMA1|NUF2|ZW10|EML3|CHMP2B|VPS4A|CHMP2A|EML4|CHAMP1|CHMP4A|SPO11|HNRNPU|RRS1|KIFC1|RAD21L1|KIF22|KPNB1|RMDN1|GEM|CHMP1A|CHMP5|ACTR3|ACTR2|SPDL1|UBE2B|PINX1|CDCA8|FMN2|CHMP1B|MIS12|CHMP6|ANKRD53|CDT1|SEH1L|LMNA|MAD1L1|CUL3|PSRC1|TRAPPC12|MLH1|BECN1|NDEL1|CDC23|RAB11A|KIF2B|BOD1|CHMP7|AURKB|CENPC|TTL|CHMP4C|SPICE1|VPS4B|DLGAP5|KIF14|DYNC1H1|CCNB1|KATNB1|CENPQ|NDC80|PIBF1|DCTN2|ATM|SPAG5|FAM83D|CEN…	http://www.gsea-msigdb.org/gsea/msigdb/cards/GOBP_CHROMOSOME_LOCALIZATION	74	ENR	GOBP_CHROMOSOME_LOCALIZATION	3.0611	0	GOBP_CHROMOSOME_LOCALIZATION	FALSE	GOBP_CHROMOSOME_LOCALIZATION
1	0.1742	0	0	IKBKB|RAC1|CLEC6A|ADA|WIPF3|HLA-DQA1|HLA-DQA2|HLA-DQB1|HLA-DQB2|ACTR3|HLA-DRB4|ACTR2|HLA-DRB5|MYO1G|LYN|BMX|LILRB4|ACTG1|PPP3R1|SOS1|MAP3K1|KLHL6|CD247|SRC|TYROBP|CREBBP|ARPC3|ARPC1B|KHDRBS1|ARPC1A|TRAT1|STK11|WIPF2|FCGR3A|PAK1|PAK3|RFTN1|MYH2|MYO1C|PIK3CB|PIK3R2|LGALS3|NCKIPSD|CLEC4D|PLD2|RELB|STAP1|LAX1|MUC2|MUC4|MUC6|ELMO2|WIPF1|MUC13|IGLL5|ELMO1|SH2B2|PRKCD|SPPL3|GCSAML|PRKCE|EIF2B1|ARPC5|ELF…	http://www.gsea-msigdb.org/gsea/msigdb/cards/GOBP_IMMUNE_RESPONSE_REGULATING_SIGNALING_PATHWAY	386	ENR	GOBP_IMMUNE_RESPONSE_REGULATING_SIGNALING_PATHWAY	3.4709	0	GOBP_IMMUNE_RESPONSE_REGULATING_SIGNALING_PATHWAY	FALSE	GOBP_IMMUNE_RESPONSE_REGULATING_SIGNALING_PATHWAY
1	0.2658	0.0004	0.159	SLC40A1|NDFIP1|HPX|BDH2|HEPHL1|TMEM199|IFNG|IREB2|LCN2|LTF|MIR210|TTC7A|SLC11A2|HYAL2|SLC22A17|FXN|SLC25A37|ATP6V1A|FBXL5|EIF2AK1|HMOX1|ATP6AP1|FTHL17|STEAP3|SKP1|CYBRD1|B2M|SRI|HMOX2|CCDC115|ALAS2|HFE|HAMP|HIF1A|BOLA2|GLRX3|SLC39A8|BMP6|SLC6A9|SLC11A1|TF|TFR2|SMAD4|PICALM|MYC|SOD1|EPAS1|EPB42|STEAP4|SLC25A28|ATP6V0D1|ACO1|FTMT|ATP6V1G1|HEPH|NUBP1|GDF2|CAND1|ABCB6|ABCG2|SLC46A1|STEAP1|BTBD9|CP|NC…	http://www.gsea-msigdb.org/gsea/msigdb/cards/GOBP_IRON_ION_HOMEOSTASIS	79	ENR	GOBP_IRON_ION_HOMEOSTASIS	2.5658	0	GOBP_IRON_ION_HOMEOSTASIS	FALSE	GOBP_IRON_ION_HOMEOSTASIS
1	0.3236	0.0013	0.506	MCM6|MCM7|WDR18|CDC45|KAT7|ORC4|NOC3L|ORC6|ORC1|ORC5|GMNC|ORC3|GINS3|POLA2|TICRR|ORC2|WRNIP1|POLE3|POLE|POLE2|CDC6|CDC34|TOPBP1|POLA1|MCM10|PRIM1|CCNE1|PRIM2|NBN|POLE4|PURA|MCMDC2|MCM2|MCM3|CDT1|CCNE2|RPA4|MCM4|MCM5	http://www.gsea-msigdb.org/gsea/msigdb/cards/GOBP_DNA_REPLICATION_INITIATION	39	ENR	GOBP_DNA_REPLICATION_INITIATION	2.3976	0	GOBP_DNA_REPLICATION_INITIATION	FALSE	GOBP_DNA_REPLICATION_INITIATION
1	0.2877	0	0	BCL3|DAZL|CCL5|TNF|DHX9|CD28|JMJD4|ELAVL1|FASTKD2|IL6|DDX3X|FMR1|EIF6|RPL30|EIF2S3|DHX36|DHX29|KRT17|RPL5|CNBP|YTHDF1|EIF3D|RPS4X|RPS9|YTHDF2|RPS27L|YBX3|UPF3B|EIF4G2|PKM|UPF3A|BOLL|POLDIP3|LARP6|CDK4|NCK1|PLD1|EIF4A3|CTIF|THBS1|HABP4|CDK5RAP1|TRMT10C|USP16|PTK2B|KHDRBS1|DNAJC3|EIF2B5|PAIP1|SAMD4A|LARP4B|LARP1|VIM|NCK2|PIWIL2|TARBP2|POLR2D|POLR2G|FASTKD3|YTHDF3|RBM3|PLXNB2|EIF5AL1|UQCC2|ERBB2|EIF…	http://www.gsea-msigdb.org/gsea/msigdb/cards/GOBP_POSITIVE_REGULATION_OF_TRANSLATION	122	ENR	GOBP_POSITIVE_REGULATION_OF_TRANSLATION	3.6173	0	GOBP_POSITIVE_REGULATION_OF_TRANSLATION	FALSE	GOBP_POSITIVE_REGULATION_OF_TRANSLATION
1	0.2403	0.0014	0.519	AK1|CTPS2|PPARGC1A|AK5|TREM2|AK3|PARP1|AK8|AK7|NME5|ENPP1|NME7|NME9|ENTPD3|SMPDL3A|NME3|ITPA|NME4|OPA1|VPS9D1|LRRK2|FLCN|ENO1|CMPK2|CMPK1|ADA|ATP6V1A|DTYMK|RAB23|ATP6V0C|STOML2|UCKL1|SLC25A12|TMSB4X|TBPL1|LDHC|VCP|UCK1|DUT|MFN1|DCTPP1|ENPP3|GNAI3|PRKAG2|PKM|PID1|NME6|NUDT16|CAD|PKLR|UQCC3|SAMHD1|IL4|IMPDH1|NUDT15|RAN|IMPDH2|ALDOA|SPHK2|TYMS|NUDT1|ENTPD7|CTPS1|SLC25A13|AK4|GTPBP1|RHOQ|PPARA|TGFB1|…	http://www.gsea-msigdb.org/gsea/msigdb/cards/GOBP_NUCLEOSIDE_TRIPHOSPHATE_METABOLIC_PROCESS	76	ENR	GOBP_NUCLEOSIDE_TRIPHOSPHATE_METABOLIC_PROCESS	2.3909	0	GOBP_NUCLEOSIDE_TRIPHOSPHATE_METABOLIC_PROCESS	FALSE	GOBP_NUCLEOSIDE_TRIPHOSPHATE_METABOLIC_PROCESS
1	0.1367	0.0016	0.594	PDE6B|RRM1|TFAP2A|TFAP2B|WDPCP|NR2E1|MEIS1|CTNS|SMARCD3|TWIST1|OPA1|ATP8A2|SLC1A1|MYF5|RP1|NR2E3|STRA6|FOXN4|GRM6|CRYGS|ALDH1A3|RING1|KRT12|PITX2|RPL24|SHH|SPRED3|SKIL|SLC25A25|HDAC2|BMP4|SOX8|HIF1A|PPP1R13L|BMP7|BMPR1B|VAX1|BMPR2|IFT122|KERA|TBC1D32|RPGRIP1L|PKNOX1|GRHL3|CABP4|SOS1|MERTK|RDH13|SOX9|OSR2|DLL1|RHOJ|DIO3|SP3|GNAT1|FOXL2|HCN1|NAGLU|NRL|TOPORS|PDE6C|TULP3|SDK2|RPGRIP1|WNT9A|ROM1|AHI1…	http://www.gsea-msigdb.org/gsea/msigdb/cards/GOBP_CAMERA_TYPE_EYE_DEVELOPMENT	300	ENR	GOBP_CAMERA_TYPE_EYE_DEVELOPMENT	2.3626	0	GOBP_CAMERA_TYPE_EYE_DEVELOPMENT	FALSE	GOBP_CAMERA_TYPE_EYE_DEVELOPMENT
0.9961	0.3219	0.0045	0.962	TOMM20L|TIMM21|ROMO1|PEX2|PEX5L|TOMM20|PEX1|TIMM17A|PEX6|PEX10|PEX7|TIMM23|CHCHD4|PEX26|TIMM23B|GRPEL2|DNLZ|PEX5|TIMM17B|PEX14|TOMM40|TIMM44|TIMM50|DNAJC19|GRPEL1|HSPD1|PEX13|TOMM7|DNAJC15|PEX12|LONP2|AIFM1|PEX16	http://www.gsea-msigdb.org/gsea/msigdb/cards/GOBP_PROTEIN_TRANSMEMBRANE_IMPORT_INTO_INTRACELLULAR_ORGANELLE	33	ENR	GOBP_PROTEIN_TRANSMEMBRANE_IMPORT_INTO_INTRACELLULAR_ORGANELLE	2.185	0.0039	GOBP_PROTEIN_TRANSMEMBRANE_IMPORT_INTO_INTRACELLULAR_ORGANELLE	FALSE	GOBP_PROTEIN_TRANSMEMBRANE_IMPORT_INTO_INTRACELLULAR_ORGANELLE
1	0.2343	0.0001	0.019	NUMA1|ATP2B4|RAMP3|TNF|ARHGAP44|VPS4A|MRAP|ZDHHC8|PTPN9|PIK3R1|PLS1|EZR|DPP10|ABCA2|DLG1|LRRC15|LRP1|GPC6|STAC3|AP2M1|STAC2|PPP1R9B|ADAM10|SPTBN1|STAC|CNPY4|GPC4|LZTFL1|EGFR|STX3|STX4|CSRP3|ZDHHC7|GOPC|CSK|PID1|VTI1B|PPP2R5A|EPB41|PLK1|CIB1|PPFIA1|AKT1|RAB11A|PRKCI|CNST|DAG1|PRKCH|WNT3A|ACSL3|CLTC|EPB41L2|ACTB|IQSEC2|DAB2|EPHA3|MRAP2|PKDCC|EPHA2|RHOQ|LGALS3|EPHB2|LYPLA1|AR|ITGA3|TREM2|IFNG|NKD2|C…	http://www.gsea-msigdb.org/gsea/msigdb/cards/GOBP_REGULATION_OF_PROTEIN_LOCALIZATION_TO_CELL_PERIPHERY	116	ENR	GOBP_REGULATION_OF_PROTEIN_LOCALIZATION_TO_CELL_PERIPHERY	2.8082	0	GOBP_REGULATION_OF_PROTEIN_LOCALIZATION_TO_CELL_PERIPHERY	FALSE	GOBP_REGULATION_OF_PROTEIN_LOCALIZATION_TO_CELL_PERIPHERY
0.998	0.3313	0.0063	0.987	CSH2|CSHL1|SLC34A1|PTK2|AKT1|GH1|GHR|SRD5A1|PIK3R1|CPS1|TRIM16|GH2|ASS1|PRL|PRLR|STAR|JAK2|PHEX|STAT3|STAT5A|JAK3|STAT5B|PTPN1|STAT6|GHSR|SOCS2|IGFBP5|LYN|CACYBP|F7|GDF15|GHRL|PNPT1|MBD5|RBBP4|CSH1|PXN	http://www.gsea-msigdb.org/gsea/msigdb/cards/GOBP_RESPONSE_TO_GROWTH_HORMONE	37	ENR	GOBP_RESPONSE_TO_GROWTH_HORMONE	2.1216	0.002	GOBP_RESPONSE_TO_GROWTH_HORMONE	FALSE	GOBP_RESPONSE_TO_GROWTH_HORMONE
1	0.4861	0.0018	0.628	SEL1L|SYVN1|OS9|DERL2|EDEM2|MAN1A2|EDEM3|RNF139|MAN1C1|MAN1B1|EDEM1|MAN1A1|UGGT2|RNF5|UGGT1|RNF185|AMFR	http://www.gsea-msigdb.org/gsea/msigdb/cards/GOBP_PROTEIN_DEMANNOSYLATION	17	ENR	GOBP_PROTEIN_DEMANNOSYLATION	2.3495	0	GOBP_PROTEIN_DEMANNOSYLATION	FALSE	GOBP_PROTEIN_DEMANNOSYLATION
1	0.3351	0.0001	0.049	DNMT1|SIRT1|FOXO4|HEY1|HEY2|MIR1-1|SMARCD3|KIT|MYOCD|ANKRD17|TBX18|PRDM6|SHH|MIR100|MIR125B1|FOXF1|MIR34A|MIR140|ADM|MECP2|MEF2C|BMP4|VEGFA|MIR145|PDGFB|EDNRB|RAMP2|MIR15B|MIR21|COMP|MIR221|EFEMP2|MIR26A1|HES1|MIR199B|NFATC1|NFATC2|SOD2|SOX9|PIAS1|NFATC3|MESP1|NFATC4|ENG|EREG|WNT4|GATA6|EPC1|SIX1|GPER1|FGF9|SGCB|FGF10|FGFR2|TMEM204|MED28|CTH|SRF|ACVR1|RBPMS2|TBX3|NOTCH1|TBX2|OLFM2	http://www.gsea-msigdb.org/gsea/msigdb/cards/GOBP_SMOOTH_MUSCLE_CELL_DIFFERENTIATION	64	ENR	GOBP_SMOOTH_MUSCLE_CELL_DIFFERENTIATION	2.7078	0	GOBP_SMOOTH_MUSCLE_CELL_DIFFERENTIATION	FALSE	GOBP_SMOOTH_MUSCLE_CELL_DIFFERENTIATION
1	0.2124	0.0053	0.98	IRF8|NLRC5|RSAD2|IFI27|IRAK1|IRF2|IKBKE|IRF3|IRF7|IFI6|JAK1|XAF1|SETD2|IFNAR1|YTHDF2|SMPD1|MMP12|EGR1|HSP90AB1|MYD88|IRF9|IFITM3|IFITM2|SAMHD1|MUL1|USP18|FADD|IFIT2|IFIT1|DCST1|IFIT3|IFNAR2|IFIT1B|YTHDF3|OAS1|OAS2|CACTIN|ADAR|OAS3|SHMT2|CNOT7|TTLL12|RNASEL|ABCE1|TBK1|LSM14A|OASL|IRF5|IRF6|METTL3|ISG15|HLA-A|HLA-B|HLA-C|HLA-E|HLA-F|HLA-G|BST2|UBE2K|HLA-H|ISG20|PTPN2|MIR21|WNT5A|IFI35|IFNA1|IFNA2|T…	http://www.gsea-msigdb.org/gsea/msigdb/cards/GOBP_RESPONSE_TO_TYPE_I_INTERFERON	97	ENR	GOBP_RESPONSE_TO_TYPE_I_INTERFERON	2.1548	0	GOBP_RESPONSE_TO_TYPE_I_INTERFERON	FALSE	GOBP_RESPONSE_TO_TYPE_I_INTERFERON
1	0.2631	0	0	FAIM2|PF4|PPP2R1B|FAS|TNF|BID|DBH|PPP1CA|FASLG|SFRP1|DDX3X|ZMYND11|SFRP2|ZC3HC1|TERT|CASP8|ITGAV|IFI6|FAIM|YAP1|GFRAL|FEM1B|LTBR|SKIL|BMP4|BMP5|HMGB2|AGTR2|BMPR1B|STX4|MIR221|MIR222|PMAIP1|ATF3|BCL2L14|PRDX2|THBS1|ITM2C|EYA4|SRPX|TIMP3|EYA1|EYA3|AKT1|UNC5B|TRAF1|TRAF2|SRC|ICAM1|TNFSF10|CYLD|RBCK1|STK3|SCG2|DEPTOR|STK4|FGF10|AGT|IGF1|WWOX|ARHGEF2|BCL2L12|DAPK3|FADD|ACVR1|IL1A|IL1B|ZSWIM2|ITPRIP|TN…	http://www.gsea-msigdb.org/gsea/msigdb/cards/GOBP_REGULATION_OF_EXTRINSIC_APOPTOTIC_SIGNALING_PATHWAY	148	ENR	GOBP_REGULATION_OF_EXTRINSIC_APOPTOTIC_SIGNALING_PATHWAY	3.4909	0	GOBP_REGULATION_OF_EXTRINSIC_APOPTOTIC_SIGNALING_PATHWAY	FALSE	GOBP_REGULATION_OF_EXTRINSIC_APOPTOTIC_SIGNALING_PATHWAY
0.9979	0.4289	0.0074	0.996	CYTH1|FBXO8|CYTH2|PSD|IQSEC2|IQSEC3|PSD3|PSD4|MAP4K4|MAPRE2|ARFGEF2|IQSEC1|CYTH4|PSD2|ARFGAP1|ARFGEF1|GBF1|ARFGEF3|CYTH3	http://www.gsea-msigdb.org/gsea/msigdb/cards/GOBP_ARF_PROTEIN_SIGNAL_TRANSDUCTION	19	ENR	GOBP_ARF_PROTEIN_SIGNAL_TRANSDUCTION	2.0915	0.0021	GOBP_ARF_PROTEIN_SIGNAL_TRANSDUCTION	FALSE	GOBP_ARF_PROTEIN_SIGNAL_TRANSDUCTION
-1	-0.5757	0	0	OR5I1|OR52E2|OR52J3|OR51L1|RTP1|OR51A7|OR51S1|OR51F2|OR52R1|OR4C46|OR4X2|OR4B1|GNAT2|OR52M1|OR52K2|OR5P2|OR5P3|OR8I2|OR2D3|OR2D2|OR52W1|OR56A4|OR56A1|GNAT3|OR2AP1|OR10P1|OR10AD1|OR10A7|OR4K14|OR4L1|RTP5|OR11H6|OR4D2|OR7D4|OR7G1|GNAT1|OR1M1|RTP2|OR1I1|OR10H4|OR2M5|OR2M3|OR2T12|OR14C36|OR2T34|OR2T10|OR2T4|OR2T11|OR10J5|OR2B11|OR10T2|OR6P1|OR10X1|OR10Z1|OR6K6|OR6N1|OR9A4|OR2Y1|OR9A2|OR2A14|OR6B1|OR2…	http://www.gsea-msigdb.org/gsea/msigdb/cards/GOBP_DETECTION_OF_CHEMICAL_STIMULUS	449	ENR	GOBP_DETECTION_OF_CHEMICAL_STIMULUS	-6.3339	0	GOBP_DETECTION_OF_CHEMICAL_STIMULUS	FALSE	GOBP_DETECTION_OF_CHEMICAL_STIMULUS
1	0.1517	0.0029	0.833	TNF|IL2RA|TRAF6|CD28|MIR30B|IL27RA|RAC1|IL6|PIK3CA|IL18|PIK3R1|IRAK1|ADA|GRB2|ITPKB|PNP|JAK3|SHH|ANXA1|PDCD1|HAS2|LYN|IL23A|PRKCQ|LILRB4|HES1|NKAP|SASH3|SRC|ICAM1|NR4A3|SIRPG|STAT5B|IGF1|IGFBP2|PAK1|PAK3|NCK2|FADD|IHH|GPAM|IL1A|IL1B|IL4R|FLOT2|IL12B|DOCK8|TGFBR2|CD6|RAG1|CAV1|IL21|RUNX1|RUNX3|CBFB|IFNG|ELANE|IL15|ALOX5|SELP|DNAJA3|THY1|IL6ST|SLC7A1|EBI3|PRKCZ|SELE|SOX12|LEP|LILRB2|LGALS9|SIRPB1|Z…	http://www.gsea-msigdb.org/gsea/msigdb/cards/GOBP_POSITIVE_REGULATION_OF_LEUKOCYTE_CELL_CELL_ADHESION	224	ENR	GOBP_POSITIVE_REGULATION_OF_LEUKOCYTE_CELL_CELL_ADHESION	2.2591	0	GOBP_POSITIVE_REGULATION_OF_LEUKOCYTE_CELL_CELL_ADHESION	FALSE	GOBP_POSITIVE_REGULATION_OF_LEUKOCYTE_CELL_CELL_ADHESION
1	0.1746	0.0047	0.968	NDFIP1|TNFSF18|CD1C|CD1D|TNF|TRAF6|RSAD2|CD28|IL27RA|CD40|THOC1|IL1RL1|IL6|CCL19|IL18|ADA|IRF7|XCL1|JAK3|NOD2|CD80|DUSP10|ANXA1|SMAD7|PPP3CB|SUSD4|SOCS5|IL23A|HFE|MEF2C|HAVCR2|PRKCQ|LILRB4|IL27|MAP3K7|C4BPA|C4BPB|IL20RB|SASH3|TRAF2|CD48|ZBTB7B|AGER|ZC3H12A|FADD|RC3H1|FOXJ1|IL1B|IL4R|PLA2G4A|IL10|IL12B|ADCY7|HPX|RIPK3|SIRT1|EIF2AK4|FCGR2B|C3|SAMSN1|NLRP10|RIPK2|IL33|CD274|ARG1|IL1R1|AZGP1|C17ORF99…	http://www.gsea-msigdb.org/gsea/msigdb/cards/GOBP_REGULATION_OF_ADAPTIVE_IMMUNE_RESPONSE	158	ENR	GOBP_REGULATION_OF_ADAPTIVE_IMMUNE_RESPONSE	2.1795	0	GOBP_REGULATION_OF_ADAPTIVE_IMMUNE_RESPONSE	FALSE	GOBP_REGULATION_OF_ADAPTIVE_IMMUNE_RESPONSE
0.996	0.1802	0.0062	0.987	FERMT1|CD3E|RAC1|RIN2|SFRP1|CCL21|CEACAM6|CCL25|CX3CL1|FERMT2|EMILIN1|JAK2|KDR|DNM2|SMAD3|HAS2|DOCK1|LIMS2|CCR7|PDGFB|PPM1F|CCDC80|CDH13|EMP2|EGFLAM|UNC13D|CASS4|CDK6|TEK|DMTN|EPHA1|EPB41L5|CRK|CIB1|NID1|PREX1|WNT4|MYOC|DAG1|PTK2B|SPOCK2|SDC4|TSC1|STK4|RAC3|S100A10|NDNF|TESK1|FLNA|JUP|DMP1|ITGA3|HRG|ITGA5|C1QBP|FGA|FGB|VIT|THY1|IQGAP1|NRP1|FGG|PRKCE|PRKCZ|COL16A1|CD36|FN1|GSK3B|FOXF1|DOCK5|EDIL3|…	http://www.gsea-msigdb.org/gsea/msigdb/cards/GOBP_POSITIVE_REGULATION_OF_CELL_SUBSTRATE_ADHESION	116	ENR	GOBP_POSITIVE_REGULATION_OF_CELL_SUBSTRATE_ADHESION	2.1258	0.004	GOBP_POSITIVE_REGULATION_OF_CELL_SUBSTRATE_ADHESION	FALSE	GOBP_POSITIVE_REGULATION_OF_CELL_SUBSTRATE_ADHESION
1	0.3398	0	0.007	NUMA1|ABHD17B|ABHD17C|ABHD17A|MARK4|GAS2L2|CHAMP1|HNRNPU|APC|C2CD3|BICD1|STIL|TTK|WRAP73|CCDC14|GSK3B|DIAPH1|NUDCD3|GAS2L1|PPP1R9B|GOLGB1|KLHL21|MAPRE2|CEP250|UBXN2B|MAP1A|MCPH1|NSFL1C|HOOK3|MID1|CSNK1D|KIF20B|TTBK2|PARD6A|PCM1|BBS4|AURKA|SNX10|NEDD1|DVL1|PIBF1|DCTN2|CEP83|CEP192|SPAG5|FAM83D|CRIPT|CEP131|MAPRE1|MAPRE3|FAM83H|HTR2A|MID2|KIAA0753|CEP72|CEP350	http://www.gsea-msigdb.org/gsea/msigdb/cards/GOBP_PROTEIN_LOCALIZATION_TO_CYTOSKELETON	56	ENR	GOBP_PROTEIN_LOCALIZATION_TO_CYTOSKELETON	2.9191	0	GOBP_PROTEIN_LOCALIZATION_TO_CYTOSKELETON	FALSE	GOBP_PROTEIN_LOCALIZATION_TO_CYTOSKELETON
1	0.2339	0	0.015	VEPH1|LOX|LEMD3|FERMT1|TGFBR3L|NREP|GIPC1|MIR30B|ADAM17|UBA52|UBC|TP53|TGFBR3|CHST11|PBLD|SDCBP|EMILIN1|MPP5|VASN|DNM2|SMAD2|SMURF2|SMAD3|SPRED3|SMAD7|SKIL|MEN1|TGFB1I1|LDLRAD4|ZNF703|CITED2|HTRA4|STRAP|MIR29B1|SMAD6|THBS1|CDKN1C|WNT1|CDKN2B|LATS1|HSPA5|HSP90AB1|STUB1|PMEPA1|CREBBP|SNX6|SPRED1|SLC2A10|ZBTB7A|STK11|TRIM33|DAB2|EID2|EP300|SNX25|SPRED2|PPARA|ING2|PIN1|TGFB3|TGFBR1|PPM1A|TGFBR2|CAV1|…	http://www.gsea-msigdb.org/gsea/msigdb/cards/GOBP_REGULATION_OF_CELLULAR_RESPONSE_TO_TRANSFORMING_GROWTH_FACTOR_BETA_STIMULUS	128	ENR	GOBP_REGULATION_OF_CELLULAR_RESPONSE_TO_TRANSFORMING_GROWTH_FACTOR_BETA_STIMULUS	2.8414	0	GOBP_REGULATION_OF_CELLULAR_RESPONSE_TO_TRANSFORMING_GROWTH_FACTOR_BETA_STIMULUS	FALSE	GOBP_REGULATION_OF_CELLULAR_RESPONSE_TO_TRANSFORMING_GROWTH_FACTOR_BETA_STIMULUS
1	0.544	0.0004	0.175	SEC31B|SEC23B|TBC1D20|SCAP|SEC23A|SEC24A|SEC24D|SEC31A|SEC24B|SAR1A|MIA3|SEC13|SEC24C|INSIG1|RAB1A	http://www.gsea-msigdb.org/gsea/msigdb/cards/GOBP_COPII_COATED_VESICLE_CARGO_LOADING	15	ENR	GOBP_COPII_COATED_VESICLE_CARGO_LOADING	2.5541	0	GOBP_COPII_COATED_VESICLE_CARGO_LOADING	FALSE	GOBP_COPII_COATED_VESICLE_CARGO_LOADING
0.9961	0.2715	0.009	0.999	NDFIP1|PARP3|MAD2L2|CD28|EXOSC6|ERCC1|MLH1|SLC15A4|PRKDC|IL27RA|CD40|THOC1|PAXIP1|CCR6|CLCF1|TBX21|MSH6|IL2|MSH2|IL4|MSH3|FOXP3|EXOSC3|SWAP70|NBN|RIF1|RNF8|HSPD1|HMCES|UNG|PTPRC|IL10|BCL6|RNF168|BATF|SUPT6H|TCF3|TFRC|CD40LG|POLB|TGFB1|LIG4|TP53BP1|TNFSF4|YY1|XRCC4|EXO1	http://www.gsea-msigdb.org/gsea/msigdb/cards/GOBP_SOMATIC_RECOMBINATION_OF_IMMUNOGLOBULIN_GENE_SEGMENTS	47	ENR	GOBP_SOMATIC_RECOMBINATION_OF_IMMUNOGLOBULIN_GENE_SEGMENTS	2.0488	0.0039	GOBP_SOMATIC_RECOMBINATION_OF_IMMUNOGLOBULIN_GENE_SEGMENTS	FALSE	GOBP_SOMATIC_RECOMBINATION_OF_IMMUNOGLOBULIN_GENE_SEGMENTS
1	0.5369	0	0	NCK1|TMEM33|CCL2|IMPACT|BOK|ASNS|EIF2AK4|ABCA7|HSPA5|PPP1R15B|EIF2AK1|CXCL8|EIF2S1|PPP1R15A|PTPN1|NCK2|PTPN2|TMED2|DDIT3|NFE2L2|HERPUD1|EIF2AK3|OMA1|AGR2|IGFBP1|ATF3|ATF4	http://www.gsea-msigdb.org/gsea/msigdb/cards/GOBP_INTEGRATED_STRESS_RESPONSE_SIGNALING	27	ENR	GOBP_INTEGRATED_STRESS_RESPONSE_SIGNALING	3.3453	0	GOBP_INTEGRATED_STRESS_RESPONSE_SIGNALING	FALSE	GOBP_INTEGRATED_STRESS_RESPONSE_SIGNALING
1	0.2526	0.0048	0.97	TREM2|IFNG|NR2E1|IFNGR1|S100A8|TNF|S100A9|LDLR|NOG|MIR142|MIR181C|MAPK1|MAPK3|MT3|MAP2K1|IL6|NKX2-2|C1QA|TTBK1|PSEN1|KRAS|IL6ST|HES5|POU3F2|DAB1|SHH|LIF|GPR37L1|LRP1|NR1D1|FPR2|SOX8|MIR181B1|EGFR|ABL1|GCM1|CDK6|HES1|BACE2|SERPINE2|SOX9|DLL1|TLR4|MAPT|F2|PTPN11|LAMC3|GRN|C5AR1|LAMB2|CLCF1|NF1|BMP2|STAT3|EIF2B5|AGER|SMO|ROR1|MAG|VIM|APP|TSPAN2|TAL1|PLP1|NOTCH1|BIN1|EPHA4|PRPF19|ROR2	http://www.gsea-msigdb.org/gsea/msigdb/cards/GOBP_ASTROCYTE_DIFFERENTIATION	69	ENR	GOBP_ASTROCYTE_DIFFERENTIATION	2.1726	0	GOBP_ASTROCYTE_DIFFERENTIATION	FALSE	GOBP_ASTROCYTE_DIFFERENTIATION
1	0.3063	0.0007	0.27	PARP10|MAD2L2|RPA3|POLD3|POLI|PRIMPOL|USP43|FAAP20|RCHY1|POLK|REV1|UBE2L6|POLD1|POLD2|UBA52|DTL|POLH|UBC|NPLOC4|POLD4|UBE2N|RFC2|POLDIP2|RFC3|RFC4|RFC5|NSMCE1|POLE2|SPRTN|USP10|ISG15|MSH2|PCNA|UBB|UBE2A|VCP|UBE2B|ZBTB1|REV3L|UBE2V2|BRCA1|WDR33|RPA2|RPA1|RFC1|RAD18	http://www.gsea-msigdb.org/gsea/msigdb/cards/GOBP_POSTREPLICATION_REPAIR	46	ENR	GOBP_POSTREPLICATION_REPAIR	2.5035	0	GOBP_POSTREPLICATION_REPAIR	FALSE	GOBP_POSTREPLICATION_REPAIR
1	0.3047	0	0.003	PSMD14|CDC26|BUB3|ANAPC15|PTTG1|UBA52|ANAPC4|UBC|UBE2D1|MAD2L1|PSMD10|ANAPC5|ANAPC7|UBE2S|ANAPC11|UBB|ANAPC2|FZR1|CDK2|PSMB11|CDK1|PSMA1|PSMA2|CDC20B|PSMA3|CDC20|PSMA4|ANAPC1|PSMA5|PSMA6|PSMA7|PSMB1|PSMF1|PSMB2|PSMB3|PSMB4|PSMB5|PSMD13|FBXO31|PSMB6|PSMB7|PSMB8|PSMB9|PSMB10|PSMC1|PSMD6|PSMC2|CUL3|PSMC3|PSMC4|PSMC5|PLK1|PSMA8|PSMC6|CDC23|PSMD1|PSMD2|CDC16|PSMD3|PSMD4|PSMD5|PSMD7|PSMD8|AURKB|PSMD9|A…	http://www.gsea-msigdb.org/gsea/msigdb/cards/GOBP_ANAPHASE_PROMOTING_COMPLEX_DEPENDENT_CATABOLIC_PROCESS	79	ENR	GOBP_ANAPHASE_PROMOTING_COMPLEX_DEPENDENT_CATABOLIC_PROCESS	3.0009	0	GOBP_ANAPHASE_PROMOTING_COMPLEX_DEPENDENT_CATABOLIC_PROCESS	FALSE	GOBP_ANAPHASE_PROMOTING_COMPLEX_DEPENDENT_CATABOLIC_PROCESS
1	0.1912	0.0043	0.95	ANAPC15|CD28|PRMT5|NSMCE2|ANAPC4|APC|GEN1|INSR|SMPD3|FBXO43|MAD2L1|DYNC1LI1|NUSAP1|ANAPC5|ANAPC7|LCMT1|ANAPC11|DMRT1|SPDL1|CDK5RAP2|PCID2|PSMG2|DUSP1|BMP4|RB1|EDN1|PDGFB|BMP7|TPR|BORA|PDGFRB|XRCC3|CDK13|TOM1L1|HOXA13|BTC|CDT1|NME6|MAD1L1|TGFA|USP44|CUL3|CCDC8|KLHL22|PLK1|EREG|CDC23|CDC16|KIF20B|AURKB|MAD2L1BP|KNTC1|DLGAP5|CDC27|FGF8|AURKA|CCNB1|IGF1|TOM1L2|DAPK3|EDN3|EGF|IL1A|IL1B|BUB1|PKMYT1|CUL…	http://www.gsea-msigdb.org/gsea/msigdb/cards/GOBP_REGULATION_OF_MITOTIC_NUCLEAR_DIVISION	101	ENR	GOBP_REGULATION_OF_MITOTIC_NUCLEAR_DIVISION	2.1952	0	GOBP_REGULATION_OF_MITOTIC_NUCLEAR_DIVISION	FALSE	GOBP_REGULATION_OF_MITOTIC_NUCLEAR_DIVISION
1	0.1601	0.001	0.391	GRIN2A|CASP1|PARP1|TMPRSS12|PERP|CPD|CES1|CPM|CPA3|MMP16|ADAM17|LDLRAD3|RFX4|PHEX|CPE|CIDEB|SHH|C1RL|PCSK1N|ADAM10|IMMP1L|IFT52|ENPEP|MYRFL|C1R|LONP2|F9|PCSK9|PLAU|F11|NGF|PMPCA|APH1A|SRC|ECE1|CORIN|PRNP|CPN1|ASPH|KLK13|DYNC2H1|BAG2|CLN5|FADD|SEC11A|SPCS1|IHH|SPCS3|SEC11C|SPCS2|TMEM208|OMA1|GSN|SNX12|INPP5B|HGFAC|SERPINF2|RUNX1|LPCAT3|TNP1|TNP2|LRRK2|ENO1|FXN|CST7|SPPL3|SPRTN|HP|LHB|MAGEA3|KLK1|K…	http://www.gsea-msigdb.org/gsea/msigdb/cards/GOBP_PROTEIN_PROCESSING	207	ENR	GOBP_PROTEIN_PROCESSING	2.4432	0	GOBP_PROTEIN_PROCESSING	FALSE	GOBP_PROTEIN_PROCESSING
0.998	0.1964	0.0013	0.506	GSK3A|SLC2A9|EDNRA|TNF|ENPP1|SLC23A2|MEF2A|PIK3R1|INSR|PLS1|SESN2|SMPD3|SLC35B4|IRS1|TERT|PTH|EZR|SLC45A3|OCLN|SLC2A8|CLTCL1|SLC2A1|EDN1|SLC23A1|PRKAG2|BRAF|STXBP3|SLC35D2|ZDHHC7|PID1|AQP11|SLC35A1|KLF15|ITLN1|AKT1|SLC2A6|PPBP|PRKCI|NR4A3|ARPP19|POU4F2|PPARD|SLC2A10|TSC1|IGF1|SLC35A3|IL1B|SLC5A4|INPP5K|RHOQ|RFT1|PLA2G1B|SLC35D1|AQP3|SLC37A4|FABP5|OPN3|AQP2|C2CD5|RNASEL|STXBP4|IRS2|SLC35D3|C3|PEA1…	http://www.gsea-msigdb.org/gsea/msigdb/cards/GOBP_CARBOHYDRATE_TRANSPORT	136	ENR	GOBP_CARBOHYDRATE_TRANSPORT	2.397	0.002	GOBP_CARBOHYDRATE_TRANSPORT	FALSE	GOBP_CARBOHYDRATE_TRANSPORT
1	0.3126	0.0003	0.12	SIRT1|PARP1|TLR6|PPIA|NME5|FBXO7|FBXW7|TXN|ENDOG|LRRK2|RIPK1|GPX1|MAPK7|GPR37L1|MIR34A|MMP3|HIF1A|NFE2L2|MIR195|FYN|MIR21|PAGE4|STK26|NONO|REST|SOD1|LANCL1|MIR29B1|ATF4|PYCR1|SOD2|WNT1|TLR4|MET|AKT1|HDAC6|NOL3|SFPQ|GATA4|NOX1|NR4A3|PAWR|HSPB1|TSC1|ATG7|GPR37|BAG5|SLC7A11|HTRA2|HGF|PDE8A|IL10|VNN1|UBQLN1|TRAP1|P4HB|PARK7	http://www.gsea-msigdb.org/gsea/msigdb/cards/GOBP_REGULATION_OF_OXIDATIVE_STRESS_INDUCED_CELL_DEATH	57	ENR	GOBP_REGULATION_OF_OXIDATIVE_STRESS_INDUCED_CELL_DEATH	2.609	0	GOBP_REGULATION_OF_OXIDATIVE_STRESS_INDUCED_CELL_DEATH	FALSE	GOBP_REGULATION_OF_OXIDATIVE_STRESS_INDUCED_CELL_DEATH
1	0.2168	0	0	IGF1R|TRIM54|MRPL43|RDX|MRPL33|CAMSAP3|MAP1LC3B|NCKAP5L|UPF1|TNF|MRPL19|MTRF1L|OGFOD1|JMJD4|TSG101|GFM2|MID1IP1|C12ORF65|MICAL3|SMARCD3|MRRF|MTRF1|PIK3CA|TRPV4|LIX1L|LIX1|ATXN7|INSR|TECPR1|SNX14|MRPL20|WNT8B|SPAST|UVRAG|VCP|ERAL1|MICAL2|GAK|MRPS7|WNT8A|MAP6D1|FZD2|MRPS11|MRPL1|SMARCC1|STMN4|PLEK|GADD45GIP1|WNT1|CIB1|HDAC6|CFL2|KIF2B|DSTN|LMOD1|TMOD4|ADD3|TMOD2|PLEKHH2|MRPS36|LMOD2|SMARCC2|WNT3A|S…	http://www.gsea-msigdb.org/gsea/msigdb/cards/GOBP_PROTEIN_CONTAINING_COMPLEX_DISASSEMBLY	303	ENR	GOBP_PROTEIN_CONTAINING_COMPLEX_DISASSEMBLY	4.2325	0	GOBP_PROTEIN_CONTAINING_COMPLEX_DISASSEMBLY	FALSE	GOBP_PROTEIN_CONTAINING_COMPLEX_DISASSEMBLY
0.9981	0.1807	0.0039	0.925	IGF1R|PIK3C2A|PIK3C2B|TSC2|PIK3C2G|CCL5|TNF|PIP5K1C|CD28|DCN|TWIST1|PIK3CA|PIK3CD|IL18|PIK3R1|NLRC3|INSR|IRS1|PLXNB1|TPTE|JAK2|PIP4K2A|MIR449A|KDR|PRR5L|PIP5K1A|RGL2|SEMA4D|TPTE2|ENTPD5|NCF1|LYN|MAZ|MIR126|EDN1|PDGFB|PDGFRA|PDGFRB|EGFR|CRYBA1|PPP2R5B|PPP2R5C|TEK|NEDD4|SERPINE2|SOX9|EPO|EPOR|BECN1|AKT1|F2|PIP4K2C|UNC5B|CBL|SRC|STAMBP|NYAP2|NYAP1|MYOC|FGR|PTPN13|NF1|PPARD|ZFP36L1|CRNN|PIP5K1B|IER3|…	http://www.gsea-msigdb.org/gsea/msigdb/cards/GOBP_PHOSPHATIDYLINOSITOL_3_KINASE_SIGNALING	146	ENR	GOBP_PHOSPHATIDYLINOSITOL_3_KINASE_SIGNALING	2.2132	0.0019	GOBP_PHOSPHATIDYLINOSITOL_3_KINASE_SIGNALING	FALSE	GOBP_PHOSPHATIDYLINOSITOL_3_KINASE_SIGNALING
1	0.2578	0.0012	0.482	MDM2|SIRT1|BCL3|MUC1|PERP|IFI16|TRIAP1|TP53|SHISA5|PML|DYRK2|RPL11|USP28|UBB|RPS7|SNW1|RPL26|E2F2|HIPK1|RPS27L|E2F1|HNRNPK|AEN|MIR21|PDK2|TMEM109|CD44|PPP1R13B|PMAIP1|CD74|TP53BP2|JMY|BOK|FHIT|PTTG1IP|ARMC10|TP63|TP73|MIF|BAG6|RRP8|TOPORS|KDM1A|BRCA2|BAX|NUPR1|POU4F2|ZNF385B|BDKRB2|CDKN1A|MSH2|CHEK2|STK11|HIPK2|MSX1|TAF9B|WWOX|PHLDA3|ELL3|DDIT4|PYCARD|BCL2L12|EP300|BCL2|DDX5|ZNF385A|POU4F1|EDA2R|…	http://www.gsea-msigdb.org/gsea/msigdb/cards/GOBP_INTRINSIC_APOPTOTIC_SIGNALING_PATHWAY_BY_P53_CLASS_MEDIATOR	72	ENR	GOBP_INTRINSIC_APOPTOTIC_SIGNALING_PATHWAY_BY_P53_CLASS_MEDIATOR	2.4064	0	GOBP_INTRINSIC_APOPTOTIC_SIGNALING_PATHWAY_BY_P53_CLASS_MEDIATOR	FALSE	GOBP_INTRINSIC_APOPTOTIC_SIGNALING_PATHWAY_BY_P53_CLASS_MEDIATOR
1	0.3062	0.0029	0.826	PARP10|MAD2L2|RPA3|POLD3|POLI|PRIMPOL|USP43|FAAP20|RCHY1|POLK|REV1|UBE2L6|POLD1|POLD2|UBA52|DTL|POLH|UBC|NPLOC4|POLD4|RFC2|POLDIP2|RFC3|RFC4|POLE2|RFC5|SPRTN|USP10|ISG15|PCNA|UBB|VCP|ZBTB1|REV3L|RPA2|RPA1|RFC1	http://www.gsea-msigdb.org/gsea/msigdb/cards/GOBP_TRANSLESION_SYNTHESIS	37	ENR	GOBP_TRANSLESION_SYNTHESIS	2.2657	0	GOBP_TRANSLESION_SYNTHESIS	FALSE	GOBP_TRANSLESION_SYNTHESIS
1	0.2622	0	0	PPARGC1A|TAF6L|SRCAP|ATG5|BRD8|RPS6KA4|MSL3|TWIST1|TAF10|DDX3X|TADA1|ISL1|KANSL1L|KAT6A|MSL3P1|KAT8|JADE1|JADE2|LEF1|WBP2|ZZZ3|KAT5|TAF5L|YEATS4|KANSL1|GTF2B|HDAC2|MECP2|CTCF|PCGF2|MCRS1|MSL1|NAA30|MYOD1|AANAT|PHF20L1|DSCC1|CPA4|NAT9|PHF20|NAA20|RUVBL2|ACTL6B|NAA35|NAA16|NAA50|MAP3K7|NAA25|PIH1D1|KMT2A|FAM161A|NAA10|HINT2|NAA11|NAT8|ING3|KANSL2|ZMPSTE24|KLF15|RUVBL1|MSL2|SETD5|BRPF3|MRGBP|NCOA1|K…	http://www.gsea-msigdb.org/gsea/msigdb/cards/GOBP_PROTEIN_ACETYLATION	188	ENR	GOBP_PROTEIN_ACETYLATION	3.8946	0	GOBP_PROTEIN_ACETYLATION	FALSE	GOBP_PROTEIN_ACETYLATION
1	0.3385	0.0013	0.504	TSC2|SIRT1|DRD3|LEMD2|BANK1|HYAL2|FLCN|MIR449A|KLF4|DLG1|PHLPP1|HLA-G|MIR146A|MIR34A|SFRP5|TRIB3|MIR145|MIR200C|CRYBA1|MIR29A|THEM4|MIR29C|ARRB2|MIR29B1|PTEN|PPP2R5B|PPP2R5C|PKHD1|MIR34B|MIR34C|CIB1|AKT1|OTUD3|MIR375|MAGI2|DAG1|XDH|MSTN|MIRLET7F1|GPER1|DRD2|PTPRJ|MUL1|RAPGEF1|PHLDA3|PHLPP2|PLEKHA1|DDIT3|EPHA2|SH2B3|INPP5K|MIR451A|PIK3CB|PPARA|MTM1|MIR342	http://www.gsea-msigdb.org/gsea/msigdb/cards/GOBP_NEGATIVE_REGULATION_OF_PROTEIN_KINASE_B_SIGNALING	56	ENR	GOBP_NEGATIVE_REGULATION_OF_PROTEIN_KINASE_B_SIGNALING	2.3995	0	GOBP_NEGATIVE_REGULATION_OF_PROTEIN_KINASE_B_SIGNALING	FALSE	GOBP_NEGATIVE_REGULATION_OF_PROTEIN_KINASE_B_SIGNALING
1	0.2485	0	0	AKT3|PIK3C2A|PLCG2|EPB41L4B|SMOC2|ENPP2|CD40|RAC1|RIN2|ADAM17|PIK3CD|MIR499A|PLCG1|MIR487B|SP1|STAT5A|TMSB4X|KDR|ANXA1|ATOH8|HAS2|DOCK1|MIR126|BMP4|SCARB1|HIF1A|MAPRE2|EDN1|PDGFB|BCAR1|PPM1F|IQSEC1|FGFBP1|MIR221|BMPR2|MIR222|MIR23A|MIR27A|MIR27B|TDGF1|RAB25|RTN4|TEK|SOX9|THBS1|RHOJ|EPB41L5|MAP3K3|CIB1|CTSH|MET|ADAM9|AKT1|RAB11A|HDAC6|GLIPR2|ETS1|SRC|PTK2B|PLK2|FGF10|AGT|HBEGF|TAC1|ZC3H12A|EGF|PIK…	http://www.gsea-msigdb.org/gsea/msigdb/cards/GOBP_POSITIVE_REGULATION_OF_EPITHELIAL_CELL_MIGRATION	166	ENR	GOBP_POSITIVE_REGULATION_OF_EPITHELIAL_CELL_MIGRATION	3.246	0	GOBP_POSITIVE_REGULATION_OF_EPITHELIAL_CELL_MIGRATION	FALSE	GOBP_POSITIVE_REGULATION_OF_EPITHELIAL_CELL_MIGRATION
1	0.1835	0	0	TRABD2A|SALL1|IGFBP4|TSC2|IGFBP6|SOX7|DCDC2|SFRP1|SFRP2|TERT|SOX17|NLE1|WNT10B|SOSTDC1|ALPK2|JADE1|CSNK2A1|ZRANB1|YAP1|SHH|SMURF2|VCP|DACT3|SULF2|LBX2|LRP1|SDHAF2|KLHL12|PRICKLE1|IFT80|MIR145|ZNF703|MLLT3|MIR222|RUVBL2|PLEKHA4|SFRP4|MIR29B1|FZD6|GPC5|ZNRF3|NKD1|SOX9|CDC73|MESP1|KLF15|PFDN5|TBL1XR1|CXXC4|ZBED3|USP8|LATS1|LZTS2|SRC|WNT11|GSC|LMBR1L|LRRK1|DIXDC1|FUZ|PTK7|WNT5B|PTPRO|NKX2-5|WNT3A|STK…	http://www.gsea-msigdb.org/gsea/msigdb/cards/GOBP_REGULATION_OF_WNT_SIGNALING_PATHWAY	350	ENR	GOBP_REGULATION_OF_WNT_SIGNALING_PATHWAY	3.707	0	GOBP_REGULATION_OF_WNT_SIGNALING_PATHWAY	FALSE	GOBP_REGULATION_OF_WNT_SIGNALING_PATHWAY
0.9962	0.1988	0.0073	0.995	ID1|NOG|ACE|PPP1CA|MAPK3|LRRK2|PTPRF|TEX14|TTBK1|CCL23|SYMPK|PRKCD|CTNNBIP1|TFIP11|LRPAP1|SLPI|ATP2A2|LEF1|MAPK8|GTF2F1|ITGB1BP1|GSK3B|WFIKKN1|B2M|DKK1|SORL1|WFIKKN2|HFE|ADIPOQ|DDX11|ATP2A3|PDGFB|EFHB|DNAJB2|STYX|ARRB2|RUVBL2|DTNBP1|PCSK9|MIR27B|ITGA4|CFHR1|CFHR2|FRMD7|NFATC4|EPB41L5|MAP2|AKT1|CRMP1|STUB1|TTBK2|AURKB|ADRB2|NES|KDM1A|ADAM15|BAX|TMC8|RALB|CFHR5|CDKN1A|MIR148A|DACT1|XIRP1|CARD16|AUR…	http://www.gsea-msigdb.org/gsea/msigdb/cards/GOBP_NEGATIVE_REGULATION_OF_PROTEIN_BINDING	90	ENR	GOBP_NEGATIVE_REGULATION_OF_PROTEIN_BINDING	2.0934	0.0038	GOBP_NEGATIVE_REGULATION_OF_PROTEIN_BINDING	FALSE	GOBP_NEGATIVE_REGULATION_OF_PROTEIN_BINDING
1	0.1978	0	0	AKT3|RAC1|HDAC5|SOX17|PITX2|APELA|KDR|SHH|SMURF2|SEMA4D|MIR126|BMP4|MIR145|BMP7|MIR200C|SEMA3A|MIR221|BMPR2|MIR222|MIR23A|MIR24-1|MIR26A1|STRAP|MIR27A|MIR27B|SOX9|MESP1|EPB41L5|MAP3K3|CIB1|MET|SRC|MIR133B|WNT11|ZFAND5|NF1|NRTN|STC1|DAB2IP|TAC1|PAK1|PAK3|CER1|ACVRL1|TESK1|PIK3CB|PIK3CG|NR2F2|TGFBR1|TGFBR2|TIMP1|C1QBP|EFNA1|SEMA4C|FBXW7|GPC3|CCR6|PRKCA|PRKCE|PKN1|ACVR1C|DDR2|MIR146A|HDAC7|MAP2K3|FO…	http://www.gsea-msigdb.org/gsea/msigdb/cards/GOBP_AMEBOIDAL_TYPE_CELL_MIGRATION	447	ENR	GOBP_AMEBOIDAL_TYPE_CELL_MIGRATION	4.1806	0	GOBP_AMEBOIDAL_TYPE_CELL_MIGRATION	FALSE	GOBP_AMEBOIDAL_TYPE_CELL_MIGRATION
0.9979	0.2068	0.0075	0.998	GSK3A|PIM1|MEIS1|MIR590|TBX5|TGFBR3|JARID2|BCL2L11|YAP1|MEF2C|EDN1|SLC6A4|BMPR1A|MAEL|MIR222|YBX3|PARP2|BASP1|SOD1|MIR873|SASH3|TP73|LATS1|AKT1|CTDP1|PI16|WWC2|MIR25|STK3|VGLL4|FGF8|STK4|CCNB1|FGFR2|IGF1|PAK1|DUSP6|DUSP9|RBPJ|FOXC1|SAV1|PPARA|PIN1|TGFBR1|ARX|TGFBR2|FLVCR1|RAG2|ERBB4|RUNX1|ZFPM2|HEY2|CAV3|NOG|MAPK1|MIR1-1|WWC3|FGF2|FXN|LATS2|TBX20|PROX1|MTOR|ACACB|MAPK11|HLX|FOXC2|HAMP|G6PD|AKAP6|…	http://www.gsea-msigdb.org/gsea/msigdb/cards/GOBP_REGULATION_OF_ORGAN_GROWTH	97	ENR	GOBP_REGULATION_OF_ORGAN_GROWTH	2.0872	0.0021	GOBP_REGULATION_OF_ORGAN_GROWTH	FALSE	GOBP_REGULATION_OF_ORGAN_GROWTH
1	0.4546	0.0021	0.716	CSPG4|ITGA2|NCK1|EPB41L5|ITGA11|CTTN|FN1|ITGB1BP1|VEGFC|ANKS1A|SLIT2|PTPRC|ROBO1|SHTN1|P2RY12|SDCBP|NRP1|ADAM8|NTN1|EPHA8|OPHN1|CD2AP|STK4	http://www.gsea-msigdb.org/gsea/msigdb/cards/GOBP_SUBSTRATE_DEPENDENT_CELL_MIGRATION	23	ENR	GOBP_SUBSTRATE_DEPENDENT_CELL_MIGRATION	2.3178	0	GOBP_SUBSTRATE_DEPENDENT_CELL_MIGRATION	FALSE	GOBP_SUBSTRATE_DEPENDENT_CELL_MIGRATION
1	0.2427	0.0002	0.063	ARAP1|F11R|TRPV4|CLDN3|RICTOR|EZR|GRB2|ANTXR1|SHC1|PIP5K1A|GMFG|WHAMM|ANXA1|FARP2|GPR65|PARVA|BCAR1|PDGFRA|CSF1R|RALA|SYDE1|CASS4|BAIAP2L1|PLEK|TEK|DMTN|BAIAP2L2|EFS|PHACTR1|PTK2B|PTK7|RAPGEF3|NTF3|NTRK3|NPHS2|FGF10|CCL27|BRSK2|TJP1|MINK1|PAK1|DAPK3|CLDN19|FER|FES|PLEK2|PARVG|GSN|NRK|FLNA|ATP2C1|CD2AP|INSRR|GAB1|S1PR1|STAP1|SIPA1L1|AUTS2|PHPT1|KIT|FGF7|ABL2|NRP1|TNIK|CAPN10|ARHGDIB|MICALL2|CDC42B…	http://www.gsea-msigdb.org/gsea/msigdb/cards/GOBP_ACTIN_CYTOSKELETON_REORGANIZATION	103	ENR	GOBP_ACTIN_CYTOSKELETON_REORGANIZATION	2.6768	0	GOBP_ACTIN_CYTOSKELETON_REORGANIZATION	FALSE	GOBP_ACTIN_CYTOSKELETON_REORGANIZATION
0.996	0.2831	0.0059	0.986	PRMT1|CDK6|ACVR2A|KAT7|MAPK14|LDB1|PRKDC|GATA1|GATA2|ETS1|ZFP36L1|ZFP36|RBFOX2|MED1|STAT3|ISG15|STAT5B|INPP5D|NCAPG2|SPI1|HOXA5|ZFPM1|B2M|FAM210B|STAT1|HSPA1B|LYN|HIF1A|BRD1|HMGB2|NCKAP1L|ARNT|TAL1|FOXO3|KLF13|P4HTM|ACVR1B|MIR221|MAFB|MIR222|SMAP1|INHBA|HSPA9|ZNF16|HSPA1A	http://www.gsea-msigdb.org/gsea/msigdb/cards/GOBP_REGULATION_OF_ERYTHROCYTE_DIFFERENTIATION	45	ENR	GOBP_REGULATION_OF_ERYTHROCYTE_DIFFERENTIATION	2.1362	0.004	GOBP_REGULATION_OF_ERYTHROCYTE_DIFFERENTIATION	FALSE	GOBP_REGULATION_OF_ERYTHROCYTE_DIFFERENTIATION
1	0.2145	0	0	HYOU1|FAIM2|PF4|PARP1|FAS|TNF|BID|FIGNL1|OPA1|SFRP1|TP53|SFRP2|TERT|ITGAV|NLE1|IFI6|GHITM|BCL2L10|BBC3|BCL2L11|RPL11|CSNK2A1|BMF|YAP1|GFRAL|FEM1B|SIAH1|TRAF7|RPS7|BCAP31|LTBR|SKIL|BMP4|HIF1A|BMP5|PCGF2|HMGB2|GNAI3|AGTR2|BMPR1B|MIR221|MIR222|SNAI1|MIR27B|PIH1D1|SOD1|PLAUR|BOK|SRPX|DNAJA1|MIF|SRC|NACC2|ICAM1|RBCK1|SERINC3|NANOS3|STK3|STK4|DAB2IP|IGF1|PRKRA|RNF183|ARHGEF2|BDNF|NCK2|BAG5|FADD|DDIT3|C…	http://www.gsea-msigdb.org/gsea/msigdb/cards/GOBP_REGULATION_OF_APOPTOTIC_SIGNALING_PATHWAY	325	ENR	GOBP_REGULATION_OF_APOPTOTIC_SIGNALING_PATHWAY	4.2255	0	GOBP_REGULATION_OF_APOPTOTIC_SIGNALING_PATHWAY	FALSE	GOBP_REGULATION_OF_APOPTOTIC_SIGNALING_PATHWAY
0.998	0.2882	0.0071	0.995	PRMT6|HMGA2|POLQ|DNA2|RPA3|XPA|LIG3|HUWE1|POLD1|FAM168A|POLE|FEN1|APEX2|POLL|USP47|POLG|PCNA|APEX1|MPG|MUTYH|SMUG1|WRN|NEIL2|NTHL1|LIG1|NEIL1|MBD4|HMGB1|UNG|RPA2|RPS3|OGG1|POLB|PARP2|NEIL3|RPA1|TDG|XRCC1	http://www.gsea-msigdb.org/gsea/msigdb/cards/GOBP_BASE_EXCISION_REPAIR	38	ENR	GOBP_BASE_EXCISION_REPAIR	2.0991	0.002	GOBP_BASE_EXCISION_REPAIR	FALSE	GOBP_BASE_EXCISION_REPAIR
0.9959	0.3504	0.0055	0.982	USP17L2|DMTN|KCNE1|GBP1|PPFIA1|MRAP|FZD9|NUMB|GDI1|CLTC|LRRC15|BCL2L1|ITGB1BP1|DAB2|MRAP2|TMEM59|AP2M1|PKDCC|LZTFL1|INPP5K|RHOQ|GOPC|PICALM|TGFB1|CSK|LYPLA1|PID1|PPP2R5A	http://www.gsea-msigdb.org/gsea/msigdb/cards/GOBP_NEGATIVE_REGULATION_OF_PROTEIN_LOCALIZATION_TO_MEMBRANE	28	ENR	GOBP_NEGATIVE_REGULATION_OF_PROTEIN_LOCALIZATION_TO_MEMBRANE	2.1482	0.0041	GOBP_NEGATIVE_REGULATION_OF_PROTEIN_LOCALIZATION_TO_MEMBRANE	FALSE	GOBP_NEGATIVE_REGULATION_OF_PROTEIN_LOCALIZATION_TO_MEMBRANE
1	0.1881	0	0.007	WDPCP|CAMSAP3|CORO2B|RAC1|MYF5|RIN2|ANGPT2|PIK3R1|SFRP1|CEACAM6|JAK2|TBCD|KDR|AP1AR|LRP1|HAS2|LIMS2|AJAP1|EGFLAM|ACTG1|PLAU|CASS4|EPB41L5|CRK|WNT1|CIB1|NID1|PREX1|SRC|MYOC|NF1|NF2|SPOCK2|SDC4|PTPRO|TSC1|STK4|RAC2|RAC3|MINK1|S100A10|SPOCK1|NDNF|ACVRL1|SLK|TESK1|PIK3CB|DMP1|ITGA3|JAG1|HRG|ITGA5|C1QBP|COL1A1|LDB1|GPM6B|THY1|PRKCE|VCL|PRKCZ|APOD|COL16A1|BST1|CD36|FOXF1|PEAK1|DOCK5|MIR183|VEGFA|ACTN4|…	http://www.gsea-msigdb.org/gsea/msigdb/cards/GOBP_REGULATION_OF_CELL_SUBSTRATE_ADHESION	206	ENR	GOBP_REGULATION_OF_CELL_SUBSTRATE_ADHESION	2.9236	0	GOBP_REGULATION_OF_CELL_SUBSTRATE_ADHESION	FALSE	GOBP_REGULATION_OF_CELL_SUBSTRATE_ADHESION
1	0.2462	0	0	BNIP3L|TSC2|VDAC1|IL6|INSR|SESN2|IRS1|SOX17|PIP4K2A|BCL2L11|KDR|CSNK2A1|UVRAG|SMURF2|VCP|KAT5|BCAP31|ATF6|LRP1|ENTPD5|HSPBP1|PRICKLE1|GNAI3|MIR181B1|DNAJB2|WWP2|C4BPA|NKD1|C4BPB|SOX9|DDRGK1|CEBPA|SGTA|CELF1|ZFP36L1|VPS11|AURKA|STK11|P2RX7|DAB2IP|DAB2|BAG2|PIK3CB|NPRL2|PARK7|PHB2|CSNK1A1|TREM2|CTSC|DAPK1|SPTLC1|ZC3HAV1|LDLR|RCHY1|FBXW7|LRRK2|FLCN|APOA5|GPC3|HSPB8|PRKAA1|PRKCD|PRKCE|CPEB3|MAPK9|AAD…	http://www.gsea-msigdb.org/gsea/msigdb/cards/GOBP_POSITIVE_REGULATION_OF_CATABOLIC_PROCESS	421	ENR	GOBP_POSITIVE_REGULATION_OF_CATABOLIC_PROCESS	5.4745	0	GOBP_POSITIVE_REGULATION_OF_CATABOLIC_PROCESS	FALSE	GOBP_POSITIVE_REGULATION_OF_CATABOLIC_PROCESS
1	0.2891	0	0	PPARGC1A|BECN2|PIK3C2B|KLF10|FAS|MAP1LC3B|ATG5|IFI16|PRKAG3|SFRP1|TP53|FOXK2|SESN2|C12ORF66|TBL2|PIK3R4|ZFYVE1|HCRT|MIOS|EIF2AK1|WDR59|ZFP36|JUN|SH3GLB1|WDR24|DEPDC5|PIK3C3|DHODH|UPP1|MTMR3|CLEC16A|DAP|HNRNPA1|GAS2L1|MAX|SLC2A1|HFE|HSPA8|PRKAG2|FOXA3|PPM1D|EHMT2|MYOD1|BMPR2|GABARAP|PMAIP1|PCSK9|ATF3|SEH1L|ATF4|VPS41|GNPAT|MAP3K5|AOC1|BECN1|AKR1C3|CARTPT|HSPA5|BNIP1|CBL|WNT4|SRD5A1|SLC38A2|KPTN|SS…	http://www.gsea-msigdb.org/gsea/msigdb/cards/GOBP_RESPONSE_TO_STARVATION	187	ENR	GOBP_RESPONSE_TO_STARVATION	4.2477	0	GOBP_RESPONSE_TO_STARVATION	FALSE	GOBP_RESPONSE_TO_STARVATION
0.9981	0.3355	0.003	0.846	RBM46|RTN4|ZP3|CUL3|SP3|JUNB|CNOT2|PTPN18|CNOT3|GABPA|LATS1|PRDM14|SF3B6|MFNG|FURIN|ADA|WDR74|SOX17|HAND1|NLE1|YAP1|HOPX|SRF|BYSL|PNLDC1|RRP7A|SKIL|ACTL6A|CNOT1|CTR9|RPL7L1|NODAL|SUPT6H|CDX2|TET1	http://www.gsea-msigdb.org/gsea/msigdb/cards/GOBP_BLASTOCYST_FORMATION	35	ENR	GOBP_BLASTOCYST_FORMATION	2.2525	0.0019	GOBP_BLASTOCYST_FORMATION	FALSE	GOBP_BLASTOCYST_FORMATION
1	0.1554	0.0004	0.174	GOT2|PPARGC1A|MLYCD|BHMT|PDP2|CYP11B2|MID1IP1|CES1|TWIST1|DGAT2|NR1H2|IRS1|EIF6|SLC45A3|AKR7A2|NR1H3|TDO2|ANXA1|H6PD|BMP5|BMP6|LONP2|ABCD1|ABCD2|SOX9|HSD17B3|ABCB11|ELOVL5|SRD5A1|SRD5A2|CYP4F12|NR4A3|KYNU|CYP4F2|STAR|STAT5B|LPGAT1|IL1B|IDO1|CAV1|PARK7|FABP5|MIR548P|DHRS9|ERLIN1|CYP46A1|DHRS4|ACADL|AKR1C4|ERLIN2|NQO1|ACADVL|FABP1|PDK4|APOA5|CYP11B1|CLCN2|ADIPOR1|PRKAB2|PRKCE|ADH4|PTGS2|CNR1|CYP11A…	http://www.gsea-msigdb.org/gsea/msigdb/cards/GOBP_CELLULAR_KETONE_METABOLIC_PROCESS	243	ENR	GOBP_CELLULAR_KETONE_METABOLIC_PROCESS	2.5544	0	GOBP_CELLULAR_KETONE_METABOLIC_PROCESS	FALSE	GOBP_CELLULAR_KETONE_METABOLIC_PROCESS
1	0.2972	0.0001	0.049	GSK3A|BNIP3L|BID|ATG13|FBXW7|LRRK2|TP53|UBE2D3|NPEPPS|PRKAA1|CASP8|SH3GLB1|YWHAG|BBC3|SAE1|YWHAH|MAPK8|PDCD5|BAG3|MICALL2|UBL4B|E2F1|BAG4|ABLIM3|TFDP1|TFDP2|YWHAQ|BAD|PPP1R13B|PMAIP1|GZMB|LMAN1|PPP3CC|BAP1|PPP3R1|TP53BP2|RNF31|FZD5|DNAJA1|TP63|HSPA1L|MAPT|TP73|HUWE1|ARIH2|CSNK2A2|C11ORF65|NMT1|YWHAB|YWHAE|YWHAZ|VPS11|HAX1|UBE2J2|RAC2|SREBF1|SREBF2|UBE2L3|BCL2|HTRA2|SIAH3|TOMM7|PARL|UBL5|HPS4|SFN|…	http://www.gsea-msigdb.org/gsea/msigdb/cards/GOBP_REGULATION_OF_ESTABLISHMENT_OF_PROTEIN_LOCALIZATION_TO_MITOCHONDRION	67	ENR	GOBP_REGULATION_OF_ESTABLISHMENT_OF_PROTEIN_LOCALIZATION_TO_MITOCHONDRION	2.708	0	GOBP_REGULATION_OF_ESTABLISHMENT_OF_PROTEIN_LOCALIZATION_TO_MITOCHONDRION	FALSE	GOBP_REGULATION_OF_ESTABLISHMENT_OF_PROTEIN_LOCALIZATION_TO_MITOCHONDRION
1	0.232	0.0011	0.448	TRIB1|PF4|KLF10|TNF|TRAF6|IL5|PLA2G3|CREB1|CASP8|JUN|LEF1|CD101|IL23A|CCR1|RB1|HIF1A|HMGB2|MIR145|IL20|MIR221|MIR222|IL34|THPO|ETS1|TYROBP|POU4F2|ZFP36L1|MED1|STAT3|GPR68|STAT5B|CA2|SCIN|TESC|FADD|FES|POU4F1|IL12B|ACVR1B|INHBA|TMEM64|PRMT1|RUNX1|DCSTAMP|JAG1|TREM2|IFNG|ACVR2A|PPARGC1B|TNFSF11|MTURN|PRKDC|FOS|RIPK1|RAB7B|PRKCA|CTNNBIP1|ISG15|ATP6AP1|CD4|LIF|FAM210B|HSPA1B|SLC9B2|ACIN1|RCOR1|BRD1|N…	http://www.gsea-msigdb.org/gsea/msigdb/cards/GOBP_POSITIVE_REGULATION_OF_MYELOID_CELL_DIFFERENTIATION	100	ENR	GOBP_POSITIVE_REGULATION_OF_MYELOID_CELL_DIFFERENTIATION	2.4177	0	GOBP_POSITIVE_REGULATION_OF_MYELOID_CELL_DIFFERENTIATION	FALSE	GOBP_POSITIVE_REGULATION_OF_MYELOID_CELL_DIFFERENTIATION
1	0.3143	0	0.003	HELB|RIOK3|PRKDC|RCL1|RPP40|UTP20|KRI1|NOP14|RRS1|SURF6|TBL3|DCAF13|NGDN|GTF2H5|RPL38|HEATR1|TSR1|UTP6|UTP3|RPS7|ERAL1|RPS8|BYSL|RRP7A|NOL10|DDX52|ABT1|UTP23|RPSA|RPS27L|FAM207A|MRPS7|RRP36|PWP2|RPS16|TSR2|RPS5|RPS17|WDR46|BMS1|RPS14|RPS15|RPS21|NOM1|RPS19|RPS24|RPS27|RPS25|RPS28|MRPS11|NOB1|XRCC5|SNU13|RIOK1|RRP7BP|SRFBP1|DHX37|EMG1|TSR3|ERCC2|LSM6|NPM1|NOP9|RIOK2|LTV1|NAT10|NOL11|WDR3|METTL17|R…	http://www.gsea-msigdb.org/gsea/msigdb/cards/GOBP_RIBOSOMAL_SMALL_SUBUNIT_BIOGENESIS	70	ENR	GOBP_RIBOSOMAL_SMALL_SUBUNIT_BIOGENESIS	3.0203	0	GOBP_RIBOSOMAL_SMALL_SUBUNIT_BIOGENESIS	FALSE	GOBP_RIBOSOMAL_SMALL_SUBUNIT_BIOGENESIS
0.994	0.3669	0.0059	0.986	CCT6A|ACD|CCT5|ATM|CCT7|WRAP53|CCT4|CCT2|CCT3|TCP1|BRCA2|SPIDR|ATR|TERT|POT1|NIPBL|NABP2|CCT8|RUVBL2|TERF1|PIH1D1	http://www.gsea-msigdb.org/gsea/msigdb/cards/GOBP_ESTABLISHMENT_OF_PROTEIN_LOCALIZATION_TO_CHROMOSOME	21	ENR	GOBP_ESTABLISHMENT_OF_PROTEIN_LOCALIZATION_TO_CHROMOSOME	2.1345	0.006	GOBP_ESTABLISHMENT_OF_PROTEIN_LOCALIZATION_TO_CHROMOSOME	FALSE	GOBP_ESTABLISHMENT_OF_PROTEIN_LOCALIZATION_TO_CHROMOSOME
1	0.2056	0.0026	0.795	ARHGAP29|TBC1D21|CCL21|EIF5|TBC1D10C|APC2|PIP5K1A|ARHGEF19|GPR65|CCR7|SYDE1|EPHA1|TIAM1|CRK|ARHGAP42|TBC1D16|DOCK7|EVI5L|PTK2B|SGSM1|ADPRH|NTF3|TSC1|NTRK3|RAP1GAP|SIPA1L3|ARHGEF5|TBC1D9B|TBC1D10A|ARHGEF10|ECT2|TBC1D2B|TBC1D9|FOXJ1|EPHA2|TBC1D1|TBC1D12|TBC1D30|RABGAP1|CORO1C|TBC1D28|TBC1D22A|TBC1D10B|NGEF|SGSM3|TBC1D8|SIPA1L1|SIPA1|ARHGEF26|TBC1D26|TIAM2|USP6|TBC1D25|TBC1D5|TBC1D13|ARHGAP25|TBC1D7…	http://www.gsea-msigdb.org/gsea/msigdb/cards/GOBP_ACTIVATION_OF_GTPASE_ACTIVITY	101	ENR	GOBP_ACTIVATION_OF_GTPASE_ACTIVITY	2.279	0	GOBP_ACTIVATION_OF_GTPASE_ACTIVITY	FALSE	GOBP_ACTIVATION_OF_GTPASE_ACTIVITY
0.9979	0.1755	0.0045	0.961	LTBP3|DBH|TRAF6|ATG5|GPNMB|ACE|RAC1|IL6|BSX|IL18|SFRP1|TP53|TNFRSF11B|TIE1|CLDN18|PTH|HTR1B|RAB3D|IL23A|MEF2C|PTH1R|EFNA2|HIF1A|MITF|RSPO3|EGFR|AGTR2|BGN|BMPR2|CSF1R|SYK|CSK|MIR27B|MIR29B1|CSPG4|EPAS1|SPP2|CARTPT|ATP7A|SPP1|SRC|ADRB2|P3H4|TMEM119|SYT7|PTK2B|LRRK1|NF1|PLG|TCIRG1|GDF5|TGM2|AGER|FGF8|CA2|RAC2|FGF10|AGT|P2RX7|THBS4|IGFBP5|LRP5L|RBPJ|FOXC1|WNT16|IHH|ACVRL1|IL1A|DLL4|TPP1|EPHA2|CRB1|IL…	http://www.gsea-msigdb.org/gsea/msigdb/cards/GOBP_TISSUE_REMODELING	167	ENR	GOBP_TISSUE_REMODELING	2.1855	0.0021	GOBP_TISSUE_REMODELING	FALSE	GOBP_TISSUE_REMODELING
0.998	0.1955	0.0031	0.859	MMP15|PPARGC1A|CASP3|RAMP3|RGS9|OXT|OXTR|SFRP1|CASP8|PAM|WFDC1|WNT8B|DHH|BCL2L11|PCNA|ANXA1|DNMT3A|KAT5|TXNIP|PPP1R9B|DUSP1|MBD4|SLC6A4|TFPI|RAMP2|FOXA1|BMP7|ZNF703|HTR5A|PDGFRB|EGFR|MYOD1|DDX18|CRYAB|RUVBL2|CCNA2|HPGD|NCOA1|CYP1A2|ESR1|ETS1|APOB|SRD5A1|SSTR1|ARPC1B|SSTR2|CSN1S1|POU4F2|SSTR3|STRN3|STAT3|STAT5B|FGF10|STXBP1|MBD2|IGFBP2|SOCS2|TACR3|MBD3|LCOR|ALDH1A2|IHH|CTNNB1|POU4F1|IL10|NCOA3|F7|…	http://www.gsea-msigdb.org/gsea/msigdb/cards/GOBP_RESPONSE_TO_ESTRADIOL	120	ENR	GOBP_RESPONSE_TO_ESTRADIOL	2.247	0.002	GOBP_RESPONSE_TO_ESTRADIOL	FALSE	GOBP_RESPONSE_TO_ESTRADIOL
1	0.2663	0	0	ZFAND2B|RAB3GAP1|RPL4|RPL7|RPL7A|RPL8|RPL9|RPL12|CHMP4A|RPL15|UBA52|VAPA|RPL18|RPL18A|SRP54|RPL19|RPL21|RPL22|RPL27|GRIK5|RPL30|RPL27A|RPL31|SNAP25-AS1|RPL34|BHLHE40-AS1|RPL3|RPL35A|RPL37|RPL5|RPL37A|RPL6|RPL39|RPL10|RPL41|RPL11|RPL23A|RPLP1|RPL24|RPLP2|RPL38|RPS2|RPLP0|RPS4X|RPS4Y1|SEC63|RPS7|BCAP31|RPS8|RPS9|RPS11|RPSA|RPS12|TRAM1L1|RPS13|EDEM1|RPS15A|RPS16|RPS5|RPS17|RPS18|RPS14|RPS20|RPS15|RP…	http://www.gsea-msigdb.org/gsea/msigdb/cards/GOBP_PROTEIN_LOCALIZATION_TO_ENDOPLASMIC_RETICULUM	135	ENR	GOBP_PROTEIN_LOCALIZATION_TO_ENDOPLASMIC_RETICULUM	3.6451	0	GOBP_PROTEIN_LOCALIZATION_TO_ENDOPLASMIC_RETICULUM	FALSE	GOBP_PROTEIN_LOCALIZATION_TO_ENDOPLASMIC_RETICULUM
0.9942	0.2112	0.0071	0.995	GSK3A|TMIGD1|BNIP3L|F11R|ACAA2|JAM3|BID|MIR142|MT3|RASIP1|CLDN3|TP53|CASP8|YWHAG|PDCD6IP|TMEM102|BBC3|BCL2L11|MTOR|MOAP1|YWHAH|BMF|MAPK8|RHOT1|MIR146A|BCL2L1|SLC9A1|GSK3B|CAMK2A|VDAC2|E2F1|SPG7|TFDP1|TFDP2|HEBP2|ZNF205|HIP1R|MIR29A|THEM4|MIR29C|DEFA5|YWHAQ|BAD|PPP1R13B|PMAIP1|GZMB|MIR29B1|PPP3CC|ALKBH7|SLC25A5|PPP3R1|TP53BP2|BOK|CHCHD10|DYNLT1|TP63|TP73|CNP|HEG1|NOL3|BAK1|FZD9|LAPTM4B|NMT1|BAX|YW…	http://www.gsea-msigdb.org/gsea/msigdb/cards/GOBP_REGULATION_OF_MEMBRANE_PERMEABILITY	87	ENR	GOBP_REGULATION_OF_MEMBRANE_PERMEABILITY	2.0987	0.0058	GOBP_REGULATION_OF_MEMBRANE_PERMEABILITY	FALSE	GOBP_REGULATION_OF_MEMBRANE_PERMEABILITY
1	0.2886	0.0007	0.306	LYAR|TNFSF11|LTF|MEIS1|FBXW7|SLC11A2|TLR2|KIT|JMJD6|CLDN18|NRROS|PIP4K2A|ADGRF5|TMOD3|ATP6AP1|PABPC4|KLF2|LILRB1|FAM210B|ALAS1|ALAS2|SLC9B2|BRD1|G6PD|NCKAP1L|SLC4A1|BPGM|L3MBTL3|PTBP3|EPB42|DMTN|THPO|EPO|MAEA|GATA1|FBN1|PTPN6|WASF2|PTPN11|SRC|TYROBP|ERCC2|FLI1|LRRK1|MED1|GPR68|FOXP1|ZBTB7A|SIGLEC15|ANXA2|ARID4A|SRF|ZFPM1|APP|EP300|TSPAN2|ZNF385A|TAL1|SH2B3|NOTCH2|BCL6|EVI2B|FLVCR1|RPS6	http://www.gsea-msigdb.org/gsea/msigdb/cards/GOBP_MYELOID_CELL_DEVELOPMENT	64	ENR	GOBP_MYELOID_CELL_DEVELOPMENT	2.4883	0	GOBP_MYELOID_CELL_DEVELOPMENT	FALSE	GOBP_MYELOID_CELL_DEVELOPMENT
1	0.2692	0.0001	0.021	PSMD14|RUNX1|CBFB|LDB1|PRKDC|ACE|SFRP1|TP53|PSMD10|METTL3|LMO1|YAP1|N4BP2L2|YTHDF2|PSMB11|EIF2AK2|PSMA1|NFE2L2|PSMA2|PSMA3|PSMA4|PSMA5|PSMA6|ABL1|PSMA7|PSMB1|PSMF1|OCIAD2|PSMB2|MLLT3|PSMB3|XRCC5|PSMB4|HSPA9|MYB|PSMB5|PSMD13|LMO2|PSMB6|PSMB7|KMT2A|PSMB8|PSMB9|PSMB10|OCIAD1|PSMC1|PSMD6|PSMC2|PSMC3|PSMC4|PSMC5|TCF12|PSMA8|PSMC6|TP73|PSMD1|GATA1|PSMD2|GATA2|PSMD3|SETD1A|GATA3|PSMD4|PSMD5|ERCC2|PSMD7|…	http://www.gsea-msigdb.org/gsea/msigdb/cards/GOBP_HEMATOPOIETIC_STEM_CELL_DIFFERENTIATION	87	ENR	GOBP_HEMATOPOIETIC_STEM_CELL_DIFFERENTIATION	2.7994	0	GOBP_HEMATOPOIETIC_STEM_CELL_DIFFERENTIATION	FALSE	GOBP_HEMATOPOIETIC_STEM_CELL_DIFFERENTIATION
1	0.2904	0	0	CDKN2B-AS1|HOTAIR|NUP37|SRCAP|MSL3|KCNQ1OT1|IL6|TP53|DYDC1|HDAC5|EIF6|MSL3P1|MIR4632|ERI1|ATAD2|CDK2|NUP93|MIR126|BMP4|MIR573|POM121|MIR138-1|MIR145|NUP153|MIR181A2|MIR181B1|MIR301A|MIR185|MIR200C|MIR218-1|MIR221|MIR222|MIR23A|MIR448|MIR24-1|MIR26A1|MIR27A|MIR27B|MIR29B1|ATAD2B|RAE1|MIR133B|MORF4L1|CELF1|STAT3|CTBP1|PRKRA|TARBP2|DDX5|TDRKH|MIR665|ADAR|MIR548P|DYDC2|MIR520E|MIR128-1|TNP1|MIR142|MI…	http://www.gsea-msigdb.org/gsea/msigdb/cards/GOBP_GENE_SILENCING	677	ENR	GOBP_GENE_SILENCING	4.5727	0	GOBP_GENE_SILENCING	FALSE	GOBP_GENE_SILENCING
1	0.3781	0.0046	0.964	NUMA1|DYNC1H1|CHMP5|GPSM2|MAPK15|EML3|CHMP2B|PLK1|CHMP2A|CCSAP|HSPA1B|CEP97|SPAG5|CHMP1B|HNRNPU|CHMP4C|DRG1|VPS4B|TPR|SENP6|RNF4|CHMP4B|CHMP1A|HSPA1A	http://www.gsea-msigdb.org/gsea/msigdb/cards/GOBP_REGULATION_OF_SPINDLE_ASSEMBLY	24	ENR	GOBP_REGULATION_OF_SPINDLE_ASSEMBLY	2.1834	0	GOBP_REGULATION_OF_SPINDLE_ASSEMBLY	FALSE	GOBP_REGULATION_OF_SPINDLE_ASSEMBLY
0.9961	0.2526	0.0086	0.999	GRIN2A|SHANK1|DRD3|ABCA7|DBH|LRRN4|CTNS|FOS|RGS14|KIT|RIC8A|CREB1|KRAS|TNR|PPP1R1B|FOXB1|NPS|B4GALT2|ASIC1|MTOR|HRH1|ACTR2|PDE1B|NEUROD2|NDRG4|DRD1|UCN|DRD5|MECP2|MEIS2|HIF1A|CLN3|BTG2|GABRA5|NPTX2|NRGN|CRH|EIF4A3|PIAS1|MAP1A|BRSK1|SLC6A1|TPBG|NPTN|CDK5|DDHD2|NF1|NETO1|CCK|CLN8|ATP1A2|DRD2|TAC1|TBR1|GRIN1|SRF|ADCY3|SNAP25|APP|SLC7A11|LGMN|TANC1|IFT20|CHRNB2|RAG1	http://www.gsea-msigdb.org/gsea/msigdb/cards/GOBP_ASSOCIATIVE_LEARNING	65	ENR	GOBP_ASSOCIATIVE_LEARNING	2.0608	0.0039	GOBP_ASSOCIATIVE_LEARNING	FALSE	GOBP_ASSOCIATIVE_LEARNING
1	0.1792	0	0	PALM|F11R|RDX|WDPCP|PLEKHO1|SS18L2|CDKL3|ENPP2|SYT17|RAC1|OPA1|PLXNA1|PLXNA2|PLXNB1|PLXNB3|EZR|BRWD1|RHOF|KDR|FBLIM1|ZRANB1|PALMD|ACTR2|ANXA1|TBCCD1|SEMA4D|SYT14P1|AP1AR|PLXNA3|HAS2|HEXB|LIMS2|PARVA|FGD6|ARHGAP15|RELN|CDC42SE1|PARP6|CDC42SE2|CASS4|CORO1B|ATP10A|RHOJ|CRK|STRIP2|CIB1|ERMN|PREX1|SRC|ICAM1|SHROOM3|MYOC|CPNE5|PTPRD|RAC2|RAC3|CUX1|CACNG7|REG1A|PAK3|S100A10|S100A13|SEMA4A|TESK1|C15ORF62…	http://www.gsea-msigdb.org/gsea/msigdb/cards/GOBP_REGULATION_OF_CELL_MORPHOGENESIS	291	ENR	GOBP_REGULATION_OF_CELL_MORPHOGENESIS	3.3674	0	GOBP_REGULATION_OF_CELL_MORPHOGENESIS	FALSE	GOBP_REGULATION_OF_CELL_MORPHOGENESIS
1	0.3551	0	0	GORASP1|EXOC4|CTSC|CLASP1|PPP6R3|FOLR1|STARD3|GRIA1|PSEN1|CNIH1|BET1|TFG|AREG|PREB|TRAPPC6B|TRAPPC5|TBC1D20|F8|AP1AR|TMED9|ANKRD28|TBC1D23|CD59|PEF1|TMED10|KLHL12|TRAPPC3|WDR11|SAR1A|ARFGAP3|LINC00869|TRAPPC2L|SERPINA1|TRAPPC2|CHP1|GBF1|TRAPPC10|TRAPPC6A|C17ORF75|LMAN1|TRAPPC9|F5|TGFA|ARFGAP2|STX5|CUL3|GOSR1|SEC23IP|SEC23A|CSNK1D|SNAP23|SEC24A|NAPA|SEC31A|SEC24B|CEP19|RAB1B|SAR1B|SNAP29|NLGN1|SEC…	http://www.gsea-msigdb.org/gsea/msigdb/cards/GOBP_VESICLE_TARGETING	88	ENR	GOBP_VESICLE_TARGETING	3.8528	0	GOBP_VESICLE_TARGETING	FALSE	GOBP_VESICLE_TARGETING
0.9962	0.3125	0.0041	0.934	CSTF1|CSTF2|SNRPE|CSTF3|SNRPB|SNRPG|SNRPD3|SNRPF|PCF11|CPSF3|CPSF2|CPSF7|CSTF2T|ZNF473|FIP1L1|SSU72|MED18|SYMPK|SLBP|TTF2|SCAF4|SCAF8|LSM11|MAZ|CPSF4|PAPOLA|NCBP2|CLP1|SETX|WDR33|NUDT21|LSM10|NCBP1	http://www.gsea-msigdb.org/gsea/msigdb/cards/GOBP_TERMINATION_OF_RNA_POLYMERASE_II_TRANSCRIPTION	33	ENR	GOBP_TERMINATION_OF_RNA_POLYMERASE_II_TRANSCRIPTION	2.2054	0.0038	GOBP_TERMINATION_OF_RNA_POLYMERASE_II_TRANSCRIPTION	FALSE	GOBP_TERMINATION_OF_RNA_POLYMERASE_II_TRANSCRIPTION
1	0.2042	0	0.007	F11R|RDX|CAMSAP3|PKP3|IKBKB|TNF|GRHL1|PERP|TRPV4|CLDN18|TBCD|MPP5|LIMS2|ADAM10|BMP6|RAMP2|ZNF703|SNAI1|PKP1|ACTG1|GNPAT|HEG1|PARD6G|PARD6B|SDK2|SRC|PECAM1|PRKCI|WNT11|NF2|PRKCH|PTPRO|MARVELD2|TJP3|PRTN3|TJP1|CLDN5|ACTB|CLDN1|TJP2|CD177|DLG5|CTNNB1|IL1B|MYO1C|PLEKHA7|TGFB3|CDH24|TGFBR1|CDH22|CAV1|RUNX1|CADM2|CBFB|MIR142|GJD3|LSR|FLCN|LIM2|PRKCA|UGT8|MTDH|VCL|CDH17|FSCN1|MICALL2|POF1B|ESAM|VEGFA|CL…	http://www.gsea-msigdb.org/gsea/msigdb/cards/GOBP_CELL_CELL_JUNCTION_ORGANIZATION	195	ENR	GOBP_CELL_CELL_JUNCTION_ORGANIZATION	2.9344	0	GOBP_CELL_CELL_JUNCTION_ORGANIZATION	FALSE	GOBP_CELL_CELL_JUNCTION_ORGANIZATION
1	0.2441	0.0007	0.293	CASP3|FAS|CCL5|IL2RA|CD3G|IL6|ADAM17|FASLG|PIK3CD|CCL19|TP53|CCL21|IRF3|ADA|IRF7|ITPKB|JAK3|NOD2|BCL2L11|ORMDL3|LGALS14|ANXA1|ST3GAL1|PDCD1|LYN|MEF2C|BMP4|CCR7|HIF1A|PRKCQ|TSC22D3|HCAR2|MERTK|CDKN2A|AKT1|PRELID1|AURKB|TNFRSF21|LMBR1L|TRAF3IP2|BIRC7|FADD|GPAM|CXCL12|TCP1|IL10|SLC46A2|IDO1|PIK3CB|DOCK8|LGALS3|RAG1|RIPK3|SIRT1|AXL|EFNA1|BLK|IRS2|RIPK1|PIP|CD274|DNAJA3|PKN1|DFFA|LGALS9|LILRB1|SLC39A1…	http://www.gsea-msigdb.org/gsea/msigdb/cards/GOBP_LEUKOCYTE_APOPTOTIC_PROCESS	100	ENR	GOBP_LEUKOCYTE_APOPTOTIC_PROCESS	2.4944	0	GOBP_LEUKOCYTE_APOPTOTIC_PROCESS	FALSE	GOBP_LEUKOCYTE_APOPTOTIC_PROCESS
0.998	0.2032	0.0047	0.968	CYP27B1|TFAP2A|CCL3|LTBP3|ENPP1|MGP|OXT|TWIST1|SFRP1|PTH|WNT10B|GFRA4|PBX1|SMAD3|SMAD7|ANKH|CCR1|MEF2C|BMP4|HIF1A|BMP6|BMP7|BMPR1A|BMPR1B|BMPR2|EGR2|NBR1|SMAD6|SOX9|ZMPSTE24|OSR2|WNT4|ADRB2|TMEM119|PTK2B|TOB2|P2RX7|TAC1|FGF23|ACVR1|PKDCC|RBPJ|DHRS3|TGFB3|BCOR|SGMS2|S1PR1|ANO6|ACVR2A|LTF|MAPK1|MAPK3|ALOX5|INTU|GPM6B|GREM1|ISG15|ACVR2B|NELL1|ATP2B1|SIX2|OSR1|DDR2|OMD|SOST|ATRAID|DKK1|KL|TRPM4|LRP6|…	http://www.gsea-msigdb.org/gsea/msigdb/cards/GOBP_REGULATION_OF_OSSIFICATION	106	ENR	GOBP_REGULATION_OF_OSSIFICATION	2.1795	0.002	GOBP_REGULATION_OF_OSSIFICATION	FALSE	GOBP_REGULATION_OF_OSSIFICATION
1	0.2482	0	0.003	TSC2|CASP3|GLMN|TRAF6|TWIST1|OPA1|PIK3CD|SFRP1|LMO4|SFRP2|STIL|TEAD2|PHACTR4|SETD2|HES5|FZD3|CEP290|RPS7|KDM2B|BMP4|PRICKLE1|SOX8|HIF1A|BMP5|BMP7|LIAS|FZD2|IFT52|IFT57|IFT122|RALA|SIX4|LUZP1|GRHL3|IRX1|FZD6|COBL|CELSR1|SOX9|DEAF1|SPINT1|TULP3|WNT4|KIF20B|PODXL|SHROOM3|SPINT2|FUZ|HESX1|VANGL2|PTK7|ST14|SDC4|TCAP|TSC1|STK3|WNT6|FGF8|STK4|FGF10|PAX8|DVL1|IRX3|TRIM71|FGFR2|IRX2|SUFU|DVL2|DVL3|TMED2|E…	http://www.gsea-msigdb.org/gsea/msigdb/cards/GOBP_EPITHELIAL_TUBE_FORMATION	122	ENR	GOBP_EPITHELIAL_TUBE_FORMATION	3.0047	0	GOBP_EPITHELIAL_TUBE_FORMATION	FALSE	GOBP_EPITHELIAL_TUBE_FORMATION
1	0.2684	0	0.001	WDPCP|CAMSAP3|FERMT1|CD3E|RAC1|LIMCH1|MYF5|RIN2|PIK3R1|SFRP1|CCL21|CEACAM6|CCL25|CX3CL1|FERMT2|KDR|SMAD3|LRP1|CCR7|PPM1F|MMP12|FAM107A|AJAP1|CDH13|EMP2|ACTG1|PLAU|CDK6|TEK|DMTN|THBS1|EPHA1|EPB41L5|CDKN2A|CIB1|CASK|WNT4|SRC|MYOC|ADAM15|DAG1|PTK2B|NF1|NF2|SDC4|TSC1|EFNA5|DUSP3|MINK1|EPHA3|DAPK3|S100A10|ACVRL1|SLK|PIK3CB|MACF1|CORO1C|CLASP2|JUP|JAG1|HRG|CLASP1|LDB1|GPM6B|THY1|GREM1|DUSP22|IQGAP1|NRP…	http://www.gsea-msigdb.org/gsea/msigdb/cards/GOBP_REGULATION_OF_CELL_MATRIX_ADHESION	118	ENR	GOBP_REGULATION_OF_CELL_MATRIX_ADHESION	3.1064	0	GOBP_REGULATION_OF_CELL_MATRIX_ADHESION	FALSE	GOBP_REGULATION_OF_CELL_MATRIX_ADHESION
1	0.1141	0	0.016	CASP1|PLA2G2E|IGFBP4|LILRA5|DUOXA2|SDC1|IL17RC|IKBKB|IL2RA|RPS6KA4|NLRP12|RAC1|IL5|IL5RA|IL6|AIM2|IL18|DUOXA1|IRAK2|CHST1|TRIL|ADA|HDAC5|NR1H3|JAK2|CHST2|APCS|LYN|MIR126|MIR138-1|MIR145|MIR181A2|BMP6|MIR181B1|AKNA|LIAS|BMPR1B|LILRB4|MIR221|MIR222|MIR26A1|SOD1|CEBPA|CEBPB|SIGLEC10|MIF|MBL2|SPP1|MMP8|MYD88|CELF1|GPR68|STAT3|ADAMTS12|STAT5B|TGM2|CCR4|OSM|DAB2IP|PROC|TAC1|TNFRSF1A|TACR1|SETD6|IL10RB|…	http://www.gsea-msigdb.org/gsea/msigdb/cards/GOBP_INFLAMMATORY_RESPONSE	724	ENR	GOBP_INFLAMMATORY_RESPONSE	2.8322	0	GOBP_INFLAMMATORY_RESPONSE	FALSE	GOBP_INFLAMMATORY_RESPONSE
1	0.4155	0.0003	0.129	DAD1|FUT8|DPM1|DPM2|HIF1AN|MGAT1|MAGT1|OST4|DPM3|ASGR2|STT3B|B4GALNT2|NUDT14|ALG5|STT3A|ASGR1|ST6GAL1|OSTC|UBE2J1|RPN1|RPN2|ALG8|TUSC3|UGGT2|UGGT1|MGAT5|MCFD2|DERL3|MGAT2|LMAN1	http://www.gsea-msigdb.org/gsea/msigdb/cards/GOBP_PEPTIDYL_ASPARAGINE_MODIFICATION	30	ENR	GOBP_PEPTIDYL_ASPARAGINE_MODIFICATION	2.5967	0	GOBP_PEPTIDYL_ASPARAGINE_MODIFICATION	FALSE	GOBP_PEPTIDYL_ASPARAGINE_MODIFICATION
1	0.2643	0	0	PPARGC1A|TAF6L|SRCAP|ATG5|BRD8|RPS6KA4|MSL3|TWIST1|ZDHHC8|TAF10|TADA1|KANSL1L|MSL3P1|JADE1|JADE2|WBP2|GOLGA7|ZZZ3|KAT5|TAF5L|YEATS4|KANSL1|ZDHHC19|GTF2B|HDAC2|CTCF|PCGF2|MSL1|MAP6D1|ZDHHC20|ZDHHC24|ZDHHC23|PHF20L1|CPA4|ZDHHC7|PHF20|RUVBL2|ACTL6B|PIH1D1|ZDHHC22|ING3|KANSL2|KLF15|MSL2|SETD5|ZDHHC13|MRGBP|KANSL3|GOLGA7B|DIP2B|MORF4L1|CREBBP|ZDHHC9|ZDHHC3|BRCA2|EPC1|EP400|THAP7|CEP295|MEAF6|ZDHHC4|KA…	http://www.gsea-msigdb.org/gsea/msigdb/cards/GOBP_PROTEIN_ACYLATION	228	ENR	GOBP_PROTEIN_ACYLATION	4.3157	0	GOBP_PROTEIN_ACYLATION	FALSE	GOBP_PROTEIN_ACYLATION
1	0.3206	0	0	GSK3A|IGF1R|PIK3C2A|TSC2|GKAP1|IRS4|ENPP1|OPA1|PIK3CA|PIK3R1|APC|PTPRE|INSR|IRS1|GRB2|PIP4K2A|SHC1|SLC2A8|MZB1|PIK3R3|SORL1|BCAR1|PRKCQ|CSRP3|SMARCC1|TNS2|PID1|CDK4|NCK1|BAIAP2L1|SOS1|TRIM72|AKT1|PIP4K2C|SRC|AP3S1|ZBTB7B|RARRES2|PIP4K2B|TCIRG1|SOGA1|TSC1|SERPINA12|ATP6V1G3|PAK1|ATP6V0E2|NUCKS1|KANK1|FER|SOCS3|SLC39A14|ATP6V0A2|ATP6V0D2|IL1B|ATP6V1C2|INPP5K|RHOQ|BCAR3|PIK3R2|INSRR|GAB1|SIRT1|C2CD5…	http://www.gsea-msigdb.org/gsea/msigdb/cards/GOBP_INSULIN_RECEPTOR_SIGNALING_PATHWAY	135	ENR	GOBP_INSULIN_RECEPTOR_SIGNALING_PATHWAY	4.1372	0	GOBP_INSULIN_RECEPTOR_SIGNALING_PATHWAY	FALSE	GOBP_INSULIN_RECEPTOR_SIGNALING_PATHWAY
1	0.2486	0.0001	0.054	RDX|STOX1|SMARCD3|NSMCE2|ADAM17|ANAPC4|DDX3X|MIR590|TERT|WNT10B|PBX1|ANAPC5|ANAPC7|ANAPC11|DBF4B|ANXA1|MECP2|CDC7|RB1|EGFR|LSM10|MIR221|MIR222|CDT1|PHOX2B|CDK4|CCND2|CDC73|DDRGK1|CUL3|CDC23|AKT1|HSPA2|RAB11A|CDC16|VPS4B|MAD2L1BP|DLGAP5|CDC6|CRNN|CDC27|CCNB1|FGF10|MAPK15|LSM11|APP|FAM83D|AIF1|PAF1|PLCB1|RGCC|PHB2|KLHL18|CDK10|STXBP4|TOPAZ1|CCND3|DTL|ANKRD17|MEPCE|EZH2|MTBP|ADAMTS1|TMOD3|MTA3|APEX1…	http://www.gsea-msigdb.org/gsea/msigdb/cards/GOBP_POSITIVE_REGULATION_OF_CELL_CYCLE_PHASE_TRANSITION	103	ENR	GOBP_POSITIVE_REGULATION_OF_CELL_CYCLE_PHASE_TRANSITION	2.6959	0	GOBP_POSITIVE_REGULATION_OF_CELL_CYCLE_PHASE_TRANSITION	FALSE	GOBP_POSITIVE_REGULATION_OF_CELL_CYCLE_PHASE_TRANSITION
0.998	0.3402	0.005	0.976	MDM2|SIRT1|ZMPSTE24|PTTG1IP|MIF|TWIST1|TP53|KDM1A|ATR|SMYD2|SPRED1|PSMD10|ANKRD1|SNAI2|DYRK1A|MSX1|SPRED3|RPL26|PYHIN1|ATM|HIC1|DDX5|ZNF385A|SPRED2|PLA2R1|SNAI1|CD44|PMAIP1|DYRK3|CD74	http://www.gsea-msigdb.org/gsea/msigdb/cards/GOBP_REGULATION_OF_DNA_DAMAGE_RESPONSE_SIGNAL_TRANSDUCTION_BY_P53_CLASS_MEDIATOR	30	ENR	GOBP_REGULATION_OF_DNA_DAMAGE_RESPONSE_SIGNAL_TRANSDUCTION_BY_P53_CLASS_MEDIATOR	2.1677	0.002	GOBP_REGULATION_OF_DNA_DAMAGE_RESPONSE_SIGNAL_TRANSDUCTION_BY_P53_CLASS_MEDIATOR	FALSE	GOBP_REGULATION_OF_DNA_DAMAGE_RESPONSE_SIGNAL_TRANSDUCTION_BY_P53_CLASS_MEDIATOR
1	0.4424	0.001	0.395	ATG7|PARP1|TLR6|WNT1|TLR4|FBXO7|ARL6IP5|FBXW7|SLC1A1|SLC7A11|ENDOG|HIF1A|NR4A3|IL10|TBC1D24|NONO|TSC1|REST|LANCL1|PARK7|ATF4	http://www.gsea-msigdb.org/gsea/msigdb/cards/GOBP_NEURON_DEATH_IN_RESPONSE_TO_OXIDATIVE_STRESS	21	ENR	GOBP_NEURON_DEATH_IN_RESPONSE_TO_OXIDATIVE_STRESS	2.4407	0	GOBP_NEURON_DEATH_IN_RESPONSE_TO_OXIDATIVE_STRESS	FALSE	GOBP_NEURON_DEATH_IN_RESPONSE_TO_OXIDATIVE_STRESS
1	0.3091	0	0.001	PRMT1|CASP2|MDM2|MDM4|FOXO4|MUC1|CNOT2|CNOT3|CNOT4|TRIAP1|GTSE1|TP53|INSM1|PML|PIDD1|CNOT11|PCBP4|MYOG|PCNA|CNOT6|RPL23|RBL2|RPL26|MIR34A|CDK2|CDK1|E2F1|SOX4|ZBTB17|BRCA1|TFDP1|TFDP2|CDC25C|BTG2|UHRF2|PPP2R5B|HMGA2|PKD2|TP73|RNF112|TNKS1BP1|RRP8|CRADD|CRLF3|CNOT8|E2F7|GATA6|BAX|E2F8|ID2|CDKN1A|CDKN1B|CDK5R1|CARM1|PLK2|AURKA|CCNB1|CHEK2|PLK3|DAB2IP|MIR152|GADD45A|ARID3A|E2F4|MIR200B|ATM|EP300|CNOT…	http://www.gsea-msigdb.org/gsea/msigdb/cards/GOBP_POSITIVE_REGULATION_OF_CELL_CYCLE_ARREST	79	ENR	GOBP_POSITIVE_REGULATION_OF_CELL_CYCLE_ARREST	3.0746	0	GOBP_POSITIVE_REGULATION_OF_CELL_CYCLE_ARREST	FALSE	GOBP_POSITIVE_REGULATION_OF_CELL_CYCLE_ARREST
1	0.2521	0	0.014	GSK3A|ATG5|MEF2A|TWIST1|MIR499A|HNRNPU|MIR590|TBX5|TGFBR3|SOX17|ISL1|MYO18B|DHX36|ALPK2|MAP2K4|PITX2|ACTC1|CBY1|MEF2C|BMP4|PRICKLE1|EDN1|MIR145|WNT8A|PDGFRA|BMP7|EFNB2|MYL2|PDGFRB|TTN|EGFR|AGTR2|MYLK3|CSRP3|MIR222|MIR23A|PARP2|MIR24-1|HES1|ZMPSTE24|ADRA1A|DLL1|MESP1|CTDP1|NEBL|PI16|TCAP|NKX2-5|TSC1|WNT3A|CCNB1|IGF1|MYH11|FRS2|PAK1|NEB|SIK1|ACVR1|RBPJ|SOX18|TBX3|IFT20|FZD7|PPARA|PIN1|SORBS2|JAG1|O…	http://www.gsea-msigdb.org/gsea/msigdb/cards/GOBP_CARDIOCYTE_DIFFERENTIATION	135	ENR	GOBP_CARDIOCYTE_DIFFERENTIATION	2.8568	0	GOBP_CARDIOCYTE_DIFFERENTIATION	FALSE	GOBP_CARDIOCYTE_DIFFERENTIATION
1	0.1893	0.0079	0.998	ATP2B4|PPARGC1A|CASP3|TNF|OPA1|PIK3CA|SESN2|CREB1|PDX1|DHODH|PCNA|KLF2|DNMT3A|CHUK|LYN|PPP1R9B|EDN1|PDGFRA|PKD2|KLHL22|AMIGO1|CEBPB|ATP7A|ICAM1|NTRK2|ATF2|PDGFD|BCL11A|RRAGB|PEMT|LAMTOR5|RRAGA|COL1A2|AVPR1A|COL4A1|COL5A2|COL6A1|SLC38A9|CYBB|AKR1B1|UBR1|ALAD|F7|GPRC6A|UFL1|SH3BP4|GLRA2|UBR2|GSS|TH|HPCA|NEURL1|AQP2|IPO5|LAMTOR4|PCK1|CRLS1|COL1A1|RRAGD|NSMF|RRAGC|CPEB1|SESN3|LAMTOR1|SIPA1|LAMTOR3|SS…	http://www.gsea-msigdb.org/gsea/msigdb/cards/GOBP_RESPONSE_TO_ACID_CHEMICAL	111	ENR	GOBP_RESPONSE_TO_ACID_CHEMICAL	2.0766	0	GOBP_RESPONSE_TO_ACID_CHEMICAL	FALSE	GOBP_RESPONSE_TO_ACID_CHEMICAL
0.9942	0.3366	0.0071	0.995	HMGA2|CASP3|ERCC1|GATA3|SFRP1|TP53|SFRP2|BRCA2|CDKN1A|MSH2|IKBIP|XRRA1|RAD51|DNM2|ANXA1|NUCKS1|ATM|CCND1|HAMP|XRCC6|BLM|ERCC8|NIPBL|XRCC5|BRCC3|LIG4|TP53BP1|XRCC2|XRCC4|THBD	http://www.gsea-msigdb.org/gsea/msigdb/cards/GOBP_RESPONSE_TO_X_RAY	30	ENR	GOBP_RESPONSE_TO_X_RAY	2.0971	0.0058	GOBP_RESPONSE_TO_X_RAY	FALSE	GOBP_RESPONSE_TO_X_RAY
0.9942	0.3799	0.0047	0.969	USP7|MAPKAPK5|MAP3K4|TNKS|ERCC1|PKIB|ERCC4|MAPK1|MAPK3|NEK7|AURKB|HNRNPD|MAPK15|RAD50|NBN|ATM|MAP2K7|NEK2|PNKP|SMG6|PRKCQ|TNKS2|NABP2|TERF2|XRCC1	http://www.gsea-msigdb.org/gsea/msigdb/cards/GOBP_REGULATION_OF_TELOMERE_CAPPING	25	ENR	GOBP_REGULATION_OF_TELOMERE_CAPPING	2.1785	0.0058	GOBP_REGULATION_OF_TELOMERE_CAPPING	FALSE	GOBP_REGULATION_OF_TELOMERE_CAPPING
0.9981	0.2304	0.0053	0.98	GSK3A|CASP3|NECAB2|CLU|IFNG|KLK6|IFNGR1|TNF|ABCA7|EFNA1|PSEN2|BACE1|SLC2A13|ADAM17|PSEN1|AATF|SP1|ABCA2|ACHE|DLG1|ITM2A|MIR106A|CHRNA7|MIR107|LYN|MIR144|TMED10|MIR147A|SORL1|ADAM10|EFNA3|NCSTN|LDLRAP1|MIR15B|ROCK2|CLN3|MIR29A|MIR339|MIR29C|PICALM|MIR298|MIR24-1|RELA|MIR29B1|RTN3|MIR153-1|RTN4|BACE2|ITM2C|GGA3|APH1A|ADAM19|PAWR|SPON1|NSG1|LRRTM3|MIR186|PRNP|NECAB1|NTRK2|MIR520C|AGER|MIR101-1|GSAP|…	http://www.gsea-msigdb.org/gsea/msigdb/cards/GOBP_AMYLOID_PRECURSOR_PROTEIN_METABOLIC_PROCESS	91	ENR	GOBP_AMYLOID_PRECURSOR_PROTEIN_METABOLIC_PROCESS	2.1549	0.0019	GOBP_AMYLOID_PRECURSOR_PROTEIN_METABOLIC_PROCESS	FALSE	GOBP_AMYLOID_PRECURSOR_PROTEIN_METABOLIC_PROCESS
1	0.2092	0	0	TRIM54|MRPL43|RDX|MRPL33|CAMSAP3|NCKAP5L|UPF1|MRPL19|MTRF1L|OGFOD1|JMJD4|GFM2|MID1IP1|C12ORF65|MICAL3|MRRF|MTRF1|PIK3CA|TRPV4|ATXN7|MRPL20|SPAST|ERAL1|MICAL2|GAK|MRPS7|MAP6D1|MRPS11|MRPL1|STMN4|PLEK|GADD45GIP1|CIB1|HDAC6|CFL2|KIF2B|DSTN|LMOD1|TMOD4|ADD3|TMOD2|PLEKHH2|MRPS36|LMOD2|NAV3|SCIN|TMOD1|ARHGEF2|FLII|LMOD3|SPTBN5|MRPL44|GSN|CKAP5|ABCE1|SH3GL1|VILL|AVIL|VIL1|SLN|CAPG|OXA1L|CAPZB|SH3BP1|LIM…	http://www.gsea-msigdb.org/gsea/msigdb/cards/GOBP_CELLULAR_PROTEIN_COMPLEX_DISASSEMBLY	204	ENR	GOBP_CELLULAR_PROTEIN_COMPLEX_DISASSEMBLY	3.348	0	GOBP_CELLULAR_PROTEIN_COMPLEX_DISASSEMBLY	FALSE	GOBP_CELLULAR_PROTEIN_COMPLEX_DISASSEMBLY
0.998	0.1751	0.0038	0.919	HMG20B|KLHL40|ANKRD33|P2RX2|DMRTA2|MEF2D|DCN|TWIST1|MYF5|RBM24|STRA6|TAZ|SCX|SMYD1|WNT10B|PAX5|PITX1|GPCPD1|ELN|SHH|ZBTB18|SVIL|MYLK2|CHRND|STAC3|MEF2C|SOX8|RB1|RYR1|TLL2|MYL3|BIN3|EGR1|MYOD1|VAX1|CSRP3|EGR2|YBX3|SIX4|POPDC2|BASP1|HOXD9|KLHL41|HOXD10|ATF3|TBX1|PHOX2B|DLL1|BCL9|FOXL2|MYL6B|CFL2|VAMP5|DAG1|MYLPF|MYF6|NPHS1|WNT3A|MYL6|MYOZ2|CHRNA1|CDON|LMOD3|ACTA1|EP300|TCF21|DDX5|DNER|EMD|NR2F2|EPH…	http://www.gsea-msigdb.org/gsea/msigdb/cards/GOBP_SKELETAL_MUSCLE_ORGAN_DEVELOPMENT	150	ENR	GOBP_SKELETAL_MUSCLE_ORGAN_DEVELOPMENT	2.2178	0.002	GOBP_SKELETAL_MUSCLE_ORGAN_DEVELOPMENT	FALSE	GOBP_SKELETAL_MUSCLE_ORGAN_DEVELOPMENT
1	0.2262	0	0.008	CYP27B1|PLCG2|DGKQ|LBR|MBTPS1|DBH|CYP11B2|CYB5R3|IDI2|CES1|GGPS1|SPTLC2|MOXD1|ASAH1|P2RY1|KPNB1|ACLY|PTH|MBTPS2|ITPKB|NSDHL|SP1|ABCA2|H6PD|PPIP5K1|PTH1R|CD244|BMP5|HMGCS1|BMP6|MIR185|SOD1|PLEK|NFKB1|WNT4|APOB|ELOVL6|PTK2B|CYP3A4|CACNA1H|CFTR|P2RY6|SPHK2|GPAM|AKR1B1|PPIP5K2|ASAH2B|PARK7|MIR548P|ACACA|LPCAT3|PCK1|ACAA2|SPTLC1|ERLIN1|FASN|PMVK|CYP7A1|ERLIN2|FGF1|AVPR1B|FGF2|NTSR1|APOA5|CYP11B1|IP6K3…	http://www.gsea-msigdb.org/gsea/msigdb/cards/GOBP_ALCOHOL_BIOSYNTHETIC_PROCESS	152	ENR	GOBP_ALCOHOL_BIOSYNTHETIC_PROCESS	2.8983	0	GOBP_ALCOHOL_BIOSYNTHETIC_PROCESS	FALSE	GOBP_ALCOHOL_BIOSYNTHETIC_PROCESS
1	0.3811	0	0	MAGOHB|NUP37|UPF1|TST|THOC1|RRS1|BICD1|EIF6|ZFP36|SETD2|DDX25|NUP214|NOP58|NUP93|POM121|NUP153|RPS15|ZNHIT6|ZNHIT3|UPF3B|PNPT1|RUVBL2|NUP160|UPF3A|PIH1D1|SHQ1|EIF4A3|SMG7|RBM8A|THOC2|CCT7|CCT4|CCT2|RAE1|KHDRBS1|CETN2|ZFP36L1|CCT8|TSC1|EXOSC2|NUP85|POLR2D|TCP1|RFTN1|MYO1C|NOL6|CKAP5|TGFBR2|PRPF6|ABCE1|CCT3|SLU7|ATXN2|SRSF1|SRSF5|SRSF6|YY1|SRSF9|FLOT1|YTHDC1|MCM3AP|FBL|SLBP|MX2|SEC13|SNUPN|NPM1|NUP…	http://www.gsea-msigdb.org/gsea/msigdb/cards/GOBP_RNA_LOCALIZATION	219	ENR	GOBP_RNA_LOCALIZATION	6.2394	0	GOBP_RNA_LOCALIZATION	FALSE	GOBP_RNA_LOCALIZATION
0.9981	0.3471	0.0081	0.999	PHB2|ZW10|CLASP1|CHMP2A|CDC23|CDC14B|CTDP1|CHMP7|MAD2L1BP|KNTC1|ANLN|CDC14A|SPAST|UBE2S|RPL24|PPP2R2D|CDC14C|SIRT2|PPP1R9B|NEUROG1|SIRT7|UBE2C|NPM2|CDCA5|EPS8|CHMP4B|CLASP2|RGCC	http://www.gsea-msigdb.org/gsea/msigdb/cards/GOBP_EXIT_FROM_MITOSIS	28	ENR	GOBP_EXIT_FROM_MITOSIS	2.0722	0.0019	GOBP_EXIT_FROM_MITOSIS	FALSE	GOBP_EXIT_FROM_MITOSIS
0.998	0.1984	0.0017	0.612	SYVN1|PLCG2|BCL3|LYL1|IL6|DNAJB9|ADAM17|IL11|IRF2BP2|PIK3R1|SFRP1|TP53|CD19|ADA|HDAC5|MS4A1|JAK3|ADGRG3|ITM2A|IKZF3|ST3GAL1|FCRL3|PCID2|DOCK10|CD79A|CD79B|ZFP36L2|SYK|AICDA|DLL1|SP3|POU2AF1|GON4L|PTK2B|LFNG|ZFP36L1|ITFG2|STAT5B|TCIRG1|ZBTB7A|LRRC8A|IFNK|SLAMF8|EP300|RBPJ|GPR183|IL10|INHA|INHBA|DCLRE1C|RAG1|RAG2|IL21|NHEJ1|TLR9|FCGR2B|RABL3|PRKDC|ATP11C|XBP1|KIT|BLNK|LGALS1|C17ORF99|EZH2|CDH17|FLT…	http://www.gsea-msigdb.org/gsea/msigdb/cards/GOBP_B_CELL_DIFFERENTIATION	134	ENR	GOBP_B_CELL_DIFFERENTIATION	2.3565	0.002	GOBP_B_CELL_DIFFERENTIATION	FALSE	GOBP_B_CELL_DIFFERENTIATION
1	0.2854	0	0	CASP2|DNA2|TIMELESS|THOC1|BRIP1|TP53|PCNA|FEM1B|FZR1|CDK2|RPS27L|E2F1|EME2|CDT1|PLK1|HUS1|FANCD2|CDC6|CDKN1A|CDKN1B|CARM1|PLK2|TOPBP1|FOXN3|AURKA|CCNB1|CHEK2|PLK3|ATF2|CRY1|RAD9B|GADD45A|CDC14C|ARID3A|E2F4|EP300|CNOT1|CNOT6L|INTS7|CNOT10|ZNF385A|SYF2|HINFP|TIPRL|FBXO6|FBXO4|PRPF19|GML|SFN|RGCC|BABAM1|CNOT7|RPA4|DONSON|PRMT1|ZNF830|MDM2|MDM4|FOXO4|EIF2AK4|MUC1|CNOT2|CNOT3|CNOT4|ORC1|PRKDC|WAC|TAOK…	http://www.gsea-msigdb.org/gsea/msigdb/cards/GOBP_DNA_INTEGRITY_CHECKPOINT	143	ENR	GOBP_DNA_INTEGRITY_CHECKPOINT	3.8813	0	GOBP_DNA_INTEGRITY_CHECKPOINT	FALSE	GOBP_DNA_INTEGRITY_CHECKPOINT
0.996	0.2222	0.0022	0.726	PLCG2|CLU|VTN|ABCA7|TSG101|CCL19|CCL21|INSR|BICD1|CD14|FMR1|APELA|DNM2|LRP1|SMPD1|CD63|HFE|HNRNPK|SGIP1|AP2B1|CD151|SFRP4|SYK|PCSK9|PPP3CC|DLL1|CBL|AHI1|MAGI2|ANKFY1|NLGN1|PPARG|NTF3|WNT3A|RAB21|DRD2|DAB2|EGF|HIP1|ITGA2|TREM2|F2RL1|CALY|PPT1|STAP1|AXL|ANO6|CAV3|C3|LRRK2|CLIP3|APOA5|GPC3|APPL1|SH3GL1|GREM1|PICK1|SCYL2|SELE|ATAD1|CD36|TBC1D5|ARF1|B2M|EEF2K|APLN|VEGFA|NCKAP1L|LDLRAP1|WNT5A|CLN3|ARRB…	http://www.gsea-msigdb.org/gsea/msigdb/cards/GOBP_POSITIVE_REGULATION_OF_ENDOCYTOSIS	97	ENR	GOBP_POSITIVE_REGULATION_OF_ENDOCYTOSIS	2.314	0.004	GOBP_POSITIVE_REGULATION_OF_ENDOCYTOSIS	FALSE	GOBP_POSITIVE_REGULATION_OF_ENDOCYTOSIS
1	0.2727	0.007	0.995	NDUFB11|MIR210|NDUFA12|NDUFAB1|NDUFS7|COQ9|NDUFA2|NDUFA1|NDUFA3|NDUFA4|NDUFA5|DLD|NDUFA6|SNCA|NDUFA7|NDUFA8|NDUFA9|NDUFA10|NDUFB1|NDUFB2|NDUFB3|NDUFB4|NDUFB5|NDUFB6|NDUFB7|NDUFB8|NDUFB9|NDUFA11|NDUFB10|NDUFC1|ISCU|NDUFS1|NDUFS4|NDUFS2|NDUFS3|NDUFV1|NDUFS5|NDUFS6|NDUFS8|NDUFV2|DNAJC15|NDUFV3|NDUFA13|NDUFAF1|PARK7	http://www.gsea-msigdb.org/gsea/msigdb/cards/GOBP_MITOCHONDRIAL_ELECTRON_TRANSPORT_NADH_TO_UBIQUINONE	45	ENR	GOBP_MITOCHONDRIAL_ELECTRON_TRANSPORT_NADH_TO_UBIQUINONE	2.1012	0	GOBP_MITOCHONDRIAL_ELECTRON_TRANSPORT_NADH_TO_UBIQUINONE	FALSE	GOBP_MITOCHONDRIAL_ELECTRON_TRANSPORT_NADH_TO_UBIQUINONE
1	0.4137	0.001	0.392	ALYREF|CDC73|KAT7|THOC5|THOC1|BTBD18|BRD4|HMGN1|SCAF8|GTF2F1|EAPP|ELL3|ELL|SUPT4H1|SUPT5H|TCERG1|CDK12|LEO1|SUPT6H|CDK13|SUPT16H|DDX39B|CCNK|CCNT1|CCNT2	http://www.gsea-msigdb.org/gsea/msigdb/cards/GOBP_POSITIVE_REGULATION_OF_DNA_TEMPLATED_TRANSCRIPTION_ELONGATION	25	ENR	GOBP_POSITIVE_REGULATION_OF_DNA_TEMPLATED_TRANSCRIPTION_ELONGATION	2.4419	0	GOBP_POSITIVE_REGULATION_OF_DNA_TEMPLATED_TRANSCRIPTION_ELONGATION	FALSE	GOBP_POSITIVE_REGULATION_OF_DNA_TEMPLATED_TRANSCRIPTION_ELONGATION
0.9981	0.2738	0.0041	0.936	JAG1|ACVR2A|LTF|MIR210|IL6|SFRP2|FERMT2|IL6R|CTNNBIP1|WNT10B|IL6ST|JUND|LRP3|ATP6AP1|ACVR2B|NELL1|YAP1|DDR2|ATRAID|SUCO|MEF2C|BMP4|LRP5|GDPD2|SOX11|BMP6|ZHX3|BMP7|BMPR1A|PRKD1|MIR200C|MIR21|BMPR1B|SMAD1|BMPR2|WNT7B|NPNT|MIR20B|SMAD5|MIR27A|CEBPA|CEBPB|TP63|FBN2|WNT4|WWTR1|IFITM1|TMEM119|FBXO5|BMP2|GNAS|IGF1|RUNX2|ACVR1|PDLIM7|HGF|GLI3|CTHRC1|FFAR4|NPPC|CLIC1	http://www.gsea-msigdb.org/gsea/msigdb/cards/GOBP_POSITIVE_REGULATION_OF_OSTEOBLAST_DIFFERENTIATION	61	ENR	GOBP_POSITIVE_REGULATION_OF_OSTEOBLAST_DIFFERENTIATION	2.2032	0.0019	GOBP_POSITIVE_REGULATION_OF_OSTEOBLAST_DIFFERENTIATION	FALSE	GOBP_POSITIVE_REGULATION_OF_OSTEOBLAST_DIFFERENTIATION
1	0.3134	0.0002	0.068	ADD1|F11R|RDX|F2RL1|FASN|IKBKB|TNF|COL15A1|ARHGEF26|CLDN3|EZR|GPX1|CDH5|ROBO4|VCL|COL22A1|S1PR2|VEGFA|HAPLN2|COL18A1|ROCK2|WNT7A|WNT7B|HOXA13|CLIC4|RAPGEF2|ENG|MET|PDE4D|HEG1|PECAM1|ICAM1|MYD88|RAPGEF3|PTPRS|STC1|MARVELD2|PDE2A|PLOD3|PPP1R16B|TJP3|GSTM3|ZDHHC21|RAPGEF1|PROC|TJP1|CLDN5|RAP1A|TNFRSF1A|MYADM|RAP1B|VEZF1|CLDN1|TJP2|MSN|SOX18|IL1B|CCM2|RAP2C|TNMD|ROCK1|PLCB1	http://www.gsea-msigdb.org/gsea/msigdb/cards/GOBP_ENDOTHELIAL_CELL_DEVELOPMENT	62	ENR	GOBP_ENDOTHELIAL_CELL_DEVELOPMENT	2.6708	0	GOBP_ENDOTHELIAL_CELL_DEVELOPMENT	FALSE	GOBP_ENDOTHELIAL_CELL_DEVELOPMENT
1	0.4876	0.0008	0.333	DYNC1H1|CNOT6|ATXN2L|LSM4|NOCT|CNOT2|LSM3|CNOT1|RC3H1|CNOT6L|DDX6|EIF4ENIF1|LSM14A|EDC3|PATL2|PATL1|CNOT7|ATXN2|LIMD1	http://www.gsea-msigdb.org/gsea/msigdb/cards/GOBP_P_BODY_ASSEMBLY	19	ENR	GOBP_P_BODY_ASSEMBLY	2.4672	0	GOBP_P_BODY_ASSEMBLY	FALSE	GOBP_P_BODY_ASSEMBLY
1	0.4657	0	0.003	ERN1|TRA2B|SNRNP70|HABP4|RBM20|RBMY1B|SLC38A2|PIK3R1|HNRNPLL|POLR2A|DAZAP1|STH|SF3B4|CELF3|DYRK1A|ZPR1|TRA2A|SNW1|HMX2|CELF4|RBMX|RBM22|PRDX6|HSPA8|SETX|THRAP3|PRPF19|NCL|RBM3|U2AF2|SLC39A5|SRSF5|CIRBP|NCBP1|HSPA1A|NUP98	http://www.gsea-msigdb.org/gsea/msigdb/cards/GOBP_POSITIVE_REGULATION_OF_RNA_SPLICING	36	ENR	GOBP_POSITIVE_REGULATION_OF_RNA_SPLICING	3.0101	0	GOBP_POSITIVE_REGULATION_OF_RNA_SPLICING	FALSE	GOBP_POSITIVE_REGULATION_OF_RNA_SPLICING
1	0.151	0.0016	0.588	TFAP2A|TSPO|VDAC1|DUOXA2|DUOX2|TNF|DUOX1|ATG5|CTNS|MPV17|RAC1|TP53|DUOXA1|MIR590|INSR|SESN2|SLC25A33|EIF6|CD34|IFI6|GRB2|JAK2|KLF2|HIF1A|GNAI3|MIR181A2|MIR181B1|BMP7|AGTR1|AGTR2|ZNF205|MIR24-1|GBF1|MIR27B|SOD1|ABCD1|PIKFYVE|BIRC2|ABCD2|HDAC6|PRDX4|ADGRB1|HSP90AB1|PREX1|TYROBP|MMP8|ICAM1|NQO2|RAC2|SPHK2|DDIT4|CD177|PRDX3|CLCN3|IL1B|IL10|RAB27A|TGFBR2|TRAP1|CAV1|PARK7|FBLN5|RIPK3|IFNG|RORA|ITGAM|RO…	http://www.gsea-msigdb.org/gsea/msigdb/cards/GOBP_REACTIVE_OXYGEN_SPECIES_METABOLIC_PROCESS	257	ENR	GOBP_REACTIVE_OXYGEN_SPECIES_METABOLIC_PROCESS	2.3651	0	GOBP_REACTIVE_OXYGEN_SPECIES_METABOLIC_PROCESS	FALSE	GOBP_REACTIVE_OXYGEN_SPECIES_METABOLIC_PROCESS
1	0.2933	0	0.001	FAIM2|PF4|FAS|TNF|FASLG|DDX3X|ZMYND11|SFRP2|ZC3HC1|TERT|CASP8|ITGAV|IFI6|FAIM|YAP1|GFRAL|BMP4|BMP5|HMGB2|MIR221|MIR222|PRDX2|THBS1|EYA4|EYA1|EYA3|AKT1|UNC5B|TRAF2|SRC|ICAM1|TNFSF10|SCG2|FGF10|IGF1|ARHGEF2|FADD|ACVR1|IL1A|IL1B|ITPRIP|TNFRSF10B|LGALS3|TNFRSF10A|TGFBR1|SCRT2|PARK7|AR|TRADD|PELI3|FGA|FGB|PEA15|MAP2K5|RIPK1|STRADB|FGG|GPX1|CFLAR|HMOX1|MAPK7|BCL2L1|GSK3B|HSPA1B|COL2A1|NOS3|BRCA1|FYN|RE…	http://www.gsea-msigdb.org/gsea/msigdb/cards/GOBP_NEGATIVE_REGULATION_OF_EXTRINSIC_APOPTOTIC_SIGNALING_PATHWAY	99	ENR	GOBP_NEGATIVE_REGULATION_OF_EXTRINSIC_APOPTOTIC_SIGNALING_PATHWAY	3.0951	0	GOBP_NEGATIVE_REGULATION_OF_EXTRINSIC_APOPTOTIC_SIGNALING_PATHWAY	FALSE	GOBP_NEGATIVE_REGULATION_OF_EXTRINSIC_APOPTOTIC_SIGNALING_PATHWAY
0.9981	0.2167	0.0073	0.996	ATP2B4|SPRY3|LEMD3|CADM4|MIR329-1|DCN|PRDM14|SFRP1|SFRP2|SOSTDC1|EMILIN1|SKOR1|MMRN2|SMURF2|SMAD7|SULF2|SKIL|SORL1|MIR573|FSTL3|AGTR2|MIR200C|MIR26A1|MIR29B1|NEDD4|SMAD6|THBS1|WNT1|CASK|WNT4|TOB1|XDH|FUZ|BMPER|PPARG|ADAMTS12|AGT|TRIM33|DAB2IP|CHRD|TMPRSS6|SPRY4|CER1|GDF3|IL12B|TNMD|PIK3CB|SULF1|PPM1A|DLX1|HGS|HRG|BAMBI|LEMD2|NOG|MIR1-1|FGF2|SLIT2|GREM1|CREB3L1|CFLAR|HTRA1|GPC1|SOST|HTRA3|CRIM1|AP…	http://www.gsea-msigdb.org/gsea/msigdb/cards/GOBP_NEGATIVE_REGULATION_OF_CELLULAR_RESPONSE_TO_GROWTH_FACTOR_STIMULUS	103	ENR	GOBP_NEGATIVE_REGULATION_OF_CELLULAR_RESPONSE_TO_GROWTH_FACTOR_STIMULUS	2.092	0.0019	GOBP_NEGATIVE_REGULATION_OF_CELLULAR_RESPONSE_TO_GROWTH_FACTOR_STIMULUS	FALSE	GOBP_NEGATIVE_REGULATION_OF_CELLULAR_RESPONSE_TO_GROWTH_FACTOR_STIMULUS
1	0.3184	0.0003	0.129	USP17L2|UBAC2|KCNE1|DERL2|FERMT1|ARHGAP1|SNX3|PKIA|TXN|LRRK2|GDI1|RAB23|ABCA2|APOD|UFM1|CD36|BAG3|ITGB1BP1|UBE2J1|ADIPOQ|BAG4|NUP153|TPR|CRYAB|PLN|ARFIP1|CHP1|RANGAP1|PKIG|PCSK9|MIR27B|LMAN1|SVIP|DMTN|MRLN|MAP1B|BARD1|CDK5|CRYAA|C11ORF65|ANGPT1|OS9|SUFU|SP100|ERLEC1|UBE2G2|CABP1|SIAH3|MDFIC|CNIH2|YOD1|INPP5K|DERL3|SNX12|INSIG1|PARK7	http://www.gsea-msigdb.org/gsea/msigdb/cards/GOBP_NEGATIVE_REGULATION_OF_INTRACELLULAR_TRANSPORT	56	ENR	GOBP_NEGATIVE_REGULATION_OF_INTRACELLULAR_TRANSPORT	2.5957	0	GOBP_NEGATIVE_REGULATION_OF_INTRACELLULAR_TRANSPORT	FALSE	GOBP_NEGATIVE_REGULATION_OF_INTRACELLULAR_TRANSPORT
1	0.1125	0.0061	0.987	TFAP2A|TSPO|PPARGC1A|PARP1|SDC1|CYP11B2|MEF2A|SYT17|CARF|UBE2D3|TNFRSF11B|SUMO1|MT1G|TERT|LONP1|SYT10|SNCB|ITPKB|SHH|TAT|TNNC1|TNNT2|D2HGDH|CALM3|KCNH1|TXNIP|PEF1|CPNE4|S100A16|HFE|CPNE8|CPNE2|HIF1A|ANXA7|BMP6|CUTA|FSTL3|RYR1|PLN|SOD1|CASQ2|AHCYL1|SORD|PLSCR1|CEBPA|ADAM9|HSPA5|ICAM1|TRPV6|CPNE5|KCNMA1|STAR|TCIRG1|PRNP|CA2|SUCNR1|BSG|SYT13|IGFBP2|SLC30A8|CLDN1|APP|ACTA1|S100A13|IL1A|EIF2AK3|GSN|OG…	http://www.gsea-msigdb.org/gsea/msigdb/cards/GOBP_RESPONSE_TO_METAL_ION	342	ENR	GOBP_RESPONSE_TO_METAL_ION	2.1289	0	GOBP_RESPONSE_TO_METAL_ION	FALSE	GOBP_RESPONSE_TO_METAL_ION
1	0.29	0	0	DACH1|POLG2|SMOC2|HNRNPU|TP53|PIF1|PARN|PCNA|CTC1|CHTF8|PINX1|HNRNPA1|HNRNPC|DUSP1|MEN1|PDGFB|PDGFRB|PRKCQ|CERS1|XRN1|BMPR2|XRCC5|DSCC1|MYC|PTGES3|PARP4|HMBOX1|MAP3K4|TNKS|PKIB|HSP90AB1|CCT7|CCT4|NEK7|SRC|CCT2|AURKB|PARM1|PTK2B|TINF2|DNAJC2|CCT8|PPARG|CDKN1A|MAPK15|NVL|PAK3|CCT5|PNKP|ACVRL1|TCP1|GNL3L|POT1|FBXO4|RGN|RGCC|MAPKAPK5|CHTF18|MAPK1|MAPK3|ACD|FGF2|CCT3|SH2B1|RFC2|RFC3|GREM1|ATR|RFC4|RFC…	http://www.gsea-msigdb.org/gsea/msigdb/cards/GOBP_REGULATION_OF_DNA_BIOSYNTHETIC_PROCESS	102	ENR	GOBP_REGULATION_OF_DNA_BIOSYNTHETIC_PROCESS	3.2298	0	GOBP_REGULATION_OF_DNA_BIOSYNTHETIC_PROCESS	FALSE	GOBP_REGULATION_OF_DNA_BIOSYNTHETIC_PROCESS
1	0.2365	0.0008	0.32	RAB3GAP1|DPM1|DPM2|ATG12|RABL3|ATG5|ZDHHC8|ZDHHC1|CLIP3|ZDHHC11|ZDHHC2|PIK3C3|PGAP1|HHATL|NMT2|PIGK|ZDHHC15|PIGQ|PIGU|GOLGA7|PIGN|PGAP2|PIGW|IRGM|HHAT|PIGP|PIGT|PIGA|ZDHHC17|PIGC|PIGF|ZDHHC19|PIGH|PIGG|PIGX|PIGV|MPPE1|MBOAT4|CWH43|PIGZ|ALOX12B|PIGO|PIGY|MAP6D1|GPAA1|DBI|ZDHHC20|PIGM|ZDHHC24|APOA1|PGAP3|ZDHHC23|PIGS|ZDHHC7|PIGL|PIGB|SVIP|ZDHHC22|GBA|UGCG|ZDHHC13|GOLGA7B|ZDHHC16|APOB|MTTP|ZDHHC9|PP…	http://www.gsea-msigdb.org/gsea/msigdb/cards/GOBP_LIPOPROTEIN_BIOSYNTHETIC_PROCESS	89	ENR	GOBP_LIPOPROTEIN_BIOSYNTHETIC_PROCESS	2.4764	0	GOBP_LIPOPROTEIN_BIOSYNTHETIC_PROCESS	FALSE	GOBP_LIPOPROTEIN_BIOSYNTHETIC_PROCESS
0.9941	0.3519	0.0071	0.995	DCTN1|TUBGCP5|CLASP1|SLAIN2|EML2|NDEL1|MZT1|CSNK1D|TUBG1|NIN|AKAP9|CCDC57|TUBGCP2|RANGRF|HSPA1B|CEP192|MECP2|TPX2|TPPP|TUBG2|TUBGCP4|CKAP5|RANBP9|CENPJ|CLASP2|HSPA1A|TUBGCP6|TUBGCP3|GOLGA2	http://www.gsea-msigdb.org/gsea/msigdb/cards/GOBP_MICROTUBULE_NUCLEATION	29	ENR	GOBP_MICROTUBULE_NUCLEATION	2.0992	0.0059	GOBP_MICROTUBULE_NUCLEATION	FALSE	GOBP_MICROTUBULE_NUCLEATION
1	0.2025	0.0001	0.024	CYP27B1|CYB5R2|TSPO|PPARGC1A|DGKQ|LBR|BAAT|MBTPS1|TNF|CH25H|CYP11B2|CYB5R3|IDI2|CES1|GGPS1|ASAH1|KPNB1|ACLY|MBTPS2|NSDHL|SP1|DHH|PBX1|H6PD|HSD17B8|SCARB1|NR0B1|BMP5|OSBPL6|HMGCS1|BMP6|OSBPL7|PRKAG2|OSBPL9|MIR185|EGR1|HSD3B7|ACBD3|SLC27A5|SNAI1|SLC27A2|SOD1|HINT2|ACOT8|HSD17B10|HSD11B2|HSD17B3|HSD17B2|HSD17B4|STARD4|DHRS11|AKR1C3|NFKB1|ABCB11|WNT4|APOB|SRD5A1|SRD5A2|ELOVL6|CYB5R1|ACOX2|CYP8B1|CYP3…	http://www.gsea-msigdb.org/gsea/msigdb/cards/GOBP_STEROID_BIOSYNTHETIC_PROCESS	181	ENR	GOBP_STEROID_BIOSYNTHETIC_PROCESS	2.7858	0	GOBP_STEROID_BIOSYNTHETIC_PROCESS	FALSE	GOBP_STEROID_BIOSYNTHETIC_PROCESS
1	0.2813	0	0.005	WAPL|NUMA1|CDC26|CHFR|ZW10|BUB3|ANAPC15|PTTG1|NSMCE2|TRIP13|ANAPC4|HNRNPU|APC|GEN1|TEX14|HORMAD1|TTK|MAD2L1|DYNC1LI1|ANAPC5|ANAPC7|LCMT1|ANAPC11|CSNK2A1|SPDL1|PUM1|ESPL1|CDK5RAP2|PCID2|PSMG2|DUSP1|HECW2|RB1|CDC20|ANAPC1|TPR|XRCC3|CDT1|MAD1L1|MAD2L2|MKI67|PLSCR1|USP44|CUL3|KLHL22|RMI2|PLK1|BECN1|CDC23|CDC16|PTTG3P|KIF2B|SMC6|AURKB|MOS|CSNK2A2|FBXO5|MAD2L1BP|KNTC1|DLGAP5|CDC6|CDC27|PTTG2|CCNB1|MAPK…	http://www.gsea-msigdb.org/gsea/msigdb/cards/GOBP_REGULATION_OF_CHROMOSOME_SEGREGATION	82	ENR	GOBP_REGULATION_OF_CHROMOSOME_SEGREGATION	2.9617	0	GOBP_REGULATION_OF_CHROMOSOME_SEGREGATION	FALSE	GOBP_REGULATION_OF_CHROMOSOME_SEGREGATION
1	0.4393	0.0022	0.737	HGS|BCL3|MIR125A|PPP2R1A|SOCS1|ADIPOR1|VHL|INPP5F|NEUROD1|NF2|PTPRD|MIR9-1|GGNBP2|DAB1|MIRLET7E|MIR146A|SOCS2|PIBF1|PTPN2|PPP2CA|SOCS3|SH2B3|PARP14|SUZ12|MIR98|CAV1	http://www.gsea-msigdb.org/gsea/msigdb/cards/GOBP_NEGATIVE_REGULATION_OF_RECEPTOR_SIGNALING_PATHWAY_VIA_JAK_STAT	26	ENR	GOBP_NEGATIVE_REGULATION_OF_RECEPTOR_SIGNALING_PATHWAY_VIA_JAK_STAT	2.3099	0	GOBP_NEGATIVE_REGULATION_OF_RECEPTOR_SIGNALING_PATHWAY_VIA_JAK_STAT	FALSE	GOBP_NEGATIVE_REGULATION_OF_RECEPTOR_SIGNALING_PATHWAY_VIA_JAK_STAT
1	0.248	0	0.017	TRAM2|ZFAND2B|RPL4|RPL7|RPL7A|RPL8|RPL9|RPL12|RPL15|UBA52|RPL18|RPL18A|SRP54|RPL19|RPL21|RPL22|RPL27|RPL30|RPL27A|RPL31|SNAP25-AS1|RPL34|BHLHE40-AS1|RPL3|RPL35A|RPL37|RPL5|RPL37A|RPL6|RPL39|RPL10|RPL41|RPL11|RPL23A|RPLP1|RPL24|RPLP2|SRP14|RPL23|RPL38|RPS2|RPLP0|RPS4X|RPS4Y1|SEC63|RPS7|RPS8|RPL26|RPS9|RPS11|RPSA|RPS12|TRAM1L1|RPS13|RPS15A|RPS16|RPS5|RPS17|RPS18|RPS14|RPS20|RPS15|RPS21|TRAM1|RPS19|…	http://www.gsea-msigdb.org/gsea/msigdb/cards/GOBP_COTRANSLATIONAL_PROTEIN_TARGETING_TO_MEMBRANE	95	ENR	GOBP_COTRANSLATIONAL_PROTEIN_TARGETING_TO_MEMBRANE	2.8243	0	GOBP_COTRANSLATIONAL_PROTEIN_TARGETING_TO_MEMBRANE	FALSE	GOBP_COTRANSLATIONAL_PROTEIN_TARGETING_TO_MEMBRANE
1	0.2035	0.0004	0.159	NUMA1|WDPCP|JAM3|CAMSAP3|FERMT1|AMOT|CCL19|PAFAH1B1|CCL21|RICTOR|KIF25|MAD2L1|CDH5|ALPK2|HES5|SHH|SPDL1|CDK5RAP2|KRIT1|SDCCAG8|CCR7|SYNE4|MPP7|GBF1|FBF1|HES1|PARD3B|CRK|MCPH1|TCF15|PLK1|HSP90AB1|KIF20B|PRKCI|DOCK7|KIF26B|PTK2B|SHTN1|PTK7|RUFY3|TCIRG1|FGF10|STK11|SIPA1L3|BRSK2|MARK2|PAK1|KANK1|IFT20|FOXJ1|FLOT2|DOCK2|CRB1|GSN|CRTAM|SNX27|DOCK8|EPHB1|FBXW11|ZW10|CLASP1|ARHGEF11|RAB11FIP2|FGF13|CYP2…	http://www.gsea-msigdb.org/gsea/msigdb/cards/GOBP_ESTABLISHMENT_OF_CELL_POLARITY	128	ENR	GOBP_ESTABLISHMENT_OF_CELL_POLARITY	2.5664	0	GOBP_ESTABLISHMENT_OF_CELL_POLARITY	FALSE	GOBP_ESTABLISHMENT_OF_CELL_POLARITY
0.998	0.2611	0.0055	0.982	TMEM64|RUNX1|DCSTAMP|HRG|S1PR1|LTBP3|MC4R|PPARGC1B|TNFSF11|GPNMB|IL15|IL6|IL18|PDK4|SFRP1|TP53|IL20RA|TNFRSF11A|TNFRSF11B|DEF8|GREM1|CLDN18|GPR137|PRKCA|ATP6AP1|FSHB|CD38|LEP|DDR2|FLT4|MIR34A|SUCO|IL23A|GPR137B|HAMP|HAND2|MIR15B|MIR195|ROCK2|EGFR|MIR16-1|TF|CSF1R|SYK|CSK|MIR27B|MIR29B1|ITGB3|MDK|MIR34B|MIR34C|CARTPT|SPP1|SRC|CALCA|TMEM119|SYT7|NF1|SIGLEC15|IL2|AGER|CA2|PPP3CA|TNFAIP3|P2RX7|THBS4|…	http://www.gsea-msigdb.org/gsea/msigdb/cards/GOBP_REGULATION_OF_TISSUE_REMODELING	78	ENR	GOBP_REGULATION_OF_TISSUE_REMODELING	2.1482	0.002	GOBP_REGULATION_OF_TISSUE_REMODELING	FALSE	GOBP_REGULATION_OF_TISSUE_REMODELING
1	0.186	0	0	ZRANB3|PNRC2|PARP1|DCP1A|DNA2|RPA3|TATDN3|KHNYN|ANGEL1|ENPP2|RCL1|HARBI1|RPP40|ASTE1|UTP20|ZC3H12B|IL6|UBA52|RNASE9|KRI1|UBC|RNASE13|NOP14|RRS1|BOP1|LACTB2|ERI2|EXD3|MGME1|N4BP2|RNASE1|ZFP36|ERI3|ZC3H12C|NOL9|LAS1L|ERI1|TBL3|GTF2H5|RAD50|TSR1|YBEY|ABT1|UTP23|ENPP3|RRP36|MEI4|HMGB2|CUL4B|BMS1|RPS21|PPP1R8|NOB1|PNPT1|HELZ2|ELAC1|PLSCR1|ANGEL2|XPA|GTF2H1|FOXL2|GTF2H3|GTF2H4|CHD1L|REXO2|RNASE10|FEN1|…	http://www.gsea-msigdb.org/gsea/msigdb/cards/GOBP_NUCLEIC_ACID_PHOSPHODIESTER_BOND_HYDROLYSIS	268	ENR	GOBP_NUCLEIC_ACID_PHOSPHODIESTER_BOND_HYDROLYSIS	3.3099	0	GOBP_NUCLEIC_ACID_PHOSPHODIESTER_BOND_HYDROLYSIS	FALSE	GOBP_NUCLEIC_ACID_PHOSPHODIESTER_BOND_HYDROLYSIS
1	0.2562	0	0.016	GSK3A|TRIB1|RFPL1|CLU|KLHL40|SUMO1|RNF14|RNF144A|CBFA2T3|BBS7|VCP|SMAD7|BCAP31|FZR1|SOCS5|HSPBP1|PRICKLE1|SUMO2|CDC20B|DNAJB2|PIAS1|DDRGK1|CEBPA|PLK1|ZYG11B|AKT1|STUB1|CSNK1D|SH3RF2|ARIH2|PTK2B|SGTA|UBQLN2|LAPTM5|PLK2|USP5|AURKA|DVL1|FAM122A|RNF19B|PLK3|DAB2|PYHIN1|SIRT2|AXIN1|EGF|CCDC22|RNF217|UBQLN1|CAV1|CSNK1A1|MDM2|CHFR|RAD23A|NKD2|CAV3|RNF144B|RCHY1|TRIB2|ARIH1|FBXW7|HECTD1|LRRK2|RNF19A|IL33…	http://www.gsea-msigdb.org/gsea/msigdb/cards/GOBP_POSITIVE_REGULATION_OF_UBIQUITIN_DEPENDENT_PROTEIN_CATABOLIC_PROCESS	97	ENR	GOBP_POSITIVE_REGULATION_OF_UBIQUITIN_DEPENDENT_PROTEIN_CATABOLIC_PROCESS	2.8338	0	GOBP_POSITIVE_REGULATION_OF_UBIQUITIN_DEPENDENT_PROTEIN_CATABOLIC_PROCESS	FALSE	GOBP_POSITIVE_REGULATION_OF_UBIQUITIN_DEPENDENT_PROTEIN_CATABOLIC_PROCESS
1	0.1554	0.0002	0.084	MBOAT1|PPARGC1A|MLYCD|BDH2|CYP3A5|GBA2|TWIST1|PIK3CA|PIK3CD|PIK3R1|SESN2|DGAT2|IRS1|ITPKB|PEX7|ABCA2|PIP4K2A|SYNJ2|MTMR7|ST3GAL2|FA2H|AGTR1|ACAD10|ACOX3|MIR27A|LONP2|SLC27A2|MIR27B|ABCD1|PIKFYVE|ABCD2|CYP4A22|SOX9|HSD17B4|ACAA1|ABCD3|ABCB11|ABCD4|PEX2|NR4A3|ACOX2|INPP5F|B4GALNT2|SPHK2|SLA2|INPP5K|CPT2|PIK3CB|PIK3CG|DECR1|PIK3R2|INPP5B|CYP24A1|MTMR4|LPCAT3|ACAA2|HADH|ACADL|LAMTOR1|CYP2E1|ALOX5|ACA…	http://www.gsea-msigdb.org/gsea/msigdb/cards/GOBP_LIPID_MODIFICATION	249	ENR	GOBP_LIPID_MODIFICATION	2.6427	0	GOBP_LIPID_MODIFICATION	FALSE	GOBP_LIPID_MODIFICATION
1	0.3303	0	0	EXOC6B|RAB26|GGA1|EXOC4|EXOC1|STXBP6|ARHGAP44|EXOC6|EXOC2|ANKRD50|SLC1A1|OSBPL5|ZDHHC2|BBS1|GOLGA4|AMN|ANK3|GOLGA7|KIF13A|DNM2|VPS29|ARL3|SPTBN1|GRIPAP1|STX3|CLN3|GOPC|VAMP2|RAB7A|OPTN|ARFRP1|CSK|ANKRD27|LLGL1|COMMD1|RAB31|RAB11B|GGA3|RAB11A|VAMP5|CNST|ARFGEF2|GRIP2|KRT18|BBS2|NSG1|CCDC93|GOLPH3L|PREPL|C16ORF70|ACSL3|VPS35|BLZF1|GOLPH3|RABEP1|SNX31|RAB8A|RAB10|SNAP25|PKDCC|GGA2|AKAP5|VPS26A|CPLX1…	http://www.gsea-msigdb.org/gsea/msigdb/cards/GOBP_VESICLE_MEDIATED_TRANSPORT_TO_THE_PLASMA_MEMBRANE	79	ENR	GOBP_VESICLE_MEDIATED_TRANSPORT_TO_THE_PLASMA_MEMBRANE	3.3108	0	GOBP_VESICLE_MEDIATED_TRANSPORT_TO_THE_PLASMA_MEMBRANE	FALSE	GOBP_VESICLE_MEDIATED_TRANSPORT_TO_THE_PLASMA_MEMBRANE
1	0.2534	0	0	TFAP2A|TSC2|CASP3|GLMN|TRAF6|TWIST1|OPA1|SFRP1|LMO4|PDX1|SFRP2|KDF1|STIL|TEAD2|PHACTR4|ALDH1A3|SETD2|HES5|FZD3|SHH|RPS7|KDM2B|BMP4|PRICKLE1|SOX8|HIF1A|BMP5|TGFB1I1|BMP7|LIAS|FZD2|IFT52|IFT57|IFT122|GRSF1|RALA|SIX4|LUZP1|GRHL3|IRX1|FZD6|COBL|CELSR1|SOX9|EPB41L5|TP63|DEAF1|SPINT1|TULP3|WNT4|KIF20B|SHROOM3|SPINT2|FUZ|VANGL2|PTK7|ST14|PCDH8|SDC4|TSC1|STK3|WNT6|FGF8|STK4|FGF10|PAX8|DVL1|IRX3|TRIM71|FG…	http://www.gsea-msigdb.org/gsea/msigdb/cards/GOBP_MORPHOGENESIS_OF_EMBRYONIC_EPITHELIUM	136	ENR	GOBP_MORPHOGENESIS_OF_EMBRYONIC_EPITHELIUM	3.2943	0	GOBP_MORPHOGENESIS_OF_EMBRYONIC_EPITHELIUM	FALSE	GOBP_MORPHOGENESIS_OF_EMBRYONIC_EPITHELIUM
1	0.2316	0.0073	0.995	GSK3A|BNIP3L|ACAA2|BID|TP53|CASP8|YWHAG|TMEM102|BBC3|BCL2L11|MOAP1|YWHAH|BMF|MAPK8|RHOT1|BCL2L1|SLC9A1|GSK3B|CAMK2A|VDAC2|E2F1|SPG7|TFDP1|TFDP2|HEBP2|ZNF205|HIP1R|MIR29A|THEM4|MIR29C|YWHAQ|BAD|PPP1R13B|PMAIP1|GZMB|MIR29B1|PPP3CC|ALKBH7|SLC25A5|PPP3R1|TP53BP2|BOK|CHCHD10|DYNLT1|TP63|TP73|CNP|NOL3|BAK1|FZD9|NMT1|BAX|YWHAB|YWHAE|YWHAZ|MTRNR2L5|MUL1|NAIF1|BNIP3|MPV17L|ATF2|BLOC1S2|TMEM14A|SLC35F6|BCL…	http://www.gsea-msigdb.org/gsea/msigdb/cards/GOBP_REGULATION_OF_MITOCHONDRIAL_MEMBRANE_PERMEABILITY	72	ENR	GOBP_REGULATION_OF_MITOCHONDRIAL_MEMBRANE_PERMEABILITY	2.0934	0	GOBP_REGULATION_OF_MITOCHONDRIAL_MEMBRANE_PERMEABILITY	FALSE	GOBP_REGULATION_OF_MITOCHONDRIAL_MEMBRANE_PERMEABILITY
1	0.2091	0.0008	0.318	CCL2|PARP10|PIK3C2G|TNIP1|PI4KA|CCL5|TNF|CCL8|RSAD2|CD28|IFI16|ATG5|IFI27|APOBEC3F|VAPA|DDX3X|APOBEC3G|FMR1|STOM|ATG16L1|TMEM39B|TMEM39A|HTATSF1|ATG16L2|VCP|TBC1D20|YTHDC2|TRIM28|FKBP6|RAB5A|HSPA8|SRPK2|MORC2|MIR221|BTBD17|MIR222|MPHOSPH8|BANF1|AICDA|PHB|SETDB1|PCBP1|PLSCR1|HACD3|NFIA|CLEC4M|SRPK1|IFITM3|IFITM2|PDE12|FBXL2|CTBP1|APOBEC3D|CTBP2|APOBEC3H|LARP1|IFIT5|ZC3H12A|NUCKS1|VAPB|APOBEC3C|DDB…	http://www.gsea-msigdb.org/gsea/msigdb/cards/GOBP_VIRAL_GENOME_REPLICATION	118	ENR	GOBP_VIRAL_GENOME_REPLICATION	2.4778	0	GOBP_VIRAL_GENOME_REPLICATION	FALSE	GOBP_VIRAL_GENOME_REPLICATION
1	0.249	0	0	RDX|USP7|RFPL1|KLHL40|GLMN|SUMO1|EZR|ARAF|WNT10B|ABCA2|RPL5|BBS7|RPL11|CSNK2A1|SHH|VCP|RPS7|EIF3H|BCAP31|LRP1|HSPBP1|HFE|PRICKLE1|CDC20B|DNAJB2|SMARCC1|PCSK9|COMMD1|AQP11|UBXN1|DDRGK1|FHIT|WNT1|CEBPA|LATS1|HSP90AB1|STUB1|ARIH2|SGTA|UBQLN2|VPS11|AURKA|RNF19B|DAB2IP|MGAT3|DAB2|BAG5|BAG2|DESI1|CCDC22|RNF217|USP25|UBQLN1|UQCC2|CAV1|PARK7|CSNK1A1|TREM2|CTSC|TMF1|EFNA1|LDLR|RNF144B|RCHY1|ARIH1|FBXW7|HE…	http://www.gsea-msigdb.org/gsea/msigdb/cards/GOBP_REGULATION_OF_CELLULAR_PROTEIN_CATABOLIC_PROCESS	231	ENR	GOBP_REGULATION_OF_CELLULAR_PROTEIN_CATABOLIC_PROCESS	4.3006	0	GOBP_REGULATION_OF_CELLULAR_PROTEIN_CATABOLIC_PROCESS	FALSE	GOBP_REGULATION_OF_CELLULAR_PROTEIN_CATABOLIC_PROCESS
1	0.2402	0	0	AKT3|NR2E1|TNF|SMOC2|EVL|ENPP2|CD40|RAC1|RIN2|ADAM17|ANGPT2|PIK3CD|PLCG1|HDAC5|KDR|ANXA1|HAS2|MIR126|BMP4|HIF1A|AGTR2|MIR200C|SEMA3A|MIR221|BMPR2|MIR222|MIR23A|MIR24-1|MIR26A1|STRAP|MIR27A|MIR27B|RAB25|RTN4|SOX9|RHOJ|EPB41L5|MAP3K3|CIB1|MET|ADAM9|HDAC6|ADGRB1|SRC|MIR133B|NF1|PTPRM|STC1|DAB2IP|TAC1|ACVRL1|SEMA4A|PIK3CB|PIK3CG|NR2F2|TGFBR2|INSL3|ITGA2|ITGA3|HRG|IFNG|EFNA1|MIR210|FBXW7|SPARC|ADIPOR1…	http://www.gsea-msigdb.org/gsea/msigdb/cards/GOBP_REGULATION_OF_EPITHELIAL_CELL_MIGRATION	276	ENR	GOBP_REGULATION_OF_EPITHELIAL_CELL_MIGRATION	3.7886	0	GOBP_REGULATION_OF_EPITHELIAL_CELL_MIGRATION	FALSE	GOBP_REGULATION_OF_EPITHELIAL_CELL_MIGRATION
1	0.3931	0.0056	0.983	GOT2|ADI1|ENOPH1|BHMT|ASNS|PLOD2|MRI1|ASNSD1|GOT1L1|BHMT2|AASDHPPT|GOT1|MTHFD2L|MTAP|MTHFD1|MTHFR|MTR|MTRR|AASS|PLOD3|APIP	http://www.gsea-msigdb.org/gsea/msigdb/cards/GOBP_ASPARTATE_FAMILY_AMINO_ACID_BIOSYNTHETIC_PROCESS	21	ENR	GOBP_ASPARTATE_FAMILY_AMINO_ACID_BIOSYNTHETIC_PROCESS	2.1446	0	GOBP_ASPARTATE_FAMILY_AMINO_ACID_BIOSYNTHETIC_PROCESS	FALSE	GOBP_ASPARTATE_FAMILY_AMINO_ACID_BIOSYNTHETIC_PROCESS
1	0.3973	0.0049	0.972	CENPT|NUF2|SMC4|TRAPPC12|NDC80|CENPW|CENPN|CENPE|CENPF|SMC2|CENPK|CENPC|SENP6|RNF4|CENPH|MIS12|DLGAP5|POGZ|CENPA|CDT1	http://www.gsea-msigdb.org/gsea/msigdb/cards/GOBP_KINETOCHORE_ORGANIZATION	20	ENR	GOBP_KINETOCHORE_ORGANIZATION	2.17	0	GOBP_KINETOCHORE_ORGANIZATION	FALSE	GOBP_KINETOCHORE_ORGANIZATION
1	0.2999	0	0	MRPL43|GFM1|MRPL33|RARS2|MRPL19|MTRF1L|GFM2|MRRF|MTRF1|FASTKD2|MRPL20|ERAL1|MRPS7|MRPS11|LRPPRC|MRPL1|WARS2|EARS2|YARS2|GADD45GIP1|CDK5RAP1|TRMT10C|SARS2|DARS2|AARS2|MRPL12|ALKBH1|TARS2|MRPS36|FASTKD3|MRPL44|SHMT2|UQCC2|LARS2|MRPL18|C1QBP|GATC|MTIF3|NDUFA7|MTIF2|MRPS31|MRPL28|MRPS30|MRPL3|MRPL54|CHCHD1|MRPL52|MRPL10|MRPL55|OXA1L|MRPL21|MRPS27|TACO1|MRPL46|MRPS28|MRPS18B|MALSU1|MRPL42|MRPL13|MRPL1…	http://www.gsea-msigdb.org/gsea/msigdb/cards/GOBP_MITOCHONDRIAL_TRANSLATION	126	ENR	GOBP_MITOCHONDRIAL_TRANSLATION	3.8999	0	GOBP_MITOCHONDRIAL_TRANSLATION	FALSE	GOBP_MITOCHONDRIAL_TRANSLATION
1	0.2791	0	0	CASP2|ATP2B4|CCL2|RDX|BID|GPNMB|ADAM17|TP53|MIR590|DDX3X|APC|MIR638|TERT|ZNF655|JADE1|PCNA|CDK2AP2|DLG1|INO80|ANXA1|TMEM14B|CDK2|RPS27L|E2F1|RB1|MIR138-1|EGFR|LSM10|MIR221|MIR892B|FAM107A|MIR222|CTDSP2|MIR26A1|MIR29B1|CCND2|CDK4|CDK6|CTDSPL|CDC73|TM4SF5|DDRGK1|PKD2|MIR873|CDKN2A|CDKN2B|CDKN2C|AKT1|SLFN11|CDKN2D|NACC2|MIR133B|CDC6|KIF14|CRNN|CDKN1A|GFI1B|CDKN1B|DACT1|CARM1|PLK2|AURKA|CCNB1|CHEK2|F…	http://www.gsea-msigdb.org/gsea/msigdb/cards/GOBP_REGULATION_OF_CELL_CYCLE_G1_S_PHASE_TRANSITION	182	ENR	GOBP_REGULATION_OF_CELL_CYCLE_G1_S_PHASE_TRANSITION	3.9017	0	GOBP_REGULATION_OF_CELL_CYCLE_G1_S_PHASE_TRANSITION	FALSE	GOBP_REGULATION_OF_CELL_CYCLE_G1_S_PHASE_TRANSITION
1	0.2762	0.0012	0.482	OPN3|GSK3A|TNF|ENPP1|RNASEL|MEF2A|IRS2|PEA15|SLC27A1|PIK3R1|GPC3|INSR|SESN2|APPL1|IRS1|TERT|PTH|SLC2A3|OCLN|LEP|CAPN10|SLC25A27|MIR103A1|MIR107|GRB10|CLTCL1|SLC2A1|ADIPOQ|NFE2L2|PRKAG2|STXBP3|ZDHHC7|OSTN|PID1|SORT1|MIR223|FGF21|KLF15|ITLN1|FGF19|SLC2A4|SLC5A1|MAPK14|ASPSCR1|AKT1|PTPN11|PRKCI|ADIPOR2|ARPP19|POU4F2|SLC2A10|TSC1|APPL2|IGF1|RAP1A|HNF1A|RTN2|OSBPL8|HK2|SORBS1|RHOQ|SLC5A2|AKT2|PLA2G1B|…	http://www.gsea-msigdb.org/gsea/msigdb/cards/GOBP_GLUCOSE_IMPORT	66	ENR	GOBP_GLUCOSE_IMPORT	2.408	0	GOBP_GLUCOSE_IMPORT	FALSE	GOBP_GLUCOSE_IMPORT
1	0.2529	0	0	PPARGC1A|TAF6L|SRCAP|ATG5|BRD8|RPS6KA4|MSL3|TWIST1|TAF10|TADA1|ISL1|KANSL1L|KAT6A|MSL3P1|KAT8|JADE1|JADE2|LEF1|WBP2|ZZZ3|KAT5|TAF5L|YEATS4|KANSL1|GTF2B|HDAC2|MECP2|CTCF|PCGF2|MCRS1|MSL1|MYOD1|PHF20L1|CPA4|PHF20|RUVBL2|ACTL6B|NAA50|MAP3K7|KMT2A|PIH1D1|HINT2|NAT8|ING3|ZMPSTE24|KANSL2|KLF15|RUVBL1|MSL2|BRPF3|SETD5|MRGBP|NCOA1|KANSL3|TADA3|DIP2B|MORF4L1|CREBBP|BRCA2|EPC1|EP400|EPC2|TRIM16|THAP7|MEAF6…	http://www.gsea-msigdb.org/gsea/msigdb/cards/GOBP_PEPTIDYL_LYSINE_ACETYLATION	159	ENR	GOBP_PEPTIDYL_LYSINE_ACETYLATION	3.5495	0	GOBP_PEPTIDYL_LYSINE_ACETYLATION	FALSE	GOBP_PEPTIDYL_LYSINE_ACETYLATION
1	0.222	0	0	PARP10|PPARGC1A|AKAP8L|ATG5|RPS6KA4|TWIST1|TRIP12|HNRNPU|TP53|FMR1|PARG|ISL1|RNF40|JARID2|PAX5|C6ORF89|AASS|ALKBH4|WBP2|PHF19|TRIM28|ATAD2|MECP2|CTCF|SETDB2|ZNF274|TPR|TLK2|PADI2|SPTY2D1|MORC2|MLLT3|APOBEC1|PPHLN1|RUVBL2|MYB|MPHOSPH8|ZNF304|KMT2A|PIH1D1|AICDA|PHF1|NELFE|TET1|ATAD2B|SETDB1|TLK1|ZMPSTE24|JDP2|SETD5|MLLT6|SETD1A|TADA3|UBE2N|METTL4|ZBTB7B|THAP7|ATRX|CTBP1|CCNB1|TADA2A|KDM4D|SPHK2|PIW…	http://www.gsea-msigdb.org/gsea/msigdb/cards/GOBP_REGULATION_OF_CHROMATIN_ORGANIZATION	168	ENR	GOBP_REGULATION_OF_CHROMATIN_ORGANIZATION	3.3074	0	GOBP_REGULATION_OF_CHROMATIN_ORGANIZATION	FALSE	GOBP_REGULATION_OF_CHROMATIN_ORGANIZATION
1	0.213	0.0002	0.062	CYB5R2|SCARF1|DGKQ|LBR|MBTPS1|GBA2|CH25H|CYP11B2|CYB5R3|IDI2|CES1|GGPS1|CYP26C1|DGAT2|KPNB1|ACLY|MBTPS2|NSDHL|SP1|CLN6|SMPD1|SCARB1|CYP26A1|HMGCS1|PRKAG2|MIR185|PCSK9|SOD1|CEBPA|CYP1A2|APOB|CYP2C9|ELOVL6|CYB5R1|CYP8B1|CYP3A4|PPARD|STAR|EPHX2|EBPL|SERPINA12|CFTR|NR0B2|APP|GPAM|SNX17|MIR548P|ACACA|LPCAT3|ACAA2|ERLIN1|FASN|PMVK|TSKU|CETP|CYP7A1|LDLR|CYP46A1|ACADL|STARD3|CYP1B1|ERLIN2|ACADVL|MT3|FGF1…	http://www.gsea-msigdb.org/gsea/msigdb/cards/GOBP_STEROL_METABOLIC_PROCESS	153	ENR	GOBP_STEROL_METABOLIC_PROCESS	2.6797	0	GOBP_STEROL_METABOLIC_PROCESS	FALSE	GOBP_STEROL_METABOLIC_PROCESS
1	0.3052	0	0	GSK3A|BNIP3L|PIK3C2A|TSC2|VDAC1|RAB3GAP1|LRSAM1|NOD1|DCN|SPTLC2|CAMKK2|SESN2|PAFAH1B2|TRIM14|RUFY4|SH3GLB1|PIP4K2A|NOD2|BCL2L11|ORMDL3|KDR|TRIM65|GPSM1|UVRAG|IRGM|KAT5|ATF6|SCOC|EPM2A|HIF1A|GNAI3|OPTN|MAP3K7|PLEKHF1|C9ORF72|SVIP|TPCN1|BECN1|PIP4K2C|TRIM22|ADRB2|TRIM38|RALB|PIM2|PIP4K2B|TSC1|PLK2|STK11|LARP1|PLK3|TP53INP1|ZC3H12A|CALCOCO2|MID2|PIK3CB|NPRL2|TRIML2|UFL1|RNF152|SH3BP4|PARK7|RAB3GAP2|…	http://www.gsea-msigdb.org/gsea/msigdb/cards/GOBP_POSITIVE_REGULATION_OF_AUTOPHAGY	112	ENR	GOBP_POSITIVE_REGULATION_OF_AUTOPHAGY	3.7119	0	GOBP_POSITIVE_REGULATION_OF_AUTOPHAGY	FALSE	GOBP_POSITIVE_REGULATION_OF_AUTOPHAGY
1	0.3262	0.0006	0.238	CD81|RTN4|AP3B1|HGS|LAMTOR4|NEDD4|ZFYVE16|CLU|CACNG3|CACNG2|VPS4A|GGA3|WASH3P|M6PR|KPTN|C12ORF66|MFSD1|NAGPA|LMBRD1|CACNG5|CACNG4|LAPTM5|SNX16|GLMP|CACNG7|SCARB2|NCOA4|ATP13A2|GPR137B|LAMTOR5|SORL1|GNPTAB|GCC2|HSPA8|SZT2|ROCK2|SH3BP4|RAB7A|RNF128|LAMP2|AP4M1|AP3M1|SORT1|AP3D1	http://www.gsea-msigdb.org/gsea/msigdb/cards/GOBP_PROTEIN_LOCALIZATION_TO_LYSOSOME	44	ENR	GOBP_PROTEIN_LOCALIZATION_TO_LYSOSOME	2.5223	0	GOBP_PROTEIN_LOCALIZATION_TO_LYSOSOME	FALSE	GOBP_PROTEIN_LOCALIZATION_TO_LYSOSOME
1	0.1815	0	0.014	PMEL|BAAT|SLC24A5|TNF|CTNS|CYP11B2|CES1|ASAH1|ACLY|PNMT|MBTPS2|ITPKB|ABCA2|TYRP1|H6PD|PPIP5K1|PTH1R|CD244|BMP5|HMGCS1|BMP6|MIR185|AGTR2|HSD3B7|SLC27A5|SNAI1|SLC27A2|SOD1|PLEK|HSD17B3|HSD17B4|ABCB11|APOB|SRD5A2|ELOVL6|ACOX2|STAR|DCT|OSBPL2|CFTR|P2RY6|SPHK2|GPAM|TH|PARK7|OPN3|MIR548P|ACACA|LPCAT3|ACAA2|IFNG|SPTLC1|ERLIN1|FASN|PMVK|CYP46A1|PER2|AKR1C4|ERLIN2|AVPR1B|ASIP|APOA5|CYP11B1|IP6K3|CLCN2|CYP…	http://www.gsea-msigdb.org/gsea/msigdb/cards/GOBP_ORGANIC_HYDROXY_COMPOUND_BIOSYNTHETIC_PROCESS	244	ENR	GOBP_ORGANIC_HYDROXY_COMPOUND_BIOSYNTHETIC_PROCESS	2.8524	0	GOBP_ORGANIC_HYDROXY_COMPOUND_BIOSYNTHETIC_PROCESS	FALSE	GOBP_ORGANIC_HYDROXY_COMPOUND_BIOSYNTHETIC_PROCESS
1	0.3309	0.0037	0.912	DCTN1|NUMA1|GPSM2|HTT|ZW10|ITGB1|CLASP1|INSC|PKHD1|MCPH1|NSFL1C|PLK1|DYNLT1|NDEL1|SAPCD2|PAFAH1B1|KPNB1|MAD2L1|NUSAP1|FGF10|SPDL1|ESPL1|GJA1|NDC80|CDK5RAP2|SPRY1|CLASP2|SPRY2|FBXW11|CENPA|MISP|UBXN2B	http://www.gsea-msigdb.org/gsea/msigdb/cards/GOBP_ESTABLISHMENT_OF_MITOTIC_SPINDLE_LOCALIZATION	32	ENR	GOBP_ESTABLISHMENT_OF_MITOTIC_SPINDLE_LOCALIZATION	2.221	0	GOBP_ESTABLISHMENT_OF_MITOTIC_SPINDLE_LOCALIZATION	FALSE	GOBP_ESTABLISHMENT_OF_MITOTIC_SPINDLE_LOCALIZATION
1	0.2668	0	0	NCAPH|NUMA1|KIF4A|NUF2|CDC26|EML3|ANAPC15|NSL1|CHMP2B|AKAP8L|VPS4A|CHMP2A|EML4|CHAMP1|KIF4B|NSMCE2|CHMP4A|ANAPC4|HNRNPU|RRS1|APC|GEN1|HORMAD1|RAD21L1|KIF25|KIF22|KPNB1|MAD2L1|WRAP73|RMDN1|DYNC1LI1|CHMP1A|NUSAP1|RACGAP1|ANAPC5|ANAPC7|NCAPH2|LCMT1|CHMP5|ANAPC11|SMC4|STAG1|INO80|MAP10|NCAPG2|SPDL1|CHTF8|PINX1|CDCA8|SLF2|CDK5RAP2|PCID2|PSMG2|CHMP1B|CTCF|DUSP1|HECW2|RB1|CENPK|NCAPG|ANAPC1|TPR|TTN|XRCC…	http://www.gsea-msigdb.org/gsea/msigdb/cards/GOBP_SISTER_CHROMATID_SEGREGATION	187	ENR	GOBP_SISTER_CHROMATID_SEGREGATION	4.0794	0	GOBP_SISTER_CHROMATID_SEGREGATION	FALSE	GOBP_SISTER_CHROMATID_SEGREGATION
1	0.3553	0	0	RBFOX3|DHX9|KHDRBS2|RBM24|HNRNPU|JMJD6|FMR1|CDK11A|RNF40|DHX36|RBFOX2|STH|RBM15B|TRA2A|RBM15|HMX2|HNRNPA1|RBM7|SLTM|HNRNPK|ZC3H14|HNRNPL|HSPA8|LARP7|MBNL1|SRPK2|MYOD1|NCL|NOVA1|NOVA2|NUP98|AHCYL1|NELFE|CDC73|RBM8A|C9ORF78|SRPK1|RBM11|CDK11B|KHDRBS1|CELF1|SAFB|ZFP36L1|RBM10|ZBTB7A|RBFOX1|CCNB1|DYRK1A|RBM23|PTCD2|SMU1|MBNL3|DDX5|PAF1|PTBP1|CWC22|PRPF19|RBM25|RBM3|SLC39A5|CCNT1|SRSF10|SRSF3|SRSF12|S…	http://www.gsea-msigdb.org/gsea/msigdb/cards/GOBP_REGULATION_OF_MRNA_PROCESSING	132	ENR	GOBP_REGULATION_OF_MRNA_PROCESSING	4.5773	0	GOBP_REGULATION_OF_MRNA_PROCESSING	FALSE	GOBP_REGULATION_OF_MRNA_PROCESSING
1	0.2252	0	0.001	ATG5|MEIS1|MEF2A|MIR590|TBX5|TGFBR3|TNNI3|MYO18B|ALPK2|MYBPC3|ACTC1|YAP1|TNNC1|TNNT2|MYLK2|BMP4|BMP5|WNT8A|PPP1R13L|MYH7|BMP7|MYL2|BMPR1A|MYL3|AGTR2|PLN|CSRP3|MIR222|MIR23A|PARP2|MIR24-1|DLL1|MESP1|HEG1|CTDP1|NEBL|PI16|TCAP|GATA5|MIR25|NKX2-5|JPH2|TSC1|WNT3A|IGF1|MYH11|FRS2|PTCD2|PAK1|NEB|ZFPM1|RBPJ|ALDH1A2|TBX3|SAV1|PIN1|TGFBR1|TGFBR2|SORBS2|RUNX1|S1PR1|FOXH1|SGCZ|KDM6B|NRAP|TBX18|FHL2|MAPK11|DK…	http://www.gsea-msigdb.org/gsea/msigdb/cards/GOBP_CARDIAC_MUSCLE_TISSUE_DEVELOPMENT	199	ENR	GOBP_CARDIAC_MUSCLE_TISSUE_DEVELOPMENT	3.0794	0	GOBP_CARDIAC_MUSCLE_TISSUE_DEVELOPMENT	FALSE	GOBP_CARDIAC_MUSCLE_TISSUE_DEVELOPMENT
1	0.1468	0	0	AKT3|GBA2|ATG5|RAC1|TRPV4|HTR1A|KLF2|ACTR3|ACTR2|WHAMM|SEMA4D|LRP1|AP2M1|WHAMMP3|SLC6A4|SEMA3A|BMPR2|TRIM46|SOD1|TMEM123|WASH3P|SPP1|ARPC3|ARPC1B|ECE1|NEFL|ARPC1A|NPHS1|CDK5R1|WNT3A|ZDHHC21|P2RX7|SCIN|PAK1|PAK3|PRKG1|SPTBN5|CLCN3|MYO1C|GSN|SERPINF2|ANO6|SEMA4C|AVPR1B|LRRK2|PRKCD|AVIL|PRKCE|ARPC5|WNK3|ATP2B1|SLC12A2|KCNN4|FCHSD2|UCN|VAV3|ADM|ESAM|FOXC2|TRPM4|WDTC1|VEGFA|IQGAP2|WNT3|WNT5A|CLN3|WNT7…	http://www.gsea-msigdb.org/gsea/msigdb/cards/GOBP_REGULATION_OF_ANATOMICAL_STRUCTURE_SIZE	463	ENR	GOBP_REGULATION_OF_ANATOMICAL_STRUCTURE_SIZE	3.4204	0	GOBP_REGULATION_OF_ANATOMICAL_STRUCTURE_SIZE	FALSE	GOBP_REGULATION_OF_ANATOMICAL_STRUCTURE_SIZE
1	0.238	0.003	0.839	TRAM2|BID|ROMO1|RTP4|TP53|EMC4|CASP8|YWHAG|BBC3|BCL2L11|MOAP1|YWHAH|BMF|MAPK8|PDCD5|HSP90AA1|RTP1|TRAM1L1|E2F1|TFDP1|TRAM1|TFDP2|EGFR|SAMM50|OXA1L|TIMM10B|TIMM13|NDUFA13|YWHAQ|TIMM10|BAD|PPP1R13B|TIMM9|PMAIP1|TIMM8B|GZMB|PPP3CC|PPP3R1|TP53BP2|RTP5|TIMM22|HSPA4|TP63|RTP2|TP73|BAG6|MMGT1|GRIN3B|GET4|NMT1|BAX|SGTA|YWHAB|YWHAE|YWHAZ|EMC10|EMC8|TOMM22|AGK|EMC1|EMC9|EMC3|EMC7|COX18|REEP1|BCL2|UBL4A|BCS…	http://www.gsea-msigdb.org/gsea/msigdb/cards/GOBP_PROTEIN_INSERTION_INTO_MEMBRANE	72	ENR	GOBP_PROTEIN_INSERTION_INTO_MEMBRANE	2.2554	0	GOBP_PROTEIN_INSERTION_INTO_MEMBRANE	FALSE	GOBP_PROTEIN_INSERTION_INTO_MEMBRANE
1	0.2145	0.0005	0.194	NUMA1|PFN2|SLAIN2|CCL26|CCL11|EVL|RAC1|CLIP1|CCL21|RICTOR|CCL24|CTNNA2|GMFB|GRB2|OCLN|AKAP9|DLG1|ACTR3|ACTR2|GMFG|WHAMM|SPIRE2|AP1AR|CDK5RAP2|MECP2|CCR7|BAG4|WHAMMP3|TPPP|TPPP3|ANKRD53|NCK1|BAIAP2L1|JMY|CORO1B|BAIAP2L2|CDC42EP5|PSRC1|MET|WASH3P|ICAM1|LMOD1|ARPC3|ARPC1B|PTK2B|ARPC1A|NPHS1|CDK5R1|LMOD2|NAV3|SCIN|PAK1|NCK2|LMOD3|CYFIP1|FER|FES|MAPRE1|MYO1C|BIN1|GSN|CKAP5|CDC42EP4|ARFIP2|C15ORF62|CLA…	http://www.gsea-msigdb.org/gsea/msigdb/cards/GOBP_POSITIVE_REGULATION_OF_PROTEIN_POLYMERIZATION	118	ENR	GOBP_POSITIVE_REGULATION_OF_PROTEIN_POLYMERIZATION	2.5473	0	GOBP_POSITIVE_REGULATION_OF_PROTEIN_POLYMERIZATION	FALSE	GOBP_POSITIVE_REGULATION_OF_PROTEIN_POLYMERIZATION
1	0.2416	0	0	NPM3|RIOK3|RCL1|RPP40|UTP20|IL6|KRI1|NOP14|MPHOSPH6|NSA2|C1D|ERI2|PES1|EIF6|RRP15|BTBD18|WDR12|ERI3|NOL9|RPF1|LAS1L|MAK16|ERI1|URB1|TBL3|DCAF13|NGDN|GTF2H5|HEATR1|TSR1|UTP6|UTP3|BYSL|NOL10|UTP23|RBM7|FAM207A|RRP36|TSR2|WDR46|BMS1|GTPBP4|RPL7L1|ZNHIT6|NIFK|DDX18|ZNHIT3|NOB1|RSL1D1|MRPL1|PIH1D2|PIH1D1|SHQ1|TPRKB|HELQ|STAT3|KAT2B|SLFN13|PRKRA|ELP3|TARBP2|TDRKH|ADAR|REXO4|RNASEL|SND1|TDRD9|DDX1|ISG20…	http://www.gsea-msigdb.org/gsea/msigdb/cards/GOBP_NCRNA_METABOLIC_PROCESS	429	ENR	GOBP_NCRNA_METABOLIC_PROCESS	5.6522	0	GOBP_NCRNA_METABOLIC_PROCESS	FALSE	GOBP_NCRNA_METABOLIC_PROCESS
1	0.2803	0.0006	0.242	PFN2|ATP2B4|DNAJA4|TNF|ADAMTS9|EVL|MIR329-1|DCN|MIR410|MIR494|MIR497|ANGPT2|MIR505|PTPRG|MIR483|HDAC5|PBLD|TBXA2R|MIR640|MMRN2|DUSP10|EPPK1|PDCD10|KRIT1|MECP2|STARD13|MEF2C|AGTR2|MIR200C|SEMA3A|MIR221|SERPINF1|MIR24-1|MIR26A1|STRAP|THBS1|ADGRB1|MIR133B|SPRED1|PPARG|PTPRM|STC1|DAB2IP|VASH1|GADD45A|ACVRL1|DLL4|NR2F2|CORO1C|RGCC|JUP|HRG|PATZ1|FGF2|MAP2K5|SLIT2|ADIPOR1|KLF4|MARVELD3|MIR146A|ITGB1BP1|…	http://www.gsea-msigdb.org/gsea/msigdb/cards/GOBP_NEGATIVE_REGULATION_OF_EPITHELIAL_CELL_MIGRATION	106	ENR	GOBP_NEGATIVE_REGULATION_OF_EPITHELIAL_CELL_MIGRATION	2.5185	0	GOBP_NEGATIVE_REGULATION_OF_EPITHELIAL_CELL_MIGRATION	FALSE	GOBP_NEGATIVE_REGULATION_OF_EPITHELIAL_CELL_MIGRATION
1	0.2254	0	0.005	PARP10|NFE2|SMARCD3|CENPV|TP53|CENPH|KAT6A|TSPY2|CENPT|DNMT3A|TRIM28|CTCF|SETDB2|CENPK|HMGB2|CHAF1A|TPR|TLK2|PADI2|SPTY2D1|MORC2|SUPT16H|APOBEC1|CHD3|SMARCC1|PPHLN1|MPHOSPH8|ZNF304|AICDA|TET1|SETDB1|TLK1|SOX9|RUVBL1|CDKN2A|SUV39H2|CENPC|DAXX|ATRX|TSPYL2|SMARCC2|SMYD3|SMARCD1|SMARCD2|SMARCE1|MBD2|SIRT2|MBD3|MIS18A|PAF1|ARID1A|ASF1B|DNMT1|SIRT1|TNP1|HIRIP3|SHPRH|ATF7IP|HDAC8|ASF1A|BAZ1B|SART3|TSPY1…	http://www.gsea-msigdb.org/gsea/msigdb/cards/GOBP_CHROMATIN_ASSEMBLY_OR_DISASSEMBLY	141	ENR	GOBP_CHROMATIN_ASSEMBLY_OR_DISASSEMBLY	2.9589	0	GOBP_CHROMATIN_ASSEMBLY_OR_DISASSEMBLY	FALSE	GOBP_CHROMATIN_ASSEMBLY_OR_DISASSEMBLY
1	0.2506	0	0	PSMD14|DCP1A|DAZL|PKP3|UPF1|DHX9|CSDC2|ELAVL1|FASTKD2|UBA52|TARDBP|UBC|RBM24|HNRNPU|FMR1|PARN|ZFP36|DHX36|PABPC4|PRR5L|YTHDF1|NUP214|TIRAP|HNRNPC|PCID2|YTHDF2|PSMB11|E2F1|ZC3H14|HSPA8|XRN1|HNRNPM|ZFP36L2|YBX3|PNPT1|BOLL|SECISBP2|PKP1|YBX1|DHX34|ANGEL2|AKT1|MYD88|TOB1|NANOS2|FASTKD1|CELF1|IGF2BP1|YWHAB|EXOSC8|IGF2BP3|ZFP36L1|IGF2BP2|YWHAZ|NANOS1|PDE12|RBM10|TBRG4|DIS3|EXOSC7|NANOS3|PAIP1|SAMD4A|TN…	http://www.gsea-msigdb.org/gsea/msigdb/cards/GOBP_REGULATION_OF_MRNA_CATABOLIC_PROCESS	192	ENR	GOBP_REGULATION_OF_MRNA_CATABOLIC_PROCESS	3.9479	0	GOBP_REGULATION_OF_MRNA_CATABOLIC_PROCESS	FALSE	GOBP_REGULATION_OF_MRNA_CATABOLIC_PROCESS
1	0.3729	0	0.001	AKT3|PIK3C2A|NR2E1|MIR329-1|MIR410|MIR494|FBXW7|MIR497|FGF2|MAP2K5|SLIT2|MIR483|GREM1|HDAC5|NRP1|MIR487B|TBXA2R|PTGS2|HMOX1|KDR|MMRN2|KLF4|PDCD10|ANXA1|ADTRP|MIR146A|PIK3R3|ITGB1BP1|HDAC7|STARD13|FOXC2|MIR126|VEGFA|MIR15A|HDAC9|MIR193A|EFNB2|FGFBP1|ABL1|MIR16-1|MIR2355|MIR200C|MIR221|RHOA|MIR29C|MIR23A|MIR26A1|MIR27A|MIR27B|TDGF1|CLEC14A|EGR3|THBS1|RHOJ|MAP3K3|EPHB4|CIB1|AKT1|GATA2|SRPX2|CARD10|N…	http://www.gsea-msigdb.org/gsea/msigdb/cards/GOBP_CELL_MIGRATION_INVOLVED_IN_SPROUTING_ANGIOGENESIS	88	ENR	GOBP_CELL_MIGRATION_INVOLVED_IN_SPROUTING_ANGIOGENESIS	3.0591	0	GOBP_CELL_MIGRATION_INVOLVED_IN_SPROUTING_ANGIOGENESIS	FALSE	GOBP_CELL_MIGRATION_INVOLVED_IN_SPROUTING_ANGIOGENESIS
1	0.2795	0.0003	0.13	AQP2|SALL1|TFAP2B|ID3|UMOD|GPC3|GREM1|SOX17|CD34|HES5|GDF11|YAP1|SIX2|OSR1|SHH|LHX1|LIF|FOXC2|BMP4|ADIPOQ|SOX8|PDGFB|PDGFRA|BMP7|PAX2|PDGFRB|EGR1|NIPBL|WNT7B|SMAD4|HOXA11|WNT9B|SPRY1|SIX4|WT1|BASP1|MYC|IRX1|PTCH1|HES1|SOX9|OSR2|PKD2|CTSH|GDNF|FBN1|GATA3|APH1A|WNT4|WWTR1|POU3F3|KIF26B|FAT4|LAMB2|NF1|SIX1|FOXD1|CITED1|FGF8|SMO|NPHS2|FGF10|PAX8|IRX3|CALB1|IRX2|FRAS1|STAT1|BCL2|RET|DLG5|TCF21|FOXJ1|N…	http://www.gsea-msigdb.org/gsea/msigdb/cards/GOBP_METANEPHROS_DEVELOPMENT	81	ENR	GOBP_METANEPHROS_DEVELOPMENT	2.5953	0	GOBP_METANEPHROS_DEVELOPMENT	FALSE	GOBP_METANEPHROS_DEVELOPMENT
1	0.3435	0	0	HYOU1|ANK1|PPP6R3|GRIA1|TRAPPC11|VAPA|TRAPPC3L|CNIH1|DYNC1LI1|BET1|SPAST|PGAP1|TFG|COG5|AREG|YIF1A|LMAN2|TMEM115|COPE|TEX261|TRAPPC6B|WHAMM|VCP|TRAPPC5|GOLT1A|ACTR1A|TBC1D20|F8|BCAP31|COG2|TRAPPC8|ANKRD28|CD59|COG4|PEF1|DCTN6|TMED10|SEC22A|KLHL12|SORL1|VTI1A|TRAPPC3|SPTA1|GOLGB1|ARF4|SPTAN1|CNIH4|WHAMMP3|SPTBN1|IER3IP1|SPTBN2|BET1L|ERGIC2|ERGIC3|TRAPPC2L|SERPINA1|ARFGAP1|TRAPPC2|GOPC|ERGIC1|COG6|…	http://www.gsea-msigdb.org/gsea/msigdb/cards/GOBP_ENDOPLASMIC_RETICULUM_TO_GOLGI_VESICLE_MEDIATED_TRANSPORT	191	ENR	GOBP_ENDOPLASMIC_RETICULUM_TO_GOLGI_VESICLE_MEDIATED_TRANSPORT	5.3078	0	GOBP_ENDOPLASMIC_RETICULUM_TO_GOLGI_VESICLE_MEDIATED_TRANSPORT	FALSE	GOBP_ENDOPLASMIC_RETICULUM_TO_GOLGI_VESICLE_MEDIATED_TRANSPORT
1	0.1357	0.0002	0.093	PDE6B|RRM1|TFAP2A|TFAP2B|WDPCP|SMG9|NR2E1|MEIS1|CTNS|SMARCD3|TWIST1|OPA1|ATP8A2|SLC1A1|MYF5|RP1|NR2E3|STRA6|FOXN4|GRM6|PBX2|CRYGS|PBX3|ALDH1A3|RING1|KRT12|PITX2|BBS7|RPL24|SHH|CEP290|SPRED3|ATF6|SKIL|SLC25A25|HDAC2|BMP4|SOX8|HIF1A|BMP6|PPP1R13L|BMP7|BMPR1B|SEMA3A|VAX1|BMPR2|IFT122|KERA|TBC1D32|RPGRIP1L|PKNOX1|GRHL3|CABP4|PHOX2B|SOS1|MERTK|NKD1|RDH13|SOX9|OSR2|OLFM3|DLL1|RHOJ|DIO3|SP3|AGTPBP1|FSCN…	http://www.gsea-msigdb.org/gsea/msigdb/cards/GOBP_SENSORY_SYSTEM_DEVELOPMENT	357	ENR	GOBP_SENSORY_SYSTEM_DEVELOPMENT	2.6299	0	GOBP_SENSORY_SYSTEM_DEVELOPMENT	FALSE	GOBP_SENSORY_SYSTEM_DEVELOPMENT
0.996	0.313	0.0047	0.968	TLR9|PTPN22|USP17L2|RTN4|F2RL1|PJA2|TLR3|TRIM15|ZCCHC3|TLR4|RSAD2|SLC15A4|LTF|FLOT1|PELI1|TLR1|TLR2|DDX3X|ANKRD17|NR1H3|MFHAS1|PUM1|TIRAP|PUM2|ZDHHC5|HSPA1B|TREML4|HMGB1|SLC15A3|DDX60|TLR5|WDFY1|SLC46A2|IFI35|CYBA|DHX58|HSPA1A|LBP|CAV1	http://www.gsea-msigdb.org/gsea/msigdb/cards/GOBP_POSITIVE_REGULATION_OF_PATTERN_RECOGNITION_RECEPTOR_SIGNALING_PATHWAY	39	ENR	GOBP_POSITIVE_REGULATION_OF_PATTERN_RECOGNITION_RECEPTOR_SIGNALING_PATHWAY	2.1803	0.004	GOBP_POSITIVE_REGULATION_OF_PATTERN_RECOGNITION_RECEPTOR_SIGNALING_PATHWAY	FALSE	GOBP_POSITIVE_REGULATION_OF_PATTERN_RECOGNITION_RECEPTOR_SIGNALING_PATHWAY
0.9939	0.1131	0.0075	0.998	TBX19|DBX1|DMRTA2|TSHZ1|GSX2|PIFO|PKD1L1|DZIP1L|SMARCD3|SP8|GPR161|MYF5|NKX2-2|HOXC13|SFRP1|TP53|CYP26C1|HES3|FOXN4|HELT|SFRP2|OTX1|PLXNA2|PAX1|PBX2|PBX3|SOX17|NLE1|HES4|RFX4|RING1|SOSTDC1|WNT8B|PGAP1|NOTO|PITX2|SHH|ZIC3|GORAB|BMP4|SETDB2|PCGF2|ALX4|WNT8A|FOXA1|BMPR1A|RELN|BMPR1B|CITED2|EMX2|IFT52|SEMA3A|MLLT3|IFT57|BMPR2|TBC1D32|HOXA11|BASP1|RPGRIP1L|HOXD9|HHIP|SNAI1|HOXD10|IRX1|HOXD13|CDX2|CDX4…	http://www.gsea-msigdb.org/gsea/msigdb/cards/GOBP_REGIONALIZATION	314	ENR	GOBP_REGIONALIZATION	2.0871	0.0061	GOBP_REGIONALIZATION	FALSE	GOBP_REGIONALIZATION
1	0.1405	0	0.005	CAMSAP3|IKBKB|RAC1|TRPV4|SFRP1|CLDN18|DST|TBCD|KDR|WHAMM|SEMA4D|LRP1|GPC6|RAMP2|ZNF703|GPC4|SNAI1|TESK2|ACTG1|EPB41L5|SETD5|AGRN|PARD6G|PARD6B|SDK2|SRC|PRKCI|WNT11|RAB17|MYOC|SPOCK2|WNT3A|MARVELD2|NTRK2|ADGRL3|MDGA1|TJP1|CLDN5|CLDN1|ACVRL1|DNER|SLK|MYO1C|ZDHHC12|MIR142|LSR|FLCN|TLR2|GPM6B|PRKCA|ACHE|COL16A1|ESAM|ADGRL2|VEGFA|CLDN4|BCR|WNT5A|WNT7A|CUX2|CDH6|CDH7|CDH8|CDH9|CRKL|CDH10|CDH11|CDH12|FZ…	http://www.gsea-msigdb.org/gsea/msigdb/cards/GOBP_CELL_JUNCTION_ASSEMBLY	412	ENR	GOBP_CELL_JUNCTION_ASSEMBLY	2.9629	0	GOBP_CELL_JUNCTION_ASSEMBLY	FALSE	GOBP_CELL_JUNCTION_ASSEMBLY
1	0.2796	0.0044	0.951	MECOM|PTPN22|F2RL1|PPIA|HDAC3|DNAJA1|FKTN|AKT1|TAOK3|IGBP1|SFRP1|SH3RF2|ZMYND11|CYLD|SFRP2|EZR|DACT1|PBK|FOXO1|DLG1|GPS2|DUSP10|AIDA|MARVELD3|DUSP3|KLHL31|PER1|GSTP1|DUSP1|NCOR1|MIR138-1|MEN1|FOXM1|ITCH|MAPK8IP1|SIRPA|DUSP19|HIPK3|NPPA|AMBP|MYC|ZNF675|SERPINB3	http://www.gsea-msigdb.org/gsea/msigdb/cards/GOBP_NEGATIVE_REGULATION_OF_STRESS_ACTIVATED_PROTEIN_KINASE_SIGNALING_CASCADE	43	ENR	GOBP_NEGATIVE_REGULATION_OF_STRESS_ACTIVATED_PROTEIN_KINASE_SIGNALING_CASCADE	2.1916	0	GOBP_NEGATIVE_REGULATION_OF_STRESS_ACTIVATED_PROTEIN_KINASE_SIGNALING_CASCADE	FALSE	GOBP_NEGATIVE_REGULATION_OF_STRESS_ACTIVATED_PROTEIN_KINASE_SIGNALING_CASCADE
1	0.3499	0	0.007	PIK3C2A|PIK3C2B|PIK3C2G|PI4KA|PI4KB|PIP5K1C|PIK3CA|TTC7A|PIK3CD|PIK3R1|IP6K3|PI4K2B|SOCS1|PI4K2A|SOCS6|ITPKB|PIK3C3|PIP4K2A|CISH|PIP5K1A|PIK3R3|TMEM150A|IMPA1|IMPA2|SOCS5|INPP1|TTC7B|IPMK|IP6K1|BPNT1|PIK3R6|PIKFYVE|PI4KAP1|EFR3B|ITPKA|EFR3A|PIP4K2C|IP6K2|PIPSL|PIP5K1B|PIP4K2B|FAM126B|FAM126A|SOCS7|SLA2|SOCS2|SOCS3|SMG1|PI4KAP2|SOCS4|PIK3CB|PIK3CG|PIK3R2|ITPKC|PIP5KL1	http://www.gsea-msigdb.org/gsea/msigdb/cards/GOBP_PHOSPHATIDYLINOSITOL_PHOSPHORYLATION	55	ENR	GOBP_PHOSPHATIDYLINOSITOL_PHOSPHORYLATION	2.9501	0	GOBP_PHOSPHATIDYLINOSITOL_PHOSPHORYLATION	FALSE	GOBP_PHOSPHATIDYLINOSITOL_PHOSPHORYLATION
1	0.1567	0.0001	0.042	NLRC5|IKBKB|ZCCHC3|TRAF6|RIOK3|CLEC6A|AIM2|MNDA|SUMO1|NR1H2|IKBKE|NR1H3|JAK1|JAK2|CLEC4A|SUSD4|HEXIM1|LYN|HMGB2|MIR181B1|RPS19|XRCC5|BIRC2|PLSCR1|CRK|A2M|HSP90AB1|SRC|TYROBP|SERPING1|CREBBP|SAMHD1|STAT5B|PARP9|IFNK|SLAMF8|PAK1|PAK3|FADD|IFNAR2|XRCC6|IL12B|CRTAM|ADAR|PLA2G5|CLEC4D|IL21|RELB|HPX|TREM2|IFNG|IFNGR1|MIR520E|MUC2|RNASEL|MUC4|MUC6|ABCE1|TLR8|ARG1|KRAS|MUC13|PRKCD|MICA|LEP|TYRO3|LGALS9|L…	http://www.gsea-msigdb.org/gsea/msigdb/cards/GOBP_REGULATION_OF_INNATE_IMMUNE_RESPONSE	294	ENR	GOBP_REGULATION_OF_INNATE_IMMUNE_RESPONSE	2.7181	0	GOBP_REGULATION_OF_INNATE_IMMUNE_RESPONSE	FALSE	GOBP_REGULATION_OF_INNATE_IMMUNE_RESPONSE
1	0.4297	0.0044	0.956	PAIP2B|LARP1|PAIP2|EIF2AK4|BANK1|EIF4EBP1|EIF2AK3|AGO2|TPR|FMR1|RPL13A|C8ORF88|EIF2AK1|EIF3E|EIF2S1|EIF4EBP2|ATF4	http://www.gsea-msigdb.org/gsea/msigdb/cards/GOBP_NEGATIVE_REGULATION_OF_TRANSLATIONAL_INITIATION	17	ENR	GOBP_NEGATIVE_REGULATION_OF_TRANSLATIONAL_INITIATION	2.1886	0	GOBP_NEGATIVE_REGULATION_OF_TRANSLATIONAL_INITIATION	FALSE	GOBP_NEGATIVE_REGULATION_OF_TRANSLATIONAL_INITIATION
1	0.2403	0.0043	0.95	GSK3A|ATP2B4|ERRFI1|PARP1|HEY2|CAV3|MEF2A|MIR1-1|MLIP|TRPC3|P2RX4|PRKCA|JARID2|EZH2|IL6ST|RYR2|MAP2K4|FOXO1|MTOR|ATP2A2|LEP|SMAD3|SLC9A1|HDAC4|HDAC2|HAMP|CAMK2D|GLRX3|EDN1|MIR145|G6PD|MYH7|HAND2|AKAP6|TTN|MIR15B|MIR195|ROCK2|AGTR2|MIR208A|MIR21|CSRP3|SMAD4|MIR23A|DDX39B|PARP2|MIR24-1|YY1|LMNA|MIR199B|ADRA1A|KLF15|TIAM1|MIR34B|MIR34C|BECN1|CTDP1|PI16|CAMTA2|GATA4|NR4A3|GATA6|MYH6|MYOC|INPP5F|BMP10…	http://www.gsea-msigdb.org/gsea/msigdb/cards/GOBP_MUSCLE_HYPERTROPHY	91	ENR	GOBP_MUSCLE_HYPERTROPHY	2.1945	0	GOBP_MUSCLE_HYPERTROPHY	FALSE	GOBP_MUSCLE_HYPERTROPHY
1	0.3606	0	0	HYOU1|GSK3A|TMEM33|SYVN1|ADD1|CCL2|DERL2|MBTPS1|ABCA7|ERN2|DNAJB9|PIK3R1|PDIA6|RHBDD2|HERPUD2|TBL2|WFS1|PDIA5|MBTPS2|COPS5|BCL2L11|YIF1A|SHC1|VCP|ATF6|EDEM1|ZBTB17|CXXC1|GFPT1|CREB3L3|ERO1A|CREB3|ARFGAP1|CTDSP2|PARP16|SERP1|ATF3|ATF4|CREB3L2|NCK1|PPP2R5B|BOK|CLGN|DNAJB11|DDRGK1|HSPA5|STUB1|ERMP1|TSPYL2|DNAJC3|EXTL2|EXTL3|SRPRB|DERL1|DAB2IP|VAPB|SSR1|NCK2|EP300|TMED2|DDIT3|RNF175|EIF2AK3|TPP1|DERL…	http://www.gsea-msigdb.org/gsea/msigdb/cards/GOBP_ENDOPLASMIC_RETICULUM_UNFOLDED_PROTEIN_RESPONSE	117	ENR	GOBP_ENDOPLASMIC_RETICULUM_UNFOLDED_PROTEIN_RESPONSE	4.4671	0	GOBP_ENDOPLASMIC_RETICULUM_UNFOLDED_PROTEIN_RESPONSE	FALSE	GOBP_ENDOPLASMIC_RETICULUM_UNFOLDED_PROTEIN_RESPONSE
1	0.2572	0	0	BRINP2|RFPL1|MIIP|TNF|TP53|MIR638|NLE1|ZNF655|FZD3|JADE1|YTHDC2|CDK2|RPS27L|BMP4|MIR138-1|BMP7|PNPT1|MIR26A1|MIR29B1|CDC73|GADD45GIP1|MCPH1|ANGEL2|SLFN11|HUS1|NACC2|MIR133B|MAGI2|CDC14A|ZFP36L1|GFI1B|AURKA|CTNNB1|BUB1|IL10|FBXL7|E4F1|FBXO7|TTK|EZH2|KLF4|PSMA1|PSMA2|HUS1B|PSMA3|PSMA4|PSMA5|MIR15B|PSMA6|MIR16-1|PSMA7|MIR21|PSMB1|PSMB2|PSMB3|PSMB4|PSMB5|PSMB6|PSMB7|PSMB8|PSMB9|PSMB10|PSMC1|PSMC2|PSM…	http://www.gsea-msigdb.org/gsea/msigdb/cards/GOBP_NEGATIVE_REGULATION_OF_MITOTIC_CELL_CYCLE	302	ENR	GOBP_NEGATIVE_REGULATION_OF_MITOTIC_CELL_CYCLE	4.8058	0	GOBP_NEGATIVE_REGULATION_OF_MITOTIC_CELL_CYCLE	FALSE	GOBP_NEGATIVE_REGULATION_OF_MITOTIC_CELL_CYCLE
1	0.3176	0.0052	0.979	INTS8|INTS9|EXOSC6|INTS12|INTS2|INTS4|MEPCE|INTS1|METTL4|INTS6|EXOSC8|EXOSC7|CT45A3|CT45A5|EXOSC2|EXOSC3|NOP10|CT45A10|NHP2|ZCCHC8|CT45A8|CT45A1|USB1|RBM7|METTL16|EXOSC9|INTS3|INTS7|EXOSC4|INTS5|TOE1|LARP7|EXOSC5|TUT1|INTS10|SAGE1|EXOSC10|CT45A2	http://www.gsea-msigdb.org/gsea/msigdb/cards/GOBP_SNRNA_METABOLIC_PROCESS	38	ENR	GOBP_SNRNA_METABOLIC_PROCESS	2.1585	0	GOBP_SNRNA_METABOLIC_PROCESS	FALSE	GOBP_SNRNA_METABOLIC_PROCESS
[truncated: 612 more rows]

## Sheet: T3RotationvsT0
EnrichmentMap::Colouring (3 hours, rotation vs. 0 hours)	EnrichmentMap::ES (3 hours, rotation vs. 0 hours)	EnrichmentMap::fdr_qvalue (3 hours, rotation vs. 0 hours)	EnrichmentMap::fwer_qvalue (3 hours, rotation vs. 0 hours)	EnrichmentMap::Genes	EnrichmentMap::GS_DESCR	EnrichmentMap::gs_size	EnrichmentMap::GS_Type	EnrichmentMap::Name	EnrichmentMap::NES (3 hours, rotation vs. 0 hours)	EnrichmentMap::pvalue (3 hours, rotation vs. 0 hours)	name	selected	shared name
[truncated: 1,523 more rows]

[truncated: 7 more sheets: T3RotationvsT3Static, T24StaticvsT0, T24RotationvsT0, T24RotationvsT24Static, T72StaticvsT0, T72RotationvsT0, T72RotationvsT72Static]
